# Supplementary material for: Genetic characterisation of a subset of Campylobacter jejuni isolates from clinical and poultry sources in Ireland
Source: PLoS One. 2021 Mar 9;16(3):e0246843. doi: 10.1371/journal.pone.0246843 (PMC7943001; doi:10.1371/journal.pone.0246843)
Supplement: S2 Appendix — (ZIP) [file pone.0246843.s002.zip]

Archive with 17 entries (13 files):
- S2 Appendix/
- S2 Appendix/All/
- S2 Appendix/All/All_accessory_genome.xlsx
- S2 Appendix/All/All_core_genome.xlsx
- S2 Appendix/All/All_pan_genome.xlsx
- S2 Appendix/Broiler/
- S2 Appendix/Broiler/Broiler_accessory_genome.xlsx
- S2 Appendix/Broiler/Broiler_core_genome.xlsx
- S2 Appendix/Broiler/Broiler_pan_genome.xlsx
- S2 Appendix/Broiler/Broiler_unique_genome.xlsx
- S2 Appendix/Clinical/
- S2 Appendix/Clinical/Clinical_accessory_genome.xlsx
- S2 Appendix/Clinical/Clinical_core_genome.xlsx
- S2 Appendix/Clinical/Clinical_pan_genome.xlsx
- S2 Appendix/Clinical/Clinical_unique_genome.xlsx
- S2 Appendix/Extended Table 2.docx
- S2 Appendix/Fig.1accumulationcurve.docx
