# Supplementary material for: Genetic characterisation of a subset of Campylobacter jejuni isolates from clinical and poultry sources in Ireland
Source: PLoS One. 2021 Mar 9;16(3):e0246843. doi: 10.1371/journal.pone.0246843 (PMC7943001; doi:10.1371/journal.pone.0246843)
Supplement: S2 Appendix — (ZIP) [file pone.0246843.s002.zip › S2 Appendix/All/All_accessory_genome.xlsx]

## Sheet: Sheet1
# emapper version: emapper-1.0.3-35-g63c274b emapper DB: 2.0
# command: ./emapper.py --cpu 6 -i /data/shared/emapper_jobs/user_data/MM_8glo8niu/query_seqs.fa --output query_seqs.fa --output_dir /data/shared/emapper_jobs/user_data/MM_8glo8niu -m diamond -d none --tax_scope 29547 --go_evidence non-electronic --target_orthologs all --seed_ortholog_evalue 0.001 --seed_ortholog_score 60 --query-cover 20 --subject-cover 0 --override --temp_dir /data/shared/emapp…
# time: Thu Jun 18 21:39:49 2020
#query_name seed_eggNOG_ortholog seed_ortholog_evalue seed_ortholog_score best_tax_level Preferred_name GOs EC KEGG_ko KEGG_Pathway KEGG_Module KEGG_Reaction KEGG_rclass BRITE KEGG_TC CAZy BiGG_Reaction
Query	Seed ortholog	e-value	score	best tax lvl	Preferred_name	GO terms	EC number	KEGG KO	KEGG pathway	KEGG module	KEGG reaction	KEGG rclass	BRITE	KEGG TC	CAZy	BiGG reaction	annot lvl	matching OGs	Best OG	COG cat	description
MF716_01038	1214166.ALLG01000010_gene1955	1.3e-167	595.5	Streptococcus suis													Epsilonproteobacteria	1TRA1@1239,1WT6Z@1307,2DB8K@1,2Z7S1@2,4HBIE@91061	NA|NA|NA	G	Streptomycin adenylyltransferase
533AP_00233	1367491.BN865_05870c	6.9e-171	606.7	Epsilonproteobacteria				ko:K03325					ko00000,ko02000	2.A.59			Epsilonproteobacteria	1MUXY@1224,2YPKR@29547,42M0Z@68525,COG0798@1,COG0798@2	NA|NA|NA	P	Sodium Bile acid symporter family
533AP_00405	192222.Cj1369	2.8e-225	787.7	Epsilonproteobacteria				ko:K06901					ko00000,ko02000	2.A.1.40			Epsilonproteobacteria	1MUV0@1224,2YM94@29547,42MAE@68525,COG2252@1,COG2252@2	NA|NA|NA	S	permease
533AP_00245	192222.Cj1548c	9.8e-197	692.6	Epsilonproteobacteria				ko:K13979					ko00000,ko01000				Epsilonproteobacteria	1MUTT@1224,2YMXV@29547,42MY6@68525,COG1064@1,COG1064@2	NA|NA|NA	C	alcohol dehydrogenase
MF6707_00500	192222.Cj0490	3e-223	780.8	Epsilonproteobacteria	aldA		1.2.1.21,1.2.1.22	ko:K07248	ko00620,ko00630,ko01120,map00620,map00630,map01120		R00203,R01333,R01446	RC00080,RC00104,RC00242	ko00000,ko00001,ko01000				Epsilonproteobacteria	1MU1V@1224,2YMDS@29547,42N0C@68525,COG1012@1,COG1012@2	NA|NA|NA	C	Belongs to the aldehyde dehydrogenase family
533AP_00650	354242.CJJ81176_0056	3e-176	624.4	Epsilonproteobacteria	ansB	GO:0005575,GO:0005622,GO:0005623,GO:0005737,GO:0044424,GO:0044464	3.5.1.1	ko:K01424	ko00250,ko00460,ko01100,ko01110,map00250,map00460,map01100,map01110		R00485	RC00010,RC02798	ko00000,ko00001,ko01000				Epsilonproteobacteria	1MWIR@1224,2YMWI@29547,42MA1@68525,COG0252@1,COG0252@2	NA|NA|NA	EJ	Belongs to the asparaginase 1 family
533AP_00463	354242.CJJ81176_1569	2.4e-297	1027.3	Epsilonproteobacteria	nikZ			ko:K02035	ko02024,map02024	M00239			ko00000,ko00001,ko00002,ko02000	3.A.1.5			Epsilonproteobacteria	1MUZH@1224,2YN87@29547,42MFK@68525,COG0747@1,COG0747@2	NA|NA|NA	E	Abc transporter
533AP_00575	1207063.P24_01620	2.8e-79	302.0	Rhodospirillales													Epsilonproteobacteria	1MUWS@1224,2JRXK@204441,2TS8M@28211,COG0395@1,COG0395@2	NA|NA|NA	G	Binding-protein-dependent transport system inner membrane component
537AC_00122	1325130.HFN_1678	1.3e-138	499.6	delta/epsilon subdivisions													Epsilonproteobacteria	1MXKV@1224,42MI8@68525,COG0451@1,COG0451@2	NA|NA|NA	GM	PFAM NAD-dependent epimerase dehydratase
LK151_01877	1357400.HMPREF2086_00301	2e-84	319.7	Epsilonproteobacteria													Epsilonproteobacteria	1N01F@1224,2YS73@29547,431XI@68525,COG0463@1,COG0463@2	NA|NA|NA	M	Glycosyl transferase
TB1130_00478	192222.Cj1438c	2.9e-68	265.8	Epsilonproteobacteria													Epsilonproteobacteria	1QV6M@1224,2YNR4@29547,42UVZ@68525,COG1216@1,COG1216@2	NA|NA|NA	S	TupA-like ATPgrasp
MF702699_00865	1357400.HMPREF2086_00301	9.7e-84	317.4	Epsilonproteobacteria													Epsilonproteobacteria	1N01F@1224,2YS73@29547,431XI@68525,COG0463@1,COG0463@2	NA|NA|NA	M	Glycosyl transferase
MF13415_01479	272559.BF9343_3587	1.4e-45	191.4	Bacteroidia													Epsilonproteobacteria	2G0B2@200643,4NQSJ@976,COG1216@1,COG1216@2	NA|NA|NA	S	group 2 family protein
533AP_00234	1367491.BN865_05880c	9.9e-60	236.1	Epsilonproteobacteria			1.20.4.1	ko:K03741					ko00000,ko01000				Epsilonproteobacteria	1Q3HY@1224,2YQPJ@29547,42XCK@68525,COG0394@1,COG0394@2	NA|NA|NA	T	Belongs to the low molecular weight phosphotyrosine protein phosphatase family
533AP_00235	1367491.BN865_05890c	1.1e-47	195.7	Epsilonproteobacteria	arsR			ko:K03892					ko00000,ko03000				Epsilonproteobacteria	1MZT1@1224,2YPSD@29547,42U0X@68525,COG0640@1,COG0640@2	NA|NA|NA	K	Transcriptional regulator
C13_01324	683083.C414_000460008	5.5e-93	347.1	Epsilonproteobacteria	aspA		4.3.1.1	ko:K01744	ko00250,ko01100,map00250,map01100		R00490	RC00316,RC02799	ko00000,ko00001,ko01000				Epsilonproteobacteria	1R9JY@1224,2YMNA@29547,42MFS@68525,COG1027@1,COG1027@2	NA|NA|NA	E	Aspartate ammonia-lyase
533AP_01187	354242.CJJ81176_0882	0.0	1272.7	Epsilonproteobacteria			2.8.2.22	ko:K01023					ko00000,ko01000				Epsilonproteobacteria	1R5CV@1224,28MBK@1,2YMMZ@29547,2ZAQ1@2,42PFZ@68525	NA|NA|NA	M	hmm pf05935
536AP_00426	192222.Cj1332	3.7e-137	494.2	Epsilonproteobacteria	ptmA												Epsilonproteobacteria	1R96E@1224,2YNIV@29547,43AE3@68525,COG1028@1,COG1028@2	NA|NA|NA	N	Enoyl-(Acyl carrier protein) reductase
533AP_01075	354242.CJJ81176_0389	0.0	1956.4	Epsilonproteobacteria	cmeB			ko:K03296,ko:K18138	ko01501,ko01503,map01501,map01503	M00647,M00699,M00718			ko00000,ko00001,ko00002,ko01504,ko02000	2.A.6.2			Epsilonproteobacteria	1MU48@1224,2YM7R@29547,42MF6@68525,COG0841@1,COG0841@2	NA|NA|NA	V	Efflux pump membrane transporter
537AC_00165	192222.Cj1376	2.5e-144	518.1	Epsilonproteobacteria													Epsilonproteobacteria	1R54Q@1224,2YT8J@29547,43BHT@68525,COG2819@1,COG2819@2	NA|NA|NA	S	Putative esterase
533AP_01017	192222.Cj0306c	4.2e-214	750.4	Epsilonproteobacteria	bioF		2.3.1.47	ko:K00652	ko00780,ko01100,map00780,map01100	M00123,M00573,M00577	R03210,R10124	RC00004,RC00039,RC02725	ko00000,ko00001,ko00002,ko01000,ko01007				Epsilonproteobacteria	1MVVH@1224,2YN3A@29547,42MM1@68525,COG0156@1,COG0156@2	NA|NA|NA	E	8-amino-7-oxononanoate synthase
C14_01260	354242.CJJ81176_1601	0.0	1384.8	Epsilonproteobacteria	chuA			ko:K02014					ko00000,ko02000	1.B.14			Epsilonproteobacteria	1REHF@1224,2YN71@29547,42PC6@68525,COG4772@1,COG4772@2	NA|NA|NA	P	TonB dependent receptor
533AP_00495	192222.Cj1614	0.0	1327.0	Epsilonproteobacteria	chuA			ko:K02014					ko00000,ko02000	1.B.14			Epsilonproteobacteria	1REHF@1224,2YN71@29547,42PC6@68525,COG4772@1,COG4772@2	NA|NA|NA	P	TonB dependent receptor
533AP_01011	192222.Cj0300c	6.9e-156	556.6	Epsilonproteobacteria	modC		3.6.3.29	ko:K02017	ko02010,map02010	M00189			ko00000,ko00001,ko00002,ko01000,ko02000	3.A.1.8			Epsilonproteobacteria	1QVTM@1224,2YTA1@29547,430AU@68525,COG1118@1,COG1118@2	NA|NA|NA	P	ATP-binding protein
533AP_01453	192222.Cj0142c	1.3e-146	525.8	Epsilonproteobacteria	znuC			ko:K09817	ko02010,map02010	M00242			ko00000,ko00001,ko00002,ko01000,ko02000	3.A.1.15.3,3.A.1.15.5			Epsilonproteobacteria	1MW47@1224,2YT10@29547,43AE5@68525,COG1121@1,COG1121@2	NA|NA|NA	P	abc transporter atp-binding protein
533AP_00268	192222.Cj1522c	6.7e-159	566.6	Epsilonproteobacteria	cas1			ko:K15342					ko00000,ko02048,ko03400				Epsilonproteobacteria	1MX9W@1224,2YP7R@29547,42S5F@68525,COG1518@1,COG1518@2	NA|NA|NA	L	CRISPR (clustered regularly interspaced short palindromic repeat), is an adaptive immune system that provides protection against mobile genetic elements (viruses, transposable elements and conjugative plasmids). CRISPR clusters contain spacers, sequences complementary to antecedent mobile elements, and target invading nucleic acids. CRISPR clusters are transcribed and processed into CRISPR RNA (c…
533AP_00269	192222.Cj1521c	3.9e-72	277.3	Epsilonproteobacteria	cas2			ko:K09951					ko00000,ko02048				Epsilonproteobacteria	1NDNR@1224,2YPQ7@29547,42SQM@68525,COG3512@1,COG3512@2	NA|NA|NA	L	CRISPR (clustered regularly interspaced short palindromic repeat), is an adaptive immune system that provides protection against mobile genetic elements (viruses, transposable elements and conjugative plasmids). CRISPR clusters contain sequences complementary to antecedent mobile elements and target invading nucleic acids. CRISPR clusters are transcribed and processed into CRISPR RNA (crRNA). Fun…
C13_01818	537970.HCAN_1496	4.4e-199	701.8	Epsilonproteobacteria	cas9			ko:K09952					ko00000,ko01000,ko02048				Epsilonproteobacteria	1MVT9@1224,2YMX9@29547,42NWE@68525,COG3513@1,COG3513@2	NA|NA|NA	L	CRISPR (clustered regularly interspaced short palindromic repeat) is an adaptive immune system that provides protection against mobile genetic elements (viruses, transposable elements and conjugative plasmids). CRISPR clusters contain spacers, sequences complementary to antecedent mobile elements, and target invading nucleic acids. CRISPR clusters are transcribed and processed into CRISPR RNA (cr…
533AP_00267	192222.Cj1523c	0.0	1731.8	Epsilonproteobacteria	cas9			ko:K09952					ko00000,ko01000,ko02048				Epsilonproteobacteria	1MVT9@1224,2YMX9@29547,42NWE@68525,COG3513@1,COG3513@2	NA|NA|NA	L	CRISPR (clustered regularly interspaced short palindromic repeat) is an adaptive immune system that provides protection against mobile genetic elements (viruses, transposable elements and conjugative plasmids). CRISPR clusters contain spacers, sequences complementary to antecedent mobile elements, and target invading nucleic acids. CRISPR clusters are transcribed and processed into CRISPR RNA (cr…
533AP_01547	354242.CJJ81176_0066	0.0	1768.4	Epsilonproteobacteria													Epsilonproteobacteria	1RG0A@1224,2YMXW@29547,42N37@68525,COG0755@1,COG0755@2,COG1333@1,COG1333@2	NA|NA|NA	O	Cytochrome c biogenesis protein
533AP_01628	192222.Cj0078c	4.1e-147	527.3	Epsilonproteobacteria	cdtB			ko:K11014					ko00000,ko02042				Epsilonproteobacteria	1RBN1@1224,2YNTW@29547,42MM3@68525,COG3021@1,COG3021@2	NA|NA|NA	S	Cytolethal distending toxin
533AP_00851	354242.CJJ81176_1198	1e-223	782.3	Epsilonproteobacteria	cfa		2.1.1.79	ko:K00574					ko00000,ko01000				Epsilonproteobacteria	1MX3U@1224,2YNRG@29547,42PB7@68525,COG2230@1,COG2230@2	NA|NA|NA	M	COG2230 Cyclopropane fatty acid synthase and related
537AC_00121	1449345.JHWC01000008_gene1811	2.5e-213	748.0	Epsilonproteobacteria			1.17.1.1	ko:K12452	ko00520,map00520		R03391,R03392	RC00230	ko00000,ko00001,ko01000				Epsilonproteobacteria	1MUPN@1224,2YMI4@29547,42MA3@68525,COG0399@1,COG0399@2	NA|NA|NA	E	Belongs to the DegT DnrJ EryC1 family
533AP_00579	391595.RLO149_c009140	3.2e-51	208.8	Roseobacter													Epsilonproteobacteria	1MWKX@1224,2P3HZ@2433,2U5MK@28211,COG1409@1,COG1409@2	NA|NA|NA	S	Hydrolyzes cAMP to 5'-AMP. Plays an important regulatory role in modulating the intracellular concentration of cAMP, thereby influencing cAMP-dependent processes
536AP_00079	311402.Avi_5328	3e-14	84.3	Rhizobiaceae													Epsilonproteobacteria	1MU3I@1224,2TV0Z@28211,4B7AR@82115,COG3842@1,COG3842@2	NA|NA|NA	P	Belongs to the ABC transporter superfamily
533AP_00360	354242.CJJ81176_1161	9.5e-92	344.0	Epsilonproteobacteria			2.7.7.82	ko:K18431	ko00520,map00520		R10182	RC00152	ko00000,ko00001,ko01000				Epsilonproteobacteria	1QACI@1224,2YP8B@29547,42RJA@68525,COG1083@1,COG1083@2	NA|NA|NA	M	Cytidylyltransferase
C11_01372	192222.Cj1415c	6.1e-88	330.1	Epsilonproteobacteria			2.7.1.25	ko:K00860	ko00230,ko00920,ko01100,ko01120,map00230,map00920,map01100,map01120	M00176	R00509,R04928	RC00002,RC00078	ko00000,ko00001,ko00002,ko01000				Epsilonproteobacteria	1N2Z8@1224,2YTS3@29547,42SD8@68525,COG0529@1,COG0529@2	NA|NA|NA	P	Adenylylsulfate kinase
536AP_00315	537972.ABQU01000017_gene640	3.6e-152	544.3	Epsilonproteobacteria	cysD		2.7.7.4	ko:K00957	ko00230,ko00261,ko00450,ko00920,ko01100,ko01120,ko01130,map00230,map00261,map00450,map00920,map01100,map01120,map01130	M00176,M00596	R00529,R04929	RC02809,RC02889	ko00000,ko00001,ko00002,ko01000				Epsilonproteobacteria	1MUCZ@1224,2YN2H@29547,42NYE@68525,COG0175@1,COG0175@2	NA|NA|NA	H	COG0175 3'-phosphoadenosine 5'-phosphosulfate sulfotransferase (PAPS reductase) FAD synthetase
536AP_00314	537972.ABQU01000017_gene639	3.3e-184	651.4	Epsilonproteobacteria	cysN		2.7.1.25,2.7.7.4	ko:K00955,ko:K00956	ko00230,ko00261,ko00450,ko00920,ko01100,ko01120,ko01130,map00230,map00261,map00450,map00920,map01100,map01120,map01130	M00176,M00596	R00509,R00529,R04928,R04929	RC00002,RC00078,RC02809,RC02889	ko00000,ko00001,ko00002,ko01000				Epsilonproteobacteria	1MUD9@1224,2YNS9@29547,42N3C@68525,COG2895@1,COG2895@2	NA|NA|NA	P	Belongs to the TRAFAC class translation factor GTPase superfamily. Classic translation factor GTPase family. CysN NodQ subfamily
533AP_01012	192222.Cj0301c	5.9e-99	367.1	Epsilonproteobacteria	modB			ko:K02018	ko02010,map02010	M00189			ko00000,ko00001,ko00002,ko02000	3.A.1.8			Epsilonproteobacteria	1MUXR@1224,2YN88@29547,42NZV@68525,COG4149@1,COG4149@2	NA|NA|NA	P	ABC transporter permease
MF6707_00509	192222.Cj0481	5.4e-164	583.6	Epsilonproteobacteria			4.3.3.7	ko:K01714	ko00261,ko00300,ko01100,ko01110,ko01120,ko01130,ko01230,map00261,map00300,map01100,map01110,map01120,map01130,map01230	M00016,M00525,M00526,M00527	R10147	RC03062,RC03063	ko00000,ko00001,ko00002,ko01000				Epsilonproteobacteria	1MYI6@1224,2YRDX@29547,42Z9M@68525,COG0329@1,COG0329@2	NA|NA|NA	EM	Dihydrodipicolinate synthetase family
C11_00165	354242.CJJ81176_1162	1.3e-111	409.5	Epsilonproteobacteria													Epsilonproteobacteria	1MUCJ@1224,2YQJ9@29547,42VP2@68525,COG0110@1,COG0110@2	NA|NA|NA	S	Bacterial transferase hexapeptide (six repeats)
533AP_00266	1367491.BN865_06230c	6.1e-242	843.2	Epsilonproteobacteria				ko:K03326					ko00000,ko02000	2.A.61.1			Epsilonproteobacteria	1MWBG@1224,2YNED@29547,42Q9E@68525,COG3069@1,COG3069@2	NA|NA|NA	C	C4-dicarboxylate
533AP_01384	192222.Cj0257	1.2e-53	215.7	Epsilonproteobacteria	dgkA		2.7.1.107	ko:K00901	ko00561,ko00564,ko01100,ko01110,ko04070,ko04072,ko05231,map00561,map00564,map01100,map01110,map04070,map04072,map05231		R02240	RC00002,RC00017	ko00000,ko00001,ko01000				Epsilonproteobacteria	1MZ3Q@1224,2YPSB@29547,42TIU@68525,COG0818@1,COG0818@2	NA|NA|NA	M	Recycling of diacylglycerol produced during the turnover of membrane phospholipid
C13_01909	306263.Cla_1266	3e-74	285.0	Epsilonproteobacteria	dinP			ko:K03502					ko00000,ko03400				Epsilonproteobacteria	1Q43B@1224,2YM7U@29547,4345B@68525,COG0389@1,COG0389@2	NA|NA|NA	L	impB/mucB/samB family C-terminal domain
533AP_00965	192222.Cj1307	2.9e-279	967.2	Epsilonproteobacteria				ko:K04786	ko01053,map01053				ko00000,ko00001,ko01004,ko01008				Epsilonproteobacteria	1QK4F@1224,2YNFW@29547,42NH4@68525,COG1020@1,COG1020@2	NA|NA|NA	Q	amino acid adenylation domain protein
533AP_00466	354242.CJJ81176_1571	7.5e-131	473.0	Epsilonproteobacteria				ko:K07307	ko00920,map00920		R09501	RC02555	ko00000,ko00001,ko02000	5.A.3.3			Epsilonproteobacteria	1MU5T@1224,2YTJR@29547,42P94@68525,COG0437@1,COG0437@2	NA|NA|NA	C	4Fe-4S dicluster domain
533AP_00468	354242.CJJ81176_1573	9.9e-100	369.4	Epsilonproteobacteria													Epsilonproteobacteria	1NNES@1224,2YQJQ@29547,42V5I@68525,COG3381@1,COG3381@2	NA|NA|NA	S	Nitrate reductase delta subunit
C13_01837	1548153.LR59_01130	9.2e-124	450.3	Epsilonproteobacteria				ko:K02316	ko03030,map03030				ko00000,ko00001,ko01000,ko03032				Epsilonproteobacteria	1PZBV@1224,2YNQP@29547,42QEA@68525,COG0358@1,COG0358@2	NA|NA|NA	L	Toprim-like
533AP_00523	354242.CJJ81176_1629	0.0	1129.8	Epsilonproteobacteria	dnaG			ko:K02316	ko03030,map03030				ko00000,ko00001,ko01000,ko03032				Epsilonproteobacteria	1MUHC@1224,2YMJR@29547,42MDZ@68525,COG0358@1,COG0358@2	NA|NA|NA	L	RNA polymerase that catalyzes the synthesis of short RNA molecules used as primers for DNA polymerase during DNA replication
536AP_01622	1548151.LS70_02975	2.1e-72	278.9	Epsilonproteobacteria			3.1.21.1	ko:K01150					ko00000,ko01000				Epsilonproteobacteria	1MXQM@1224,2YS18@29547,434AE@68525,COG2356@1,COG2356@2	NA|NA|NA	L	Endonuclease I
LK151_00023	1470460.X2KR14_9VIRU	1.8e-144	518.5	dsDNA viruses, no RNA stage													Epsilonproteobacteria	4QB5I@10239,4QUT2@35237	NA|NA|NA	S	N-methyltransferase activity
533AP_00181	553220.CAMGR0001_1641	3.1e-10	70.1	Epsilonproteobacteria	dam		2.1.1.72	ko:K06223	ko03430,map03430				ko00000,ko00001,ko01000,ko02048,ko03032,ko03400				Epsilonproteobacteria	1P85S@1224,2YNDD@29547,42MJQ@68525,COG0338@1,COG0338@2	NA|NA|NA	L	DNA methyltransferase
533AP_00151	683083.C414_000080052	7.4e-278	962.6	Epsilonproteobacteria				ko:K03305					ko00000	2.A.17			Epsilonproteobacteria	1MW6W@1224,2YMFA@29547,42NNY@68525,COG3104@1,COG3104@2	NA|NA|NA	P	Di- tripeptide transporter
C13_00145	354242.CJJ81176_1156	2.3e-33	147.9	Epsilonproteobacteria				ko:K20444					ko00000,ko01000,ko01005,ko02000	4.D.1.3	GT2,GT4		Epsilonproteobacteria	1MZSD@1224,2YNN5@29547,42Q1D@68525,COG1216@1,COG1216@2	NA|NA|NA	M	Glycosyltransferase like family 2
533AP_00815	354242.CJJ81176_1163	3.5e-138	497.7	Epsilonproteobacteria	waaV												Epsilonproteobacteria	1N72Z@1224,2YNNI@29547,42NJA@68525,COG1216@1,COG1216@2	NA|NA|NA	S	Glycosyltransferase like family 2
LK151_01542	192222.Cj1321	3.2e-22	110.2	Epsilonproteobacteria													Epsilonproteobacteria	1QWU5@1224,2YPVA@29547,42TTH@68525,COG1044@1,COG1044@2	NA|NA|NA	M	Bacterial transferase hexapeptide (six repeats)
536AP_00433	192222.Cj1320	1e-212	745.7	Epsilonproteobacteria													Epsilonproteobacteria	1MUPN@1224,2YMVU@29547,42MJD@68525,COG0399@1,COG0399@2	NA|NA|NA	E	Belongs to the DegT DnrJ EryC1 family
533AP_01348	1367491.BN865_02000c	1.1e-124	453.8	Epsilonproteobacteria				ko:K12684					ko00000,ko01000,ko02000,ko02044	1.B.12.4			Epsilonproteobacteria	1QIU6@1224,2YN7H@29547,42QDA@68525,COG3468@1,COG3468@2	NA|NA|NA	MU	Immunoglobulin A1 protease
C14_00800	306264.CUP1614	1.5e-114	419.1	Epsilonproteobacteria				ko:K03561					ko00000,ko02000	1.A.30.2.1			Epsilonproteobacteria	1NCWW@1224,2YNV7@29547,42PKF@68525,COG0811@1,COG0811@2	NA|NA|NA	U	MotA/TolQ/ExbB proton channel family
C14_00799	192222.Cj0180	5.8e-65	253.4	Epsilonproteobacteria				ko:K03559					ko00000,ko02000	1.A.30.2.1			Epsilonproteobacteria	1RDJZ@1224,2YNXB@29547,42RJ1@68525,COG0848@1,COG0848@2	NA|NA|NA	U	Biopolymer transport protein ExbD/TolR
MF702699_00216	1367491.BN865_08040c	3.6e-140	504.2	Epsilonproteobacteria	ptmA												Epsilonproteobacteria	1R96E@1224,2YNIV@29547,43AE3@68525,COG1028@1,COG1028@2	NA|NA|NA	N	Enoyl-(Acyl carrier protein) reductase
MF702699_00234	306263.Cla_1314	1.1e-83	317.0	Epsilonproteobacteria			2.3.1.180	ko:K00648	ko00061,ko01100,ko01212,map00061,map01100,map01212	M00082,M00083	R10707	RC00004,RC02729,RC02888	ko00000,ko00001,ko00002,ko01000,ko01004				Epsilonproteobacteria	1Q46D@1224,2YRAW@29547,42YEN@68525,COG0332@1,COG0332@2	NA|NA|NA	I	3-Oxoacyl-[acyl-carrier-protein (ACP)] synthase III
536AP_00455	354242.CJJ81176_1319	2.7e-199	701.0	Epsilonproteobacteria	fabH2		2.3.1.180	ko:K00648	ko00061,ko01100,ko01212,map00061,map01100,map01212	M00082,M00083	R10707	RC00004,RC02729,RC02888	ko00000,ko00001,ko00002,ko01000,ko01004				Epsilonproteobacteria	1RB2V@1224,2YPN9@29547,42RGY@68525,COG0332@1,COG0332@2	NA|NA|NA	I	3-Oxoacyl-[acyl-carrier-protein (ACP)] synthase III C terminal
533AP_00379	192222.Cj1400c	1e-148	532.7	Epsilonproteobacteria	fabI	GO:0003674,GO:0003824,GO:0004312,GO:0004318,GO:0006082,GO:0006629,GO:0006631,GO:0006633,GO:0008150,GO:0008152,GO:0008610,GO:0009058,GO:0009987,GO:0016043,GO:0016053,GO:0016491,GO:0016627,GO:0016628,GO:0016740,GO:0016746,GO:0016747,GO:0019752,GO:0022607,GO:0030497,GO:0032787,GO:0043436,GO:0043933,GO:0044085,GO:0044237,GO:0044238,GO:0044249,GO:0044255,GO:0044281,GO:0044283,GO:0046394,GO:0051259,GO:…	1.3.1.10,1.3.1.9	ko:K00208	ko00061,ko00333,ko00780,ko01100,ko01130,ko01212,map00061,map00333,map00780,map01100,map01130,map01212	M00083,M00572	R01404,R04429,R04430,R04724,R04725,R04955,R04956,R04958,R04959,R04961,R04962,R04966,R04967,R04969,R04970,R07765,R10118,R10122,R11671	RC00052,RC00076,RC00120	ko00000,ko00001,ko00002,ko01000,ko01004				Epsilonproteobacteria	1MV05@1224,2YM9Q@29547,42MA4@68525,COG0623@1,COG0623@2	NA|NA|NA	I	Enoyl- acyl-carrier-protein reductase NADH
C14_01693	537972.ABQU01000027_gene499	2.1e-159	568.5	Epsilonproteobacteria	fcl		1.1.1.271	ko:K02377	ko00051,ko00520,ko01100,map00051,map00520,map01100		R05692	RC01014	ko00000,ko00001,ko01000				Epsilonproteobacteria	1MUGT@1224,2YNBD@29547,42M12@68525,COG0451@1,COG0451@2	NA|NA|NA	GM	Catalyzes the two-step NADP-dependent conversion of GDP- 4-dehydro-6-deoxy-D-mannose to GDP-fucose, involving an epimerase and a reductase reaction
536AP_00593	1172562.HCN_1189	7.6e-36	156.8	Epsilonproteobacteria													Epsilonproteobacteria	1RDA2@1224,2YT05@29547,43C3T@68525,COG1898@1,COG1898@2	NA|NA|NA	M	WxcM-like, C-terminal
537AC_00613	537970.HCAN_0198	3.2e-52	211.1	Epsilonproteobacteria													Epsilonproteobacteria	1RDA2@1224,2YQKH@29547,42TSN@68525,COG1898@1,COG1898@2	NA|NA|NA	M	WxcM-like, C-terminal
533AP_00805	537970.HCAN_0198	1.1e-55	222.6	Epsilonproteobacteria													Epsilonproteobacteria	1RDA2@1224,2YQKH@29547,42TSN@68525,COG1898@1,COG1898@2	NA|NA|NA	M	WxcM-like, C-terminal
533AP_00810	235279.HH_0071	2.5e-131	475.3	Epsilonproteobacteria													Epsilonproteobacteria	1MUPN@1224,2YNB1@29547,42M4C@68525,COG0399@1,COG0399@2	NA|NA|NA	E	Belongs to the DegT DnrJ EryC1 family
533AP_00806	637905.SVI_1483	2.9e-20	105.1	Shewanellaceae													Epsilonproteobacteria	1MZV9@1224,1RXAQ@1236,2QC0J@267890,COG0110@1,COG0110@2	NA|NA|NA	S	Hexapeptide repeat of succinyl-transferase
C13_01043	354242.CJJ81176_0355	7.6e-48	196.1	Epsilonproteobacteria	fdxA												Epsilonproteobacteria	1QUJB@1224,2YPU2@29547,42TSI@68525,COG1145@1,COG1145@2	NA|NA|NA	C	Ferredoxin
533AP_00382	192222.Cj1397	2.3e-31	141.0	Epsilonproteobacteria	feoA			ko:K04758					ko00000,ko02000				Epsilonproteobacteria	1Q2PS@1224,2YQHX@29547,42W2D@68525,COG1918@1,COG1918@2	NA|NA|NA	P	FeoA
536AP_00420	192222.Cj1339c	2.6e-239	834.7	Epsilonproteobacteria	flaB	GO:0001539,GO:0005575,GO:0005576,GO:0005623,GO:0006928,GO:0008150,GO:0009288,GO:0009987,GO:0040011,GO:0042995,GO:0043226,GO:0043228,GO:0044464,GO:0048870,GO:0051179,GO:0051674,GO:0071973,GO:0071978,GO:0097588		ko:K02406	ko02020,ko02040,ko04621,ko04626,ko05132,ko05134,map02020,map02040,map04621,map04626,map05132,map05134				ko00000,ko00001,ko02035				Epsilonproteobacteria	1MV1N@1224,2YN00@29547,42MX8@68525,COG1344@1,COG1344@2	NA|NA|NA	N	Flagellin is the subunit protein which polymerizes to form the filaments of bacterial flagella
536AP_00421	192222.Cj1338c	2e-247	861.7	Epsilonproteobacteria	flaB	GO:0001539,GO:0005575,GO:0005576,GO:0005623,GO:0006928,GO:0008150,GO:0009288,GO:0009987,GO:0040011,GO:0042995,GO:0043226,GO:0043228,GO:0044464,GO:0048870,GO:0051179,GO:0051674,GO:0071973,GO:0071978,GO:0097588		ko:K02406	ko02020,ko02040,ko04621,ko04626,ko05132,ko05134,map02020,map02040,map04621,map04626,map05132,map05134				ko00000,ko00001,ko02035				Epsilonproteobacteria	1MV1N@1224,2YN00@29547,42MX8@68525,COG1344@1,COG1344@2	NA|NA|NA	N	Flagellin is the subunit protein which polymerizes to form the filaments of bacterial flagella
C14_00883	354242.CJJ81176_1339	1.2e-220	772.7	Epsilonproteobacteria	flaB	GO:0001539,GO:0005575,GO:0005576,GO:0005623,GO:0006928,GO:0008150,GO:0009288,GO:0009987,GO:0040011,GO:0042995,GO:0043226,GO:0043228,GO:0044464,GO:0048870,GO:0051179,GO:0051674,GO:0071973,GO:0071978,GO:0097588		ko:K02406	ko02020,ko02040,ko04621,ko04626,ko05132,ko05134,map02020,map02040,map04621,map04626,map05132,map05134				ko00000,ko00001,ko02035				Epsilonproteobacteria	1MV1N@1224,2YN00@29547,42MX8@68525,COG1344@1,COG1344@2	NA|NA|NA	N	Flagellin is the subunit protein which polymerizes to form the filaments of bacterial flagella
537AC_00205	354242.CJJ81176_1339	4.2e-213	747.7	Epsilonproteobacteria	flaB	GO:0001539,GO:0005575,GO:0005576,GO:0005623,GO:0006928,GO:0008150,GO:0009288,GO:0009987,GO:0040011,GO:0042995,GO:0043226,GO:0043228,GO:0044464,GO:0048870,GO:0051179,GO:0051674,GO:0071973,GO:0071978,GO:0097588		ko:K02406	ko02020,ko02040,ko04621,ko04626,ko05132,ko05134,map02020,map02040,map04621,map04626,map05132,map05134				ko00000,ko00001,ko02035				Epsilonproteobacteria	1MV1N@1224,2YN00@29547,42MX8@68525,COG1344@1,COG1344@2	NA|NA|NA	N	Flagellin is the subunit protein which polymerizes to form the filaments of bacterial flagella
533AP_00621	1367491.BN865_03750c	0.0	1355.5	Epsilonproteobacteria	flgE	GO:0005575,GO:0005623,GO:0009288,GO:0009425,GO:0042995,GO:0043226,GO:0043228,GO:0044422,GO:0044461,GO:0044463,GO:0044464		ko:K02390	ko02040,map02040				ko00000,ko00001,ko02035				Epsilonproteobacteria	1MU5J@1224,2YN81@29547,42NGP@68525,COG1749@1,COG1749@2	NA|NA|NA	N	Flagellar hook protein flgE
533AP_01140	354242.CJJ81176_0836	3.6e-140	504.2	Epsilonproteobacteria	glnH			ko:K02030		M00236			ko00000,ko00002,ko02000	3.A.1.3			Epsilonproteobacteria	1RBDN@1224,2YNH4@29547,43AG9@68525,COG0834@1,COG0834@2	NA|NA|NA	ET	glutamine-binding periplasmic protein
536AP_00448	354242.CJJ81176_1325	2.5e-15	87.0	Epsilonproteobacteria													Epsilonproteobacteria	1PF16@1224,2YPA3@29547,42RYZ@68525,COG0223@1,COG0223@2	NA|NA|NA	J	Formyl transferase
536AP_00432	1367491.BN865_08140c	5.3e-138	497.3	Epsilonproteobacteria			2.1.2.9	ko:K00604	ko00670,ko00970,map00670,map00970		R03940	RC00026,RC00165	ko00000,ko00001,ko01000				Epsilonproteobacteria	1RAVE@1224,2YNGG@29547,42NQD@68525,COG0223@1,COG0223@2	NA|NA|NA	J	Formyl transferase
MF6671_00441	1121267.JHZL01000005_gene1705	1.1e-128	466.5	Epsilonproteobacteria			2.1.1.72	ko:K07318					ko00000,ko01000,ko02048				Epsilonproteobacteria	1R6P4@1224,2YM8P@29547,42ND7@68525,COG3392@1,COG3392@2	NA|NA|NA	L	DNA methyltransferase
533AP_01347	192222.Cj0208	2e-205	721.5	Epsilonproteobacteria			2.1.1.72	ko:K07318					ko00000,ko01000,ko02048				Epsilonproteobacteria	1R6P4@1224,2YM8P@29547,42ND7@68525,COG3392@1,COG3392@2	NA|NA|NA	L	DNA methyltransferase
MF703045_01739	170187.SP_0252	2.5e-37	161.0	Streptococcus pneumoniae													Epsilonproteobacteria	1TP4Q@1239,1WUZ3@1313,4HA8G@91061,COG0176@1,COG0176@2	NA|NA|NA	H	Transaldolase/Fructose-6-phosphate aldolase
MF6707_00504	192222.Cj0486	4.8e-227	793.5	Epsilonproteobacteria	fucP			ko:K02429					ko00000,ko02000	2.A.1.7			Epsilonproteobacteria	1MXDC@1224,2YMWM@29547,42PX4@68525,COG0738@1,COG0738@2	NA|NA|NA	G	Major Facilitator Superfamily
533AP_00349	153721.MYP_63	4.2e-106	391.3	Cytophagia													Epsilonproteobacteria	47JM5@768503,4NEM9@976,COG1087@1,COG1087@2	NA|NA|NA	M	PFAM NAD dependent epimerase dehydratase family
533AP_00347	1120988.AXWV01000047_gene1101	1.1e-128	466.5	Gammaproteobacteria													Epsilonproteobacteria	1MXKV@1224,1RNJD@1236,COG0451@1,COG0451@2	NA|NA|NA	GJM	Bifunctional enzyme that catalyzes the oxidative decarboxylation of UDP-glucuronic acid (UDP-GlcUA) to UDP-4-keto- arabinose (UDP-Ara4O) and the addition of a formyl group to UDP-4- amino-4-deoxy-L-arabinose (UDP-L-Ara4N) to form UDP-L-4-formamido- arabinose (UDP-L-Ara4FN). The modified arabinose is attached to lipid A and is required for resistance to polymyxin and cationic antimicrobial peptides
541AC_00375	1548153.LR59_12990	1.1e-93	350.5	delta/epsilon subdivisions													Epsilonproteobacteria	1MVGV@1224,42WJ6@68525,COG0475@1,COG0475@2	NA|NA|NA	PT	Sodium/hydrogen exchanger family
533AP_01546	354242.CJJ81176_0067	0.0	1093.2	Epsilonproteobacteria	ggt		2.3.2.2,3.4.19.13	ko:K00681	ko00430,ko00460,ko00480,ko01100,map00430,map00460,map00480,map01100		R00494,R01262,R01687,R03867,R03916,R03970,R03971,R04935	RC00064,RC00090,RC00096	ko00000,ko00001,ko01000,ko01002				Epsilonproteobacteria	1MUV6@1224,2YMDX@29547,42NY8@68525,COG0405@1,COG0405@2	NA|NA|NA	M	gamma-glutamyltranspeptidase
LK152_00001	192222.Cj1439c	1.2e-221	775.4	Epsilonproteobacteria	glf		5.4.99.9	ko:K01854	ko00052,ko00520,map00052,map00520		R00505,R09009	RC00317,RC02396	ko00000,ko00001,ko01000				Epsilonproteobacteria	1MV4H@1224,2YNDX@29547,42NAB@68525,COG0562@1,COG0562@2	NA|NA|NA	M	UDP-galactopyranose mutase
533AP_00174	192222.Cj1416c	7.3e-138	496.5	Epsilonproteobacteria													Epsilonproteobacteria	1RB54@1224,2YNAE@29547,42PKE@68525,COG1213@1,COG1213@2	NA|NA|NA	M	Nucleotidyl transferase
536AP_00429	192222.Cj1329	1.7e-185	655.2	Epsilonproteobacteria	ptmE												Epsilonproteobacteria	1MUYJ@1224,2YMSQ@29547,42MX5@68525,COG0517@1,COG0517@2,COG1208@1,COG1208@2	NA|NA|NA	M	COG1208 Nucleoside-diphosphate-sugar pyrophosphorylase involved in lipopolysaccharide biosynthesis translation initiation factor 2B, gamma epsilon subunits (eIF-2Bgamma eIF-2Bepsilon)
MF702699_00219	1367491.BN865_08070c	6.3e-185	653.3	Epsilonproteobacteria	ptmE												Epsilonproteobacteria	1MUYJ@1224,2YMSQ@29547,42MX5@68525,COG0517@1,COG0517@2,COG1208@1,COG1208@2	NA|NA|NA	M	COG1208 Nucleoside-diphosphate-sugar pyrophosphorylase involved in lipopolysaccharide biosynthesis translation initiation factor 2B, gamma epsilon subunits (eIF-2Bgamma eIF-2Bepsilon)
TB1130_00764	1367491.BN865_07200	6.4e-247	859.8	Bacteria													Epsilonproteobacteria	COG1208@1,COG1208@2,COG1209@1,COG1209@2	NA|NA|NA	M	Catalyzes the formation of dTDP-glucose, from dTTP and glucose 1-phosphate, as well as its pyrophosphorolysis
MF702462_01273	1367491.BN865_07200	2.6e-203	714.9	Bacteria													Epsilonproteobacteria	COG1208@1,COG1208@2,COG1209@1,COG1209@2	NA|NA|NA	M	Catalyzes the formation of dTDP-glucose, from dTTP and glucose 1-phosphate, as well as its pyrophosphorolysis
536AP_00334	354242.CJJ81176_1423	2.9e-105	387.9	Epsilonproteobacteria	gmhA		5.3.1.28	ko:K03271	ko00540,ko01100,map00540,map01100	M00064	R05645,R09768,R09769	RC00434	ko00000,ko00001,ko00002,ko01000,ko01005				Epsilonproteobacteria	1NVIE@1224,2YNVS@29547,42QUT@68525,COG0279@1,COG0279@2	NA|NA|NA	G	Catalyzes the isomerization of sedoheptulose 7-phosphate in D-glycero-D-manno-heptose 7-phosphate
536AP_01594	683083.C414_000080004	7.9e-126	456.4	Epsilonproteobacteria				ko:K06907					ko00000				Epsilonproteobacteria	1MW1V@1224,2YP8I@29547,42RUK@68525,COG3497@1,COG3497@2	NA|NA|NA	S	tail sheath protein
533AP_00578	1448857.JFAP01000004_gene907	8.7e-41	173.7	Bacteria													Epsilonproteobacteria	COG0546@1,COG0546@2	NA|NA|NA	S	glycolate biosynthetic process
C14_01684	306263.Cla_0304	1.6e-75	288.9	Epsilonproteobacteria													Epsilonproteobacteria	1RC0Z@1224,2YTRK@29547,42Q7Y@68525,COG0637@1,COG0637@2	NA|NA|NA	S	HAD-hyrolase-like
536AP_00312	537970.HCAN_1330	5e-81	307.4	Epsilonproteobacteria	cysC		2.7.1.25	ko:K00860	ko00230,ko00920,ko01100,ko01120,map00230,map00920,map01100,map01120	M00176	R00509,R04928	RC00002,RC00078	ko00000,ko00001,ko00002,ko01000				Epsilonproteobacteria	1MX0D@1224,2YT53@29547,42RMI@68525,COG0529@1,COG0529@2	NA|NA|NA	F	Catalyzes the synthesis of activated sulfate
536AP_00328	192222.Cj1442c	2.2e-296	1024.2	Epsilonproteobacteria													Epsilonproteobacteria	1R615@1224,2YNMN@29547,42QGC@68525,COG4092@1,COG4092@2	NA|NA|NA	M	N-terminal domain of galactosyltransferase
536AP_00329	1367491.BN865_06850c	6.2e-260	903.7	Epsilonproteobacteria													Epsilonproteobacteria	1MU66@1224,2YMXQ@29547,42NYK@68525,COG0463@1,COG0463@2,COG1887@1,COG1887@2	NA|NA|NA	M	CDP-Glycerol:Poly(glycerophosphate) glycerophosphotransferase
536AP_00331	1548153.LR59_11980	8.3e-129	467.6	Epsilonproteobacteria													Epsilonproteobacteria	1QZBJ@1224,2YTCC@29547,43CHM@68525,COG1216@1,COG1216@2	NA|NA|NA	S	Glycosyl transferase, family 2
536AP_00341	537972.ABQU01000030_gene450	6.3e-28	129.8	Epsilonproteobacteria													Epsilonproteobacteria	1Q1GJ@1224,2YPUY@29547,42TKD@68525,COG4319@1,COG4319@2	NA|NA|NA	S	SnoaL-like domain
536AP_00444	1244531.CIG1485E_0403	4.7e-25	120.6	Epsilonproteobacteria			2.3.1.81	ko:K00662					ko00000,ko01000,ko01504				Epsilonproteobacteria	1MZ5F@1224,2YNHP@29547,42N21@68525,COG2746@1,COG2746@2	NA|NA|NA	V	Updated (2006) note Literature search identified paper linking product function of Cj1296 Cj1297 Cj1298 to antimicrobial efflux pumps
536AP_00446	883.DvMF_1847	2.4e-34	152.9	Desulfovibrionales													Epsilonproteobacteria	1Q5KE@1224,2MDSM@213115,2X5FG@28221,431ER@68525,COG0726@1,COG0726@2	NA|NA|NA	G	Polysaccharide deacetylase
536AP_00450	354242.CJJ81176_1323	4.4e-76	291.2	Epsilonproteobacteria			2.3.1.128	ko:K03789					ko00000,ko01000,ko03009				Epsilonproteobacteria	1Q2AT@1224,2YQBG@29547,42VAY@68525,COG0454@1,COG0456@2	NA|NA|NA	K	Acetyltransferase (GNAT) domain
536AP_01470	1470460.X2KR27_9VIRU	2.2e-111	408.3	dsDNA viruses, no RNA stage													Epsilonproteobacteria	4QH2X@10239,4QZ8N@35237	NA|NA|NA	S	DNA/RNA non-specific endonuclease
536AP_01307	1121267.JHZL01000007_gene798	2.8e-59	236.1	Epsilonproteobacteria													Epsilonproteobacteria	1Q2MY@1224,2AIYB@1,2YQJ4@29547,319G1@2,42VYZ@68525	NA|NA|NA
536AP_01451	1448857.JFAP01000014_gene53	6.3e-35	155.2	Epsilonproteobacteria													Epsilonproteobacteria	1MU23@1224,2YMDW@29547,42N7I@68525,COG0582@1,COG0582@2	NA|NA|NA	L	Belongs to the 'phage' integrase family
536AP_01456	683083.C414_000260121	4.1e-13	82.0	Epsilonproteobacteria													Epsilonproteobacteria	1Q2HM@1224,28WN7@1,2YQM9@29547,2ZIN0@2,42VQR@68525	NA|NA|NA
536AP_01457	683083.C414_000260124	5.5e-15	88.2	Epsilonproteobacteria													Epsilonproteobacteria	1Q6IB@1224,2BV8R@1,2YSS3@29547,32QNF@2,4337S@68525	NA|NA|NA
536AP_01495	683083.C414_000260145	3.4e-56	224.2	Epsilonproteobacteria													Epsilonproteobacteria	1NMSX@1224,2C4D9@1,2YQB1@29547,33FB1@2,42W0V@68525	NA|NA|NA	S	Protein of unknown function (DUF1353)
536AP_01480	1242969.ATCC51562_1608	9.6e-114	417.2	Epsilonproteobacteria													Epsilonproteobacteria	1R1AT@1224,2YQ2G@29547,42UU6@68525,COG0507@1,COG0507@2	NA|NA|NA	L	A helicase nuclease that prepares dsDNA breaks (DSB) for recombinational DNA repair. Binds to DSBs and unwinds DNA via a highly rapid and processive ATP-dependent bidirectional helicase activity. Unwinds dsDNA until it encounters a Chi (crossover hotspot instigator) sequence from the 3' direction. Cuts ssDNA a few nucleotides 3' to the Chi site. The properties and activities of the enzyme are cha…
536AP_01482	1242969.ATCC51562_1623	1.4e-119	436.8	Epsilonproteobacteria													Epsilonproteobacteria	1Q1H2@1224,2AIJS@1,2YP7B@29547,3191W@2,42RZC@68525	NA|NA|NA
536AP_01498	683083.C414_000260142	6.8e-32	143.7	Epsilonproteobacteria													Epsilonproteobacteria	1Q2FU@1224,2BQUX@1,2YQEZ@29547,32JRS@2,42VKS@68525	NA|NA|NA
536AP_01589	360107.CHAB381_0263	6.3e-10	70.9	Epsilonproteobacteria													Epsilonproteobacteria	1N6UC@1224,2YQ1D@29547,42VJB@68525,COG5005@1,COG5005@2	NA|NA|NA	S	Phage virion morphogenesis family
536AP_01599	683083.C414_000080010	5.2e-78	298.1	Epsilonproteobacteria													Epsilonproteobacteria	1MWNN@1224,2YQI3@29547,42VQN@68525,COG5301@1,COG5301@2	NA|NA|NA	S	Phage tail-collar fibre protein
536AP_01600	683083.C414_000080011	9.6e-96	356.3	Epsilonproteobacteria													Epsilonproteobacteria	1NZST@1224,2YR0J@29547,42X5S@68525,COG4385@1,COG4385@2	NA|NA|NA	S	Phage tail protein (Tail_P2_I)
536AP_01608	683083.C414_000080020	3.8e-66	257.3	Epsilonproteobacteria													Epsilonproteobacteria	1Q5N3@1224,2YT0B@29547,42XNX@68525,COG3108@1,COG3108@2	NA|NA|NA	S	Bacterial protein of unknown function (DUF882)
533AP_00240	1367491.BN865_05930c	6.7e-236	823.2	Epsilonproteobacteria			2.1.1.72	ko:K03427					ko00000,ko01000,ko02048				Epsilonproteobacteria	1MW3A@1224,2YNEZ@29547,42P6W@68525,COG0286@1,COG0286@2	NA|NA|NA	L	COGs COG0286 Type I restriction-modification system methyltransferase subunit
536AP_01615	683083.C414_000080027	9e-306	1055.4	Epsilonproteobacteria													Epsilonproteobacteria	1N1KT@1224,2YN75@29547,42N35@68525,COG5362@1,COG5362@2	NA|NA|NA	S	TIGRFAM Phage
536AP_01617	683083.C414_000080029	2e-209	734.9	Epsilonproteobacteria													Epsilonproteobacteria	1R40R@1224,2YNDE@29547,42P0H@68525,COG2369@1,COG2369@2	NA|NA|NA	K	Phage Mu protein F like protein
536AP_01627	683083.C414_000080037	4.3e-167	594.0	Epsilonproteobacteria													Epsilonproteobacteria	1NY3K@1224,2YPPC@29547,341JZ@2,42T0S@68525,COG0305@1	NA|NA|NA	L	AAA domain
536AP_01629	683083.C414_000080043	7e-48	196.4	Epsilonproteobacteria													Epsilonproteobacteria	1Q14M@1224,2AIFX@1,2YPQ1@29547,318XH@2,42SW2@68525	NA|NA|NA
536AP_01632	683083.C414_000080046	1.1e-159	569.3	Epsilonproteobacteria			3.6.1.3	ko:K07132					ko00000,ko01000				Epsilonproteobacteria	1QMW0@1224,2YPEQ@29547,42SG3@68525,COG2842@1,COG2842@2	NA|NA|NA	S	AAA domain
536AP_01633	683083.C414_000080047	0.0	1174.1	Epsilonproteobacteria				ko:K07497					ko00000				Epsilonproteobacteria	1MVXV@1224,2YQ42@29547,42PU3@68525,COG2801@1,COG2801@2	NA|NA|NA	L	Integrase core domain
536AP_01714	192222.Cj0730	2.7e-141	508.1	Epsilonproteobacteria				ko:K02054	ko02024,map02024	M00193			ko00000,ko00001,ko00002,ko02000	3.A.1.11			Epsilonproteobacteria	1NF20@1224,2YNE4@29547,42PD5@68525,COG4132@1,COG4132@2	NA|NA|NA	P	ABC transporter permease
537AC_00118	1235793.C809_02002	1e-52	215.7	unclassified Lachnospiraceae													Epsilonproteobacteria	1V1F3@1239,25C06@186801,27U1V@186928,COG1442@1,COG1442@2	NA|NA|NA	M	Glycosyl transferase family 8
537AC_00119	683083.C414_000240115	2e-42	180.3	Epsilonproteobacteria													Epsilonproteobacteria	1PF17@1224,2YQ65@29547,42U58@68525,COG1442@1,COG1442@2	NA|NA|NA	M	Glycosyl transferase family 8
537AC_00176	192222.Cj1365c	0.0	2057.0	Epsilonproteobacteria													Epsilonproteobacteria	1N95G@1224,2YMMD@29547,42PXC@68525,COG1404@1,COG1404@2,COG4625@1,COG4625@2	NA|NA|NA	O	serine protease
541AC_00447	192222.Cj1341c	0.0	1127.5	Epsilonproteobacteria													Epsilonproteobacteria	1R4P0@1224,2YNAS@29547,42NFM@68525,COG2604@1,COG2604@2	NA|NA|NA	S	Protein of unknown function DUF115
537AC_00220	192222.Cj1308	1e-31	142.1	Epsilonproteobacteria	acpP1												Epsilonproteobacteria	1Q2RK@1224,2YQFK@29547,32I8D@2,42W55@68525,COG0236@1	NA|NA|NA	IQ	fatty acid biosynthetic process
537AC_00611	50960.LS81_05555	3.9e-75	288.1	delta/epsilon subdivisions													Epsilonproteobacteria	1PC2A@1224,432EZ@68525,COG2227@1,COG2227@2	NA|NA|NA	H	Methyltransferase domain
537AC_00807	192222.Cj1729c	0.0	1632.5	Epsilonproteobacteria	flgE	GO:0005575,GO:0005623,GO:0009288,GO:0009425,GO:0042995,GO:0043226,GO:0043228,GO:0044422,GO:0044461,GO:0044463,GO:0044464		ko:K02390	ko02040,map02040				ko00000,ko00001,ko02035				Epsilonproteobacteria	1MU5J@1224,2YN81@29547,42NGP@68525,COG1749@1,COG1749@2	NA|NA|NA	N	Flagellar hook protein flgE
537AC_01258	192222.Cj0144	1.3e-158	565.8	Epsilonproteobacteria				ko:K03406	ko02020,ko02030,map02020,map02030				ko00000,ko00001,ko02035				Epsilonproteobacteria	1MU9B@1224,2YM8Z@29547,42M22@68525,COG0840@1,COG0840@2	NA|NA|NA	NT	methyl-accepting chemotaxis protein
537AC_01540	354242.CJJ81176_0777	5.9e-93	347.1	Epsilonproteobacteria			3.1.21.3	ko:K01154					ko00000,ko01000,ko02048				Epsilonproteobacteria	1Q4FB@1224,2YP02@29547,42R35@68525,COG0732@1,COG0732@2	NA|NA|NA	V	DNA specificity
537AC_01612	683083.C414_000160018	7.1e-30	136.0	Epsilonproteobacteria													Epsilonproteobacteria	1QSXW@1224,2YQQY@29547,42X4E@68525,COG1598@1,COG1598@2	NA|NA|NA	S	HicB_like antitoxin of bacterial toxin-antitoxin system
537AC_01614	683083.C414_000160005	1.2e-08	64.3	Epsilonproteobacteria				ko:K03201	ko03070,map03070	M00333			ko00000,ko00001,ko00002,ko02044	3.A.7			Epsilonproteobacteria	1P5RF@1224,2YPJC@29547,42SHH@68525,COG3704@1,COG3704@2	NA|NA|NA	U	TrbL/VirB6 plasmid conjugal transfer protein
537AC_01618	683083.C414_000160023	8.3e-100	369.8	Epsilonproteobacteria													Epsilonproteobacteria	1Q5FC@1224,2AJS4@1,2YS6V@29547,31AED@2,4315P@68525	NA|NA|NA
C13_00283	1121267.JHZL01000019_gene1267	2.2e-237	828.2	Epsilonproteobacteria													Epsilonproteobacteria	1Q5XU@1224,2AK0E@1,2YSC5@29547,31APW@2,4321I@68525	NA|NA|NA
537AC_01623	556267.HWAG_01588	0.0	3328.9	Epsilonproteobacteria													Epsilonproteobacteria	1PGZG@1224,2YMPU@29547,42NYW@68525,COG0553@1,COG0553@2,COG0827@1,COG0827@2,COG4646@1,COG4646@2	NA|NA|NA	L	COG0827 Adenine-specific DNA methylase
537AC_01625	683083.C414_000160029	9e-101	372.9	Epsilonproteobacteria													Epsilonproteobacteria	1PZND@1224,2YNYU@29547,42QVU@68525,COG1192@1,COG1192@2	NA|NA|NA	D	Involved in chromosome partitioning
537AC_01626	449673.BACSTE_02200	2.8e-12	77.8	Bacteroidaceae													Epsilonproteobacteria	2A8NJ@1,2FYNT@200643,30XR3@2,4AUEG@815,4PB8W@976	NA|NA|NA
537AC_01685	683083.C414_000160008	8.7e-72	276.2	Epsilonproteobacteria				ko:K03111	ko03030,ko03430,ko03440,map03030,map03430,map03440				ko00000,ko00001,ko03029,ko03032,ko03400				Epsilonproteobacteria	1QJD6@1224,2YP55@29547,42S92@68525,COG0629@1,COG0629@2	NA|NA|NA	L	Single-strand binding protein family
541AC_00372	683083.C414_000040055	1.7e-64	252.3	Epsilonproteobacteria	cysC		2.7.1.25	ko:K00860	ko00230,ko00920,ko01100,ko01120,map00230,map00920,map01100,map01120	M00176	R00509,R04928	RC00002,RC00078	ko00000,ko00001,ko00002,ko01000				Epsilonproteobacteria	1N2Z8@1224,2YPI8@29547,43B1A@68525,COG0529@1,COG0529@2	NA|NA|NA	P	Adenylylsulphate kinase
541AC_00584	192222.Cj1049c	5.8e-98	363.6	delta/epsilon subdivisions													Epsilonproteobacteria	1RGDP@1224,42SFM@68525,COG1280@1,COG1280@2	NA|NA|NA	E	LysE family
C13_01773	1134474.O59_000403	1.4e-43	183.0	Gammaproteobacteria													Epsilonproteobacteria	1MZJD@1224,1SA7C@1236,COG3772@1,COG3772@2	NA|NA|NA	G	Phage lysozyme
541AC_00830	192222.Cj1602	2.6e-172	611.3	Epsilonproteobacteria				ko:K09805					ko00000				Epsilonproteobacteria	1R6W9@1224,2YNTK@29547,42QN3@68525,COG2958@1,COG2958@2	NA|NA|NA	S	protein conserved in bacteria
541AC_01215	306264.CUP1189	1.8e-76	292.4	Proteobacteria													Epsilonproteobacteria	1N4YU@1224,COG0500@1,COG2226@2	NA|NA|NA	Q	Methyltransferase domain
C11_00167	354242.CJJ81176_1160	1.1e-180	639.0	Epsilonproteobacteria				ko:K13689					ko00000,ko01000,ko01003		GT82		Epsilonproteobacteria	1PEBH@1224,2YRM4@29547,43A3A@68525,COG1083@1,COG1083@2	NA|NA|NA	M	Beta-1,4-N-acetylgalactosaminyltransferase (CgtA)
C11_00172	354242.CJJ81176_1154	6e-151	540.0	Epsilonproteobacteria													Epsilonproteobacteria	1Q4SH@1224,2YRQD@29547,42ZSD@68525,COG1083@1,COG1083@2	NA|NA|NA	M	Beta-1,4-N-acetylgalactosaminyltransferase (CgtA)
C11_00923	354242.CJJ81176_1589	6.9e-101	373.2	Epsilonproteobacteria				ko:K09805					ko00000				Epsilonproteobacteria	1R6W9@1224,2YNTK@29547,42QN3@68525,COG2958@1,COG2958@2	NA|NA|NA	S	protein conserved in bacteria
C13_01917	425400.LS65_01170	2.8e-46	192.6	Bacteria													Epsilonproteobacteria	COG0666@1,COG0666@2	NA|NA|NA	G	response to abiotic stimulus
C11_01132	354242.CJJ81176_0326	2.5e-121	441.4	Epsilonproteobacteria	bioC		2.1.1.197	ko:K02169	ko00780,ko01100,map00780,map01100	M00572	R09543	RC00003,RC00460	ko00000,ko00001,ko00002,ko01000				Epsilonproteobacteria	1QUHW@1224,2YP9U@29547,42RJ0@68525,COG0500@1,COG0500@2	NA|NA|NA	Q	Converts the free carboxyl group of a malonyl-thioester to its methyl ester by transfer of a methyl group from S-adenosyl- L-methionine (SAM). It allows to synthesize pimeloyl-ACP via the fatty acid synthetic pathway
C11_01363	354242.CJJ81176_1436	0.0	1448.0	Epsilonproteobacteria													Epsilonproteobacteria	1R615@1224,2YRJD@29547,42YAJ@68525,COG4092@1,COG4092@2	NA|NA|NA	M	Capsule polysaccharide biosynthesis protein
C11_01381	354242.CJJ81176_1405	5.7e-35	153.7	Epsilonproteobacteria													Epsilonproteobacteria	1Q1GR@1224,2AIJP@1,2YQ3K@29547,3191T@2,42TKV@68525	NA|NA|NA	S	Protein of unknown function (DUF1090)
C11_01414	354242.CJJ81176_1371	0.0	2095.1	Epsilonproteobacteria													Epsilonproteobacteria	1N95G@1224,2YMMD@29547,42PXC@68525,COG1404@1,COG1404@2,COG4625@1,COG4625@2	NA|NA|NA	O	serine protease
C11_01603	354242.CJJ81176_0174	0.0	1182.2	Epsilonproteobacteria				ko:K07452					ko00000,ko01000,ko02048				Epsilonproteobacteria	1MYQM@1224,2YNP7@29547,42PCZ@68525,COG1401@1,COG1401@2	NA|NA|NA	L	AAA domain (dynein-related subfamily)
C11_01655	983328.AFGH01000044_gene1774	1.3e-51	210.3	Epsilonproteobacteria													Epsilonproteobacteria	1Q1JH@1224,2BP2P@1,2YPVB@29547,32HT9@2,42TV2@68525	NA|NA|NA
C14_00414	192222.Cj0569	2.5e-166	591.3	Proteobacteria													Epsilonproteobacteria	1R6ZA@1224,28IDW@1,2Z8G1@2	NA|NA|NA
C11_01735	354242.CJJ81176_1434	2.4e-236	824.3	Epsilonproteobacteria													Epsilonproteobacteria	1PFES@1224,2YS1Y@29547,430I3@68525,COG1442@1,COG1442@2	NA|NA|NA	M	Glycosyl transferase family 8
C13_00249	192222.Cj1039	5.1e-179	633.6	Epsilonproteobacteria	murG		2.4.1.227	ko:K02563	ko00550,ko01100,ko01502,ko04112,map00550,map01100,map01502,map04112		R05032,R05662	RC00005,RC00049	ko00000,ko00001,ko01000,ko01011		GT28		Epsilonproteobacteria	1MVIB@1224,2YMI9@29547,42ME1@68525,COG0707@1,COG0707@2	NA|NA|NA	M	Cell wall formation. Catalyzes the transfer of a GlcNAc subunit on undecaprenyl-pyrophosphoryl-MurNAc-pentapeptide (lipid intermediate I) to form undecaprenyl-pyrophosphoryl-MurNAc- (pentapeptide)GlcNAc (lipid intermediate II)
C13_00284	1121267.JHZL01000019_gene1266	1.6e-66	259.6	Epsilonproteobacteria													Epsilonproteobacteria	1Q6CV@1224,29DQ4@1,2YSHV@29547,300MZ@2,432WG@68525	NA|NA|NA
C13_00352	760568.Desku_0904	1.2e-20	107.1	Bacteria													Epsilonproteobacteria	2EI39@1,33BUS@2	NA|NA|NA
C14_00419	1244083.CSUNSWCD_1239	5.3e-42	177.6	Epsilonproteobacteria													Epsilonproteobacteria	1R4VH@1224,2YRIV@29547,42YJU@68525,COG4735@1,COG4735@2	NA|NA|NA	S	protein conserved in bacteria
C13_00848	354242.CJJ81176_0865	5.9e-246	857.1	Epsilonproteobacteria													Epsilonproteobacteria	1QAAY@1224,2AN97@1,2YNFR@29547,31D79@2,42NHK@68525	NA|NA|NA
C13_01000	683083.C414_000430034	0.0	1732.6	Epsilonproteobacteria			3.1.21.5	ko:K01156					ko00000,ko01000,ko02048				Epsilonproteobacteria	1MVQ0@1224,2YNCV@29547,42PCS@68525,COG3587@1,COG3587@2	NA|NA|NA	L	type III restriction enzyme
C13_01008	192222.Cj0295	5.5e-41	173.7	Bacteria													Epsilonproteobacteria	COG0454@1,COG0454@2	NA|NA|NA	K	-acetyltransferase
LK151_01544	1548153.LR59_09770	4.7e-35	154.5	Epsilonproteobacteria													Epsilonproteobacteria	1Q9BD@1224,2YS0S@29547,434AD@68525,COG1250@1,COG1250@2	NA|NA|NA	I	3-hydroxyacyl-CoA dehydrogenase
C13_01386	306263.Cla_0299	5.5e-33	148.7	Epsilonproteobacteria													Epsilonproteobacteria	1QAMS@1224,2YMA4@29547,42NWI@68525,COG1216@1,COG1216@2	NA|NA|NA	S	Protein of unknown function (DUF2972)
C13_01749	1548153.LR59_01835	4.8e-81	307.8	Epsilonproteobacteria			5.3.4.1	ko:K03981					ko00000,ko01000,ko02044,ko03110	3.A.7.11.1			Epsilonproteobacteria	1Q5JA@1224,2YP0M@29547,42RA2@68525,COG1651@1,COG1651@2	NA|NA|NA	O	Required for disulfide bond formation in some periplasmic proteins. Acts by transferring its disulfide bond to other proteins and is reduced in the process
C13_01753	1244531.CIG1485E_a0001	0.0	1133.2	Epsilonproteobacteria				ko:K12063					ko00000,ko02044	3.A.7.11.1			Epsilonproteobacteria	1MUEN@1224,2YR3Y@29547,42N0N@68525,COG3451@1,COG3451@2	NA|NA|NA	U	F pilus assembly Type-IV secretion system for plasmid transfer
C13_01754	1548153.LR59_01870	5.7e-44	184.1	Epsilonproteobacteria													Epsilonproteobacteria	1NEEQ@1224,2YPSF@29547,42U3Z@68525,COG0681@1,COG0681@2	NA|NA|NA	U	Signal peptidase, peptidase S26
C13_01771	613026.HRAG_01967	9.3e-144	518.5	Epsilonproteobacteria													Epsilonproteobacteria	1Q1X4@1224,2AIPW@1,2YSC0@29547,3196J@2,431C8@68525	NA|NA|NA
C13_01821	1121267.JHZL01000012_gene316	2e-73	282.7	Epsilonproteobacteria													Epsilonproteobacteria	1RAH3@1224,2YMRX@29547,42PRF@68525,COG1639@1,COG1639@2	NA|NA|NA	T	Signal transduction protein
C13_01822	537972.ABQU01000083_gene1193	6.7e-35	153.7	Epsilonproteobacteria													Epsilonproteobacteria	1MZU4@1224,2YQF8@29547,42V1M@68525,COG0741@1,COG0741@2	NA|NA|NA	M	Transglycosylase SLT domain
C13_01830	1548153.LR59_01765	9.6e-09	65.9	Epsilonproteobacteria													Epsilonproteobacteria	1Q63K@1224,2AK3P@1,2YSQM@29547,31ATG@2,432BW@68525	NA|NA|NA
C13_01850	1548153.LR59_01100	1.7e-07	62.0	Epsilonproteobacteria													Epsilonproteobacteria	1Q6NG@1224,2AK9Z@1,2YSTN@29547,31B0G@2,433FG@68525	NA|NA|NA
C13_01851	1548153.LR59_01100	1e-10	72.8	Epsilonproteobacteria													Epsilonproteobacteria	1Q6NG@1224,2AK9Z@1,2YSTN@29547,31B0G@2,433FG@68525	NA|NA|NA
C13_01896	306264.CUP1190	6.2e-57	226.9	Proteobacteria													Epsilonproteobacteria	1N4YU@1224,COG0500@1,COG2226@2	NA|NA|NA	Q	Methyltransferase domain
C13_01973	683083.C414_000080050	6.3e-52	209.9	Bacteria													Epsilonproteobacteria	2E7YT@1,332D7@2	NA|NA|NA
C14_00532	354242.CJJ81176_0471	6.4e-88	330.1	Epsilonproteobacteria				ko:K16089					ko00000,ko02000	1.B.14.1,1.B.14.10			Epsilonproteobacteria	1MUC1@1224,2YN51@29547,42NGM@68525,COG1629@1,COG4771@2	NA|NA|NA	P	receptor
C14_00798	192222.Cj0181	3.5e-108	397.9	Epsilonproteobacteria	tonB1			ko:K03832					ko00000,ko02000	2.C.1.1			Epsilonproteobacteria	1Q56B@1224,2YNES@29547,42QH6@68525,COG0810@1,COG0810@2	NA|NA|NA	M	TonB C terminal
C14_00884	354242.CJJ81176_1338	1.2e-231	809.3	Epsilonproteobacteria	flaB	GO:0001539,GO:0005575,GO:0005576,GO:0005623,GO:0006928,GO:0008150,GO:0009288,GO:0009987,GO:0040011,GO:0042995,GO:0043226,GO:0043228,GO:0044464,GO:0048870,GO:0051179,GO:0051674,GO:0071973,GO:0071978,GO:0097588		ko:K02406	ko02020,ko02040,ko04621,ko04626,ko05132,ko05134,map02020,map02040,map04621,map04626,map05132,map05134				ko00000,ko00001,ko02035				Epsilonproteobacteria	1MV1N@1224,2YN00@29547,42MX8@68525,COG1344@1,COG1344@2	NA|NA|NA	N	Flagellin is the subunit protein which polymerizes to form the filaments of bacterial flagella
C14_01153	2340.JV46_10960	2.6e-08	65.9	Bacteria													Epsilonproteobacteria	COG0726@1,COG0726@2	NA|NA|NA	G	polysaccharide deacetylase
C14_01579	1367491.BN865_02680c	7.1e-209	733.8	Epsilonproteobacteria				ko:K07452					ko00000,ko01000,ko02048				Epsilonproteobacteria	1MYQM@1224,2YNP7@29547,42PCZ@68525,COG1401@1,COG1401@2	NA|NA|NA	L	AAA domain (dynein-related subfamily)
C14_01681	306264.CUP1138	2.1e-16	91.3	Epsilonproteobacteria													Epsilonproteobacteria	1Q1GJ@1224,2YPUY@29547,42TKD@68525,COG4319@1,COG4319@2	NA|NA|NA	S	SnoaL-like domain
LK151_00407	1367491.BN865_12110c	6.9e-254	883.6	Epsilonproteobacteria													Epsilonproteobacteria	1Q1AN@1224,2YSYH@29547,42T61@68525,COG4625@1,COG4625@2	NA|NA|NA	S	promoter associated poly-G tract could mediate phase variable expression
LK151_00961	192222.Cj0310c	4.2e-51	207.2	Epsilonproteobacteria				ko:K18924		M00712			ko00000,ko00002,ko02000	2.A.7.1.5			Epsilonproteobacteria	1NM5S@1224,2YPSW@29547,42UMP@68525,COG2076@1,COG2076@2	NA|NA|NA	P	resistance protein
LK151_01450	1121267.JHZL01000019_gene1262	6.6e-118	430.3	Epsilonproteobacteria													Epsilonproteobacteria	1Q5ZR@1224,2AK1I@1,2YSG6@29547,31AR4@2,43258@68525	NA|NA|NA
LK151_01510	683083.C414_000450003	1.4e-31	141.7	Epsilonproteobacteria													Epsilonproteobacteria	1Q304@1224,2BRVZ@1,2YQG4@29547,32KW8@2,42WIP@68525	NA|NA|NA	S	Firmicute plasmid replication protein (RepL)
LK151_01513	306263.Cla_0040	3.3e-100	371.3	Epsilonproteobacteria													Epsilonproteobacteria	1R80V@1224,2YP4C@29547,42N8T@68525,COG2265@1,COG2265@2	NA|NA|NA	J	Tellurite resistance protein TehB
LK151_01712	556267.HWAG_01352	3.8e-194	684.1	Epsilonproteobacteria			1.17.1.1	ko:K12452	ko00520,map00520		R03391,R03392	RC00230	ko00000,ko00001,ko01000				Epsilonproteobacteria	1MUPN@1224,2YMI4@29547,42MA3@68525,COG0399@1,COG0399@2	NA|NA|NA	E	Belongs to the DegT DnrJ EryC1 family
LK151_01753	1121267.JHZL01000028_gene1878	9e-61	240.4	Epsilonproteobacteria													Epsilonproteobacteria	1PZM9@1224,2AHNW@1,2YS3S@29547,3180X@2,430R2@68525	NA|NA|NA
LK151_01789	537971.HCCG_01361	1.9e-27	130.2	Epsilonproteobacteria													Epsilonproteobacteria	1PR6Y@1224,2YR00@29547,43ABI@68525,COG5527@1,COG5527@2	NA|NA|NA	L	Initiator Replication protein
LK151_01837	537970.HCAN_0939	4.9e-104	384.8	Bacteria													Epsilonproteobacteria	COG4928@1,COG4928@2	NA|NA|NA	G	KAP family P-loop domain
LK151_01854	1121267.JHZL01000030_gene1191	1.2e-124	453.4	Epsilonproteobacteria													Epsilonproteobacteria	1Q4SY@1224,2BTPC@1,2YRQA@29547,32NWC@2,42ZTG@68525	NA|NA|NA
LK151_01889	537972.ABQU01000001_gene378	4.2e-87	327.4	Epsilonproteobacteria													Epsilonproteobacteria	1R9SC@1224,2YR6I@29547,42V0U@68525,COG1432@1,COG1432@2	NA|NA|NA	S	NYN domain
LK152_01278	192222.Cj1341c	0.0	1140.6	Epsilonproteobacteria													Epsilonproteobacteria	1R4P0@1224,2YNAS@29547,42NFM@68525,COG2604@1,COG2604@2	NA|NA|NA	S	Protein of unknown function DUF115
LK152_01757	192222.Cj1433c	6.4e-172	610.1	delta/epsilon subdivisions													Epsilonproteobacteria	1N9EE@1224,42Q2A@68525,COG2896@1,COG2896@2	NA|NA|NA	H	Catalyzes the cyclization of GTP to (8S)-3',8-cyclo-7,8- dihydroguanosine 5'-triphosphate
LK156_00099	192222.Cj1434c	3e-81	308.9	Epsilonproteobacteria													Epsilonproteobacteria	1QV6M@1224,2YNR4@29547,42UVZ@68525,COG1216@1,COG1216@2	NA|NA|NA	S	TupA-like ATPgrasp
LK156_00100	192222.Cj1442c	2.6e-294	1017.3	Epsilonproteobacteria													Epsilonproteobacteria	1R615@1224,2YNMN@29547,42QGC@68525,COG4092@1,COG4092@2	NA|NA|NA	M	N-terminal domain of galactosyltransferase
MF6671_00020	192222.Cj1438c	1.3e-135	490.7	Epsilonproteobacteria													Epsilonproteobacteria	1QV6M@1224,2YNR4@29547,42UVZ@68525,COG1216@1,COG1216@2	NA|NA|NA	S	TupA-like ATPgrasp
533AP_00436	192222.Cj1342c	1.6e-222	778.5	Epsilonproteobacteria													Epsilonproteobacteria	1NV4Y@1224,2YN6P@29547,42Q8X@68525,COG1506@1,COG1506@2	NA|NA|NA	E	no Hp match. A member of the 617 family of C.j. proteins containing homopolymeric tracts
MF6671_00435	354242.CJJ81176_0025	0.0	1329.7	Epsilonproteobacteria	flgE	GO:0005575,GO:0005623,GO:0009288,GO:0009425,GO:0042995,GO:0043226,GO:0043228,GO:0044422,GO:0044461,GO:0044463,GO:0044464		ko:K02390	ko02040,map02040				ko00000,ko00001,ko02035				Epsilonproteobacteria	1MU5J@1224,2YN81@29547,42NGP@68525,COG1749@1,COG1749@2	NA|NA|NA	N	Flagellar hook protein flgE
MF6671_01373	1163745.HCD_01015	1.8e-36	158.7	delta/epsilon subdivisions													Epsilonproteobacteria	1MUU0@1224,42U0V@68525,COG0675@1,COG0675@2	NA|NA|NA	L	COG0675 Transposase and inactivated derivatives
MF6671_01658	354242.CJJ81176_0529	1.3e-09	69.7	Epsilonproteobacteria													Epsilonproteobacteria	1MXIP@1224,2YQSP@29547,42WVY@68525,COG3210@1,COG3210@2	NA|NA|NA	U	haemagglutination activity domain
MF6707_00503	192222.Cj0487	8.3e-134	483.0	Bacteria													Epsilonproteobacteria	COG3618@1,COG3618@2	NA|NA|NA	H	amidohydrolase
MF6707_00742	700598.Niako_1372	1.8e-07	61.6	Bacteria													Epsilonproteobacteria	2CIZN@1,33BAP@2	NA|NA|NA	S	Superinfection immunity protein
MF6707_01498	683083.C414_000260124	1.1e-17	95.5	Epsilonproteobacteria													Epsilonproteobacteria	1Q6IB@1224,2BV8R@1,2YSS3@29547,32QNF@2,4337S@68525	NA|NA|NA
533AP_00184	683083.C414_000070001	1.8e-105	388.7	Epsilonproteobacteria													Epsilonproteobacteria	1RIP6@1224,2YP8P@29547,42RJG@68525,COG2932@1,COG2932@2	NA|NA|NA	K	phage repressor
MF701751_01089	354242.CJJ81176_0682	1.2e-34	152.1	Epsilonproteobacteria				ko:K03305					ko00000	2.A.17			Epsilonproteobacteria	1MW6W@1224,2YMFA@29547,42NNY@68525,COG3104@1,COG3104@2	NA|NA|NA	P	Di- tripeptide transporter
MF701751_01684	537972.ABQU01000093_gene1105	3.6e-160	571.2	Epsilonproteobacteria													Epsilonproteobacteria	1MVEF@1224,2YR66@29547,42RJC@68525,COG3504@1,COG3504@2	NA|NA|NA	U	Conjugal transfer protein
MF701989_00476	683083.C414_000080011	1.6e-98	365.5	Epsilonproteobacteria													Epsilonproteobacteria	1NZST@1224,2YR0J@29547,42X5S@68525,COG4385@1,COG4385@2	NA|NA|NA	S	Phage tail protein (Tail_P2_I)
MF701989_00909	306263.Cla_0298	6.6e-268	930.2	Epsilonproteobacteria													Epsilonproteobacteria	1Q5EJ@1224,2A0FB@1,2YSD2@29547,30NJ3@2,4314A@68525	NA|NA|NA
MF701989_01367	306263.Cla_0303	4.9e-79	300.8	Epsilonproteobacteria													Epsilonproteobacteria	1RJ9Y@1224,2YP0G@29547,42QUS@68525,COG0584@1,COG0584@2	NA|NA|NA	C	glycerophosphoryl diester phosphodiesterase
MF701989_01373	306263.Cla_0310	1.3e-178	633.3	Epsilonproteobacteria													Epsilonproteobacteria	1Q1E7@1224,2YPR8@29547,42TDU@68525,COG1216@1,COG1216@2	NA|NA|NA	S	Glycosyl transferase, family 2
MF701989_01439	1449345.JHWC01000013_gene835	1.3e-07	63.5	Epsilonproteobacteria													Epsilonproteobacteria	1Q1AN@1224,2YSYH@29547,42T61@68525,COG4625@1,COG4625@2	NA|NA|NA	S	promoter associated poly-G tract could mediate phase variable expression
MF701989_01538	1548153.LR59_01905	1e-36	159.1	Epsilonproteobacteria				ko:K07341					ko00000,ko02048				Epsilonproteobacteria	1QCQF@1224,2YQ6T@29547,42VS1@68525,COG3654@1,COG3654@2	NA|NA|NA	S	Fic/DOC family
MF701989_01548	1325130.HFN_1980	1e-120	440.3	Epsilonproteobacteria													Epsilonproteobacteria	1PZRK@1224,2AHR9@1,2YP2N@29547,3183K@2,42R13@68525	NA|NA|NA
MF701989_01780	537971.HCCG_02342	1.3e-17	97.1	Epsilonproteobacteria													Epsilonproteobacteria	1QZCJ@1224,2YRWF@29547,42ZZJ@68525,COG1388@1,COG1388@2	NA|NA|NA	M	LysM domain
MF701989_01800	1121267.JHZL01000008_gene1330	5.9e-55	220.7	Epsilonproteobacteria													Epsilonproteobacteria	1NSRU@1224,2E8IY@1,2YPXF@29547,332WW@2,42U8F@68525	NA|NA|NA
MF702462_00036	354242.CJJ81176_1157	8.7e-126	456.4	Epsilonproteobacteria													Epsilonproteobacteria	1N3W4@1224,2CBTA@1,2YR8X@29547,32RU0@2,42Y79@68525	NA|NA|NA	G	Alpha-2,3-sialyltransferase (CST-I)
C14_00803	1548153.LR59_13295	1.5e-139	502.7	Epsilonproteobacteria													Epsilonproteobacteria	1QAMS@1224,2YMA4@29547,42NWI@68525,COG1216@1,COG1216@2	NA|NA|NA	S	Protein of unknown function (DUF2972)
MF702462_01270	1367491.BN865_07160	3.2e-19	100.9	Proteobacteria													Epsilonproteobacteria	1R1EI@1224,28YJQ@1,2ZKDH@2	NA|NA|NA
MF702699_00135	192222.Cj1414c	0.0	1214.9	Epsilonproteobacteria	kpsC			ko:K07266					ko00000				Epsilonproteobacteria	1MW0T@1224,2YN4A@29547,42PXV@68525,COG3563@1,COG3563@2	NA|NA|NA	M	polysaccharide export protein KPSC
MF702699_01020	1121267.JHZL01000019_gene1261	3e-64	251.1	Epsilonproteobacteria				ko:K11904	ko03070,map03070	M00334			ko00000,ko00001,ko00002,ko02044	3.A.23.1			Epsilonproteobacteria	1MU7Q@1224,2YN67@29547,42Q4M@68525,COG3501@1,COG3501@2	NA|NA|NA	S	protein conserved in bacteria
MF702699_01198	1367491.BN865_03750c	0.0	1356.7	Epsilonproteobacteria	flgE	GO:0005575,GO:0005623,GO:0009288,GO:0009425,GO:0042995,GO:0043226,GO:0043228,GO:0044422,GO:0044461,GO:0044463,GO:0044464		ko:K02390	ko02040,map02040				ko00000,ko00001,ko02035				Epsilonproteobacteria	1MU5J@1224,2YN81@29547,42NGP@68525,COG1749@1,COG1749@2	NA|NA|NA	N	Flagellar hook protein flgE
MF702699_01476	1121267.JHZL01000010_gene371	3.7e-32	144.8	Epsilonproteobacteria													Epsilonproteobacteria	1Q97T@1224,2AJ0E@1,2YPCH@29547,30TS6@2,42RF5@68525	NA|NA|NA
MF9408_00122	306264.CUP1577	2.1e-188	665.6	Epsilonproteobacteria			2.1.1.72	ko:K07316					ko00000,ko01000,ko02048				Epsilonproteobacteria	1MX9M@1224,2YTP9@29547,42S5A@68525,COG2189@1,COG2189@2	NA|NA|NA	L	Type III restriction/modification enzyme methylation subunit
MF9408_00312	1548153.LR59_08265	2.8e-88	332.8	Epsilonproteobacteria													Epsilonproteobacteria	1QV6I@1224,2YPH2@29547,42SDT@68525,COG1216@1,COG1216@2	NA|NA|NA	S	Glycosyl transferase, family 2
533AP_00052	192222.Cj0555	2.9e-211	741.1	Epsilonproteobacteria													Epsilonproteobacteria	1MVJW@1224,2YPHD@29547,42SMB@68525,COG1055@1,COG1055@2	NA|NA|NA	P	Dicarboxylate carrier protein MatC N-terminus
533AP_00180	683083.C414_000080205	8.7e-64	249.6	Epsilonproteobacteria													Epsilonproteobacteria	1Q2PM@1224,2YQFU@29547,42W25@68525,COG2932@1,COG2932@2	NA|NA|NA	K	Transcriptional regulator
533AP_00182	683083.C414_000070003	2.2e-99	368.2	Proteobacteria													Epsilonproteobacteria	1NFFM@1224,COG2856@1,COG2856@2	NA|NA|NA	E	Pfam:DUF955
533AP_00188	683083.C414_000040055	2.3e-82	311.6	Epsilonproteobacteria	cysC		2.7.1.25	ko:K00860	ko00230,ko00920,ko01100,ko01120,map00230,map00920,map01100,map01120	M00176	R00509,R04928	RC00002,RC00078	ko00000,ko00001,ko00002,ko01000				Epsilonproteobacteria	1N2Z8@1224,2YPI8@29547,43B1A@68525,COG0529@1,COG0529@2	NA|NA|NA	P	Adenylylsulphate kinase
533AP_00194	192222.Cj0692c	4.8e-115	421.0	Epsilonproteobacteria													Epsilonproteobacteria	1Q2MH@1224,2AIY8@1,2YQHM@29547,319FY@2,42VY9@68525	NA|NA|NA
533AP_00236	1367491.BN865_05900c	3.3e-105	388.3	Epsilonproteobacteria				ko:K07089					ko00000				Epsilonproteobacteria	1MUN8@1224,2YN61@29547,42MF8@68525,COG0701@1,COG0701@2	NA|NA|NA	S	permease
533AP_00242	425400.LS65_03225	8.7e-36	157.1	Epsilonproteobacteria													Epsilonproteobacteria	1RF1E@1224,2DNYB@1,2YS7E@29547,32ZS8@2,43DQ7@68525	NA|NA|NA	S	RloB-like protein
533AP_00243	1205908.AKXW01000041_gene3719	3.3e-101	375.6	Vibrionales													Epsilonproteobacteria	1MVU0@1224,1RQDI@1236,1Y16B@135623,COG1106@1,COG1106@2	NA|NA|NA	S	AAA domain, putative AbiEii toxin, Type IV TA system
533AP_00249	192222.Cj1544c	2.6e-150	538.1	Epsilonproteobacteria													Epsilonproteobacteria	1NCEQ@1224,2YNTP@29547,42PX5@68525,COG0697@1,COG0697@2	NA|NA|NA	EG	integral membrane protein
533AP_00265	1357400.HMPREF2086_00557	2e-87	329.3	Epsilonproteobacteria													Epsilonproteobacteria	1QYMV@1224,29X15@1,2YR5N@29547,30IPF@2,42Y86@68525	NA|NA|NA
533AP_00331	354242.CJJ81176_pVir0048	2e-67	261.5	Epsilonproteobacteria													Epsilonproteobacteria	1Q6PM@1224,2BVZI@1,2YSSQ@29547,2ZZD7@2,433IC@68525	NA|NA|NA
533AP_00351	742726.HMPREF9448_02608	1.5e-31	144.1	Porphyromonadaceae													Epsilonproteobacteria	230VI@171551,2G2H3@200643,4NNFX@976,COG1442@1,COG1442@2	NA|NA|NA	M	Glycosyl transferase family 8
533AP_00352	192222.Cj1138	9.2e-62	245.4	Epsilonproteobacteria													Epsilonproteobacteria	1N8QE@1224,2YPF8@29547,42SKS@68525,COG0463@1,COG0463@2	NA|NA|NA	M	Involved in cell wall biogenesis
533AP_00356	944547.ABLL_2685	1.4e-63	250.0	Epsilonproteobacteria													Epsilonproteobacteria	1RC6B@1224,2YQA8@29547,42WK2@68525,COG2227@1,COG2227@2	NA|NA|NA	H	Methyltransferase domain
533AP_00357	1449345.JHWC01000006_gene997	4.9e-71	275.4	Epsilonproteobacteria													Epsilonproteobacteria	1QAMS@1224,2YMA4@29547,42NWI@68525,COG1216@1,COG1216@2	NA|NA|NA	S	Protein of unknown function (DUF2972)
533AP_00358	2340.JV46_10960	2.9e-51	209.1	Bacteria													Epsilonproteobacteria	COG0726@1,COG0726@2	NA|NA|NA	G	polysaccharide deacetylase
533AP_00361	1357400.HMPREF2086_01580	3.7e-84	318.2	Epsilonproteobacteria	aepX		5.4.2.9	ko:K01841	ko00440,ko01100,ko01120,ko01130,map00440,map01100,map01120,map01130		R00661	RC02792	ko00000,ko00001,ko01000				Epsilonproteobacteria	1N4VT@1224,2YNU6@29547,42PWB@68525,COG0615@1,COG0615@2,COG2513@1,COG2513@2	NA|NA|NA	GIM	Phosphoenolpyruvate phosphomutase
533AP_00363	1325130.HFN_2286	4.7e-123	448.0	Epsilonproteobacteria			4.1.1.82	ko:K09459	ko00440,ko01100,ko01120,ko01130,map00440,map01100,map01120,map01130		R04053	RC00506	ko00000,ko00001,ko01000				Epsilonproteobacteria	1R6QP@1224,2YRKY@29547,42Q6G@68525,COG0028@1,COG0028@2,COG4032@1,COG4032@2	NA|NA|NA	EH	Thiamine pyrophosphate enzyme, C-terminal TPP binding domain
533AP_00364	1357400.HMPREF2086_01584	3.3e-80	305.4	Epsilonproteobacteria													Epsilonproteobacteria	1MVPH@1224,2YQ3G@29547,42S48@68525,COG1454@1,COG1454@2	NA|NA|NA	C	Iron-containing alcohol dehydrogenase
533AP_00373	192222.Cj1406c	5.2e-36	157.1	Epsilonproteobacteria													Epsilonproteobacteria	1Q1GR@1224,2AIJP@1,2YQ3K@29547,3191T@2,42TKV@68525	NA|NA|NA	S	Protein of unknown function (DUF1090)
533AP_00338	192222.Cj1449c	8e-67	259.6	Epsilonproteobacteria	Cj1449c			ko:K09979					ko00000				Epsilonproteobacteria	1RH76@1224,2YPWQ@29547,42TS4@68525,COG3787@1,COG3787@2	NA|NA|NA	S	cofactor binding
533AP_00437	354242.CJJ81176_1340	0.0	1157.5	Epsilonproteobacteria													Epsilonproteobacteria	1R4P0@1224,2YNAS@29547,42NFM@68525,COG2604@1,COG2604@2	NA|NA|NA	S	Protein of unknown function DUF115
533AP_00438	354242.CJJ81176_1339	1.7e-246	858.6	Epsilonproteobacteria	flaB	GO:0001539,GO:0005575,GO:0005576,GO:0005623,GO:0006928,GO:0008150,GO:0009288,GO:0009987,GO:0040011,GO:0042995,GO:0043226,GO:0043228,GO:0044464,GO:0048870,GO:0051179,GO:0051674,GO:0071973,GO:0071978,GO:0097588		ko:K02406	ko02020,ko02040,ko04621,ko04626,ko05132,ko05134,map02020,map02040,map04621,map04626,map05132,map05134				ko00000,ko00001,ko02035				Epsilonproteobacteria	1MV1N@1224,2YN00@29547,42MX8@68525,COG1344@1,COG1344@2	NA|NA|NA	N	Flagellin is the subunit protein which polymerizes to form the filaments of bacterial flagella
533AP_00439	354242.CJJ81176_1338	1.2e-255	889.0	Epsilonproteobacteria	flaB	GO:0001539,GO:0005575,GO:0005576,GO:0005623,GO:0006928,GO:0008150,GO:0009288,GO:0009987,GO:0040011,GO:0042995,GO:0043226,GO:0043228,GO:0044464,GO:0048870,GO:0051179,GO:0051674,GO:0071973,GO:0071978,GO:0097588		ko:K02406	ko02020,ko02040,ko04621,ko04626,ko05132,ko05134,map02020,map02040,map04621,map04626,map05132,map05134				ko00000,ko00001,ko02035				Epsilonproteobacteria	1MV1N@1224,2YN00@29547,42MX8@68525,COG1344@1,COG1344@2	NA|NA|NA	N	Flagellin is the subunit protein which polymerizes to form the filaments of bacterial flagella
533AP_00440	354242.CJJ81176_1337	0.0	1154.0	Epsilonproteobacteria	pseE												Epsilonproteobacteria	1R4P0@1224,2YMMI@29547,42NB8@68525,COG2604@1,COG2604@2	NA|NA|NA	S	hmm pf01973
533AP_00442	354242.CJJ81176_1335	0.0	1115.9	Epsilonproteobacteria	pseE												Epsilonproteobacteria	1R4P0@1224,2YMMI@29547,42NB8@68525,COG2604@1,COG2604@2	NA|NA|NA	S	hmm pf01973
533AP_00576	196490.AUEZ01000041_gene5945	6.1e-10	70.1	Bradyrhizobiaceae													Epsilonproteobacteria	1P20V@1224,2TVPW@28211,3JUFS@41294,COG1653@1,COG1653@2	NA|NA|NA	G	Bacterial extracellular solute-binding protein
533AP_00577	1038859.AXAU01000004_gene4611	4e-45	188.7	Bradyrhizobiaceae													Epsilonproteobacteria	1P20V@1224,2TVPW@28211,3JUFS@41294,COG1653@1,COG1653@2	NA|NA|NA	G	Bacterial extracellular solute-binding protein
533AP_00704	192222.Cj1041c	1.7e-159	568.5	Epsilonproteobacteria													Epsilonproteobacteria	1N9KP@1224,2YN36@29547,42MVC@68525,COG3391@1,COG3391@2	NA|NA|NA	S	amine dehydrogenase activity
533AP_00711	1449345.JHWC01000003_gene432	1.5e-123	449.9	Bacteria													Epsilonproteobacteria	COG0732@1,COG0732@2	NA|NA|NA	V	type I restriction modification DNA specificity domain
533AP_00712	945550.VISI1226_20650	5.5e-33	147.5	Gammaproteobacteria													Epsilonproteobacteria	1N087@1224,1T13D@1236,2E0JQ@1,32W57@2	NA|NA|NA
533AP_00713	683083.C414_000240011	1.1e-114	419.5	Proteobacteria													Epsilonproteobacteria	1MY0A@1224,28I7P@1,2Z8AJ@2	NA|NA|NA	S	Protein of unknown function (DUF3800)
533AP_00714	683083.C414_000240012	0.0	1381.3	Epsilonproteobacteria			2.1.1.72	ko:K03427					ko00000,ko01000,ko02048				Epsilonproteobacteria	1MXPV@1224,2YMPM@29547,42QFW@68525,COG0286@1,COG0286@2	NA|NA|NA	V	N-6 DNA Methylase
533AP_00801	1244528.CFT03427_1364	2.9e-88	331.6	Epsilonproteobacteria													Epsilonproteobacteria	1PVP4@1224,2YT96@29547,42M23@68525,COG0463@1,COG0463@2	NA|NA|NA	M	hmm pf00535
533AP_00809	537970.HCAN_0202	7.2e-35	154.8	Bacteria													Epsilonproteobacteria	COG0463@1,COG0463@2	NA|NA|NA	M	Glycosyl transferase, family 2
533AP_00813	1548151.LS70_07255	4.3e-93	347.8	Bacteria													Epsilonproteobacteria	COG3306@1,COG3306@2	NA|NA|NA	M	glycosyltransferase involved in LPS biosynthesis
533AP_00814	306263.Cla_1243	5.9e-68	264.6	Epsilonproteobacteria													Epsilonproteobacteria	1RH7E@1224,2YRA0@29547,42YJ8@68525,COG3774@1,COG3774@2	NA|NA|NA	M	Capsular polysaccharide synthesis protein
533AP_00818	1367491.BN865_09790c	2.3e-95	355.9	Epsilonproteobacteria													Epsilonproteobacteria	1R462@1224,2YNMU@29547,42MDT@68525,COG3409@1,COG3409@2	NA|NA|NA	M	Peptidoglycan-binding domain 1 protein
533AP_00838	354242.CJJ81176_1185	1.8e-243	848.2	Epsilonproteobacteria													Epsilonproteobacteria	1NH3V@1224,2BYEY@1,2YNM5@29547,33IGY@2,42M8W@68525	NA|NA|NA	S	Protein of unknown function (DUF3373)
533AP_00964	1367491.BN865_08330c	2.6e-90	338.6	Epsilonproteobacteria			2.3.1.81	ko:K00662					ko00000,ko01000,ko01504				Epsilonproteobacteria	1MZ5F@1224,2YNHP@29547,42N21@68525,COG2746@1,COG2746@2	NA|NA|NA	V	Updated (2006) note Literature search identified paper linking product function of Cj1296 Cj1297 Cj1298 to antimicrobial efflux pumps
533AP_00966	306263.Cla_1312	2.6e-68	265.4	Epsilonproteobacteria													Epsilonproteobacteria	1PF16@1224,2YPA3@29547,42RYZ@68525,COG0223@1,COG0223@2	NA|NA|NA	J	Formyl transferase
533AP_00967	354242.CJJ81176_1326	5.9e-22	109.8	Epsilonproteobacteria	acpP1												Epsilonproteobacteria	1Q2RK@1224,2YQFK@29547,32I8D@2,42W55@68525,COG0236@1	NA|NA|NA	IQ	fatty acid biosynthetic process
533AP_00973	683083.C414_000280009	8.8e-55	219.9	Epsilonproteobacteria	pseH		2.3.1.202	ko:K15896	ko00520,map00520		R09842	RC00004,RC00166	ko00000,ko00001,ko01000				Epsilonproteobacteria	1NIVC@1224,2YPSY@29547,42U80@68525,COG1670@1,COG1670@2	NA|NA|NA	J	Pseudaminic acid biosynthesis N-acetyl transferase
533AP_00990	192222.Cj0280	7.3e-71	273.1	Epsilonproteobacteria	tsaC												Epsilonproteobacteria	1Q1KW@1224,2YPSU@29547,42TY2@68525,COG0009@1,COG0009@2	NA|NA|NA	J	L-threonylcarbamoyladenylate synthase
533AP_00999	537970.HCAN_0704	5e-272	944.1	Epsilonproteobacteria													Epsilonproteobacteria	1QVIQ@1224,2YNHA@29547,42PAI@68525,COG1061@1,COG1061@2	NA|NA|NA	KL	Type III restriction enzyme, res subunit
533AP_01000	537970.HCAN_0702	1.7e-202	712.2	Bacteria													Epsilonproteobacteria	COG4249@1,COG4249@2	NA|NA|NA	S	B-1 B cell differentiation
533AP_01001	553220.CAMGR0001_0183	5.6e-296	1023.5	Epsilonproteobacteria			2.1.1.72	ko:K00571,ko:K07316					ko00000,ko01000,ko02048				Epsilonproteobacteria	1MX9M@1224,2YN47@29547,42PHQ@68525,COG2189@1,COG2189@2	NA|NA|NA	L	DNA methylase
533AP_01010	192222.Cj0299	1.9e-141	508.4	Epsilonproteobacteria			3.5.2.6	ko:K17838,ko:K19210,ko:K22333,ko:K22334	ko01501,map01501		R06363	RC01499	br01600,ko00000,ko00001,ko01000,ko01504				Epsilonproteobacteria	1NWXE@1224,2YNVP@29547,42QWH@68525,COG2602@1,COG2602@2	NA|NA|NA	V	Penicillin binding protein transpeptidase domain
533AP_01089	354242.CJJ81176_0404	2.7e-123	448.0	Epsilonproteobacteria	pyrF		4.1.1.23	ko:K01591	ko00240,ko01100,map00240,map01100	M00051	R00965	RC00409	ko00000,ko00001,ko00002,ko01000				Epsilonproteobacteria	1MW2C@1224,2YMVJ@29547,42N5N@68525,COG0284@1,COG0284@2	NA|NA|NA	F	Catalyzes the decarboxylation of orotidine 5'- monophosphate (OMP) to uridine 5'-monophosphate (UMP)
533AP_01124	354242.CJJ81176_0440	4.7e-23	113.2	Epsilonproteobacteria	Cj0417												Epsilonproteobacteria	1QE93@1224,2AV9P@1,2YSW0@29547,31M0Q@2,432SI@68525	NA|NA|NA
533AP_01129	192222.Cj0422c	2.8e-31	140.6	Epsilonproteobacteria													Epsilonproteobacteria	1PD29@1224,2BQJF@1,2YQAQ@29547,32JFD@2,42WIH@68525	NA|NA|NA
533AP_01132	425400.LS65_05870	2e-08	65.9	Epsilonproteobacteria													Epsilonproteobacteria	1Q2Y9@1224,2BRSM@1,2YQMC@29547,32KSM@2,42WG6@68525	NA|NA|NA
533AP_01170	354242.CJJ81176_0865	5.5e-250	870.5	Epsilonproteobacteria													Epsilonproteobacteria	1QAAY@1224,2AN97@1,2YNFR@29547,31D79@2,42NHK@68525	NA|NA|NA
533AP_01251	354242.CJJ81176_0947	4.9e-60	236.9	Epsilonproteobacteria													Epsilonproteobacteria	1QR3G@1224,2YQ5Y@29547,42TY1@68525,COG1598@1,COG1598@2	NA|NA|NA	S	PFAM Uncharacterised protein family UPF0150
533AP_01255	354242.CJJ81176_0952	9.3e-174	616.3	Epsilonproteobacteria				ko:K12056					ko00000,ko02044	3.A.7.11.1			Epsilonproteobacteria	1MXCR@1224,2YPC2@29547,42S5X@68525,COG4678@1,COG4678@2	NA|NA|NA	G	TraG-like protein, N-terminal region
533AP_01256	354242.CJJ81176_0953	1.4e-25	121.7	Epsilonproteobacteria				ko:K12058					ko00000,ko02044	3.A.7.11.1			Epsilonproteobacteria	1MW96@1224,28KC1@1,2YPKJ@29547,2Z9Z1@2,42RMU@68525	NA|NA|NA	S	Type-1V conjugative transfer system mating pair stabilisation
533AP_01456	367737.Abu_1481	1.2e-132	479.6	Epsilonproteobacteria			2.1.1.37	ko:K00558	ko00270,ko01100,ko05206,map00270,map01100,map05206	M00035	R04858	RC00003,RC00332	ko00000,ko00001,ko00002,ko01000,ko02048,ko03032,ko03036				Epsilonproteobacteria	1MV9H@1224,2YNCM@29547,42NPS@68525,COG0270@1,COG0270@2	NA|NA|NA	H	Cytosine-specific methyltransferase
533AP_01457	1537915.JU57_10375	2.1e-84	319.3	Epsilonproteobacteria													Epsilonproteobacteria	1R6NU@1224,28KZY@1,2YQ5X@29547,2ZAF3@2,42UWB@68525	NA|NA|NA
533AP_01525	683083.C414_000460029	2.5e-104	384.8	Epsilonproteobacteria			3.2.2.10	ko:K06966	ko00230,ko00240,map00230,map00240		R00182,R00510	RC00063,RC00318	ko00000,ko00001,ko01000				Epsilonproteobacteria	1MU6N@1224,2YNV5@29547,42P56@68525,COG1611@1,COG1611@2	NA|NA|NA	S	Belongs to the LOG family
533AP_01544	1242969.ATCC51562_774	9.1e-13	82.8	Epsilonproteobacteria													Epsilonproteobacteria	1NCWB@1224,2YPY2@29547,42U7X@68525,COG1357@1,COG1357@2	NA|NA|NA	S	PFAM Pentapeptide repeats (8 copies)
533AP_01548	354242.CJJ81176_0065	6.9e-104	383.3	Epsilonproteobacteria			5.3.4.1	ko:K03981					ko00000,ko01000,ko02044,ko03110	3.A.7.11.1			Epsilonproteobacteria	1R7HA@1224,2YQ4M@29547,42U3Y@68525,COG2143@1,COG2143@2	NA|NA|NA	O	Disulfide interchange protein
533AP_01549	354242.CJJ81176_0064	0.0	1405.6	Epsilonproteobacteria													Epsilonproteobacteria	1NJEJ@1224,2YNHB@29547,42NQM@68525,COG0607@1,COG0607@2,COG2864@1,COG2864@2	NA|NA|NA	CP	Rhodanese Homology Domain
533AP_01604	192222.Cj0809c	1.3e-102	379.0	Epsilonproteobacteria	ycbL												Epsilonproteobacteria	1MUDN@1224,2YNVD@29547,42QWD@68525,COG0491@1,COG0491@2	NA|NA|NA	S	COG0491 Zn-dependent hydrolases, including glyoxylases
533AP_01621	306264.CUP0688	1.7e-30	138.3	Epsilonproteobacteria				ko:K07216					ko00000				Epsilonproteobacteria	1N8CP@1224,2YNNC@29547,42NR3@68525,COG2703@1,COG2703@2	NA|NA|NA	P	Hemerythrin
536AP_00311	537972.ABQU01000017_gene635	4.3e-78	298.9	Bacteria													Epsilonproteobacteria	COG1216@1,COG1216@2,COG1874@1,COG1874@2	NA|NA|NA	G	beta-galactosidase activity
536AP_00313	537970.HCAN_1329	4.4e-199	701.0	Epsilonproteobacteria	cysN		2.7.1.25,2.7.7.4	ko:K00955,ko:K00956	ko00230,ko00261,ko00450,ko00920,ko01100,ko01120,ko01130,map00230,map00261,map00450,map00920,map01100,map01120,map01130	M00176,M00596	R00509,R00529,R04928,R04929	RC00002,RC00078,RC02809,RC02889	ko00000,ko00001,ko00002,ko01000				Epsilonproteobacteria	1MUD9@1224,2YNS9@29547,42N3C@68525,COG0471@1,COG0471@2,COG0490@1,COG0490@2,COG2895@1,COG2895@2	NA|NA|NA	P	Belongs to the TRAFAC class translation factor GTPase superfamily. Classic translation factor GTPase family. CysN NodQ subfamily
536AP_00330	537972.ABQU01000030_gene411	7.1e-145	521.5	Epsilonproteobacteria													Epsilonproteobacteria	1MU66@1224,2YMXQ@29547,42NYK@68525,COG0463@1,COG0463@2,COG1887@1,COG1887@2	NA|NA|NA	M	CDP-Glycerol:Poly(glycerophosphate) glycerophosphotransferase
536AP_00336	1121267.JHZL01000002_gene1070	9.4e-107	393.7	Epsilonproteobacteria													Epsilonproteobacteria	1QZNN@1224,2YQV3@29547,42XST@68525,COG0500@1,COG0500@2	NA|NA|NA	Q	Methyltransferase domain
536AP_00343	413404.Rmag_0896	2.2e-90	339.3	Bacteria													Epsilonproteobacteria	COG2227@1,COG2227@2	NA|NA|NA	H	3-demethylubiquinone-9 3-O-methyltransferase activity
536AP_00344	556267.HWAG_00176	4.3e-11	73.2	Epsilonproteobacteria													Epsilonproteobacteria	1QV6I@1224,2YPH2@29547,42SDT@68525,COG1216@1,COG1216@2	NA|NA|NA	S	Glycosyl transferase, family 2
536AP_00345	1548153.LR59_08265	3e-17	95.1	Epsilonproteobacteria													Epsilonproteobacteria	1QV6I@1224,2YPH2@29547,42SDT@68525,COG1216@1,COG1216@2	NA|NA|NA	S	Glycosyl transferase, family 2
536AP_00346	683083.C414_000390015	1.8e-69	269.2	Epsilonproteobacteria													Epsilonproteobacteria	1R1GY@1224,2YRHZ@29547,42VSI@68525,COG1216@1,COG1216@2	NA|NA|NA	S	Glycosyl transferase, family 2
536AP_00347	354242.CJJ81176_1413	0.0	1263.8	Epsilonproteobacteria	kpsC			ko:K07266					ko00000				Epsilonproteobacteria	1MW0T@1224,2YN4A@29547,42PXV@68525,COG3563@1,COG3563@2	NA|NA|NA	M	polysaccharide export protein KPSC
536AP_00418	192222.Cj1341c	4.4e-306	1056.6	Epsilonproteobacteria													Epsilonproteobacteria	1R4P0@1224,2YNAS@29547,42NFM@68525,COG2604@1,COG2604@2	NA|NA|NA	S	Protein of unknown function DUF115
536AP_00419	192222.Cj1340c	0.0	1100.5	Epsilonproteobacteria													Epsilonproteobacteria	1R4P0@1224,2YNAS@29547,42NFM@68525,COG2604@1,COG2604@2	NA|NA|NA	S	Protein of unknown function DUF115
536AP_00423	192222.Cj1318	1.3e-308	1065.1	Epsilonproteobacteria	pseE												Epsilonproteobacteria	1R4P0@1224,2YMMI@29547,42NB8@68525,COG2604@1,COG2604@2	NA|NA|NA	S	hmm pf01973
536AP_00424	192222.Cj1334	0.0	1179.9	Epsilonproteobacteria	pseE												Epsilonproteobacteria	1R4P0@1224,2YMMI@29547,42NB8@68525,COG2604@1,COG2604@2	NA|NA|NA	S	hmm pf01973
536AP_00518	192222.Cj1240c	8e-32	142.9	Epsilonproteobacteria													Epsilonproteobacteria	1PXDC@1224,2AG81@1,2YRST@29547,316D8@2,43091@68525	NA|NA|NA
536AP_00443	192222.Cj1310c	1.7e-62	245.7	Epsilonproteobacteria													Epsilonproteobacteria	1NV4Y@1224,2YN5F@29547,42N7G@68525,COG1506@1,COG1506@2	NA|NA|NA	E	no Hp match. A member of the 617 family of C.j. proteins containing homopolymeric tracts
536AP_00445	306264.CUP1749	1.8e-80	306.2	Epsilonproteobacteria													Epsilonproteobacteria	1Q20X@1224,2YRRH@29547,42ZNR@68525,COG1247@1,COG1247@2	NA|NA|NA	M	-acetyltransferase
536AP_00447	683083.C414_000270001	1.3e-26	125.2	Epsilonproteobacteria	acpP1												Epsilonproteobacteria	1Q2RK@1224,2YQFK@29547,32I8D@2,42W55@68525,COG0236@1	NA|NA|NA	IQ	fatty acid biosynthetic process
536AP_00460	192222.Cj1298	7.4e-133	479.9	Epsilonproteobacteria	Cj1298		2.3.1.81	ko:K00662					ko00000,ko01000,ko01504				Epsilonproteobacteria	1MZ5F@1224,2YNHP@29547,42N21@68525,COG2746@1,COG2746@2	NA|NA|NA	V	Updated (2006) note Literature search identified paper linking product function of Cj1296 Cj1297 Cj1298 to antimicrobial efflux pumps
536AP_00499	192222.Cj1259	1.5e-228	798.5	Epsilonproteobacteria	cmp1	GO:0005575,GO:0005623,GO:0009279,GO:0016020,GO:0019867,GO:0030312,GO:0030313,GO:0031975,GO:0044462,GO:0044464,GO:0071944											Epsilonproteobacteria	1Q4WK@1224,2YMXN@29547,42NQH@68525,COG4773@1,COG4773@2	NA|NA|NA	P	major outer membrane protein
536AP_00592	537970.HCAN_0198	1.2e-54	219.2	Epsilonproteobacteria													Epsilonproteobacteria	1RDA2@1224,2YQKH@29547,42TSN@68525,COG1898@1,COG1898@2	NA|NA|NA	M	WxcM-like, C-terminal
536AP_01058	1408442.JADE01000009_gene514	2.2e-276	958.4	Epsilonproteobacteria													Epsilonproteobacteria	1N2TJ@1224,2YQP8@29547,42XUM@68525,COG0827@1,COG0827@2	NA|NA|NA	L	DNA restriction-modification system
536AP_01387	1242969.ATCC51562_774	5.3e-21	109.8	Epsilonproteobacteria													Epsilonproteobacteria	1NCWB@1224,2YPY2@29547,42U7X@68525,COG1357@1,COG1357@2	NA|NA|NA	S	PFAM Pentapeptide repeats (8 copies)
536AP_01388	1442598.JABW01000024_gene1554	6.3e-11	75.5	Proteobacteria													Epsilonproteobacteria	1R25H@1224,COG1196@1,COG1196@2	NA|NA|NA	D	nuclear chromosome segregation
536AP_01439	192222.Cj0472	5.5e-20	102.8	Epsilonproteobacteria	secE			ko:K03073	ko02024,ko03060,ko03070,map02024,map03060,map03070	M00335			ko00000,ko00001,ko00002,ko02044	3.A.5.1,3.A.5.2			Epsilonproteobacteria	1N8YN@1224,2YQ7E@29547,42VP0@68525,COG0690@1,COG0690@2	NA|NA|NA	U	Essential subunit of the Sec protein translocation channel SecYEG. Clamps together the 2 halves of SecY. May contact the channel plug during translocation
536AP_01458	870187.Thini_4491	5.4e-09	68.6	Proteobacteria													Epsilonproteobacteria	1P0Q7@1224,2E8F4@1,332TG@2	NA|NA|NA
536AP_01462	220668.lp_0641	1.5e-07	63.9	Lactobacillaceae													Epsilonproteobacteria	1V0QW@1239,3F47A@33958,4HBS2@91061,COG3723@1,COG3723@2	NA|NA|NA	L	RecT family
536AP_01469	398511.BpOF4_06025	1.6e-16	93.6	Firmicutes													Epsilonproteobacteria	1VIMU@1239,2C4SQ@1,32ZWY@2	NA|NA|NA
536AP_01479	1111732.AZOD01000009_gene1236	8e-08	63.5	Gammaproteobacteria													Epsilonproteobacteria	1N3JB@1224,1SBAK@1236,2CXUI@1,32T2N@2	NA|NA|NA	S	DNA-packaging protein gp3
536AP_01488	1242969.ATCC51562_1593	1.1e-107	396.7	Epsilonproteobacteria													Epsilonproteobacteria	1PY6F@1224,2A75A@1,2YPD2@29547,30W15@2,42RUV@68525	NA|NA|NA	S	Family of unknown function (DUF5309)
536AP_01489	553220.CAMGR0001_2771	5.1e-21	107.5	Epsilonproteobacteria													Epsilonproteobacteria	1Q5W1@1224,2A0TT@1,2YS9D@29547,30NYI@2,431X8@68525	NA|NA|NA
536AP_01497	683083.C414_000260143	1.3e-65	255.8	Epsilonproteobacteria													Epsilonproteobacteria	1QN98@1224,2AYJG@1,2YPHQ@29547,31QPH@2,42T6M@68525	NA|NA|NA
536AP_01590	683083.C414_000080000	3.8e-227	794.7	Epsilonproteobacteria													Epsilonproteobacteria	1NFKU@1224,2YNNF@29547,42NUQ@68525,COG5283@1,COG5283@2	NA|NA|NA	S	Tail tape measure protein, TP901 family
536AP_01593	683083.C414_000080003	1.8e-87	328.6	Epsilonproteobacteria				ko:K06908					ko00000				Epsilonproteobacteria	1Q8HB@1224,2YQYT@29547,42X1T@68525,COG3498@1,COG3498@2	NA|NA|NA	S	Phage tail tube protein FII
536AP_01597	683083.C414_000080006	2e-56	224.9	Epsilonproteobacteria													Epsilonproteobacteria	1NMSX@1224,2C4D9@1,2YQB1@29547,33FB1@2,42W0V@68525	NA|NA|NA	S	Protein of unknown function (DUF1353)
536AP_01601	683083.C414_000080012	2e-195	688.3	Epsilonproteobacteria													Epsilonproteobacteria	1MUFF@1224,2YPXY@29547,42TMH@68525,COG3948@1,COG3948@2	NA|NA|NA	S	Baseplate assembly protein J
536AP_01602	683083.C414_000080013	1.8e-44	184.9	Epsilonproteobacteria				ko:K06903					ko00000				Epsilonproteobacteria	1P07N@1224,2YS2Z@29547,42PMP@68525,COG3628@1,COG3628@2	NA|NA|NA	S	Gene 25-like lysozyme
536AP_01603	683083.C414_000080015	6e-53	214.2	Epsilonproteobacteria													Epsilonproteobacteria	1Q4IG@1224,2YQTH@29547,42WYE@68525,COG4540@1,COG4540@2	NA|NA|NA	S	Baseplate assembly protein
536AP_01606	1121267.JHZL01000006_gene882	3.3e-07	60.8	Epsilonproteobacteria													Epsilonproteobacteria	1Q37J@1224,2AJ38@1,2YQSH@29547,319MM@2,42WW9@68525	NA|NA|NA
536AP_01610	683083.C414_000080022	6.7e-113	413.7	Epsilonproteobacteria													Epsilonproteobacteria	1RA2J@1224,2YP1N@29547,42S1P@68525,COG4388@1,COG4388@2	NA|NA|NA	S	Mu-like prophage I protein
536AP_01612	683083.C414_000080024	4e-165	587.4	Epsilonproteobacteria													Epsilonproteobacteria	1PX3X@1224,29KJ1@1,2YSF9@29547,307GC@2,42XYG@68525	NA|NA|NA	S	Phage major capsid protein E
536AP_01613	683083.C414_000080025	6.5e-73	280.0	Epsilonproteobacteria													Epsilonproteobacteria	1Q4GM@1224,2A6QK@1,2YSUN@29547,30VIJ@2,4323X@68525	NA|NA|NA	S	Protein of unknown function (DUF1320)
536AP_01614	683083.C414_000080026	2.4e-75	288.5	Epsilonproteobacteria													Epsilonproteobacteria	1PCTP@1224,2A4IX@1,2YQMP@29547,30T5G@2,42WDW@68525	NA|NA|NA	S	Protein of unknown function (DUF1804)
536AP_01616	683083.C414_000080028	5.2e-227	793.5	delta/epsilon subdivisions													Epsilonproteobacteria	1MWNS@1224,42U52@68525,COG4383@1,COG4383@2	NA|NA|NA	S	Protein of unknown function (DUF935)
536AP_01618	683083.C414_000080030	5.7e-59	233.4	Bacteria													Epsilonproteobacteria	COG3499@1,COG3499@2	NA|NA|NA	S	P2 GpU family protein
536AP_01619	683083.C414_000080031	5.5e-26	122.9	Epsilonproteobacteria													Epsilonproteobacteria	1Q64D@1224,2AK44@1,2YSHM@29547,31ATY@2,432D8@68525	NA|NA|NA	S	Phage Tail Protein X
536AP_01620	683083.C414_000080032	6.9e-165	586.6	Epsilonproteobacteria				ko:K06905					ko00000				Epsilonproteobacteria	1MXT8@1224,2YPVC@29547,42U7Z@68525,COG3500@1,COG3500@2	NA|NA|NA	S	Phage late control gene D protein (GPD)
536AP_01635	683083.C414_000080049	1.3e-98	365.9	Epsilonproteobacteria													Epsilonproteobacteria	1PIRG@1224,2YQJV@29547,42VD6@68525,COG2932@1,COG2932@2	NA|NA|NA	K	Peptidase S24-like
536AP_01716	354242.CJJ81176_0755	4.2e-178	630.6	Epsilonproteobacteria	potA		3.6.3.30,3.6.3.31	ko:K02010,ko:K02052,ko:K11072	ko02010,ko02024,map02010,map02024	M00190,M00193,M00299			ko00000,ko00001,ko00002,ko01000,ko02000	3.A.1.10,3.A.1.11,3.A.1.11.1			Epsilonproteobacteria	1MU3I@1224,2YNN0@29547,42MUK@68525,COG3842@1,COG3842@2	NA|NA|NA	P	Belongs to the ABC transporter superfamily
537AC_00105	192222.Cj1449c	1e-61	242.7	Epsilonproteobacteria	Cj1449c			ko:K09979					ko00000				Epsilonproteobacteria	1RH76@1224,2YPWQ@29547,42TS4@68525,COG3787@1,COG3787@2	NA|NA|NA	S	cofactor binding
537AC_00112	306264.CUP1268	1.9e-80	306.2	Epsilonproteobacteria													Epsilonproteobacteria	1QV6M@1224,2YNR4@29547,42UVZ@68525,COG1216@1,COG1216@2	NA|NA|NA	S	TupA-like ATPgrasp
537AC_00113	306264.CUP1270	5.7e-88	331.6	Epsilonproteobacteria													Epsilonproteobacteria	1R4XG@1224,2YNVZ@29547,42QXZ@68525,COG0463@1,COG0463@2	NA|NA|NA	M	Glycosyltransferase like family 2
537AC_00125	1449345.JHWC01000008_gene1805	7.4e-191	673.3	delta/epsilon subdivisions													Epsilonproteobacteria	1MX35@1224,42NE7@68525,COG1232@1,COG1232@2	NA|NA|NA	H	PFAM amine oxidase
537AC_00128	354242.CJJ81176_1432	2.2e-37	161.4	Epsilonproteobacteria													Epsilonproteobacteria	1MZSD@1224,2YTCD@29547,43C4W@68525,COG0463@1,COG0463@2,COG1216@1,COG1216@2	NA|NA|NA	M	Glycosyl transferase family 2
537AC_00194	354242.CJJ81176_1350	1.4e-176	625.5	Epsilonproteobacteria	pldA		3.1.1.32,3.1.1.4	ko:K01058	ko00564,ko00565,ko00590,ko00591,ko00592,ko01100,ko01110,map00564,map00565,map00590,map00591,map00592,map01100,map01110		R01315,R01316,R01317,R02053,R02054,R04034,R07064,R07379,R07387,R07859,R07860	RC00020,RC00037,RC00041,RC00094	ko00000,ko00001,ko01000				Epsilonproteobacteria	1PC8I@1224,2YNMK@29547,42R3P@68525,COG2829@1,COG2829@2	NA|NA|NA	M	phospholipase
537AC_00204	354242.CJJ81176_1340	5.9e-218	763.8	Epsilonproteobacteria													Epsilonproteobacteria	1R4P0@1224,2YNAS@29547,42NFM@68525,COG2604@1,COG2604@2	NA|NA|NA	S	Protein of unknown function DUF115
537AC_00209	354242.CJJ81176_1335	0.0	1123.6	Epsilonproteobacteria	pseE												Epsilonproteobacteria	1R4P0@1224,2YMMI@29547,42NB8@68525,COG2604@1,COG2604@2	NA|NA|NA	S	hmm pf01973
537AC_00214	192222.Cj1313	2.4e-78	298.1	Epsilonproteobacteria	pseH		2.3.1.202	ko:K15896	ko00520,map00520		R09842	RC00004,RC00166	ko00000,ko00001,ko01000				Epsilonproteobacteria	1NIVC@1224,2YPSY@29547,42U80@68525,COG1670@1,COG1670@2	NA|NA|NA	J	Pseudaminic acid biosynthesis N-acetyl transferase
537AC_00218	306263.Cla_1314	4.5e-50	204.5	Epsilonproteobacteria			2.3.1.180	ko:K00648	ko00061,ko01100,ko01212,map00061,map01100,map01212	M00082,M00083	R10707	RC00004,RC02729,RC02888	ko00000,ko00001,ko00002,ko01000,ko01004				Epsilonproteobacteria	1Q46D@1224,2YRAW@29547,42YEN@68525,COG0332@1,COG0332@2	NA|NA|NA	I	3-Oxoacyl-[acyl-carrier-protein (ACP)] synthase III
537AC_00222	1367491.BN865_08330c	2.5e-125	454.9	Epsilonproteobacteria			2.3.1.81	ko:K00662					ko00000,ko01000,ko01504				Epsilonproteobacteria	1MZ5F@1224,2YNHP@29547,42N21@68525,COG2746@1,COG2746@2	NA|NA|NA	V	Updated (2006) note Literature search identified paper linking product function of Cj1296 Cj1297 Cj1298 to antimicrobial efflux pumps
537AC_00260	683083.C414_000260094	9.6e-183	646.4	Epsilonproteobacteria	cmp1	GO:0005575,GO:0005623,GO:0009279,GO:0016020,GO:0019867,GO:0030312,GO:0030313,GO:0031975,GO:0044462,GO:0044464,GO:0071944											Epsilonproteobacteria	1Q4WK@1224,2YMXN@29547,42NQH@68525,COG4773@1,COG4773@2	NA|NA|NA	P	major outer membrane protein
537AC_00440	354242.CJJ81176_0630	5.5e-90	337.0	Epsilonproteobacteria													Epsilonproteobacteria	1RAPM@1224,2YNHW@29547,42PSA@68525,COG2258@1,COG2258@2	NA|NA|NA	S	MOSC domain
537AC_00610	1123057.P872_01575	3.6e-46	192.2	Bacteroidetes													Epsilonproteobacteria	2DPVG@1,333JE@2,4NT9X@976	NA|NA|NA
537AC_00612	469618.FVAG_00373	1.4e-12	80.5	Bacteria													Epsilonproteobacteria	COG0223@1,COG0223@2	NA|NA|NA	J	Attaches a formyl group to the free amino group of methionyl-tRNA(fMet). The formyl group appears to play a dual role in the initiator identity of N-formylmethionyl-tRNA by promoting its recognition by IF2 and preventing the misappropriation of this tRNA by the elongation apparatus
537AC_00959	354242.CJJ81176_1576	1.9e-57	228.4	Epsilonproteobacteria													Epsilonproteobacteria	1MU46@1224,2YNS4@29547,42N05@68525,COG0477@1,COG0477@2	NA|NA|NA	EGP	proline betaine transporter
537AC_01252	192222.Cj0138	4.1e-66	257.3	Epsilonproteobacteria	rimP			ko:K09748					ko00000,ko03009				Epsilonproteobacteria	1RDP2@1224,2YPXJ@29547,42THF@68525,COG0779@1,COG0779@2	NA|NA|NA	J	Required for maturation of 30S ribosomal subunits
537AC_01253	192222.Cj0139	1.1e-137	497.3	Epsilonproteobacteria				ko:K07452					ko00000,ko01000,ko02048				Epsilonproteobacteria	1MYQM@1224,2YNP7@29547,42PCZ@68525,COG1401@1,COG1401@2	NA|NA|NA	L	AAA domain (dynein-related subfamily)
537AC_01254	192222.Cj0140	1.5e-197	695.7	Epsilonproteobacteria	mcrC			ko:K19147					ko00000,ko02048				Epsilonproteobacteria	1MW1B@1224,2YNIJ@29547,42Q9Z@68525,COG4268@1,COG4268@2	NA|NA|NA	V	McrBC 5-methylcytosine restriction system component
537AC_01539	1367491.BN865_13630c	1.9e-289	1001.1	Bacteria													Epsilonproteobacteria	COG1106@1,COG1106@2	NA|NA|NA	S	AAA domain, putative AbiEii toxin, Type IV TA system
537AC_01607	683083.C414_000160015	6.6e-97	360.1	Epsilonproteobacteria													Epsilonproteobacteria	1RIV6@1224,2YPYR@29547,42UK1@68525,COG1961@1,COG1961@2	NA|NA|NA	L	Resolvase, N terminal domain
537AC_01608	683083.C414_000160014	1.4e-36	159.1	Epsilonproteobacteria													Epsilonproteobacteria	1Q532@1224,2YS3N@29547,430FE@68525,COG3309@1,COG3309@2	NA|NA|NA	S	Virulence-associated protein D
537AC_01609	683083.C414_000160013	3e-56	224.2	Epsilonproteobacteria													Epsilonproteobacteria	1Q1KB@1224,2BP5C@1,2YPXI@29547,32HW8@2,42TWG@68525	NA|NA|NA
537AC_01610	683083.C414_000160016	0.0	1134.0	Epsilonproteobacteria													Epsilonproteobacteria	1Q67J@1224,2YQXF@29547,42X17@68525,COG0305@1,COG0305@2	NA|NA|NA	L	AAA domain
537AC_01611	683083.C414_000160017	4.8e-28	129.8	Epsilonproteobacteria													Epsilonproteobacteria	1Q5KH@1224,2YSD8@29547,431EZ@68525,COG1724@1,COG1724@2	NA|NA|NA	N	HicA toxin of bacterial toxin-antitoxin,
537AC_01615	683083.C414_000160020	4.6e-39	166.8	Epsilonproteobacteria													Epsilonproteobacteria	1Q3SU@1224,2AJ7A@1,2YQUQ@29547,319S3@2,42XSA@68525	NA|NA|NA
537AC_01616	683083.C414_000160021	1.3e-189	669.1	Epsilonproteobacteria				ko:K06919					ko00000				Epsilonproteobacteria	1QV6T@1224,2YMBN@29547,43BNT@68525,COG4643@1,COG4643@2	NA|NA|NA	S	TOPRIM
533AP_01620	1367491.BN865_04470c	3.2e-40	171.0	Epsilonproteobacteria				ko:K07216					ko00000				Epsilonproteobacteria	1N8CP@1224,2YNNC@29547,42NR3@68525,COG2703@1,COG2703@2	NA|NA|NA	P	Hemerythrin
537AC_01617	306263.Cla_a035	2e-96	358.6	Epsilonproteobacteria													Epsilonproteobacteria	1QT4A@1224,29P1M@1,2YMWP@29547,309ZT@2,42PD1@68525	NA|NA|NA
537AC_01620	683083.C414_000160025	5.4e-90	337.0	Epsilonproteobacteria													Epsilonproteobacteria	1Q5HV@1224,2AJT1@1,2YS8R@29547,31AFG@2,431A4@68525	NA|NA|NA
537AC_01621	683083.C414_000160026	7.8e-255	885.9	Epsilonproteobacteria													Epsilonproteobacteria	1MVHF@1224,2YNXA@29547,42R02@68525,COG3843@1,COG3843@2	NA|NA|NA	U	relaxase
537AC_01629	354242.CJJ81176_pVir0023	2.3e-48	198.0	Epsilonproteobacteria													Epsilonproteobacteria	1Q6GC@1224,29DWT@1,2YSG9@29547,300UP@2,43339@68525	NA|NA|NA
537AC_01633	683083.C414_000160034	1.5e-101	375.6	Epsilonproteobacteria													Epsilonproteobacteria	1Q4P0@1224,2AJFB@1,2YRPF@29547,31A1K@2,42ZJ3@68525	NA|NA|NA
537AC_01634	683083.C414_000160035	6.9e-139	500.0	Epsilonproteobacteria													Epsilonproteobacteria	1Q3FX@1224,2BSU4@1,2YQZU@29547,32MXK@2,42X9B@68525	NA|NA|NA
537AC_01635	683083.C414_000160036	1.1e-146	525.8	Epsilonproteobacteria													Epsilonproteobacteria	1N2T2@1224,2CIMF@1,2YPNC@29547,32UGF@2,42WS5@68525	NA|NA|NA	S	TrbM
537AC_01636	683083.C414_000160037	2.9e-70	271.2	Epsilonproteobacteria													Epsilonproteobacteria	1Q1QT@1224,2BPFF@1,2YQ3F@29547,32I7N@2,42U72@68525	NA|NA|NA	S	Cag pathogenicity island protein Cag12
537AC_01638	683083.C414_000160000	9.4e-186	656.0	Epsilonproteobacteria				ko:K03196	ko03070,ko05120,map03070,map05120	M00333,M00564			ko00000,ko00001,ko00002,ko02044	3.A.7			Epsilonproteobacteria	1QUJ6@1224,2YN60@29547,43BJE@68525,COG0630@1,COG0630@2	NA|NA|NA	NU	COG0630 Type IV secretory pathway, VirB11 components, and related ATPases involved in archaeal flagella biosynthesis
537AC_01639	683083.C414_000160001	3.8e-194	684.1	Epsilonproteobacteria				ko:K03195	ko03070,map03070	M00333			ko00000,ko00001,ko00002,ko02044	3.A.7			Epsilonproteobacteria	1MXVX@1224,2YN83@29547,42MRP@68525,COG2948@1,COG2948@2	NA|NA|NA	U	Bacterial conjugation TrbI-like protein
537AC_01640	683083.C414_000160002	3.3e-166	590.9	Epsilonproteobacteria				ko:K03204	ko03070,map03070	M00333			ko00000,ko00001,ko00002,ko02044	3.A.7			Epsilonproteobacteria	1MVHJ@1224,2YNDB@29547,42MUV@68525,COG3504@1,COG3504@2	NA|NA|NA	U	Conjugal transfer protein
537AC_01641	683083.C414_000160003	3.5e-112	411.0	Epsilonproteobacteria				ko:K03203	ko03070,map03070	M00333			ko00000,ko00001,ko00002,ko02044	3.A.7			Epsilonproteobacteria	1MXRC@1224,2YMX2@29547,42Q8P@68525,COG3736@1,COG3736@2	NA|NA|NA	U	VirB8 protein
537AC_00208	192222.Cj1333	2.1e-205	722.2	Epsilonproteobacteria	pseE												Epsilonproteobacteria	1R4P0@1224,2YMMI@29547,42NB8@68525,COG2604@1,COG2604@2	NA|NA|NA	S	hmm pf01973
537AC_01683	683083.C414_000160006	4.5e-148	530.8	Epsilonproteobacteria				ko:K03200	ko03070,map03070	M00333			ko00000,ko00001,ko00002,ko02044	3.A.7			Epsilonproteobacteria	1R6MA@1224,2YPY4@29547,42UC0@68525,COG5314@1,COG5314@2	NA|NA|NA	U	Type IV secretion system proteins
537AC_01686	683083.C414_000160009	3.6e-117	427.6	Epsilonproteobacteria													Epsilonproteobacteria	1Q2CS@1224,2AIVM@1,2YQBJ@29547,319CY@2,42VFH@68525	NA|NA|NA
537AC_01687	683083.C414_000160010	4.2e-98	364.0	Epsilonproteobacteria													Epsilonproteobacteria	1PSTP@1224,2YRWJ@29547,4302I@68525,COG3646@1,COG3646@2	NA|NA|NA	S	Phage regulatory protein Rha (Phage_pRha)
541AC_00276	1367491.BN865_06230c	8e-70	270.0	Epsilonproteobacteria				ko:K03326					ko00000,ko02000	2.A.61.1			Epsilonproteobacteria	1MWBG@1224,2YNED@29547,42Q9E@68525,COG3069@1,COG3069@2	NA|NA|NA	C	C4-dicarboxylate
541AC_00344	1548153.LR59_08265	5.2e-74	285.4	Epsilonproteobacteria													Epsilonproteobacteria	1QV6I@1224,2YPH2@29547,42SDT@68525,COG1216@1,COG1216@2	NA|NA|NA	S	Glycosyl transferase, family 2
541AC_00356	192222.Cj1442c	2.2e-296	1024.2	Epsilonproteobacteria													Epsilonproteobacteria	1R615@1224,2YNMN@29547,42QGC@68525,COG4092@1,COG4092@2	NA|NA|NA	M	N-terminal domain of galactosyltransferase
541AC_00357	192222.Cj1434c	5.6e-80	304.7	Epsilonproteobacteria													Epsilonproteobacteria	1QV6M@1224,2YNR4@29547,42UVZ@68525,COG1216@1,COG1216@2	NA|NA|NA	S	TupA-like ATPgrasp
541AC_00363	1217712.F971_00833	1e-54	222.2	Moraxellaceae													Epsilonproteobacteria	1Q4T5@1224,1RS7M@1236,3NMFW@468,COG5610@1,COG5610@2	NA|NA|NA	S	Haloacid dehalogenase-like hydrolase
541AC_00364	537972.ABQU01000027_gene503	3e-68	266.5	Epsilonproteobacteria													Epsilonproteobacteria	1NH11@1224,2ER9I@1,2YTFJ@29547,33IV5@2,43D1Y@68525	NA|NA|NA
537AC_01392	354242.CJJ81176_0206	1.5e-35	154.8	Bacteria													Epsilonproteobacteria	COG0500@1,COG0500@2	NA|NA|NA	Q	methyltransferase activity
541AC_00366	354242.CJJ81176_1427	9.4e-200	702.6	Epsilonproteobacteria	fcl		1.1.1.271	ko:K02377	ko00051,ko00520,ko01100,map00051,map00520,map01100		R05692	RC01014	ko00000,ko00001,ko01000				Epsilonproteobacteria	1MUGT@1224,2YNBD@29547,42M12@68525,COG0451@1,COG0451@2	NA|NA|NA	GM	Catalyzes the two-step NADP-dependent conversion of GDP- 4-dehydro-6-deoxy-D-mannose to GDP-fucose, involving an epimerase and a reductase reaction
541AC_00370	354242.CJJ81176_1422	3.6e-112	411.0	Epsilonproteobacteria			2.7.7.71	ko:K15669	ko00540,map00540		R09772	RC00002	ko00000,ko00001,ko01000				Epsilonproteobacteria	1MUYJ@1224,2YNSH@29547,42PGT@68525,COG1208@1,COG1208@2	NA|NA|NA	JM	Nucleotidyl transferase
541AC_00376	354242.CJJ81176_1413	0.0	1287.7	Epsilonproteobacteria	kpsC			ko:K07266					ko00000				Epsilonproteobacteria	1MW0T@1224,2YN4A@29547,42PXV@68525,COG3563@1,COG3563@2	NA|NA|NA	M	polysaccharide export protein KPSC
541AC_00461	192222.Cj1170c	2.4e-259	901.0	Epsilonproteobacteria													Epsilonproteobacteria	1NH3V@1224,2BYEY@1,2YNM5@29547,33IGY@2,42M8W@68525	NA|NA|NA	S	Protein of unknown function (DUF3373)
541AC_00663	192222.Cj0029	7.2e-178	629.8	Epsilonproteobacteria	ansB	GO:0005575,GO:0005622,GO:0005623,GO:0005737,GO:0044424,GO:0044464	3.5.1.1	ko:K01424	ko00250,ko00460,ko01100,ko01110,map00250,map00460,map01100,map01110		R00485	RC00010,RC02798	ko00000,ko00001,ko01000				Epsilonproteobacteria	1MWIR@1224,2YMWI@29547,42MA1@68525,COG0252@1,COG0252@2	NA|NA|NA	EJ	Belongs to the asparaginase 1 family
541AC_01201	192222.Cj0265c	1.2e-91	342.4	Epsilonproteobacteria	torC			ko:K03532	ko02020,map02020				ko00000,ko00001,ko02000	5.A.3.4			Epsilonproteobacteria	1PZYT@1224,2YNXD@29547,42RCW@68525,COG3005@1,COG3005@2	NA|NA|NA	C	denitrification pathway
541AC_01214	306264.CUP1186	2.2e-86	325.9	Epsilonproteobacteria													Epsilonproteobacteria	1RG1R@1224,2YQT7@29547,42WP5@68525,COG2348@1,COG2348@2	NA|NA|NA	V	Attaches a formyl group to the free amino group of methionyl-tRNA(fMet). The formyl group appears to play a dual role in the initiator identity of N-formylmethionyl-tRNA by promoting its recognition by IF2 and preventing the misappropriation of this tRNA by the elongation apparatus
541AC_01216	306264.CUP1190	3.8e-96	357.8	Proteobacteria													Epsilonproteobacteria	1N4YU@1224,COG0500@1,COG2226@2	NA|NA|NA	Q	Methyltransferase domain
541AC_01236	306263.Cla_1302	9.2e-25	119.0	Epsilonproteobacteria	acpP2			ko:K02078					ko00000,ko00001				Epsilonproteobacteria	1Q5SV@1224,2YS9X@29547,431RM@68525,COG0236@1,COG0236@2	NA|NA|NA	IQ	Carrier of the growing fatty acid chain in fatty acid biosynthesis
541AC_01237	1367491.BN865_08330c	7.8e-127	459.9	Epsilonproteobacteria			2.3.1.81	ko:K00662					ko00000,ko01000,ko01504				Epsilonproteobacteria	1MZ5F@1224,2YNHP@29547,42N21@68525,COG2746@1,COG2746@2	NA|NA|NA	V	Updated (2006) note Literature search identified paper linking product function of Cj1296 Cj1297 Cj1298 to antimicrobial efflux pumps
541AC_01390	1367491.BN865_04470c	4.5e-31	140.2	Epsilonproteobacteria				ko:K07216					ko00000				Epsilonproteobacteria	1N8CP@1224,2YNNC@29547,42NR3@68525,COG2703@1,COG2703@2	NA|NA|NA	P	Hemerythrin
541AC_01456	354242.CJJ81176_0174	3.4e-153	548.5	Epsilonproteobacteria				ko:K07452					ko00000,ko01000,ko02048				Epsilonproteobacteria	1MYQM@1224,2YNP7@29547,42PCZ@68525,COG1401@1,COG1401@2	NA|NA|NA	L	AAA domain (dynein-related subfamily)
C10_00120	742726.HMPREF9448_02608	1.5e-31	144.1	Porphyromonadaceae													Epsilonproteobacteria	230VI@171551,2G2H3@200643,4NNFX@976,COG1442@1,COG1442@2	NA|NA|NA	M	Glycosyl transferase family 8
C10_00121	82996.sch_08255	2.1e-81	310.5	Gammaproteobacteria													Epsilonproteobacteria	1MXIY@1224,1RY20@1236,COG1442@1,COG1442@2	NA|NA|NA	M	Glycosyl Transferase
533AP_00353	306264.CUP1274	8.8e-58	231.9	Bacteria													Epsilonproteobacteria	COG1216@1,COG1216@2	NA|NA|NA	V	Glycosyl transferase, family 2
C10_00205	354242.CJJ81176_1339	1.2e-215	756.1	Epsilonproteobacteria	flaB	GO:0001539,GO:0005575,GO:0005576,GO:0005623,GO:0006928,GO:0008150,GO:0009288,GO:0009987,GO:0040011,GO:0042995,GO:0043226,GO:0043228,GO:0044464,GO:0048870,GO:0051179,GO:0051674,GO:0071973,GO:0071978,GO:0097588		ko:K02406	ko02020,ko02040,ko04621,ko04626,ko05132,ko05134,map02020,map02040,map04621,map04626,map05132,map05134				ko00000,ko00001,ko02035				Epsilonproteobacteria	1MV1N@1224,2YN00@29547,42MX8@68525,COG1344@1,COG1344@2	NA|NA|NA	N	Flagellin is the subunit protein which polymerizes to form the filaments of bacterial flagella
C10_00206	354242.CJJ81176_1338	1.1e-226	792.7	Epsilonproteobacteria	flaB	GO:0001539,GO:0005575,GO:0005576,GO:0005623,GO:0006928,GO:0008150,GO:0009288,GO:0009987,GO:0040011,GO:0042995,GO:0043226,GO:0043228,GO:0044464,GO:0048870,GO:0051179,GO:0051674,GO:0071973,GO:0071978,GO:0097588		ko:K02406	ko02020,ko02040,ko04621,ko04626,ko05132,ko05134,map02020,map02040,map04621,map04626,map05132,map05134				ko00000,ko00001,ko02035				Epsilonproteobacteria	1MV1N@1224,2YN00@29547,42MX8@68525,COG1344@1,COG1344@2	NA|NA|NA	N	Flagellin is the subunit protein which polymerizes to form the filaments of bacterial flagella
C11_01350	1367491.BN865_06990	1.4e-157	562.8	Bacteria													Epsilonproteobacteria	COG1216@1,COG1216@2	NA|NA|NA	V	Glycosyl transferase, family 2
533AP_00718	192222.Cj1051c	0.0	1552.7	Epsilonproteobacteria			3.1.21.3	ko:K01154					ko00000,ko01000,ko02048				Epsilonproteobacteria	1R74K@1224,2YN5X@29547,42Q92@68525,COG0286@1,COG0286@2,COG0732@1,COG0732@2	NA|NA|NA	V	restriction
C10_00207	354242.CJJ81176_1337	2.1e-306	1057.7	Epsilonproteobacteria	pseE												Epsilonproteobacteria	1R4P0@1224,2YMMI@29547,42NB8@68525,COG2604@1,COG2604@2	NA|NA|NA	S	hmm pf01973
C10_00680	1367491.BN865_10620	6.4e-166	590.1	Epsilonproteobacteria													Epsilonproteobacteria	1PBKU@1224,2YR5W@29547,42VSM@68525,COG1082@1,COG1082@2	NA|NA|NA	G	Xylose isomerase-like TIM barrel
C10_00999	1548153.LR59_02345	1.1e-82	313.2	Epsilonproteobacteria													Epsilonproteobacteria	1R5HI@1224,2YRD7@29547,42YIP@68525,COG1746@1,COG1746@2	NA|NA|NA	J	Nucleotidyltransferase domain
C10_01000	1548153.LR59_02340	6.3e-53	213.8	Epsilonproteobacteria													Epsilonproteobacteria	1N0XF@1224,2CJGM@1,2YRDN@29547,32SH2@2,42XX6@68525	NA|NA|NA
C10_01001	537970.HCAN_0701	9.2e-256	889.8	Epsilonproteobacteria			2.1.1.72	ko:K00571,ko:K07316					ko00000,ko01000,ko02048				Epsilonproteobacteria	1MX9M@1224,2YN47@29547,42PHQ@68525,COG2189@1,COG2189@2	NA|NA|NA	L	DNA methylase
C10_01356	192222.Cj0078c	1e-108	399.4	Epsilonproteobacteria	cdtB			ko:K11014					ko00000,ko02042				Epsilonproteobacteria	1RBN1@1224,2YNTW@29547,42MM3@68525,COG3021@1,COG3021@2	NA|NA|NA	S	Cytolethal distending toxin
C10_01394	192222.Cj0033	1.4e-269	935.3	Epsilonproteobacteria													Epsilonproteobacteria	1NCWB@1224,2YPY2@29547,42U7X@68525,COG1357@1,COG1357@2	NA|NA|NA	S	PFAM Pentapeptide repeats (8 copies)
C11_00002	354242.CJJ81176_1326	7.8e-32	142.5	Epsilonproteobacteria	acpP1												Epsilonproteobacteria	1Q2RK@1224,2YQFK@29547,32I8D@2,42W55@68525,COG0236@1	NA|NA|NA	IQ	fatty acid biosynthetic process
C11_00003	354242.CJJ81176_1325	5.1e-69	266.9	Epsilonproteobacteria													Epsilonproteobacteria	1PF16@1224,2YPA3@29547,42RYZ@68525,COG0223@1,COG0223@2	NA|NA|NA	J	Formyl transferase
C11_01444	354242.CJJ81176_1341	3.9e-245	853.6	Epsilonproteobacteria													Epsilonproteobacteria	1NV4Y@1224,2YN6P@29547,42Q8X@68525,COG1506@1,COG1506@2	NA|NA|NA	E	no Hp match. A member of the 617 family of C.j. proteins containing homopolymeric tracts
C11_00005	354242.CJJ81176_1323	5e-104	384.0	Epsilonproteobacteria			2.3.1.128	ko:K03789					ko00000,ko01000,ko03009				Epsilonproteobacteria	1Q2AT@1224,2YQBG@29547,42VAY@68525,COG0454@1,COG0456@2	NA|NA|NA	K	Acetyltransferase (GNAT) domain
C11_00012	354242.CJJ81176_1317	3.3e-250	870.5	delta/epsilon subdivisions													Epsilonproteobacteria	1Q55V@1224,430M5@68525,COG1028@1,COG1028@2,COG2030@1,COG2030@2	NA|NA|NA	IQ	MaoC like domain
C11_00013	354242.CJJ81176_1316	4.2e-33	146.7	Epsilonproteobacteria													Epsilonproteobacteria	1Q6N3@1224,2YSGD@29547,433EN@68525,COG0236@1,COG0236@2	NA|NA|NA	IQ	Carrier of the growing fatty acid chain in fatty acid biosynthesis
C11_00014	354242.CJJ81176_1315	1.9e-135	488.4	Epsilonproteobacteria	Cj1298		2.3.1.81	ko:K00662					ko00000,ko01000,ko01504				Epsilonproteobacteria	1MZ5F@1224,2YNHP@29547,42N21@68525,COG2746@1,COG2746@2	NA|NA|NA	V	Updated (2006) note Literature search identified paper linking product function of Cj1296 Cj1297 Cj1298 to antimicrobial efflux pumps
C11_00142	192222.Cj1170c	3.7e-239	833.9	Epsilonproteobacteria													Epsilonproteobacteria	1NH3V@1224,2BYEY@1,2YNM5@29547,33IGY@2,42M8W@68525	NA|NA|NA	S	Protein of unknown function (DUF3373)
C11_00152	683083.C414_000250005	0.0	1219.9	Epsilonproteobacteria			1.5.99.6	ko:K00316	ko00330,ko00410,ko01100,map00330,map00410,map01100		R01914,R01915	RC00053,RC00225	ko00000,ko00001,ko01000				Epsilonproteobacteria	1MXNP@1224,2YN66@29547,42Q3B@68525,COG1233@1,COG1233@2	NA|NA|NA	Q	Flavin containing amine oxidoreductase
C11_00162	354242.CJJ81176_1165	7.3e-130	469.9	Epsilonproteobacteria				ko:K07270					ko00000		GT25		Epsilonproteobacteria	1PEP3@1224,2YPQ9@29547,42TE1@68525,COG3306@1,COG3306@2	NA|NA|NA	M	Glycosyltransferase family 25 (LPS biosynthesis protein)
C11_00171	354242.CJJ81176_1156	5.4e-87	327.8	Epsilonproteobacteria				ko:K20444					ko00000,ko01000,ko01005,ko02000	4.D.1.3	GT2,GT4		Epsilonproteobacteria	1MZSD@1224,2YNN5@29547,42Q1D@68525,COG1216@1,COG1216@2	NA|NA|NA	M	Glycosyltransferase like family 2
C11_00468	1006972.H6SU64_9CAUD	5.3e-13	80.9	dsDNA viruses, no RNA stage													Epsilonproteobacteria	4QAXV@10239,4QV7S@35237	NA|NA|NA	S	YopX protein
C11_00482	683083.C414_000080026	6.2e-76	290.4	Epsilonproteobacteria													Epsilonproteobacteria	1PCTP@1224,2A4IX@1,2YQMP@29547,30T5G@2,42WDW@68525	NA|NA|NA	S	Protein of unknown function (DUF1804)
C11_00509	879212.DespoDRAFT_01283	2.8e-09	67.4	Desulfobacterales													Epsilonproteobacteria	1P58I@1224,2ANRP@1,2MP2I@213118,2WY9Q@28221,31DRG@2,43265@68525	NA|NA|NA
C11_00512	1449345.JHWC01000006_gene957	1.3e-89	337.4	Epsilonproteobacteria													Epsilonproteobacteria	1MY98@1224,2YT7X@29547,42RFH@68525,COG4928@1,COG4928@2	NA|NA|NA	S	KAP family P-loop domain
C11_00549	192222.Cj0594c	1.8e-113	415.2	Epsilonproteobacteria				ko:K01173	ko04210,map04210				ko00000,ko00001,ko03029				Epsilonproteobacteria	1RADP@1224,2YNYK@29547,42QR3@68525,COG1864@1,COG1864@2	NA|NA|NA	F	DNA RNA non-specific endonuclease
C11_00815	192222.Cj0818	3.4e-35	153.7	Epsilonproteobacteria													Epsilonproteobacteria	1Q609@1224,2AK1V@1,2YSWN@29547,31ARG@2,43268@68525	NA|NA|NA
C11_00816	192222.Cj0817	1.2e-140	505.8	Epsilonproteobacteria	glnH			ko:K02030		M00236			ko00000,ko00002,ko02000	3.A.1.3			Epsilonproteobacteria	1RBDN@1224,2YNH4@29547,43AG9@68525,COG0834@1,COG0834@2	NA|NA|NA	ET	glutamine-binding periplasmic protein
C11_00823	354242.CJJ81176_0830	8.6e-118	429.5	Epsilonproteobacteria	ycbL												Epsilonproteobacteria	1MUDN@1224,2YNVD@29547,42QWD@68525,COG0491@1,COG0491@2	NA|NA|NA	S	COG0491 Zn-dependent hydrolases, including glyoxylases
C11_00875	354242.CJJ81176_0779	1.4e-186	658.7	Epsilonproteobacteria													Epsilonproteobacteria	1R7KB@1224,29A35@1,2YRB7@29547,2ZX4F@2,42TFB@68525	NA|NA|NA	S	Domain of unknown function (DUF4917)
C11_00876	354242.CJJ81176_0778	4.5e-107	394.0	Epsilonproteobacteria													Epsilonproteobacteria	1RAPV@1224,28TYB@1,2YQHC@29547,2ZG4Y@2,42WAK@68525	NA|NA|NA	S	Domain of unknown function (DUF4145)
C11_00877	354242.CJJ81176_0777	1.3e-227	795.4	Epsilonproteobacteria			3.1.21.3	ko:K01154					ko00000,ko01000,ko02048				Epsilonproteobacteria	1Q4FB@1224,2YP02@29547,42R35@68525,COG0732@1,COG0732@2	NA|NA|NA	V	DNA specificity
C11_00922	354242.CJJ81176_1589	1.3e-49	202.2	Epsilonproteobacteria				ko:K09805					ko00000				Epsilonproteobacteria	1R6W9@1224,2YNTK@29547,42QN3@68525,COG2958@1,COG2958@2	NA|NA|NA	S	protein conserved in bacteria
C11_00982	354242.CJJ81176_1648	2.5e-11	74.3	Epsilonproteobacteria													Epsilonproteobacteria	1Q5UN@1224,2A0SZ@1,2YSCA@29547,30NXM@2,431UX@68525	NA|NA|NA
C11_01017	354242.CJJ81176_1684	8.4e-41	172.6	Bacteria													Epsilonproteobacteria	COG2271@1,COG2271@2	NA|NA|NA	G	transmembrane transporter activity
C11_01058	354242.CJJ81176_0021	5.8e-106	390.2	Epsilonproteobacteria													Epsilonproteobacteria	1NSCZ@1224,2YNVQ@29547,42QQ9@68525,COG0492@1,COG0492@2	NA|NA|NA	O	Pyridine nucleotide-disulphide oxidoreductase
C11_01070	354242.CJJ81176_0034	0.0	1144.8	delta/epsilon subdivisions													Epsilonproteobacteria	1PSIA@1224,42TA6@68525,COG1479@1,COG1479@2	NA|NA|NA	S	Protein of unknown function (DUF1524)
C11_01092	192222.Cj0262c	1.1e-68	265.8	Epsilonproteobacteria				ko:K03406	ko02020,ko02030,map02020,map02030				ko00000,ko00001,ko02035				Epsilonproteobacteria	1MU9B@1224,2YM8Z@29547,42M22@68525,COG0840@1,COG0840@2	NA|NA|NA	NT	methyl-accepting chemotaxis protein
C13_01500	354242.CJJ81176_0713	0.0	2239.9	Epsilonproteobacteria													Epsilonproteobacteria	1NM9N@1224,2YR5T@29547,42PSP@68525,COG0827@1,COG0827@2,COG1002@1,COG1002@2,COG4748@1,COG4748@2	NA|NA|NA	V	Type II restriction enzyme, methylase subunits
C11_01133	354242.CJJ81176_0327	3.6e-111	407.5	Epsilonproteobacteria			3.1.1.85	ko:K09789	ko00780,ko01100,map00780,map01100	M00572	R09725	RC00460,RC00461	ko00000,ko00001,ko00002,ko01000				Epsilonproteobacteria	1R3YT@1224,2YP4J@29547,42RXG@68525,COG2830@1,COG2830@2	NA|NA|NA	S	Protein of unknown function (DUF452)
C11_01134	354242.CJJ81176_0328	3.6e-213	747.3	Epsilonproteobacteria	bioF		2.3.1.47	ko:K00652	ko00780,ko01100,map00780,map01100	M00123,M00573,M00577	R03210,R10124	RC00004,RC00039,RC02725	ko00000,ko00001,ko00002,ko01000,ko01007				Epsilonproteobacteria	1MVVH@1224,2YN3A@29547,42MM1@68525,COG0156@1,COG0156@2	NA|NA|NA	E	8-amino-7-oxononanoate synthase
C11_01206	192222.Cj0380c	2.2e-145	521.5	Epsilonproteobacteria													Epsilonproteobacteria	1Q46R@1224,29ZBD@1,2YRKB@29547,30M9W@2,42YFW@68525	NA|NA|NA
C11_01242	354242.CJJ81176_0440	1.9e-26	124.4	Epsilonproteobacteria	Cj0417												Epsilonproteobacteria	1QE93@1224,2AV9P@1,2YSW0@29547,31M0Q@2,432SI@68525	NA|NA|NA
C11_01259	360107.CHAB381_1403	1.7e-124	452.6	Epsilonproteobacteria													Epsilonproteobacteria	1MV69@1224,2YMTV@29547,42MWV@68525,COG3177@1,COG3177@2	NA|NA|NA	S	Fic/DOC family N-terminal
C11_01260	306263.Cla_0347	5.6e-124	451.1	Bacteria													Epsilonproteobacteria	COG0732@1,COG0732@2	NA|NA|NA	V	type I restriction modification DNA specificity domain
C11_01261	1367491.BN865_05950c	1.9e-125	455.3	Epsilonproteobacteria													Epsilonproteobacteria	1PV2B@1224,2AVAZ@1,2YRP8@29547,31M29@2,42ZPP@68525	NA|NA|NA
C11_01262	306263.Cla_0345	5.5e-104	383.6	Epsilonproteobacteria													Epsilonproteobacteria	1QSYK@1224,2B2I2@1,2YRMR@29547,31V34@2,42Y6W@68525	NA|NA|NA
C11_01284	354242.CJJ81176_1513	2.4e-245	854.4	Proteobacteria													Epsilonproteobacteria	1N052@1224,COG3950@1,COG3950@2	NA|NA|NA	V	AAA ATPase domain
C13_01724	192222.Cj1297	2.4e-77	294.7	Epsilonproteobacteria	Cj1298		2.3.1.81	ko:K00662					ko00000,ko01000,ko01504				Epsilonproteobacteria	1MZ5F@1224,2YNHP@29547,42N21@68525,COG2746@1,COG2746@2	NA|NA|NA	V	Updated (2006) note Literature search identified paper linking product function of Cj1296 Cj1297 Cj1298 to antimicrobial efflux pumps
C11_01285	1122172.KB890263_gene1662	6.4e-34	151.4	Bacteria													Epsilonproteobacteria	2BDBG@1,32707@2	NA|NA|NA	S	Protein of unknown function (DUF4435)
C11_01348	354242.CJJ81176_pVir0048	1.1e-16	91.7	Epsilonproteobacteria													Epsilonproteobacteria	1Q6PM@1224,2BVZI@1,2YSSQ@29547,2ZZD7@2,433IC@68525	NA|NA|NA
C11_01349	354242.CJJ81176_pVir0048	1.6e-18	97.8	Epsilonproteobacteria													Epsilonproteobacteria	1Q6PM@1224,2BVZI@1,2YSSQ@29547,2ZZD7@2,433IC@68525	NA|NA|NA
C11_01364	354242.CJJ81176_1435	7.2e-10	68.6	Epsilonproteobacteria													Epsilonproteobacteria	1QAMS@1224,2YMA4@29547,42NWI@68525,COG1216@1,COG1216@2	NA|NA|NA	S	Protein of unknown function (DUF2972)
C11_01365	354242.CJJ81176_1420	1.7e-209	734.9	Epsilonproteobacteria													Epsilonproteobacteria	1QAMS@1224,2YMA4@29547,42NWI@68525,COG1216@1,COG1216@2	NA|NA|NA	S	Protein of unknown function (DUF2972)
C11_01413	354242.CJJ81176_1372	1.8e-229	801.6	Epsilonproteobacteria				ko:K06901					ko00000,ko02000	2.A.1.40			Epsilonproteobacteria	1MUV0@1224,2YM94@29547,42MAE@68525,COG2252@1,COG2252@2	NA|NA|NA	S	permease
C11_01415	354242.CJJ81176_1370	1.4e-203	715.3	Epsilonproteobacteria	mqnE		2.5.1.120	ko:K18285	ko00130,ko01110,map00130,map01110		R10667	RC00021,RC03234	ko00000,ko00001,ko01000				Epsilonproteobacteria	1QN23@1224,2YMA7@29547,42M6Z@68525,COG1060@1,COG1060@2	NA|NA|NA	H	Radical SAM enzyme that catalyzes the addition of the adenosyl radical to the double bond of 3- (1- carboxyvinyl)oxy benzoate, leading to aminodeoxyfutalosine (AFL), a key intermediate in the formation of menaquinone (MK, vitamin K2) from chorismate
C11_01443	354242.CJJ81176_1342	2.7e-83	314.7	Epsilonproteobacteria	ctsG			ko:K02456	ko03070,ko05111,map03070,map05111	M00331			ko00000,ko00001,ko00002,ko02044	3.A.15			Epsilonproteobacteria	1RF6W@1224,2YPBH@29547,42S8E@68525,COG2165@1,COG2165@2	NA|NA|NA	NU	transformation system protein
C11_01445	354242.CJJ81176_1340	0.0	1218.4	Epsilonproteobacteria													Epsilonproteobacteria	1R4P0@1224,2YNAS@29547,42NFM@68525,COG2604@1,COG2604@2	NA|NA|NA	S	Protein of unknown function DUF115
C11_01450	354242.CJJ81176_1335	0.0	1152.5	Epsilonproteobacteria	pseE												Epsilonproteobacteria	1R4P0@1224,2YMMI@29547,42NB8@68525,COG2604@1,COG2604@2	NA|NA|NA	S	hmm pf01973
C13_01931	192222.Cj1340c	0.0	1135.6	Epsilonproteobacteria													Epsilonproteobacteria	1R4P0@1224,2YNAS@29547,42NFM@68525,COG2604@1,COG2604@2	NA|NA|NA	S	Protein of unknown function DUF115
C11_01586	354242.CJJ81176_0157	1.1e-215	755.7	Epsilonproteobacteria													Epsilonproteobacteria	1Q9T8@1224,2A5ZX@1,2YMU5@29547,30US6@2,42N02@68525	NA|NA|NA	S	Annotation was generated automatically without manual curation
C11_01626	354242.CJJ81176_0091	5.7e-109	400.2	Epsilonproteobacteria			3.2.2.10	ko:K06966	ko00230,ko00240,map00230,map00240		R00182,R00510	RC00063,RC00318	ko00000,ko00001,ko01000				Epsilonproteobacteria	1MU6N@1224,2YNV5@29547,42P56@68525,COG1611@1,COG1611@2	NA|NA|NA	S	Belongs to the LOG family
C11_01632	1121267.JHZL01000007_gene841	4.8e-16	90.5	Bacteria													Epsilonproteobacteria	COG0471@1,COG0471@2	NA|NA|NA	P	metal ion transport
C11_01654	983328.AFGH01000044_gene1775	8.2e-59	233.0	Epsilonproteobacteria													Epsilonproteobacteria	1R0W3@1224,2YTFS@29547,43D28@68525,COG2402@1,COG2402@2	NA|NA|NA	S	PIN domain
C11_01657	537972.ABQU01000096_gene1112	2.1e-49	201.4	Epsilonproteobacteria													Epsilonproteobacteria	1Q4ZU@1224,2C3N5@1,2YRTQ@29547,2ZYG7@2,4308E@68525	NA|NA|NA
C11_01658	537972.ABQU01000096_gene1111	5.6e-62	243.4	Epsilonproteobacteria													Epsilonproteobacteria	1NK7M@1224,2C092@1,2YQ91@29547,31AZX@2,42VU6@68525	NA|NA|NA
C11_01659	537972.ABQU01000096_gene1110	0.0	1165.6	Epsilonproteobacteria													Epsilonproteobacteria	1QUDG@1224,2YMZA@29547,42Q9I@68525,COG3843@1,COG3843@2	NA|NA|NA	U	Relaxase/Mobilisation nuclease domain
C14_00236	1367491.BN865_13690c	0.0	1327.8	Epsilonproteobacteria	cfrA			ko:K16089					ko00000,ko02000	1.B.14.1,1.B.14.10			Epsilonproteobacteria	1MUC1@1224,2YN51@29547,42NGM@68525,COG1629@1,COG4771@2	NA|NA|NA	P	receptor
C11_01661	50960.LS81_12630	1e-07	62.4	Epsilonproteobacteria													Epsilonproteobacteria	1Q3M6@1224,2AJ63@1,2YQQX@29547,319QR@2,42XHK@68525	NA|NA|NA
C11_01663	537972.ABQU01000093_gene1093	2.2e-53	214.9	Epsilonproteobacteria													Epsilonproteobacteria	1Q1W9@1224,2AIPN@1,2YSC1@29547,31969@2,431BY@68525	NA|NA|NA
C11_01664	537972.ABQU01000093_gene1094	6e-50	203.8	Epsilonproteobacteria													Epsilonproteobacteria	1NCKG@1224,2YS68@29547,42XHW@68525,COG4959@1,COG4959@2	NA|NA|NA	OU	Signal peptidase, peptidase S26
C11_01665	983328.AFGH01000043_gene1780	6.4e-117	426.8	Epsilonproteobacteria	fic			ko:K04095					ko00000,ko03036				Epsilonproteobacteria	1R8IJ@1224,2YPDN@29547,42R3V@68525,COG2184@1,COG2184@2	NA|NA|NA	D	Fic/DOC family
C11_01666	983328.AFGH01000043_gene1779	1.1e-26	125.6	Epsilonproteobacteria													Epsilonproteobacteria	1Q3J1@1224,2BSZB@1,2YQW2@29547,32N38@2,42XDZ@68525	NA|NA|NA
C11_01667	537972.ABQU01000093_gene1097	3.6e-126	457.6	Epsilonproteobacteria													Epsilonproteobacteria	1R4EP@1224,2YRG4@29547,42RYR@68525,COG1192@1,COG1192@2	NA|NA|NA	D	CobQ/CobB/MinD/ParA nucleotide binding domain
C11_01669	537972.ABQU01000093_gene1099	0.0	1256.1	Epsilonproteobacteria													Epsilonproteobacteria	1MU8I@1224,2YT93@29547,42N43@68525,COG4227@1,COG4227@2,COG4643@1,COG4643@2	NA|NA|NA	L	Domain of unknown function (DUF1738)
C11_00572	306263.Cla_1307	9.1e-122	443.7	Epsilonproteobacteria													Epsilonproteobacteria	1NV4Y@1224,2YN6P@29547,42Q8X@68525,COG1506@1,COG1506@2	NA|NA|NA	E	no Hp match. A member of the 617 family of C.j. proteins containing homopolymeric tracts
C11_01673	537972.ABQU01000093_gene1102	2.6e-76	291.6	Epsilonproteobacteria													Epsilonproteobacteria	1PZQV@1224,2YRTS@29547,42XKJ@68525,COG0741@1,COG0741@2	NA|NA|NA	M	Transglycosylase SLT domain
C11_01674	537972.ABQU01000093_gene1103	3.3e-135	488.4	Epsilonproteobacteria													Epsilonproteobacteria	1MU7U@1224,2YR2G@29547,42MIT@68525,COG2948@1,COG2948@2	NA|NA|NA	U	Bacterial conjugation TrbI-like protein
C11_01675	537972.ABQU01000093_gene1104	7.4e-58	229.9	Epsilonproteobacteria													Epsilonproteobacteria	1Q5RP@1224,2AJW9@1,2YSE3@29547,31AJ5@2,431PC@68525	NA|NA|NA
C11_01676	537972.ABQU01000093_gene1105	1.2e-163	582.4	Epsilonproteobacteria													Epsilonproteobacteria	1MVEF@1224,2YR66@29547,42RJC@68525,COG3504@1,COG3504@2	NA|NA|NA	U	Conjugal transfer protein
C11_01677	537972.ABQU01000093_gene1106	1e-122	446.0	Epsilonproteobacteria													Epsilonproteobacteria	1MVUC@1224,2YR7A@29547,42TGS@68525,COG3701@1,COG3701@2	NA|NA|NA	U	VirB8 protein
C11_01678	537972.ABQU01000093_gene1107	6.9e-154	550.4	Epsilonproteobacteria				ko:K07344	ko02024,map02024				ko00000,ko00001,ko02044	3.A.7.4			Epsilonproteobacteria	1MVFD@1224,2YPTM@29547,42U4U@68525,COG3846@1,COG3846@2	NA|NA|NA	U	TrbL/VirB6 plasmid conjugal transfer protein
C11_01679	827.JFJK01000007_gene1563	4.8e-39	168.3	Epsilonproteobacteria				ko:K20266	ko02024,map02024				ko00000,ko00001,ko02044	3.A.7.4			Epsilonproteobacteria	1PJ24@1224,2YQJZ@29547,42WI4@68525,COG5314@1,COG5314@2	NA|NA|NA	U	conjugation
C11_01681	537972.ABQU01000094_gene1087	5.9e-99	367.1	Epsilonproteobacteria													Epsilonproteobacteria	1N2T2@1224,2CIMF@1,2YNQG@29547,32UGF@2,42WS5@68525	NA|NA|NA	S	TrbM
C11_01682	537972.ABQU01000094_gene1088	5.8e-203	713.4	Epsilonproteobacteria													Epsilonproteobacteria	1MXH0@1224,2YRFU@29547,42M1N@68525,COG3451@1,COG3451@2	NA|NA|NA	U	ATPases associated with a variety of cellular activities
C11_01683	537972.ABQU01000094_gene1088	6.1e-191	673.3	Epsilonproteobacteria													Epsilonproteobacteria	1MXH0@1224,2YRFU@29547,42M1N@68525,COG3451@1,COG3451@2	NA|NA|NA	U	ATPases associated with a variety of cellular activities
C11_01684	537972.ABQU01000094_gene1089	3e-36	157.5	Epsilonproteobacteria													Epsilonproteobacteria	1RKQ7@1224,2YS3H@29547,42WD2@68525,COG5268@1,COG5268@2	NA|NA|NA	NU	Type IV secretory pathway, VirB3-like protein
C11_01685	537972.ABQU01000094_gene1090	7e-28	129.8	Epsilonproteobacteria													Epsilonproteobacteria	1NBH2@1224,2YS5C@29547,42XBK@68525,COG3838@1,COG3838@2	NA|NA|NA	U	TrbC/VIRB2 family
C11_01718	354242.CJJ81176_0273	5.8e-64	250.0	Bacteria													Epsilonproteobacteria	COG3287@1,COG3287@2	NA|NA|NA	M	FIST C domain
C11_01734	354242.CJJ81176_1435	5.4e-214	750.0	Epsilonproteobacteria													Epsilonproteobacteria	1QAMS@1224,2YMA4@29547,42NWI@68525,COG1216@1,COG1216@2	NA|NA|NA	S	Protein of unknown function (DUF2972)
C11_01738	354242.CJJ81176_1431	0.0	1118.6	Epsilonproteobacteria													Epsilonproteobacteria	1QZBJ@1224,2YTCC@29547,43CHM@68525,COG1216@1,COG1216@2	NA|NA|NA	S	Glycosyl transferase, family 2
C11_01739	354242.CJJ81176_1430	1.9e-103	381.7	Epsilonproteobacteria			5.1.3.13	ko:K01790	ko00521,ko00523,ko01130,map00521,map00523,map01130	M00793	R06514	RC01531	ko00000,ko00001,ko00002,ko01000				Epsilonproteobacteria	1N5YT@1224,2YNQT@29547,42PR2@68525,COG1898@1,COG1898@2	NA|NA|NA	M	dTDP-4-dehydrorhamnose 3,5-epimerase
C11_01740	683083.C414_000350079	5.7e-153	547.0	Epsilonproteobacteria													Epsilonproteobacteria	1N0ZI@1224,2AJKK@1,2YP2A@29547,31A7Q@2,42QQ2@68525	NA|NA|NA	S	Methyltransferase FkbM domain
C11_01749	354242.CJJ81176_1422	8.8e-119	433.0	Epsilonproteobacteria			2.7.7.71	ko:K15669	ko00540,map00540		R09772	RC00002	ko00000,ko00001,ko01000				Epsilonproteobacteria	1MUYJ@1224,2YNSH@29547,42PGT@68525,COG1208@1,COG1208@2	NA|NA|NA	JM	Nucleotidyl transferase
C13_00002	537972.ABQU01000083_gene1196	4e-106	391.7	Epsilonproteobacteria													Epsilonproteobacteria	1MU23@1224,2YMDW@29547,42N7I@68525,COG0582@1,COG0582@2	NA|NA|NA	L	Belongs to the 'phage' integrase family
C13_00026	354242.CJJ81176_1275	3.8e-208	730.7	Epsilonproteobacteria	cmp1	GO:0005575,GO:0005623,GO:0009279,GO:0016020,GO:0019867,GO:0030312,GO:0030313,GO:0031975,GO:0044462,GO:0044464,GO:0071944											Epsilonproteobacteria	1Q4WK@1224,2YMXN@29547,42NQH@68525,COG4773@1,COG4773@2	NA|NA|NA	P	major outer membrane protein
C13_00146	354242.CJJ81176_1156	3e-07	60.1	Epsilonproteobacteria				ko:K20444					ko00000,ko01000,ko01005,ko02000	4.D.1.3	GT2,GT4		Epsilonproteobacteria	1MZSD@1224,2YNN5@29547,42Q1D@68525,COG1216@1,COG1216@2	NA|NA|NA	M	Glycosyltransferase like family 2
C13_00215	683083.C414_000240039	3.2e-69	267.7	Epsilonproteobacteria													Epsilonproteobacteria	1MZ38@1224,2YQRK@29547,42V9F@68525,COG3439@1,COG3439@2	NA|NA|NA	S	Domain of unknown function DUF302
C13_00241	306264.CUP1283	1.9e-122	445.7	Epsilonproteobacteria			2.1.1.37	ko:K00558	ko00270,ko01100,ko05206,map00270,map01100,map05206	M00035	R04858	RC00003,RC00332	ko00000,ko00001,ko00002,ko01000,ko02048,ko03032,ko03036				Epsilonproteobacteria	1MV9H@1224,2YN85@29547,42NF9@68525,COG0270@1,COG0270@2	NA|NA|NA	H	Cytosine-specific methyltransferase
C13_00242	1121267.JHZL01000014_gene97	7.7e-103	380.2	Epsilonproteobacteria													Epsilonproteobacteria	1QAC0@1224,28NZD@1,2YN4F@29547,2ZBWB@2,42NIW@68525	NA|NA|NA	L	R.HinP1I restriction endonuclease
C13_00244	192222.Cj1043c	3.6e-103	380.9	Epsilonproteobacteria			2.5.1.3	ko:K00788	ko00730,ko01100,map00730,map01100	M00127	R03223,R10712	RC00224,RC03255,RC03397	ko00000,ko00001,ko00002,ko01000				Epsilonproteobacteria	1QATK@1224,2YN26@29547,42P2R@68525,COG0352@1,COG0352@2	NA|NA|NA	H	Thiamine-phosphate pyrophosphorylase
C13_00246	192222.Cj1040c	4.6e-23	113.6	Epsilonproteobacteria				ko:K03449					ko00000,ko02000	2.A.1.17			Epsilonproteobacteria	1MXGT@1224,2YMET@29547,42RSA@68525,COG2807@1,COG2807@2	NA|NA|NA	P	Major facilitator superfamily
C13_00359	398511.BpOF4_06025	2.2e-15	89.7	Firmicutes													Epsilonproteobacteria	1VIMU@1239,2C4SQ@1,32ZWY@2	NA|NA|NA
533AP_00069	192222.Cj0571	1.5e-155	555.4	Epsilonproteobacteria													Epsilonproteobacteria	1R65H@1224,2YN39@29547,42PYW@68525,COG2378@1,COG2378@2	NA|NA|NA	K	Transcriptional regulator
C13_00381	306263.Cla_0864	1.2e-111	409.5	Bacteria													Epsilonproteobacteria	2DNWU@1,32ZKI@2	NA|NA|NA
C13_00382	683083.C414_000260162	1.5e-62	246.1	Epsilonproteobacteria													Epsilonproteobacteria	1N86G@1224,2YPW9@29547,42TVM@68525,COG3646@1,COG3646@2	NA|NA|NA	S	Phage regulatory protein Rha (Phage_pRha)
C13_00392	683083.C414_000260143	9.1e-70	269.6	Epsilonproteobacteria													Epsilonproteobacteria	1QN98@1224,2AYJG@1,2YPHQ@29547,31QPH@2,42T6M@68525	NA|NA|NA
C13_00404	1367491.BN865_15830c	6.5e-26	122.9	Epsilonproteobacteria	amt			ko:K03320					ko00000,ko02000	1.A.11			Epsilonproteobacteria	1NR9F@1224,2YN9H@29547,42MFT@68525,COG0004@1,COG0004@2	NA|NA|NA	P	Ammonium Transporter
C13_00464	907239.HPSA_03500	1.2e-185	656.8	Proteobacteria													Epsilonproteobacteria	1NRZS@1224,COG0699@1,COG0699@2	NA|NA|NA	S	ATPase. Has a role at an early stage in the morphogenesis of the spore coat
C13_00465	1345592.CBOM010000002_gene293	4.5e-220	770.8	Proteobacteria													Epsilonproteobacteria	1NJBP@1224,COG0699@1,COG0699@2	NA|NA|NA	S	50S ribosome-binding GTPase
C13_00504	354242.CJJ81176_0632	2.5e-20	104.0	Epsilonproteobacteria	ppk2		2.7.4.1	ko:K22468	ko00190,ko03018,map00190,map03018				ko00000,ko00001,ko01000,ko03019				Epsilonproteobacteria	1MVE2@1224,2YMEG@29547,42M26@68525,COG2326@1,COG2326@2	NA|NA|NA	S	polyphosphate kinase
C13_00578	613026.HRAG_02110	5.5e-194	684.1	Proteobacteria													Epsilonproteobacteria	1NRBC@1224,COG1479@1,COG1479@2	NA|NA|NA	L	Protein of unknown function (DUF1524)
C13_00587	354242.CJJ81176_0025	0.0	1356.3	Epsilonproteobacteria	flgE	GO:0005575,GO:0005623,GO:0009288,GO:0009425,GO:0042995,GO:0043226,GO:0043228,GO:0044422,GO:0044461,GO:0044463,GO:0044464		ko:K02390	ko02040,map02040				ko00000,ko00001,ko02035				Epsilonproteobacteria	1MU5J@1224,2YN81@29547,42NGP@68525,COG1749@1,COG1749@2	NA|NA|NA	N	Flagellar hook protein flgE
C13_00687	192222.Cj1631c	2e-102	379.0	Epsilonproteobacteria													Epsilonproteobacteria	1Q0HM@1224,2AI55@1,2YPDP@29547,318JE@2,42S4F@68525	NA|NA|NA
C13_00708	354242.CJJ81176_1601	0.0	1318.9	Epsilonproteobacteria	chuA			ko:K02014					ko00000,ko02000	1.B.14			Epsilonproteobacteria	1REHF@1224,2YN71@29547,42PC6@68525,COG4772@1,COG4772@2	NA|NA|NA	P	TonB dependent receptor
C13_00723	683083.C414_000010156	1.9e-192	678.3	Epsilonproteobacteria			2.1.1.72	ko:K00571					ko00000,ko01000,ko02048				Epsilonproteobacteria	1MX9M@1224,2YPNJ@29547,42T09@68525,COG2189@1,COG2189@2	NA|NA|NA	L	Belongs to the N(4) N(6)-methyltransferase family
C13_00724	683083.C414_000010157	3.3e-130	471.1	Epsilonproteobacteria													Epsilonproteobacteria	1Q707@1224,29ZP5@1,2YS0V@29547,30MPU@2,430J2@68525	NA|NA|NA
C13_00735	192222.Cj0571	1.1e-10	72.0	Epsilonproteobacteria													Epsilonproteobacteria	1R65H@1224,2YN39@29547,42PYW@68525,COG2378@1,COG2378@2	NA|NA|NA	K	Transcriptional regulator
533AP_00118	192222.Cj0620	2.5e-115	421.4	Epsilonproteobacteria				ko:K07043					ko00000				Epsilonproteobacteria	1MXZU@1224,2YTNX@29547,42QYE@68525,COG1451@1,COG1451@2	NA|NA|NA	S	Protein of unknown function DUF45
C13_00737	354242.CJJ81176_0591	4.4e-08	63.9	Epsilonproteobacteria													Epsilonproteobacteria	1MUTZ@1224,28J8V@1,2YQA2@29547,2Z940@2,42V6Z@68525	NA|NA|NA
C13_00738	1325130.HFN_0327	7.2e-142	510.8	Epsilonproteobacteria													Epsilonproteobacteria	1QVBK@1224,2YTIS@29547,43DII@68525,COG0628@1,COG0628@2	NA|NA|NA	S	permease
C13_00829	354242.CJJ81176_0884	3.9e-60	237.3	Epsilonproteobacteria			1.8.2.2	ko:K19713					ko00000,ko01000				Epsilonproteobacteria	1NIQK@1224,2YMP4@29547,42MCQ@68525,COG3258@1,COG3258@2	NA|NA|NA	C	cytochrome C
C13_00879	354242.CJJ81176_0815	2.5e-130	472.2	Epsilonproteobacteria													Epsilonproteobacteria	1Q9T8@1224,2A5ZX@1,2YMU5@29547,30US6@2,42N02@68525	NA|NA|NA	S	Annotation was generated automatically without manual curation
C13_00880	1121267.JHZL01000010_gene371	5.6e-13	80.9	Epsilonproteobacteria													Epsilonproteobacteria	1Q97T@1224,2AJ0E@1,2YPCH@29547,30TS6@2,42RF5@68525	NA|NA|NA
C13_00938	1367491.BN865_13620c	0.0	1731.1	Epsilonproteobacteria			3.1.21.3	ko:K01153					ko00000,ko01000,ko02048				Epsilonproteobacteria	1MU96@1224,2YMGE@29547,42MDY@68525,COG0610@1,COG0610@2	NA|NA|NA	L	COG0610 Type I site-specific restriction-modification system R (restriction) subunit and related
C13_00939	1548151.LS70_01090	2.4e-66	259.2	Bacteria													Epsilonproteobacteria	2AHY8@1,318BB@2	NA|NA|NA
C13_00986	1121267.JHZL01000006_gene956	6.4e-132	477.2	Epsilonproteobacteria													Epsilonproteobacteria	1PZ3E@1224,2AHDV@1,2YNQX@29547,317QX@2,42PXN@68525	NA|NA|NA
C13_00987	1121267.JHZL01000006_gene957	3.3e-84	318.2	Epsilonproteobacteria													Epsilonproteobacteria	1Q25R@1224,2YQJB@29547,319A4@2,42V13@68525,arCOG10428@1	NA|NA|NA	L	R.Pab1 restriction endonuclease
C13_00988	192222.Cj0280	8.9e-69	266.2	Epsilonproteobacteria	tsaC												Epsilonproteobacteria	1Q1KW@1224,2YPSU@29547,42TY2@68525,COG0009@1,COG0009@2	NA|NA|NA	J	L-threonylcarbamoyladenylate synthase
C13_00997	556267.HWAG_00215	3.6e-33	148.3	Bacteria													Epsilonproteobacteria	2BVET@1,32QUC@2	NA|NA|NA
C13_00998	526224.Bmur_1457	1.3e-55	223.8	Bacteria													Epsilonproteobacteria	COG1106@1,COG1106@2	NA|NA|NA	S	AAA domain, putative AbiEii toxin, Type IV TA system
C13_00999	683083.C414_000430035	2.2e-164	585.9	Epsilonproteobacteria			2.1.1.72	ko:K07316					ko00000,ko01000,ko02048				Epsilonproteobacteria	1MX9M@1224,2YMSI@29547,42Q2X@68525,COG2189@1,COG2189@2	NA|NA|NA	L	COG2189 adenine specific DNA methylase Mod
C13_01009	306263.Cla_1384	8.1e-85	320.1	Epsilonproteobacteria				ko:K07052					ko00000				Epsilonproteobacteria	1P0IE@1224,2YPQY@29547,42SHX@68525,COG1266@1,COG1266@2	NA|NA|NA	S	CAAX protease self-immunity
C13_01126	1121267.JHZL01000007_gene798	8.6e-15	86.3	Epsilonproteobacteria													Epsilonproteobacteria	1Q2MY@1224,2AIYB@1,2YQJ4@29547,319G1@2,42VYZ@68525	NA|NA|NA
C13_01138	354242.CJJ81176_0448	6.9e-41	173.3	Epsilonproteobacteria													Epsilonproteobacteria	1Q3A2@1224,2BSFE@1,2YQRT@29547,32MHH@2,42X03@68525	NA|NA|NA
C13_01144	1367491.BN865_05930c	5.5e-238	830.1	Epsilonproteobacteria			2.1.1.72	ko:K03427					ko00000,ko01000,ko02048				Epsilonproteobacteria	1MW3A@1224,2YNEZ@29547,42P6W@68525,COG0286@1,COG0286@2	NA|NA|NA	L	COGs COG0286 Type I restriction-modification system methyltransferase subunit
C13_01145	235279.HH_1422	4.5e-125	454.5	Epsilonproteobacteria													Epsilonproteobacteria	1MV69@1224,2YMTV@29547,42MWV@68525,COG3177@1,COG3177@2	NA|NA|NA	S	Fic/DOC family N-terminal
C13_01149	1367491.BN865_05990c	0.0	1075.1	Epsilonproteobacteria	hsdR		3.1.21.3	ko:K01153					ko00000,ko01000,ko02048				Epsilonproteobacteria	1QTS7@1224,2YMST@29547,42MXU@68525,COG4096@1,COG4096@2	NA|NA|NA	L	COGs COG4096 Type I site-specific restriction-modification system R (restriction) subunit and related helicase
C13_01174	683083.C414_000020024	1.3e-18	98.6	Epsilonproteobacteria				ko:K03326					ko00000,ko02000	2.A.61.1			Epsilonproteobacteria	1MWBG@1224,2YNED@29547,42Q9E@68525,COG3069@1,COG3069@2	NA|NA|NA	C	C4-dicarboxylate
C13_01175	1367491.BN865_06230c	3.4e-84	317.8	Epsilonproteobacteria				ko:K03326					ko00000,ko02000	2.A.61.1			Epsilonproteobacteria	1MWBG@1224,2YNED@29547,42Q9E@68525,COG3069@1,COG3069@2	NA|NA|NA	C	C4-dicarboxylate
C13_01176	683083.C414_000020025	2.2e-19	101.7	Epsilonproteobacteria				ko:K03326					ko00000,ko02000	2.A.61.1			Epsilonproteobacteria	1QA4E@1224,2YST0@29547,432TZ@68525,COG3069@1,COG3069@2	NA|NA|NA	C	C4-dicarboxylate anaerobic carrier
C13_01198	50960.LS81_07620	0.0	1532.3	Epsilonproteobacteria	hsdR_2		3.1.21.3	ko:K01153					ko00000,ko01000,ko02048				Epsilonproteobacteria	1MU96@1224,2YMQQ@29547,42M86@68525,COG0610@1,COG0610@2	NA|NA|NA	V	Subunit R is required for both nuclease and ATPase activities, but not for modification
C13_01199	865938.Weevi_0079	5.8e-76	291.6	Flavobacteriia													Epsilonproteobacteria	1I3U7@117743,4NKMB@976,COG0732@1,COG0732@2	NA|NA|NA	V	Type I restriction modification DNA specificity domain
C13_01245	413404.Rmag_0896	9.7e-94	350.5	Bacteria													Epsilonproteobacteria	COG2227@1,COG2227@2	NA|NA|NA	H	3-demethylubiquinone-9 3-O-methyltransferase activity
C13_01252	354242.CJJ81176_1436	0.0	1285.0	Epsilonproteobacteria													Epsilonproteobacteria	1R615@1224,2YRJD@29547,42YAJ@68525,COG4092@1,COG4092@2	NA|NA|NA	M	Capsule polysaccharide biosynthesis protein
C13_01276	192222.Cj0037c	2e-53	214.9	Epsilonproteobacteria													Epsilonproteobacteria	1NIQK@1224,2YMP4@29547,42MCQ@68525,COG3258@1,COG3258@2	NA|NA|NA	C	cytochrome C
C13_01286	306264.CUP0697	2.1e-35	155.6	Epsilonproteobacteria				ko:K03319					ko00000	2.A.47			Epsilonproteobacteria	1MUSA@1224,2YN37@29547,42NGE@68525,COG0471@1,COG0471@2	NA|NA|NA	P	COG0471 Di- and tricarboxylate
C13_01292	1121267.JHZL01000010_gene371	1.2e-44	186.4	Epsilonproteobacteria													Epsilonproteobacteria	1Q97T@1224,2AJ0E@1,2YPCH@29547,30TS6@2,42RF5@68525	NA|NA|NA
C13_01315	192222.Cj0078c	1e-32	146.0	Epsilonproteobacteria	cdtB			ko:K11014					ko00000,ko02042				Epsilonproteobacteria	1RBN1@1224,2YNTW@29547,42MM3@68525,COG3021@1,COG3021@2	NA|NA|NA	S	Cytolethal distending toxin
C13_01337	1536774.H70357_21985	1.5e-13	84.3	Paenibacillaceae													Epsilonproteobacteria	1U111@1239,272TS@186822,4IAHB@91061,COG1403@1,COG1403@2	NA|NA|NA	V	HNH endonuclease
C13_01362	683083.C414_000420024	3.7e-11	74.3	Epsilonproteobacteria													Epsilonproteobacteria	1Q6PP@1224,2A1B4@1,2YSSD@29547,30PHX@2,433IH@68525	NA|NA|NA
C13_01380	192222.Cj0139	0.0	1385.9	Epsilonproteobacteria				ko:K07452					ko00000,ko01000,ko02048				Epsilonproteobacteria	1MYQM@1224,2YNP7@29547,42PCZ@68525,COG1401@1,COG1401@2	NA|NA|NA	L	AAA domain (dynein-related subfamily)
C13_01393	192222.Cj1414c	0.0	1265.4	Epsilonproteobacteria	kpsC			ko:K07266					ko00000				Epsilonproteobacteria	1MW0T@1224,2YN4A@29547,42PXV@68525,COG3563@1,COG3563@2	NA|NA|NA	M	polysaccharide export protein KPSC
C13_01502	192222.Cj0692c	4.8e-147	527.3	Epsilonproteobacteria													Epsilonproteobacteria	1Q2MH@1224,2AIY8@1,2YQHM@29547,319FY@2,42VY9@68525	NA|NA|NA
C13_01544	354242.CJJ81176_0756	7.6e-27	125.9	Epsilonproteobacteria													Epsilonproteobacteria	1RA1A@1224,2YPX4@29547,42TQ7@68525,COG0560@1,COG0560@2	NA|NA|NA	E	HAD-superfamily subfamily IB hydrolase
C13_01672	192222.Cj0975	4.1e-11	73.6	Epsilonproteobacteria													Epsilonproteobacteria	1MWEC@1224,2YNTF@29547,42N70@68525,COG2831@1,COG2831@2	NA|NA|NA	U	Haemolysin secretion/activation protein ShlB/FhaC/HecB
C13_01676	354242.CJJ81176_0529	1.9e-12	77.8	Epsilonproteobacteria													Epsilonproteobacteria	1MXIP@1224,2YQSP@29547,42WVY@68525,COG3210@1,COG3210@2	NA|NA|NA	U	haemagglutination activity domain
C13_01677	354242.CJJ81176_0527	2.3e-26	124.4	Epsilonproteobacteria													Epsilonproteobacteria	1Q4H2@1224,2BUTW@1,2YR6M@29547,32Q5F@2,42Z6G@68525	NA|NA|NA
C13_01723	192222.Cj1298	4.6e-143	513.8	Epsilonproteobacteria	Cj1298		2.3.1.81	ko:K00662					ko00000,ko01000,ko01504				Epsilonproteobacteria	1MZ5F@1224,2YNHP@29547,42N21@68525,COG2746@1,COG2746@2	NA|NA|NA	V	Updated (2006) note Literature search identified paper linking product function of Cj1296 Cj1297 Cj1298 to antimicrobial efflux pumps
C13_01743	1548153.LR59_01805	3.6e-74	285.0	Epsilonproteobacteria													Epsilonproteobacteria	1Q2BE@1224,2AIV7@1,2YPYB@29547,319CE@2,42UB9@68525	NA|NA|NA
C13_01744	1548153.LR59_01810	1e-28	132.5	Epsilonproteobacteria													Epsilonproteobacteria	1Q5D4@1224,2AJR3@1,2YS7Q@29547,31AD3@2,43124@68525	NA|NA|NA
533AP_00229	192222.Cj1679	0.0	1145.6	Epsilonproteobacteria													Epsilonproteobacteria	1MUZK@1224,2YPIQ@29547,42T06@68525,COG0457@1,COG0457@2,COG0859@1,COG0859@2	NA|NA|NA	M	Tetratricopeptide repeat
C13_01745	1548153.LR59_01815	6.3e-40	169.9	Epsilonproteobacteria				ko:K12068					ko00000,ko02044	3.A.7.11.1			Epsilonproteobacteria	1Q34A@1224,2AJ2N@1,2YQK1@29547,319KZ@2,42WRF@68525	NA|NA|NA	S	TraL protein
C13_01746	1548153.LR59_01820	3.2e-69	268.1	Epsilonproteobacteria													Epsilonproteobacteria	1R3FZ@1224,2DZK4@1,2YTJ8@29547,32VCU@2,43DK6@68525	NA|NA|NA	S	TraE protein
C13_01747	1548153.LR59_01825	1.9e-88	332.4	Epsilonproteobacteria													Epsilonproteobacteria	1QT1V@1224,2BDGE@1,2YNNJ@29547,309T6@2,42PCE@68525	NA|NA|NA	S	TraK protein
C13_01748	1244531.CIG1485E_a0107	1.2e-119	436.8	Epsilonproteobacteria				ko:K12065					ko00000,ko02044	3.A.7.11.1			Epsilonproteobacteria	1QUPW@1224,2YR3X@29547,42PRK@68525,COG2433@1,COG2433@2	NA|NA|NA	S	Bacterial conjugation TrbI-like protein
C13_01750	1548153.LR59_01840	3.5e-39	169.1	Epsilonproteobacteria													Epsilonproteobacteria	1Q1U4@1224,2AINQ@1,2YQ2D@29547,31956@2,42UDT@68525	NA|NA|NA
C13_01752	1548153.LR59_01850	4.4e-42	177.6	Epsilonproteobacteria													Epsilonproteobacteria	1Q1PP@1224,2BPC2@1,2YQ5G@29547,32I43@2,42U4K@68525	NA|NA|NA
C13_01755	1244531.CIG1485E_a0004	2.4e-68	266.5	Epsilonproteobacteria				ko:K12072					ko00000,ko02044	3.A.7.11.1			Epsilonproteobacteria	1MWD0@1224,28MTB@1,2YT8W@29547,2ZB1J@2,43DR8@68525	NA|NA|NA	S	Conjugative relaxosome accessory transposon protein
C13_01756	1244531.CIG1485E_a0005	1.6e-75	290.0	Epsilonproteobacteria													Epsilonproteobacteria	1RF6U@1224,29S3T@1,2YRN0@29547,30D89@2,42RDW@68525	NA|NA|NA
533AP_00230	192222.Cj0628	2.3e-275	955.3	Bacteria													Epsilonproteobacteria	2DYC5@1,3493S@2	NA|NA|NA	S	Autotransporter beta-domain
C13_01759	1121267.JHZL01000019_gene1259	0.0	1115.1	Epsilonproteobacteria	vasA			ko:K11896		M00334			ko00000,ko00002,ko02044	3.A.23.1			Epsilonproteobacteria	1MUY4@1224,2YNUC@29547,42PZ8@68525,COG3519@1,COG3519@2	NA|NA|NA	S	Type VI secretion
C13_01760	1121267.JHZL01000019_gene1258	1.2e-67	262.3	Epsilonproteobacteria	tssE			ko:K11905		M00334			ko00000,ko00002,ko02044				Epsilonproteobacteria	1QHDC@1224,2AU0X@1,2YPMY@29547,31JKZ@2,42SCG@68525	NA|NA|NA
C13_01761	1121267.JHZL01000019_gene1257	1.9e-280	971.1	Epsilonproteobacteria	tssC			ko:K11900	ko02025,map02025	M00334			ko00000,ko00001,ko00002,ko02044	3.A.23.1			Epsilonproteobacteria	1MU5C@1224,2YNDF@29547,42M4A@68525,COG3517@1,COG3517@2	NA|NA|NA	S	type VI secretion protein
C13_01762	1121267.JHZL01000019_gene1256	1.7e-79	302.0	Epsilonproteobacteria	tssB			ko:K11901	ko02025,map02025	M00334			ko00000,ko00001,ko00002,ko02044	3.A.23.1			Epsilonproteobacteria	1RBNB@1224,2YP5H@29547,42S55@68525,COG3516@1,COG3516@2	NA|NA|NA	S	Type VI secretion
C13_01763	1121267.JHZL01000019_gene1255	6.4e-224	783.1	Epsilonproteobacteria	tssA			ko:K11910		M00334			ko00000,ko00002,ko02044	3.A.23.1			Epsilonproteobacteria	1PZZ4@1224,2YNX8@29547,42RDG@68525,COG3515@1,COG3515@2	NA|NA|NA	S	Type VI secretion, EvfE, EvfF, ImpA, BimE, VC_A0119, VasJ
C13_01764	1121267.JHZL01000019_gene1254	1.7e-73	282.0	Epsilonproteobacteria	tssJ			ko:K11906	ko03070,map03070	M00334			ko00000,ko00001,ko00002,ko02044	3.A.23.1			Epsilonproteobacteria	1Q18M@1224,2AIHF@1,2YPIX@29547,318ZA@2,42T2V@68525	NA|NA|NA	S	Type VI secretion
C13_01765	1121267.JHZL01000019_gene1253	2.1e-260	904.4	Epsilonproteobacteria	tssK			ko:K11893	ko02025,map02025	M00334			ko00000,ko00001,ko00002,ko02044	3.A.23.1			Epsilonproteobacteria	1MXKE@1224,2YNT1@29547,42MMT@68525,COG3522@1,COG3522@2	NA|NA|NA	S	Type VI secretion
C13_01766	1121267.JHZL01000019_gene1252	2.8e-137	494.6	Epsilonproteobacteria	tssL			ko:K11892	ko03070,map03070	M00334			ko00000,ko00001,ko00002,ko02044	3.A.23.1			Epsilonproteobacteria	1MU13@1224,2YNRB@29547,42P79@68525,COG3455@1,COG3455@2	NA|NA|NA	S	Type VI secretion system protein DotU
C13_01768	1121267.JHZL01000019_gene1247	0.0	2093.9	Epsilonproteobacteria	tssM			ko:K11891	ko02025,ko03070,map02025,map03070	M00334			ko00000,ko00001,ko00002,ko02044	3.A.23.1			Epsilonproteobacteria	1MV3D@1224,2YMDE@29547,42PG2@68525,COG3523@1,COG3523@2	NA|NA|NA	S	A blastn search against coding sequences extracted from AL111168.1, CP000025.1, CP000538.1, CP000768.1, CP000814.1 failed to identify a
533AP_00244	306263.Cla_0344	0.0	1343.6	Epsilonproteobacteria	hsdR		3.1.21.3	ko:K01153					ko00000,ko01000,ko02048				Epsilonproteobacteria	1QTS7@1224,2YMST@29547,42MXU@68525,COG4096@1,COG4096@2	NA|NA|NA	L	COGs COG4096 Type I site-specific restriction-modification system R (restriction) subunit and related helicase
C13_01769	683083.C414_000040089	1.1e-145	522.7	Epsilonproteobacteria													Epsilonproteobacteria	1PST9@1224,2YPJF@29547,42SMI@68525,COG1716@1,COG1716@2	NA|NA|NA	T	conserved protein contains FHA domain
C13_01770	1325130.HFN_1980	3.7e-118	431.8	Epsilonproteobacteria													Epsilonproteobacteria	1PZRK@1224,2AHR9@1,2YP2N@29547,3183K@2,42R13@68525	NA|NA|NA
C13_01774	1172562.HCN_1416	2.1e-50	205.7	Bacteria													Epsilonproteobacteria	COG3675@1,COG3675@2	NA|NA|NA	I	Lipase (class 3)
C13_01776	1121267.JHZL01000028_gene1878	2.6e-58	231.5	Epsilonproteobacteria													Epsilonproteobacteria	1PZM9@1224,2AHNW@1,2YS3S@29547,3180X@2,430R2@68525	NA|NA|NA
C13_01778	1121267.JHZL01000028_gene1882	1.4e-74	287.3	Epsilonproteobacteria													Epsilonproteobacteria	1R16J@1224,2YRBV@29547,42YYH@68525,COG3675@1,COG3675@2	NA|NA|NA	I	Protein of unknown function (DUF2974)
C13_01779	1121267.JHZL01000034_gene1445	2.1e-14	85.1	delta/epsilon subdivisions													Epsilonproteobacteria	1QZCH@1224,43CHQ@68525,COG3675@1,COG3675@2	NA|NA|NA	I	Pfam Lipase (class 3)
C13_01791	1548153.LR59_12870	2.3e-109	402.1	Epsilonproteobacteria													Epsilonproteobacteria	1NM0M@1224,2YP1K@29547,42QZ7@68525,COG0443@1,COG0443@2	NA|NA|NA	O	Heat shock 70 kDa protein
C13_01811	50960.LS81_05800	1.2e-31	144.1	Epsilonproteobacteria													Epsilonproteobacteria	1MY18@1224,2YQUD@29547,42U1J@68525,COG3853@1,COG3853@2	NA|NA|NA	P	Toxic anion resistance protein (TelA)
C13_01812	613026.HRAG_00499	1.1e-17	97.4	Epsilonproteobacteria				ko:K03924					ko00000,ko01000				Epsilonproteobacteria	1Q631@1224,2YREU@29547,43AA6@68525,COG0714@1,COG0714@2,COG2831@1,COG2831@2	NA|NA|NA	U	AAA domain (dynein-related subfamily)
C13_01823	1548153.LR59_12095	6.3e-13	80.1	Epsilonproteobacteria													Epsilonproteobacteria	1QH0P@1224,2ATQU@1,2YSIZ@29547,31J9K@2,432ZP@68525	NA|NA|NA
C13_01824	1548153.LR59_12100	3e-100	373.2	Epsilonproteobacteria													Epsilonproteobacteria	1NEHQ@1224,2YQNJ@29547,42W8G@68525,COG1078@1,COG1078@2	NA|NA|NA	S	Metal dependent phosphohydrolases with conserved 'HD' motif.
C13_01825	1548153.LR59_12105	1.2e-183	649.4	Epsilonproteobacteria													Epsilonproteobacteria	1MVGD@1224,2YMB8@29547,42M9J@68525,COG3505@1,COG3505@2	NA|NA|NA	U	TraM recognition site of TraD and TraG
C13_01826	306263.Cla_a013	5.7e-39	167.9	Epsilonproteobacteria													Epsilonproteobacteria	1N09A@1224,2YQ52@29547,42UII@68525,COG3617@1,COG3617@2	NA|NA|NA	K	BRO family, N-terminal domain
C13_01827	1548153.LR59_12115	5.4e-107	394.0	Epsilonproteobacteria													Epsilonproteobacteria	1QEP1@1224,2AHJ2@1,2YP3E@29547,317WQ@2,42QTQ@68525	NA|NA|NA
C13_01828	683083.C414_000160010	3.5e-33	148.3	Epsilonproteobacteria													Epsilonproteobacteria	1PSTP@1224,2YRWJ@29547,4302I@68525,COG3646@1,COG3646@2	NA|NA|NA	S	Phage regulatory protein Rha (Phage_pRha)
C13_01829	1548153.LR59_12120	7.6e-25	120.9	Epsilonproteobacteria													Epsilonproteobacteria	1Q2MC@1224,2AIY5@1,2YQH6@29547,319FV@2,42VXY@68525	NA|NA|NA
C13_01840	537972.ABQU01000004_gene266	1.5e-21	109.8	Proteobacteria													Epsilonproteobacteria	1MWWR@1224,28K97@1,2Z9WV@2	NA|NA|NA
C13_01845	306264.CUPA0025	1.2e-52	212.6	Epsilonproteobacteria													Epsilonproteobacteria	1Q56C@1224,2AJNB@1,2YRY0@29547,31A9Q@2,430N3@68525	NA|NA|NA
C13_01849	306264.CUPA0017	6e-21	106.3	Epsilonproteobacteria													Epsilonproteobacteria	1Q3KZ@1224,2BT2W@1,2YQQC@29547,32N7C@2,42XH2@68525	NA|NA|NA
C13_01858	306264.CUPA0022	9.9e-108	396.7	Epsilonproteobacteria			3.1.12.1	ko:K07464					ko00000,ko01000,ko02048				Epsilonproteobacteria	1R7HX@1224,2YNJ2@29547,42PAT@68525,COG5377@1,COG5377@2	NA|NA|NA	L	YqaJ viral recombinase family
C13_01864	306264.CUPA0006	6.6e-30	137.1	Epsilonproteobacteria													Epsilonproteobacteria	1PWM0@1224,2YSDK@29547,42WEZ@68525,COG0629@1,COG0629@2	NA|NA|NA	L	Single-strand binding protein family
C13_01865	306264.CUPA0005	1e-30	139.8	Epsilonproteobacteria													Epsilonproteobacteria	1PDE1@1224,2A4WS@1,2YQQZ@29547,30TIJ@2,42X1N@68525	NA|NA|NA
C13_01866	354242.CJJ81176_1434	3.9e-37	162.5	Epsilonproteobacteria													Epsilonproteobacteria	1PFES@1224,2YS1Y@29547,430I3@68525,COG1442@1,COG1442@2	NA|NA|NA	M	Glycosyl transferase family 8
C13_01867	192222.Cj1423c	2.5e-110	404.8	Epsilonproteobacteria			2.7.7.71	ko:K15669	ko00540,map00540		R09772	RC00002	ko00000,ko00001,ko01000				Epsilonproteobacteria	1MUYJ@1224,2YNSH@29547,42PGT@68525,COG1208@1,COG1208@2	NA|NA|NA	JM	Nucleotidyl transferase
C13_01871	1121267.JHZL01000014_gene132	9.5e-111	407.1	Epsilonproteobacteria													Epsilonproteobacteria	1R0TI@1224,2YTFI@29547,43EFT@68525,COG0500@1,COG2226@2	NA|NA|NA	Q	C-methyltransferase C-terminal domain
C13_01872	354242.CJJ81176_1427	1.8e-115	422.5	Epsilonproteobacteria	fcl		1.1.1.271	ko:K02377	ko00051,ko00520,ko01100,map00051,map00520,map01100		R05692	RC01014	ko00000,ko00001,ko01000				Epsilonproteobacteria	1MUGT@1224,2YNBD@29547,42M12@68525,COG0451@1,COG0451@2	NA|NA|NA	GM	Catalyzes the two-step NADP-dependent conversion of GDP- 4-dehydro-6-deoxy-D-mannose to GDP-fucose, involving an epimerase and a reductase reaction
C13_01874	192222.Cj1431c	2e-66	260.4	Epsilonproteobacteria													Epsilonproteobacteria	1QWU8@1224,2YP7E@29547,42RWR@68525,COG5610@1,COG5610@2	NA|NA|NA	S	Hydrolase
C13_01881	306263.Cla_0299	1.1e-25	124.4	Epsilonproteobacteria													Epsilonproteobacteria	1QAMS@1224,2YMA4@29547,42NWI@68525,COG1216@1,COG1216@2	NA|NA|NA	S	Protein of unknown function (DUF2972)
C13_01893	306264.CUP1185	3.7e-105	387.5	Epsilonproteobacteria													Epsilonproteobacteria	1QWU6@1224,2YTAF@29547,43BVI@68525,COG1365@1,COG1365@2	NA|NA|NA
C13_01894	306264.CUP1186	1.4e-101	376.3	Epsilonproteobacteria													Epsilonproteobacteria	1RG1R@1224,2YQT7@29547,42WP5@68525,COG2348@1,COG2348@2	NA|NA|NA	V	Attaches a formyl group to the free amino group of methionyl-tRNA(fMet). The formyl group appears to play a dual role in the initiator identity of N-formylmethionyl-tRNA by promoting its recognition by IF2 and preventing the misappropriation of this tRNA by the elongation apparatus
C13_01895	306264.CUP1189	3e-85	321.6	Proteobacteria													Epsilonproteobacteria	1N4YU@1224,COG0500@1,COG2226@2	NA|NA|NA	Q	Methyltransferase domain
C13_01910	306263.Cla_1266	5e-42	177.6	Epsilonproteobacteria	dinP			ko:K03502					ko00000,ko03400				Epsilonproteobacteria	1Q43B@1224,2YM7U@29547,4345B@68525,COG0389@1,COG0389@2	NA|NA|NA	L	impB/mucB/samB family C-terminal domain
C13_01912	1548153.LR59_12890	2.7e-12	78.6	Epsilonproteobacteria													Epsilonproteobacteria	1Q40W@1224,2BTS0@1,2YQS1@29547,32NZA@2,42Y2R@68525	NA|NA|NA
C13_01919	425400.LS65_01170	2.6e-44	186.0	Bacteria													Epsilonproteobacteria	COG0666@1,COG0666@2	NA|NA|NA	G	response to abiotic stimulus
C13_01924	360107.CHAB381_1531	1.2e-21	109.4	Epsilonproteobacteria													Epsilonproteobacteria	1Q52Z@1224,2AJKP@1,2YS0J@29547,31A7U@2,430F9@68525	NA|NA|NA
C13_01937	192222.Cj0737	5.9e-62	243.8	Epsilonproteobacteria													Epsilonproteobacteria	1MXIP@1224,2YQSP@29547,42WVY@68525,COG3210@1,COG3210@2	NA|NA|NA	U	haemagglutination activity domain
C13_01942	1548153.LR59_01945	8.6e-78	297.0	Epsilonproteobacteria													Epsilonproteobacteria	1R0TK@1224,29XQ6@1,2YNZJ@29547,30JFU@2,42RC1@68525	NA|NA|NA	S	F plasmid transfer operon protein
C13_01943	1548153.LR59_01940	9.2e-68	263.5	Epsilonproteobacteria				ko:K12061					ko00000,ko02044	3.A.7.11.1			Epsilonproteobacteria	1N1MK@1224,2CGUX@1,2YP8S@29547,31QWG@2,42RW4@68525	NA|NA|NA	S	Type-F conjugative transfer system protein TraW
C13_01944	1244531.CIG1485E_a0074	5.3e-136	490.7	Epsilonproteobacteria				ko:K12060					ko00000,ko02044	3.A.7.11.1			Epsilonproteobacteria	1MXUA@1224,28HGF@1,2YN1Z@29547,2Z7SA@2,42NY1@68525	NA|NA|NA	S	TraU protein
C13_01945	326298.Suden_0955	1.3e-13	83.6	Epsilonproteobacteria													Epsilonproteobacteria	1Q1QE@1224,2BPE8@1,2YS8F@29547,32I6E@2,4319V@68525	NA|NA|NA	K	Helix-turn-helix XRE-family like proteins
C13_01946	1548153.LR59_01930	3e-80	305.4	Epsilonproteobacteria													Epsilonproteobacteria	1Q0I6@1224,2AI5C@1,2YPDM@29547,318JK@2,42S54@68525	NA|NA|NA	S	Type-F conjugative transfer system pilin assembly protein
C13_01949	1548153.LR59_01920	2.7e-41	174.9	Epsilonproteobacteria													Epsilonproteobacteria	1N55I@1224,2YQJ6@29547,42VTZ@68525,COG1331@1,COG1331@2	NA|NA|NA	O	Highly conserved protein containing a thioredoxin domain
C13_01952	827.JFJK01000017_gene17	2.6e-16	91.3	Epsilonproteobacteria													Epsilonproteobacteria	1N2I9@1224,2YQDJ@29547,42W6G@68525,COG3668@1,COG3668@2	NA|NA|NA	S	Plasmid stabilization system
C13_01969	192222.Cj1320	3.7e-194	684.1	Epsilonproteobacteria													Epsilonproteobacteria	1MUPN@1224,2YMVU@29547,42MJD@68525,COG0399@1,COG0399@2	NA|NA|NA	E	Belongs to the DegT DnrJ EryC1 family
C13_01974	140626.JHWB01000019_gene1045	7.9e-08	64.3	Clostridia													Epsilonproteobacteria	1VAK6@1239,24U5Q@186801,2C9EF@1,32RP7@2	NA|NA|NA	S	Domain of unknown function (DUF1910)
C13_01975	683083.C414_000050004	1.2e-32	146.4	Epsilonproteobacteria													Epsilonproteobacteria	1QBHE@1224,2YN7Y@29547,42PCC@68525,COG2931@1,COG2931@2	NA|NA|NA	Q	calcium- and calmodulin-responsive adenylate cyclase activity
C13_01982	354242.CJJ81176_0952	1.7e-27	128.3	Epsilonproteobacteria				ko:K12056					ko00000,ko02044	3.A.7.11.1			Epsilonproteobacteria	1MXCR@1224,2YPC2@29547,42S5X@68525,COG4678@1,COG4678@2	NA|NA|NA	G	TraG-like protein, N-terminal region
C14_00028	354242.CJJ81176_0529	5.2e-21	106.7	Epsilonproteobacteria													Epsilonproteobacteria	1MXIP@1224,2YQSP@29547,42WVY@68525,COG3210@1,COG3210@2	NA|NA|NA	U	haemagglutination activity domain
C14_00129	354242.CJJ81176_0882	3e-09	66.6	Epsilonproteobacteria			2.8.2.22	ko:K01023					ko00000,ko01000				Epsilonproteobacteria	1R5CV@1224,28MBK@1,2YMMZ@29547,2ZAQ1@2,42PFZ@68525	NA|NA|NA	M	hmm pf05935
C14_00146	192222.Cj0849c	2.7e-246	858.2	Epsilonproteobacteria													Epsilonproteobacteria	1QAAY@1224,2AN97@1,2YNFR@29547,31D79@2,42NHK@68525	NA|NA|NA
C14_00161	192222.Cj0834c	3.6e-205	720.7	Epsilonproteobacteria				ko:K06867					ko00000				Epsilonproteobacteria	1MY7H@1224,2YMK4@29547,42NTU@68525,COG0666@1,COG0666@2	NA|NA|NA	S	Ankyrin repeat protein
C14_00177	354242.CJJ81176_0815	2.3e-110	405.2	Epsilonproteobacteria													Epsilonproteobacteria	1Q9T8@1224,2A5ZX@1,2YMU5@29547,30US6@2,42N02@68525	NA|NA|NA	S	Annotation was generated automatically without manual curation
C14_00178	354242.CJJ81176_0835	1.9e-50	205.7	Epsilonproteobacteria													Epsilonproteobacteria	1Q9T8@1224,2A5ZX@1,2YMU5@29547,30US6@2,42N02@68525	NA|NA|NA	S	Annotation was generated automatically without manual curation
C14_00183	192222.Cj0809c	2.3e-110	404.8	Epsilonproteobacteria	ycbL												Epsilonproteobacteria	1MUDN@1224,2YNVD@29547,42QWD@68525,COG0491@1,COG0491@2	NA|NA|NA	S	COG0491 Zn-dependent hydrolases, including glyoxylases
C14_00235	192222.Cj0757	1.1e-144	519.2	Epsilonproteobacteria	hrcA			ko:K03705					ko00000,ko03000				Epsilonproteobacteria	1PIAE@1224,2YMP1@29547,42MUC@68525,COG1420@1,COG1420@2	NA|NA|NA	K	Heat-inducible transcription repressor HrcA
C14_00261	192222.Cj0724	7.7e-19	99.0	Epsilonproteobacteria													Epsilonproteobacteria	1Q41A@1224,2BTT1@1,2YQVU@29547,32P0K@2,42Y34@68525	NA|NA|NA
C14_00696	537970.HCAN_0704	6.9e-274	950.3	Epsilonproteobacteria													Epsilonproteobacteria	1QVIQ@1224,2YNHA@29547,42PAI@68525,COG1061@1,COG1061@2	NA|NA|NA	KL	Type III restriction enzyme, res subunit
C14_00794	192222.Cj0184c	1.9e-71	275.4	Epsilonproteobacteria													Epsilonproteobacteria	1NPF4@1224,2YNPI@29547,42PBJ@68525,COG0639@1,COG0639@2,COG4639@1,COG4639@2	NA|NA|NA	T	Protein phosphatase 2A homologues, catalytic domain.
C14_00810	192222.Cj1414c	0.0	1305.4	Epsilonproteobacteria	kpsC			ko:K07266					ko00000				Epsilonproteobacteria	1MW0T@1224,2YN4A@29547,42PXV@68525,COG3563@1,COG3563@2	NA|NA|NA	M	polysaccharide export protein KPSC
C14_00882	354242.CJJ81176_1340	0.0	1085.9	Epsilonproteobacteria													Epsilonproteobacteria	1R4P0@1224,2YNAS@29547,42NFM@68525,COG2604@1,COG2604@2	NA|NA|NA	S	Protein of unknown function DUF115
C14_00892	192222.Cj1313	2e-85	321.6	Epsilonproteobacteria	pseH		2.3.1.202	ko:K15896	ko00520,map00520		R09842	RC00004,RC00166	ko00000,ko00001,ko01000				Epsilonproteobacteria	1NIVC@1224,2YPSY@29547,42U80@68525,COG1670@1,COG1670@2	NA|NA|NA	J	Pseudaminic acid biosynthesis N-acetyl transferase
C14_01152	306264.CUP1749	7.4e-69	267.7	Epsilonproteobacteria													Epsilonproteobacteria	1Q20X@1224,2YRRH@29547,42ZNR@68525,COG1247@1,COG1247@2	NA|NA|NA	M	-acetyltransferase
C14_01154	306264.CUP1747	5.1e-29	133.7	delta/epsilon subdivisions													Epsilonproteobacteria	1Q5KE@1224,431ER@68525,COG0726@1,COG0726@2	NA|NA|NA	G	polysaccharide deacetylase
C14_01162	683083.C414_000240008	4.6e-25	119.8	Bacteria													Epsilonproteobacteria	COG2104@1,COG2104@2	NA|NA|NA	H	thiamine diphosphate biosynthetic process
C14_01318	354242.CJJ81176_1356	4.4e-19	100.5	Epsilonproteobacteria													Epsilonproteobacteria	1N2I9@1224,2YQDJ@29547,42W6G@68525,COG3668@1,COG3668@2	NA|NA|NA	S	Plasmid stabilization system
C14_01321	683083.C414_000260163	7.8e-13	79.3	Epsilonproteobacteria													Epsilonproteobacteria	1Q2SZ@1224,2YQ67@29547,42W7C@68525,COG2944@1,COG2944@2	NA|NA|NA	K	sequence-specific DNA binding
C14_01322	553218.CAMRE0001_2463	7e-12	76.3	Epsilonproteobacteria													Epsilonproteobacteria	1PD8A@1224,2BQMS@1,2YQR0@29547,32JHY@2,42WSW@68525	NA|NA|NA
C14_01323	326298.Suden_0957	1.8e-18	100.5	Epsilonproteobacteria													Epsilonproteobacteria	1QZ21@1224,2YTBS@29547,43CE7@68525,COG0305@1,COG0305@2	NA|NA|NA	L	AAA domain
C14_01329	360107.CHAB381_1472	3.2e-22	111.3	Epsilonproteobacteria													Epsilonproteobacteria	1QR3G@1224,2YQ5Y@29547,42TY1@68525,COG1598@1,COG1598@2	NA|NA|NA	S	PFAM Uncharacterised protein family UPF0150
C14_01330	32024.JMTI01000003_gene1729	2.5e-16	91.3	Epsilonproteobacteria													Epsilonproteobacteria	1QV0J@1224,2YQTI@29547,42WZ5@68525,COG1724@1,COG1724@2	NA|NA|NA	N	HicA toxin of bacterial toxin-antitoxin,
C14_01331	306263.Cla_a035	4.8e-42	177.9	Epsilonproteobacteria													Epsilonproteobacteria	1QT4A@1224,29P1M@1,2YMWP@29547,309ZT@2,42PD1@68525	NA|NA|NA
C14_01332	273121.WS2030	2.5e-16	92.0	Epsilonproteobacteria													Epsilonproteobacteria	1QYDC@1224,2YQ27@29547,43CBN@68525,COG0582@1,COG0582@2	NA|NA|NA	L	viral genome integration into host DNA
C14_01404	192222.Cj1555c	1.1e-115	422.5	Epsilonproteobacteria				ko:K07118					ko00000				Epsilonproteobacteria	1MV9B@1224,2YQ1N@29547,42TUD@68525,COG2910@1,COG2910@2	NA|NA|NA	S	NAD(P)H-binding
C14_01405	192222.Cj1553c	1e-292	1011.9	Epsilonproteobacteria			2.1.1.72	ko:K03427					ko00000,ko01000,ko02048				Epsilonproteobacteria	1MW3A@1224,2YMIW@29547,42N9K@68525,COG0286@1,COG0286@2	NA|NA|NA	V	type I restriction-modification system
C14_01406	192222.Cj1552c	1.3e-255	888.6	Epsilonproteobacteria													Epsilonproteobacteria	1MXG1@1224,2YTPM@29547,42M7P@68525,COG2865@1,COG2865@2	NA|NA|NA	K	Putative DNA-binding domain
C14_01407	192222.Cj1551c	2.6e-216	757.7	Epsilonproteobacteria			3.1.21.3	ko:K01154					ko00000,ko01000,ko02048				Epsilonproteobacteria	1MXSQ@1224,2YQ75@29547,42TYX@68525,COG0732@1,COG0732@2	NA|NA|NA	V	Type I restriction modification DNA specificity domain
C14_01408	192222.Cj1550c	0.0	1159.8	Epsilonproteobacteria													Epsilonproteobacteria	1Q9BW@1224,2YS22@29547,434AJ@68525,COG3593@1,COG3593@2	NA|NA|NA	L	AAA ATPase domain
C14_01409	192222.Cj1549c	0.0	1981.1	Epsilonproteobacteria	hsdR		3.1.21.3	ko:K01153					ko00000,ko01000,ko02048				Epsilonproteobacteria	1MU96@1224,2YMQQ@29547,42M86@68525,COG0610@1,COG0610@2	NA|NA|NA	V	Subunit R is required for both nuclease and ATPase activities, but not for modification
C14_01431	1367491.BN865_06230c	7.6e-32	142.9	Epsilonproteobacteria				ko:K03326					ko00000,ko02000	2.A.61.1			Epsilonproteobacteria	1MWBG@1224,2YNED@29547,42Q9E@68525,COG3069@1,COG3069@2	NA|NA|NA	C	C4-dicarboxylate
C14_01510	192222.Cj1442c	1.8e-287	994.6	Epsilonproteobacteria													Epsilonproteobacteria	1R615@1224,2YNMN@29547,42QGC@68525,COG4092@1,COG4092@2	NA|NA|NA	M	N-terminal domain of galactosyltransferase
C14_01512	1121267.JHZL01000006_gene986	1e-28	134.4	Epsilonproteobacteria													Epsilonproteobacteria	1QAMS@1224,2YMA4@29547,42NWI@68525,COG1216@1,COG1216@2	NA|NA|NA	S	Protein of unknown function (DUF2972)
C14_01560	553219.CAMSH0001_1855	4.9e-10	70.1	Epsilonproteobacteria													Epsilonproteobacteria	1Q6RI@1224,2A5ZX@1,2YSWC@29547,31B23@2,433N7@68525	NA|NA|NA
C14_01561	1121267.JHZL01000010_gene372	4.6e-28	131.7	Epsilonproteobacteria													Epsilonproteobacteria	1QEDD@1224,2AIYB@1,2YNGE@29547,31GPM@2,42QMM@68525	NA|NA|NA
C14_01577	1367491.BN865_02700c	2.6e-71	274.6	Epsilonproteobacteria	rimP			ko:K09748					ko00000,ko03009				Epsilonproteobacteria	1RDP2@1224,2YPXJ@29547,42THF@68525,COG0779@1,COG0779@2	NA|NA|NA	J	Required for maturation of 30S ribosomal subunits
C14_01673	537972.ABQU01000109_gene884	8.4e-83	314.3	Epsilonproteobacteria													Epsilonproteobacteria	1QV6I@1224,2YPH2@29547,42SDT@68525,COG1216@1,COG1216@2	NA|NA|NA	S	Glycosyl transferase, family 2
C14_01674	306264.CUP1264	1.7e-56	227.6	Epsilonproteobacteria													Epsilonproteobacteria	1Q4U5@1224,2DH2F@1,2YRW1@29547,2ZY5P@2,42ZW9@68525	NA|NA|NA
C14_01678	1548153.LR59_12940	6.9e-47	193.4	Epsilonproteobacteria													Epsilonproteobacteria	1RH4A@1224,2YPUM@29547,42UIM@68525,COG0561@1,COG0561@2	NA|NA|NA	S	Capsule biosynthesis phosphatase
C14_01679	376686.Fjoh_0347	4.3e-103	380.9	Flavobacteriia													Epsilonproteobacteria	1HYFV@117743,4PM3W@976,COG1208@1,COG1208@2	NA|NA|NA	JM	Nucleotidyl transferase
C14_01680	537972.ABQU01000030_gene448	2e-44	184.9	Epsilonproteobacteria													Epsilonproteobacteria	1N4YJ@1224,2YPY3@29547,42TG0@68525,COG1917@1,COG1917@2	NA|NA|NA	S	Cupin 2, conserved barrel domain protein
C14_01695	192222.Cj1440c	1.7e-94	354.8	Epsilonproteobacteria													Epsilonproteobacteria	1N8QE@1224,2YPF8@29547,42SKS@68525,COG0463@1,COG0463@2	NA|NA|NA	M	Involved in cell wall biogenesis
C14_01698	537972.ABQU01000075_gene29	5.4e-138	498.4	Bacteria													Epsilonproteobacteria	COG4694@1,COG4694@2	NA|NA|NA
C14_01699	1548151.LS70_00500	1.5e-25	122.9	Epsilonproteobacteria													Epsilonproteobacteria	1PZ4P@1224,2AHES@1,2YSKW@29547,317RY@2,43289@68525	NA|NA|NA
C14_01707	192222.Cj0177	3.1e-153	547.7	Epsilonproteobacteria													Epsilonproteobacteria	1R5UH@1224,2YNQZ@29547,42PS6@68525,COG3016@1,COG3016@2	NA|NA|NA	S	Haem-binding uptake, Tiki superfamily, ChaN
C15_01310	354242.CJJ81176_1432	7.3e-287	992.6	Epsilonproteobacteria													Epsilonproteobacteria	1MZSD@1224,2YTCD@29547,43C4W@68525,COG0463@1,COG0463@2,COG1216@1,COG1216@2	NA|NA|NA	M	Glycosyl transferase family 2
LK151_00001	306263.Cla_0838	1.3e-100	374.0	Epsilonproteobacteria													Epsilonproteobacteria	1MY98@1224,2YT7X@29547,42RFH@68525,COG4928@1,COG4928@2	NA|NA|NA	S	KAP family P-loop domain
LK151_00004	306263.Cla_0835	4e-21	107.5	Epsilonproteobacteria													Epsilonproteobacteria	1Q6K0@1224,2AK8T@1,2YSUJ@29547,31AZ2@2,433AT@68525	NA|NA|NA
LK151_00005	306263.Cla_0834	2.2e-34	151.8	Epsilonproteobacteria													Epsilonproteobacteria	1QV0I@1224,2BHBV@1,2YQP5@29547,32BDH@2,42Y3C@68525	NA|NA|NA	K	Bacteriophage CI repressor helix-turn-helix domain
LK151_00007	683083.C414_000260134	4.5e-32	143.7	Epsilonproteobacteria													Epsilonproteobacteria	1Q6GP@1224,2CDSY@1,2YSFV@29547,300V9@2,4333Q@68525	NA|NA|NA
LK151_00008	1470460.X2KRC4_9VIRU	1.3e-15	88.6	dsDNA viruses, no RNA stage													Epsilonproteobacteria	4QAPV@10239,4QV7H@35237	NA|NA|NA	S	DNA binding
LK151_00010	1470460.X2KXC8_9VIRU	1.8e-49	201.4	dsDNA viruses, no RNA stage													Epsilonproteobacteria	4QAXV@10239,4QV7S@35237	NA|NA|NA	S	YopX protein
LK151_00015	1448857.JFAP01000014_gene46	2.2e-16	91.3	Epsilonproteobacteria													Epsilonproteobacteria	1Q3RN@1224,2AJ76@1,2YQQ4@29547,319RY@2,42XQH@68525	NA|NA|NA
LK151_00019	683083.C414_000260131	2.1e-117	428.3	Epsilonproteobacteria													Epsilonproteobacteria	1Q1HD@1224,2AIJT@1,2YQ2K@29547,3191X@2,42TPC@68525	NA|NA|NA
LK151_00021	683083.C414_000260129	3.8e-47	194.1	Epsilonproteobacteria													Epsilonproteobacteria	1Q2SQ@1224,2AIZI@1,2YQH3@29547,319HJ@2,42W71@68525	NA|NA|NA
LK151_00024	683083.C414_000260120	2.2e-44	184.9	Epsilonproteobacteria													Epsilonproteobacteria	1QSJE@1224,2CDSX@1,2YSX3@29547,308PZ@2,432BR@68525	NA|NA|NA
LK151_00025	683083.C414_000260119	2.2e-25	120.9	Epsilonproteobacteria													Epsilonproteobacteria	1Q636@1224,2AK3F@1,2YSKH@29547,31AT7@2,432B2@68525	NA|NA|NA	L	Helix-turn-helix domain
LK151_00026	683083.C414_000260118	4.5e-203	713.8	Epsilonproteobacteria													Epsilonproteobacteria	1MU23@1224,2YMDW@29547,42N7I@68525,COG0582@1,COG0582@2	NA|NA|NA	L	Belongs to the 'phage' integrase family
LK151_00050	192222.Cj1259	2.6e-228	797.7	Epsilonproteobacteria	cmp1	GO:0005575,GO:0005623,GO:0009279,GO:0016020,GO:0019867,GO:0030312,GO:0030313,GO:0031975,GO:0044462,GO:0044464,GO:0071944											Epsilonproteobacteria	1Q4WK@1224,2YMXN@29547,42NQH@68525,COG4773@1,COG4773@2	NA|NA|NA	P	major outer membrane protein
LK151_00087	192222.Cj1222c	4e-207	727.2	Epsilonproteobacteria	dccS		2.7.13.3	ko:K02484					ko00000,ko01000,ko01001,ko02022				Epsilonproteobacteria	1QUJA@1224,2YN1R@29547,42MZ2@68525,COG0642@1,COG0642@2	NA|NA|NA	T	Histidine kinase
LK151_00158	683083.C414_000240119	6.7e-99	367.1	Epsilonproteobacteria				ko:K07270					ko00000		GT25		Epsilonproteobacteria	1PEP3@1224,2YPQ9@29547,42TE1@68525,COG3306@1,COG3306@2	NA|NA|NA	M	Glycosyltransferase family 25 (LPS biosynthesis protein)
LK151_00160	192222.Cj1146c	1.8e-132	478.8	Epsilonproteobacteria	waaV												Epsilonproteobacteria	1N72Z@1224,2YNNI@29547,42NJA@68525,COG1216@1,COG1216@2	NA|NA|NA	S	Glycosyltransferase like family 2
LK151_00161	1121267.JHZL01000003_gene447	2.8e-38	166.0	Epsilonproteobacteria													Epsilonproteobacteria	1Q59A@1224,2AJPF@1,2YRZ2@29547,31AB0@2,430U4@68525	NA|NA|NA	S	Protein of unknown function (DUF2972)
LK151_00224	382638.Hac_0695	2.2e-16	90.9	Epsilonproteobacteria													Epsilonproteobacteria	1PD9P@1224,2BQN3@1,2YRXY@29547,32JIB@2,430G8@68525	NA|NA|NA
LK151_00226	192222.Cj0571	1.3e-140	505.8	Epsilonproteobacteria													Epsilonproteobacteria	1R65H@1224,2YN39@29547,42PYW@68525,COG2378@1,COG2378@2	NA|NA|NA	K	Transcriptional regulator
LK151_00314	192222.Cj0765c	4.5e-230	803.5	Epsilonproteobacteria	hisS		6.1.1.21	ko:K01892	ko00970,map00970	M00359,M00360	R03655	RC00055,RC00523	ko00000,ko00001,ko00002,ko01000,ko01007,ko03016				Epsilonproteobacteria	1MV2K@1224,2YMII@29547,42MG0@68525,COG0124@1,COG0124@2	NA|NA|NA	J	histidyl-tRNA synthetase
LK151_00321	622312.ROSEINA2194_01746	1.5e-67	261.9	Clostridia													Epsilonproteobacteria	1TQGV@1239,24ARS@186801,2CET6@1,2Z92J@2	NA|NA|NA	S	Psort location Cytoplasmic, score
LK151_00420	192222.Cj0417	4.2e-18	96.3	Epsilonproteobacteria	Cj0417												Epsilonproteobacteria	1QE93@1224,2AV9P@1,2YSW0@29547,31M0Q@2,432SI@68525	NA|NA|NA
LK151_00470	683083.C414_000420073	0.0	1860.9	Epsilonproteobacteria													Epsilonproteobacteria	1MU48@1224,2YM96@29547,42MF6@68525,COG0841@1,COG0841@2	NA|NA|NA	V	Belongs to the resistance-nodulation-cell division (RND) (TC 2.A.6) family
LK151_00554	192222.Cj1063	1.4e-39	168.7	Epsilonproteobacteria													Epsilonproteobacteria	1QWU1@1224,2YTAD@29547,43BVF@68525,COG0454@1,COG0454@2	NA|NA|NA	K	Acetyltransferase (GNAT) domain
LK151_00579	1470460.X2KRC4_9VIRU	1e-14	85.1	dsDNA viruses, no RNA stage													Epsilonproteobacteria	4QAPV@10239,4QV7H@35237	NA|NA|NA	S	DNA binding
LK151_00585	683083.C414_000260121	3.5e-12	79.0	Epsilonproteobacteria													Epsilonproteobacteria	1Q2HM@1224,28WN7@1,2YQM9@29547,2ZIN0@2,42VQR@68525	NA|NA|NA
LK151_00593	1242969.ATCC51562_1603	2.4e-09	68.6	Epsilonproteobacteria													Epsilonproteobacteria	1QNAH@1224,2AYKP@1,2YSW7@29547,31QQZ@2,4335V@68525	NA|NA|NA
LK151_00595	683083.C414_000260121	3.5e-29	133.7	Epsilonproteobacteria													Epsilonproteobacteria	1Q2HM@1224,28WN7@1,2YQM9@29547,2ZIN0@2,42VQR@68525	NA|NA|NA
LK151_00597	683083.C414_000080040	6.2e-11	73.2	Epsilonproteobacteria													Epsilonproteobacteria	1Q3RN@1224,2AJ76@1,2YQQ4@29547,319RY@2,42XQH@68525	NA|NA|NA
LK151_00598	306263.Cla_0863	6.2e-54	217.6	Epsilonproteobacteria													Epsilonproteobacteria	1N86G@1224,2YPW9@29547,42TVM@68525,COG3646@1,COG3646@2	NA|NA|NA	S	Phage regulatory protein Rha (Phage_pRha)
LK151_00694	192222.Cj0909	2.4e-66	258.1	Epsilonproteobacteria				ko:K09796					ko00000,ko03110				Epsilonproteobacteria	1MZ3M@1224,2YPS9@29547,42TJB@68525,COG2847@1,COG2847@2	NA|NA|NA	S	hmm pf04314
LK151_00731	354242.CJJ81176_0882	2.4e-41	174.9	Epsilonproteobacteria			2.8.2.22	ko:K01023					ko00000,ko01000				Epsilonproteobacteria	1R5CV@1224,28MBK@1,2YMMZ@29547,2ZAQ1@2,42PFZ@68525	NA|NA|NA	M	hmm pf05935
LK151_00744	192222.Cj1453c	5.6e-167	593.6	Epsilonproteobacteria	tilS		6.3.4.19	ko:K04075			R09597	RC02633,RC02634	ko00000,ko01000,ko03016				Epsilonproteobacteria	1MU85@1224,2YMRR@29547,42NF0@68525,COG0037@1,COG0037@2	NA|NA|NA	J	Ligates lysine onto the cytidine present at position 34 of the AUA codon-specific tRNA(Ile) that contains the anticodon CAU, in an ATP-dependent manner. Cytidine is converted to lysidine, thus changing the amino acid specificity of the tRNA from methionine to isoleucine
LK151_00962	354242.CJJ81176_0331	9.3e-39	166.0	Epsilonproteobacteria				ko:K18925		M00712			ko00000,ko00002,ko02000	2.A.7.1.5			Epsilonproteobacteria	1Q1NM@1224,2YPYQ@29547,42U2E@68525,COG2076@1,COG2076@2	NA|NA|NA	P	multidrug resistance protein, SMR family
LK151_00972	306263.Cla_1384	8.8e-97	360.1	Epsilonproteobacteria				ko:K07052					ko00000				Epsilonproteobacteria	1P0IE@1224,2YPQY@29547,42SHX@68525,COG1266@1,COG1266@2	NA|NA|NA	S	CAAX protease self-immunity
LK151_00973	192222.Cj0299	3.9e-77	295.0	Epsilonproteobacteria			3.5.2.6	ko:K17838,ko:K19210,ko:K22333,ko:K22334	ko01501,map01501		R06363	RC01499	br01600,ko00000,ko00001,ko01000,ko01504				Epsilonproteobacteria	1NWXE@1224,2YNVP@29547,42QWH@68525,COG2602@1,COG2602@2	NA|NA|NA	V	Penicillin binding protein transpeptidase domain
LK151_01124	354242.CJJ81176_0751	1.4e-60	238.8	Epsilonproteobacteria													Epsilonproteobacteria	1N0B0@1224,2YNFV@29547,42Q5S@68525,COG4222@1,COG4222@2	NA|NA|NA	S	Esterase-like activity of phytase
LK151_01145	1121267.JHZL01000010_gene371	1e-46	193.4	Epsilonproteobacteria													Epsilonproteobacteria	1Q97T@1224,2AJ0E@1,2YPCH@29547,30TS6@2,42RF5@68525	NA|NA|NA
LK151_01147	354242.CJJ81176_0091	4.8e-100	370.5	Epsilonproteobacteria			3.2.2.10	ko:K06966	ko00230,ko00240,map00230,map00240		R00182,R00510	RC00063,RC00318	ko00000,ko00001,ko01000				Epsilonproteobacteria	1MU6N@1224,2YNV5@29547,42P56@68525,COG1611@1,COG1611@2	NA|NA|NA	S	Belongs to the LOG family
LK151_01152	354242.CJJ81176_0082	3e-302	1043.9	Epsilonproteobacteria													Epsilonproteobacteria	1PZ4V@1224,2YNGH@29547,42Q0R@68525,COG1315@1,COG1315@2	NA|NA|NA	L	Pfam:DUF342
LK151_01187	360104.CCC13826_0950	6.4e-154	550.8	Epsilonproteobacteria													Epsilonproteobacteria	1NMH0@1224,2YNFH@29547,42MAK@68525,COG1075@1,COG1075@2	NA|NA|NA	S	Domain of unknown function(DUF2779)
LK151_01214	1367491.BN865_09930c	1.4e-115	422.5	Epsilonproteobacteria													Epsilonproteobacteria	1QU2Q@1224,2YN4Y@29547,43BK5@68525,COG1215@1,COG1215@2,COG1216@1,COG1216@2	NA|NA|NA	M	glycosyl transferase
LK151_01295	1367491.BN865_05940c	1.5e-84	320.1	Epsilonproteobacteria			3.1.21.3	ko:K01154					ko00000,ko01000,ko02048				Epsilonproteobacteria	1R4KU@1224,2YPNG@29547,42SK0@68525,COG0732@1,COG0732@2	NA|NA|NA	V	COG0732 Restriction endonuclease S subunits
LK151_01296	425400.LS65_03225	5.9e-35	154.5	Epsilonproteobacteria													Epsilonproteobacteria	1RF1E@1224,2DNYB@1,2YS7E@29547,32ZS8@2,43DQ7@68525	NA|NA|NA	S	RloB-like protein
LK151_01297	425400.LS65_03220	9.9e-111	407.1	Epsilonproteobacteria													Epsilonproteobacteria	1MVU0@1224,2YRAG@29547,42ZAA@68525,COG1106@1,COG1106@2	NA|NA|NA	S	AAA domain, putative AbiEii toxin, Type IV TA system
LK151_01334	556267.HWAG_01599	0.0	1091.6	Bacteria													Epsilonproteobacteria	COG0305@1,COG0305@2	NA|NA|NA	L	Participates in initiation and elongation during chromosome replication
LK151_01342	683083.C414_000160010	1.6e-78	298.9	Epsilonproteobacteria													Epsilonproteobacteria	1PSTP@1224,2YRWJ@29547,4302I@68525,COG3646@1,COG3646@2	NA|NA|NA	S	Phage regulatory protein Rha (Phage_pRha)
LK151_01343	556267.HWAG_01605	4e-32	144.8	Epsilonproteobacteria													Epsilonproteobacteria	1PCKB@1224,2A4E5@1,2YQF3@29547,30SZZ@2,42W9W@68525	NA|NA|NA
LK151_01351	683083.C414_000160001	4.7e-184	650.6	Epsilonproteobacteria				ko:K03195	ko03070,map03070	M00333			ko00000,ko00001,ko00002,ko02044	3.A.7			Epsilonproteobacteria	1MXVX@1224,2YN83@29547,42MRP@68525,COG2948@1,COG2948@2	NA|NA|NA	U	Bacterial conjugation TrbI-like protein
LK151_01379	306263.Cla_0847	2.8e-83	316.2	Epsilonproteobacteria													Epsilonproteobacteria	1Q46Y@1224,2AJAS@1,2YRCJ@29547,319VX@2,42YGI@68525	NA|NA|NA
LK151_01380	683083.C414_000260150	3.5e-77	294.7	Epsilonproteobacteria													Epsilonproteobacteria	1QDE6@1224,2B6S8@1,2YS1P@29547,31ZR8@2,430R8@68525	NA|NA|NA
LK151_01381	683083.C414_000260151	1.5e-44	185.3	Epsilonproteobacteria													Epsilonproteobacteria	1Q19D@1224,2AIHP@1,2YS9J@29547,318ZK@2,4313W@68525	NA|NA|NA
LK151_01382	683083.C414_000260152	1.9e-66	258.5	Epsilonproteobacteria													Epsilonproteobacteria	1Q3YG@1224,2BTM9@1,2YR10@29547,32NTZ@2,42XZH@68525	NA|NA|NA
LK151_01383	683083.C414_000260153	2e-12	78.2	Epsilonproteobacteria													Epsilonproteobacteria	1Q6JG@1224,2CDSZ@1,2YSJD@29547,3010M@2,4339X@68525	NA|NA|NA
533AP_00907	192222.Cj1240c	2.7e-95	354.8	Epsilonproteobacteria													Epsilonproteobacteria	1PXDC@1224,2AG81@1,2YRST@29547,316D8@2,43091@68525	NA|NA|NA
LK151_01384	1470460.X2KQ31_9VIRU	2.8e-213	747.7	dsDNA viruses, no RNA stage													Epsilonproteobacteria	4QAK6@10239,4QUP9@35237	NA|NA|NA	S	N-acetylmuramoyl-L-alanine amidase activity
LK151_01385	1470460.X2KXE1_9VIRU	8.6e-96	356.3	dsDNA viruses, no RNA stage													Epsilonproteobacteria	4QUP9@35237	NA|NA|NA	S	N-acetylmuramoyl-L-alanine amidase activity
LK151_01386	683083.C414_000260156	2.5e-166	591.3	Epsilonproteobacteria													Epsilonproteobacteria	1PXS6@1224,2YPUQ@29547,42UNK@68525,COG3979@1,COG3979@2	NA|NA|NA	S	chitinase
LK151_01387	683083.C414_000260157	0.0	2786.9	Epsilonproteobacteria													Epsilonproteobacteria	1PF15@1224,2YNU7@29547,42N3D@68525,COG3941@1,COG3941@2	NA|NA|NA	S	tape measure
LK151_01389	683083.C414_000260159	5e-28	129.8	Epsilonproteobacteria													Epsilonproteobacteria	1Q6HA@1224,29DYH@1,2YSGW@29547,300WH@2,4334R@68525	NA|NA|NA
LK151_01390	683083.C414_000260160	2.2e-44	184.9	Epsilonproteobacteria													Epsilonproteobacteria	1Q5I9@1224,2AJT8@1,2YS7A@29547,31AFQ@2,431AX@68525	NA|NA|NA
LK151_01391	683083.C414_000260161	3.1e-165	587.8	Epsilonproteobacteria													Epsilonproteobacteria	1Q42C@1224,2BTW4@1,2YQVX@29547,32P3Z@2,42Y4K@68525	NA|NA|NA
LK151_01392	683083.C414_000260167	2e-50	204.9	Epsilonproteobacteria													Epsilonproteobacteria	1Q8JP@1224,2BRVR@1,2YSI3@29547,32KVZ@2,433N5@68525	NA|NA|NA
LK151_01393	683083.C414_000260168	2.1e-83	315.1	Epsilonproteobacteria													Epsilonproteobacteria	1Q3Q1@1224,2BT6Q@1,2YQXP@29547,32NBW@2,42XM9@68525	NA|NA|NA
LK151_01394	1470460.X2KR48_9VIRU	2.3e-215	754.6	dsDNA viruses, no RNA stage													Epsilonproteobacteria	4QAYV@10239,4QUZ7@35237	NA|NA|NA	S	Phage portal protein
LK151_01395	32024.JMTI01000031_gene48	2.3e-40	171.8	Epsilonproteobacteria				ko:K07171					ko00000,ko01000,ko02048				Epsilonproteobacteria	1Q23M@1224,2YPYA@29547,42UXQ@68525,COG2337@1,COG2337@2	NA|NA|NA	T	PemK-like, MazF-like toxin of type II toxin-antitoxin system
LK151_01396	1470460.X2KQ40_9VIRU	0.0	1078.2	dsDNA viruses, no RNA stage													Epsilonproteobacteria	4QBV3@10239,4QW0W@35237	NA|NA|NA	S	Phage Terminase
LK151_01397	683083.C414_000260171	1.5e-99	369.0	Epsilonproteobacteria													Epsilonproteobacteria	1PKNC@1224,2A9JW@1,2YQZ6@29547,30YSA@2,42XWN@68525	NA|NA|NA	S	Phage terminase, small subunit
LK151_01398	1470460.X2KRF8_9VIRU	2.6e-58	231.1	dsDNA viruses, no RNA stage													Epsilonproteobacteria	4QAKE@10239,4QUP7@35237	NA|NA|NA	S	peptidase activity
LK151_01399	683083.C414_000260174	3.6e-45	187.2	Epsilonproteobacteria													Epsilonproteobacteria	1PZ6Q@1224,2AHFR@1,2YS3T@29547,317T1@2,430MC@68525	NA|NA|NA
LK151_01442	1121267.JHZL01000019_gene1269	1.9e-37	163.7	Epsilonproteobacteria													Epsilonproteobacteria	1MU7T@1224,2YSUP@29547,432NK@68525,COG2931@1,COG2931@2	NA|NA|NA	Q	COG2931, RTX toxins and related Ca2 -binding proteins
LK151_01447	1121267.JHZL01000019_gene1265	4.4e-37	162.2	Epsilonproteobacteria													Epsilonproteobacteria	1Q5UB@1224,2AJY4@1,2YSCI@29547,31AM9@2,431UG@68525	NA|NA|NA
536AP_01719	354242.CJJ81176_0758	2e-29	134.4	Epsilonproteobacteria													Epsilonproteobacteria	1Q4H2@1224,2BUTW@1,2YR6M@29547,32Q5F@2,42Z6G@68525	NA|NA|NA
536AP_00425	192222.Cj1333	0.0	1096.6	Epsilonproteobacteria	pseE												Epsilonproteobacteria	1R4P0@1224,2YMMI@29547,42NB8@68525,COG2604@1,COG2604@2	NA|NA|NA	S	hmm pf01973
LK151_01453	1325130.HFN_1438	1.7e-124	452.2	Epsilonproteobacteria													Epsilonproteobacteria	1N5TJ@1224,2YSNR@29547,43AZ8@68525,COG4461@1,COG4461@2	NA|NA|NA	G	4-amino-4-deoxy-alpha-L-arabinopyranosyl undecaprenyl phosphate biosynthetic process
LK151_01511	306263.Cla_0041	4.7e-177	627.1	Epsilonproteobacteria	pyrC		3.5.2.3	ko:K01465	ko00240,ko01100,map00240,map01100	M00051	R01993	RC00632	ko00000,ko00001,ko00002,ko01000				Epsilonproteobacteria	1MUYP@1224,2YMQ0@29547,42ND2@68525,COG0418@1,COG0418@2	NA|NA|NA	F	Catalyzes the reversible cyclization of carbamoyl aspartate to dihydroorotate
LK151_01512	1408442.JADE01000005_gene1144	0.0	1184.1	Epsilonproteobacteria													Epsilonproteobacteria	1MWUJ@1224,2YRJM@29547,42MI3@68525,COG0286@1,COG0286@2	NA|NA|NA	V	N-6 DNA Methylase
LK151_01515	1548151.LS70_00465	3e-24	117.9	Epsilonproteobacteria				ko:K19157					ko00000,ko01000,ko02048				Epsilonproteobacteria	1N0K0@1224,2YQ82@29547,42V7Z@68525,COG3041@1,COG3041@2	NA|NA|NA	S	RelE StbE family addiction module toxin
LK151_01527	306263.Cla_1266	9.3e-25	119.8	Epsilonproteobacteria	dinP			ko:K03502					ko00000,ko03400				Epsilonproteobacteria	1Q43B@1224,2YM7U@29547,4345B@68525,COG0389@1,COG0389@2	NA|NA|NA	L	impB/mucB/samB family C-terminal domain
LK151_01531	306263.Cla_a035	4.1e-36	158.3	Epsilonproteobacteria													Epsilonproteobacteria	1QT4A@1224,29P1M@1,2YMWP@29547,309ZT@2,42PD1@68525	NA|NA|NA
LK151_01532	1121267.JHZL01000008_gene1377	2.9e-45	188.0	delta/epsilon subdivisions													Epsilonproteobacteria	1MWA8@1224,42VAP@68525,COG3177@1,COG3177@2	NA|NA|NA	S	Fic/DOC family
LK151_01533	1121267.JHZL01000008_gene1377	6.7e-29	132.9	delta/epsilon subdivisions													Epsilonproteobacteria	1MWA8@1224,42VAP@68525,COG3177@1,COG3177@2	NA|NA|NA	S	Fic/DOC family
LK151_01537	613026.HRAG_00867	3.8e-23	114.0	Bacteria													Epsilonproteobacteria	COG3041@1,COG3041@2	NA|NA|NA	S	endonuclease activity
LK151_01586	1121267.JHZL01000010_gene371	3.7e-12	78.2	Epsilonproteobacteria													Epsilonproteobacteria	1Q97T@1224,2AJ0E@1,2YPCH@29547,30TS6@2,42RF5@68525	NA|NA|NA
LK151_01587	354242.CJJ81176_0157	2.4e-194	684.9	Epsilonproteobacteria													Epsilonproteobacteria	1Q9T8@1224,2A5ZX@1,2YMU5@29547,30US6@2,42N02@68525	NA|NA|NA	S	Annotation was generated automatically without manual curation
LK151_01588	192222.Cj0058	1.5e-71	275.8	Epsilonproteobacteria				ko:K06992					ko00000				Epsilonproteobacteria	1R9HR@1224,2YPI0@29547,42SSR@68525,COG3271@1,COG3271@2	NA|NA|NA	S	Peptidase C39 family
LK151_01589	192222.Cj0057	1e-119	436.4	Epsilonproteobacteria													Epsilonproteobacteria	1Q98N@1224,29FAA@1,2YNPK@29547,3027Y@2,42P73@68525	NA|NA|NA
C11_00015	354242.CJJ81176_1314	2.9e-170	604.4	delta/epsilon subdivisions													Epsilonproteobacteria	1RCG6@1224,42ZAV@68525,COG2227@1,COG2227@2	NA|NA|NA	H	Methyltransferase domain
LK151_01661	192222.Cj0967	8.1e-10	69.3	Epsilonproteobacteria													Epsilonproteobacteria	1Q4H2@1224,2BUTW@1,2YR6M@29547,32Q5F@2,42Z6G@68525	NA|NA|NA
LK151_01665	1111732.AZOD01000009_gene1236	4.7e-08	64.3	Gammaproteobacteria													Epsilonproteobacteria	1N3JB@1224,1SBAK@1236,2CXUI@1,32T2N@2	NA|NA|NA	S	DNA-packaging protein gp3
LK151_01668	1242969.ATCC51562_1623	1.3e-122	446.8	Epsilonproteobacteria													Epsilonproteobacteria	1Q1H2@1224,2AIJS@1,2YP7B@29547,3191W@2,42RZC@68525	NA|NA|NA
LK151_01673	306264.CUP0954	1.2e-28	136.0	delta/epsilon subdivisions													Epsilonproteobacteria	1Q39B@1224,2BSDU@1,32MFT@2,42SUB@68525	NA|NA|NA
LK151_01706	192222.Cj1421c	1.9e-103	383.3	Epsilonproteobacteria													Epsilonproteobacteria	1QAMS@1224,2YMA4@29547,42NWI@68525,COG1216@1,COG1216@2	NA|NA|NA	S	Protein of unknown function (DUF2972)
LK151_01708	354242.CJJ81176_1422	2.6e-115	421.4	Epsilonproteobacteria			2.7.7.71	ko:K15669	ko00540,map00540		R09772	RC00002	ko00000,ko00001,ko01000				Epsilonproteobacteria	1MUYJ@1224,2YNSH@29547,42PGT@68525,COG1208@1,COG1208@2	NA|NA|NA	JM	Nucleotidyl transferase
LK151_01713	192222.Cj1428c	9.4e-152	543.1	Epsilonproteobacteria	fcl		1.1.1.271	ko:K02377	ko00051,ko00520,ko01100,map00051,map00520,map01100		R05692	RC01014	ko00000,ko00001,ko01000				Epsilonproteobacteria	1MUGT@1224,2YNBD@29547,42M12@68525,COG0451@1,COG0451@2	NA|NA|NA	GM	Catalyzes the two-step NADP-dependent conversion of GDP- 4-dehydro-6-deoxy-D-mannose to GDP-fucose, involving an epimerase and a reductase reaction
LK151_01714	537972.ABQU01000027_gene500	1.3e-78	299.3	Epsilonproteobacteria			5.1.3.13	ko:K01790	ko00521,ko00523,ko01130,map00521,map00523,map01130	M00793	R06514	RC01531	ko00000,ko00001,ko00002,ko01000				Epsilonproteobacteria	1N5YT@1224,2YNQT@29547,42PR2@68525,COG1898@1,COG1898@2	NA|NA|NA	M	dTDP-4-dehydrorhamnose 3,5-epimerase
LK151_01738	1325130.HFN_1980	1.3e-118	433.3	Epsilonproteobacteria													Epsilonproteobacteria	1PZRK@1224,2AHR9@1,2YP2N@29547,3183K@2,42R13@68525	NA|NA|NA
LK151_01739	1121267.JHZL01000044_gene466	4.6e-132	478.0	Epsilonproteobacteria													Epsilonproteobacteria	1PZRK@1224,2AHR9@1,2YP2N@29547,3183K@2,42R13@68525	NA|NA|NA
LK151_01742	1235811.HMPREF0653_00960	3.4e-50	205.7	Bacteroidia													Epsilonproteobacteria	2FRXW@200643,4NEZX@976,COG0451@1,COG0451@2	NA|NA|NA	GM	NAD dependent epimerase dehydratase family protein
LK151_01743	592031.GCWU000322_00708	9.4e-49	202.6	Eubacteriaceae													Epsilonproteobacteria	1TP75@1239,24ED0@186801,25X4B@186806,COG1887@1,COG1887@2	NA|NA|NA	M	Psort location Cytoplasmic, score 8.87
LK151_01744	1548153.LR59_11980	1.5e-44	187.6	Epsilonproteobacteria													Epsilonproteobacteria	1QZBJ@1224,2YTCC@29547,43CHM@68525,COG1216@1,COG1216@2	NA|NA|NA	S	Glycosyl transferase, family 2
LK151_01751	1121267.JHZL01000028_gene1882	3.9e-90	339.0	Epsilonproteobacteria													Epsilonproteobacteria	1R16J@1224,2YRBV@29547,42YYH@68525,COG3675@1,COG3675@2	NA|NA|NA	I	Protein of unknown function (DUF2974)
LK151_01783	360107.CHAB381_A0005	1.4e-87	330.5	delta/epsilon subdivisions													Epsilonproteobacteria	1QYQR@1224,2AQWX@1,2ZYSX@2,43CI2@68525	NA|NA|NA	S	Relaxase/Mobilisation nuclease domain
LK151_01785	1121267.JHZL01000010_gene371	4.7e-09	67.8	Epsilonproteobacteria													Epsilonproteobacteria	1Q97T@1224,2AJ0E@1,2YPCH@29547,30TS6@2,42RF5@68525	NA|NA|NA
LK151_01786	354242.CJJ81176_0835	3.3e-183	647.9	Epsilonproteobacteria													Epsilonproteobacteria	1Q9T8@1224,2A5ZX@1,2YMU5@29547,30US6@2,42N02@68525	NA|NA|NA	S	Annotation was generated automatically without manual curation
LK151_01787	192222.Cj0058	1.2e-82	312.8	Epsilonproteobacteria				ko:K06992					ko00000				Epsilonproteobacteria	1R9HR@1224,2YPI0@29547,42SSR@68525,COG3271@1,COG3271@2	NA|NA|NA	S	Peptidase C39 family
LK151_01788	192222.Cj0057	2.2e-119	435.3	Epsilonproteobacteria													Epsilonproteobacteria	1Q98N@1224,29FAA@1,2YNPK@29547,3027Y@2,42P73@68525	NA|NA|NA
LK151_01828	306263.Cla_0891	7.7e-60	236.5	Epsilonproteobacteria													Epsilonproteobacteria	1Q5WX@1224,2AJZV@1,2YSAM@29547,31AP7@2,431ZQ@68525	NA|NA|NA
LK151_01856	1121267.JHZL01000030_gene1191	6.7e-09	66.2	Epsilonproteobacteria													Epsilonproteobacteria	1Q4SY@1224,2BTPC@1,2YRQA@29547,32NWC@2,42ZTG@68525	NA|NA|NA
LK151_01896	683083.C414_000260142	9.5e-39	166.4	Epsilonproteobacteria													Epsilonproteobacteria	1Q2FU@1224,2BQUX@1,2YQEZ@29547,32JRS@2,42VKS@68525	NA|NA|NA
LK152_00002	192222.Cj1440c	1.8e-234	818.1	Epsilonproteobacteria													Epsilonproteobacteria	1N8QE@1224,2YPF8@29547,42SKS@68525,COG0463@1,COG0463@2	NA|NA|NA	M	Involved in cell wall biogenesis
LK152_00004	192222.Cj1442c	0.0	1094.3	Epsilonproteobacteria													Epsilonproteobacteria	1R615@1224,2YNMN@29547,42QGC@68525,COG4092@1,COG4092@2	NA|NA|NA	M	N-terminal domain of galactosyltransferase
LK152_00110	235279.HH_1422	4.3e-128	464.5	Epsilonproteobacteria													Epsilonproteobacteria	1MV69@1224,2YMTV@29547,42MWV@68525,COG3177@1,COG3177@2	NA|NA|NA	S	Fic/DOC family N-terminal
LK152_00294	354242.CJJ81176_0025	0.0	1411.4	Epsilonproteobacteria	flgE	GO:0005575,GO:0005623,GO:0009288,GO:0009425,GO:0042995,GO:0043226,GO:0043228,GO:0044422,GO:0044461,GO:0044463,GO:0044464		ko:K02390	ko02040,map02040				ko00000,ko00001,ko02035				Epsilonproteobacteria	1MU5J@1224,2YN81@29547,42NGP@68525,COG1749@1,COG1749@2	NA|NA|NA	N	Flagellar hook protein flgE
LK152_00412	1367491.BN865_10610	4e-11	72.8	Epsilonproteobacteria													Epsilonproteobacteria	1MXUC@1224,2YQRM@29547,42UZP@68525,COG2271@1,COG2271@2	NA|NA|NA	G	Major Facilitator Superfamily
LK152_00422	192222.Cj1063	5.8e-41	173.3	Epsilonproteobacteria													Epsilonproteobacteria	1QWU1@1224,2YTAD@29547,43BVF@68525,COG0454@1,COG0454@2	NA|NA|NA	K	Acetyltransferase (GNAT) domain
LK152_00840	354242.CJJ81176_1185	1.1e-224	785.8	Epsilonproteobacteria													Epsilonproteobacteria	1NH3V@1224,2BYEY@1,2YNM5@29547,33IGY@2,42M8W@68525	NA|NA|NA	S	Protein of unknown function (DUF3373)
LK152_01582	1121267.JHZL01000019_gene1267	1.1e-144	520.0	Epsilonproteobacteria													Epsilonproteobacteria	1Q5XU@1224,2AK0E@1,2YSC5@29547,31APW@2,4321I@68525	NA|NA|NA
LK152_01583	1121267.JHZL01000019_gene1266	5.1e-127	460.7	Epsilonproteobacteria													Epsilonproteobacteria	1Q6CV@1224,29DQ4@1,2YSHV@29547,300MZ@2,432WG@68525	NA|NA|NA
LK152_01678	306263.Cla_a035	6.6e-95	353.6	Epsilonproteobacteria													Epsilonproteobacteria	1QT4A@1224,29P1M@1,2YMWP@29547,309ZT@2,42PD1@68525	NA|NA|NA
LK152_01752	192222.Cj1438c	1.7e-303	1047.7	Epsilonproteobacteria													Epsilonproteobacteria	1QV6M@1224,2YNR4@29547,42UVZ@68525,COG1216@1,COG1216@2	NA|NA|NA	S	TupA-like ATPgrasp
LK152_01755	192222.Cj1435c	7e-118	429.9	delta/epsilon subdivisions													Epsilonproteobacteria	1RCZP@1224,42VP5@68525,COG0560@1,COG0560@2	NA|NA|NA	E	haloacid dehalogenase-like hydrolase
LK152_01756	192222.Cj1434c	8.6e-259	899.0	Epsilonproteobacteria													Epsilonproteobacteria	1QV6M@1224,2YNR4@29547,42UVZ@68525,COG1216@1,COG1216@2	NA|NA|NA	S	TupA-like ATPgrasp
LK152_01758	192222.Cj1432c	0.0	2056.2	Epsilonproteobacteria				ko:K20444					ko00000,ko01000,ko01005,ko02000	4.D.1.3	GT2,GT4		Epsilonproteobacteria	1Q4T5@1224,2YQM4@29547,42V28@68525,COG0438@1,COG0438@2,COG5610@1,COG5610@2	NA|NA|NA	M	Hydrolase
LK152_01759	192222.Cj1431c	0.0	1192.2	Epsilonproteobacteria													Epsilonproteobacteria	1QWU8@1224,2YP7E@29547,42RWR@68525,COG5610@1,COG5610@2	NA|NA|NA	S	Hydrolase
LK152_01760	192222.Cj1430c	1.7e-104	385.2	Epsilonproteobacteria													Epsilonproteobacteria	1N5YT@1224,2YTQ7@29547,42RDH@68525,COG1898@1,COG1898@2	NA|NA|NA	M	dTDP-4-dehydrorhamnose 3,5-epimerase
LK152_01761	192222.Cj1429c	1.1e-177	629.0	Epsilonproteobacteria													Epsilonproteobacteria	1N0ZI@1224,2AJKK@1,2YP2A@29547,31A7Q@2,42QQ2@68525	NA|NA|NA	S	Methyltransferase FkbM domain
LK152_01762	192222.Cj1428c	7.8e-199	699.5	Epsilonproteobacteria	fcl		1.1.1.271	ko:K02377	ko00051,ko00520,ko01100,map00051,map00520,map01100		R05692	RC01014	ko00000,ko00001,ko01000				Epsilonproteobacteria	1MUGT@1224,2YNBD@29547,42M12@68525,COG0451@1,COG0451@2	NA|NA|NA	GM	Catalyzes the two-step NADP-dependent conversion of GDP- 4-dehydro-6-deoxy-D-mannose to GDP-fucose, involving an epimerase and a reductase reaction
LK152_01767	192222.Cj1423c	4.9e-122	443.7	Epsilonproteobacteria			2.7.7.71	ko:K15669	ko00540,map00540		R09772	RC00002	ko00000,ko00001,ko01000				Epsilonproteobacteria	1MUYJ@1224,2YNSH@29547,42PGT@68525,COG1208@1,COG1208@2	NA|NA|NA	JM	Nucleotidyl transferase
LK152_01768	192222.Cj1422c	0.0	1245.3	Epsilonproteobacteria													Epsilonproteobacteria	1QAMS@1224,2YMA4@29547,42NWI@68525,COG1216@1,COG1216@2	NA|NA|NA	S	Protein of unknown function (DUF2972)
LK152_01769	192222.Cj1421c	0.0	1257.7	Epsilonproteobacteria													Epsilonproteobacteria	1QAMS@1224,2YMA4@29547,42NWI@68525,COG1216@1,COG1216@2	NA|NA|NA	S	Protein of unknown function (DUF2972)
LK156_00070	1367491.BN865_07330c	3.4e-97	360.9	Epsilonproteobacteria	nadD		2.7.7.18	ko:K00969	ko00760,ko01100,map00760,map01100	M00115	R00137,R03005	RC00002	ko00000,ko00001,ko00002,ko01000				Epsilonproteobacteria	1NG4J@1224,2YMQR@29547,42P0F@68525,COG1057@1,COG1057@2	NA|NA|NA	H	Catalyzes the reversible adenylation of nicotinate mononucleotide (NaMN) to nicotinic acid adenine dinucleotide (NaAD)
LK156_00086	354242.CJJ81176_1422	1.1e-113	416.0	Epsilonproteobacteria			2.7.7.71	ko:K15669	ko00540,map00540		R09772	RC00002	ko00000,ko00001,ko01000				Epsilonproteobacteria	1MUYJ@1224,2YNSH@29547,42PGT@68525,COG1208@1,COG1208@2	NA|NA|NA	JM	Nucleotidyl transferase
LK156_00090	354242.CJJ81176_1427	3.1e-110	405.2	Epsilonproteobacteria	fcl		1.1.1.271	ko:K02377	ko00051,ko00520,ko01100,map00051,map00520,map01100		R05692	RC01014	ko00000,ko00001,ko01000				Epsilonproteobacteria	1MUGT@1224,2YNBD@29547,42M12@68525,COG0451@1,COG0451@2	NA|NA|NA	GM	Catalyzes the two-step NADP-dependent conversion of GDP- 4-dehydro-6-deoxy-D-mannose to GDP-fucose, involving an epimerase and a reductase reaction
LK156_00091	192222.Cj1430c	8.7e-93	346.3	Epsilonproteobacteria													Epsilonproteobacteria	1N5YT@1224,2YTQ7@29547,42RDH@68525,COG1898@1,COG1898@2	NA|NA|NA	M	dTDP-4-dehydrorhamnose 3,5-epimerase
LK156_00092	537972.ABQU01000027_gene503	4.3e-67	262.7	Epsilonproteobacteria													Epsilonproteobacteria	1NH11@1224,2ER9I@1,2YTFJ@29547,33IV5@2,43D1Y@68525	NA|NA|NA
LK156_00093	82996.sch_08255	2.7e-20	106.3	Gammaproteobacteria													Epsilonproteobacteria	1MXIY@1224,1RY20@1236,COG1442@1,COG1442@2	NA|NA|NA	M	Glycosyl Transferase
LK156_00390	354242.CJJ81176_0025	0.0	1427.5	Epsilonproteobacteria	flgE	GO:0005575,GO:0005623,GO:0009288,GO:0009425,GO:0042995,GO:0043226,GO:0043228,GO:0044422,GO:0044461,GO:0044463,GO:0044464		ko:K02390	ko02040,map02040				ko00000,ko00001,ko02035				Epsilonproteobacteria	1MU5J@1224,2YN81@29547,42NGP@68525,COG1749@1,COG1749@2	NA|NA|NA	N	Flagellar hook protein flgE
LK156_00521	354242.CJJ81176_0174	1.9e-210	738.4	Epsilonproteobacteria				ko:K07452					ko00000,ko01000,ko02048				Epsilonproteobacteria	1MYQM@1224,2YNP7@29547,42PCZ@68525,COG1401@1,COG1401@2	NA|NA|NA	L	AAA domain (dynein-related subfamily)
LK156_01084	306263.Cla_1227	4.1e-44	185.3	Epsilonproteobacteria	waaV												Epsilonproteobacteria	1N72Z@1224,2YNNI@29547,42NJA@68525,COG1216@1,COG1216@2	NA|NA|NA	S	Glycosyltransferase like family 2
LK156_01168	1367491.BN865_10750	6.3e-137	493.4	Epsilonproteobacteria			3.5.5.1	ko:K01501	ko00380,ko00460,ko00627,ko00643,ko00910,ko01120,map00380,map00460,map00627,map00643,map00910,map01120		R00540,R01887,R03093,R03542,R05591,R07855	RC00315,RC00325,RC00617,RC00959,RC02811	ko00000,ko00001,ko01000				Epsilonproteobacteria	1QBMA@1224,2YMD1@29547,42PD8@68525,COG0388@1,COG0388@2	NA|NA|NA	S	hydrolase
LK156_01169	1367491.BN865_10760	6.9e-08	63.2	Epsilonproteobacteria													Epsilonproteobacteria	1MVCM@1224,2YMVW@29547,42Q3N@68525,COG1368@1,COG1368@2	NA|NA|NA	M	Sulfatase
LK156_01170	1367491.BN865_10760	6.2e-136	491.1	Epsilonproteobacteria													Epsilonproteobacteria	1MVCM@1224,2YMVW@29547,42Q3N@68525,COG1368@1,COG1368@2	NA|NA|NA	M	Sulfatase
LK156_01171	235279.HH_0237	5.6e-16	90.5	Epsilonproteobacteria				ko:K11904	ko03070,map03070	M00334			ko00000,ko00001,ko00002,ko02044	3.A.23.1			Epsilonproteobacteria	1MU7Q@1224,2YN67@29547,42Q4M@68525,COG3501@1,COG3501@2	NA|NA|NA	S	protein conserved in bacteria
MF13415_00001	354242.CJJ81176_0757	9.2e-125	453.0	Epsilonproteobacteria	cjaC			ko:K02030		M00236			ko00000,ko00002,ko02000	3.A.1.3			Epsilonproteobacteria	1MV3Q@1224,2YNIZ@29547,42MKG@68525,COG0834@1,COG0834@2	NA|NA|NA	ET	Belongs to the bacterial solute-binding protein 3 family
MF13415_00002	192222.Cj1677	2.3e-307	1061.6	Bacteria													Epsilonproteobacteria	COG3210@1,COG3210@2	NA|NA|NA	U	domain, Protein
MF13415_00116	1408442.JADE01000009_gene514	4.2e-296	1023.8	Epsilonproteobacteria													Epsilonproteobacteria	1N2TJ@1224,2YQP8@29547,42XUM@68525,COG0827@1,COG0827@2	NA|NA|NA	L	DNA restriction-modification system
MF13415_00471	525898.Sdel_1782	8.3e-48	196.8	Epsilonproteobacteria													Epsilonproteobacteria	1RGD1@1224,2YRSN@29547,42ZXM@68525,COG1670@1,COG1670@2	NA|NA|NA	J	Acetyltransferase (GNAT) domain
MF13415_00695	354242.CJJ81176_1572	9.8e-13	78.2	Epsilonproteobacteria				ko:K07308	ko00920,map00920		R09501	RC02555	ko00000,ko00001,ko02000	5.A.3.3			Epsilonproteobacteria	1Q5NA@1224,2YPFH@29547,42T62@68525,COG3302@1,COG3302@2	NA|NA|NA	S	DMSO reductase anchor subunit (DmsC)
MF13415_00696	354242.CJJ81176_1572	3.2e-24	117.9	Epsilonproteobacteria				ko:K07308	ko00920,map00920		R09501	RC02555	ko00000,ko00001,ko02000	5.A.3.3			Epsilonproteobacteria	1Q5NA@1224,2YPFH@29547,42T62@68525,COG3302@1,COG3302@2	NA|NA|NA	S	DMSO reductase anchor subunit (DmsC)
MF13415_00697	354242.CJJ81176_1570	1.4e-23	114.8	Epsilonproteobacteria			1.8.5.3	ko:K07306	ko00920,map00920		R09501	RC02555	ko00000,ko00001,ko01000,ko02000	5.A.3.3			Epsilonproteobacteria	1NR6J@1224,2YNSQ@29547,42MQZ@68525,COG0243@1,COG0243@2	NA|NA|NA	C	Molybdopterin oxidoreductase Fe4S4 domain
MF13415_00699	354242.CJJ81176_1570	2.5e-30	137.5	Epsilonproteobacteria			1.8.5.3	ko:K07306	ko00920,map00920		R09501	RC02555	ko00000,ko00001,ko01000,ko02000	5.A.3.3			Epsilonproteobacteria	1NR6J@1224,2YNSQ@29547,42MQZ@68525,COG0243@1,COG0243@2	NA|NA|NA	C	Molybdopterin oxidoreductase Fe4S4 domain
MF13415_00911	192222.Cj0299	6.2e-84	317.4	Epsilonproteobacteria			3.5.2.6	ko:K17838,ko:K19210,ko:K22333,ko:K22334	ko01501,map01501		R06363	RC01499	br01600,ko00000,ko00001,ko01000,ko01504				Epsilonproteobacteria	1NWXE@1224,2YNVP@29547,42QWH@68525,COG2602@1,COG2602@2	NA|NA|NA	V	Penicillin binding protein transpeptidase domain
MF13415_01200	192222.Cj0033	1.2e-88	334.3	Epsilonproteobacteria													Epsilonproteobacteria	1NCWB@1224,2YPY2@29547,42U7X@68525,COG1357@1,COG1357@2	NA|NA|NA	S	PFAM Pentapeptide repeats (8 copies)
MF13415_01201	354242.CJJ81176_0071	2.5e-146	526.2	Epsilonproteobacteria													Epsilonproteobacteria	1NCWB@1224,2YPY2@29547,42U7X@68525,COG1357@1,COG1357@2	NA|NA|NA	S	PFAM Pentapeptide repeats (8 copies)
MF13415_01401	1548153.LR59_12940	1.5e-46	192.2	Epsilonproteobacteria													Epsilonproteobacteria	1RH4A@1224,2YPUM@29547,42UIM@68525,COG0561@1,COG0561@2	NA|NA|NA	S	Capsule biosynthesis phosphatase
MF13415_01403	1121267.JHZL01000008_gene1316	4e-85	321.2	Epsilonproteobacteria													Epsilonproteobacteria	1RDR2@1224,2YP11@29547,42R0Y@68525,COG1209@1,COG1209@2	NA|NA|NA	M	Catalyzes the formation of dTDP-glucose, from dTTP and glucose 1-phosphate, as well as its pyrophosphorolysis
MF13415_01404	537972.ABQU01000030_gene450	2.6e-34	151.4	Epsilonproteobacteria													Epsilonproteobacteria	1Q1GJ@1224,2YPUY@29547,42TKD@68525,COG4319@1,COG4319@2	NA|NA|NA	S	SnoaL-like domain
MF13415_01406	413404.Rmag_0896	3.1e-92	345.5	Bacteria													Epsilonproteobacteria	COG2227@1,COG2227@2	NA|NA|NA	H	3-demethylubiquinone-9 3-O-methyltransferase activity
MF13415_01480	1088868.CIN_18680	5.1e-26	125.6	Alphaproteobacteria													Epsilonproteobacteria	1MXIY@1224,2U52Y@28211,COG1442@1,COG1442@2	NA|NA|NA	M	Domain of unknown function (DUF4422)
MF13415_01481	1236689.MMALV_05390	1.7e-29	138.3	Euryarchaeota													Epsilonproteobacteria	2DZ6R@1,2N58V@2157,2Y25F@28890	NA|NA|NA	S	Domain of unknown function (DUF4422)
MF13415_01482	537971.HCCG_01000	3.3e-118	431.8	Epsilonproteobacteria	glf		5.4.99.9	ko:K01854	ko00052,ko00520,map00052,map00520		R00505,R09009	RC00317,RC02396	ko00000,ko00001,ko01000				Epsilonproteobacteria	1MV4H@1224,2YNDX@29547,42NAB@68525,COG0562@1,COG0562@2	NA|NA|NA	M	UDP-galactopyranose mutase
MF13415_01488	683083.C414_000390000	8.2e-174	616.3	Epsilonproteobacteria													Epsilonproteobacteria	1R615@1224,2YNMN@29547,42QGC@68525,COG4092@1,COG4092@2	NA|NA|NA	M	N-terminal domain of galactosyltransferase
MF13415_01663	354242.CJJ81176_pVir0048	3e-31	141.4	Epsilonproteobacteria													Epsilonproteobacteria	1Q6PM@1224,2BVZI@1,2YSSQ@29547,2ZZD7@2,433IC@68525	NA|NA|NA
MF6586_01684	1242969.ATCC51562_774	2.1e-20	107.8	Epsilonproteobacteria													Epsilonproteobacteria	1NCWB@1224,2YPY2@29547,42U7X@68525,COG1357@1,COG1357@2	NA|NA|NA	S	PFAM Pentapeptide repeats (8 copies)
MF6671_00004	537972.ABQU01000017_gene640	5.4e-156	557.0	Epsilonproteobacteria	cysD		2.7.7.4	ko:K00957	ko00230,ko00261,ko00450,ko00920,ko01100,ko01120,ko01130,map00230,map00261,map00450,map00920,map01100,map01120,map01130	M00176,M00596	R00529,R04929	RC02809,RC02889	ko00000,ko00001,ko00002,ko01000				Epsilonproteobacteria	1MUCZ@1224,2YN2H@29547,42NYE@68525,COG0175@1,COG0175@2	NA|NA|NA	H	COG0175 3'-phosphoadenosine 5'-phosphosulfate sulfotransferase (PAPS reductase) FAD synthetase
MF6671_00019	484019.THA_883	4.6e-123	448.0	Thermotogae													Epsilonproteobacteria	2GEGW@200918,COG1004@1,COG1004@2	NA|NA|NA	C	UDP binding domain
MF6671_00022	192222.Cj1435c	7.1e-78	297.0	delta/epsilon subdivisions													Epsilonproteobacteria	1RCZP@1224,42VP5@68525,COG0560@1,COG0560@2	NA|NA|NA	E	haloacid dehalogenase-like hydrolase
MF6671_00024	192222.Cj1422c	2.3e-153	549.3	Epsilonproteobacteria													Epsilonproteobacteria	1QAMS@1224,2YMA4@29547,42NWI@68525,COG1216@1,COG1216@2	NA|NA|NA	S	Protein of unknown function (DUF2972)
MF6671_00104	354242.CJJ81176_1340	1.8e-214	752.3	Epsilonproteobacteria													Epsilonproteobacteria	1R4P0@1224,2YNAS@29547,42NFM@68525,COG2604@1,COG2604@2	NA|NA|NA	S	Protein of unknown function DUF115
MF6671_00105	354242.CJJ81176_1339	3.2e-213	748.0	Epsilonproteobacteria	flaB	GO:0001539,GO:0005575,GO:0005576,GO:0005623,GO:0006928,GO:0008150,GO:0009288,GO:0009987,GO:0040011,GO:0042995,GO:0043226,GO:0043228,GO:0044464,GO:0048870,GO:0051179,GO:0051674,GO:0071973,GO:0071978,GO:0097588		ko:K02406	ko02020,ko02040,ko04621,ko04626,ko05132,ko05134,map02020,map02040,map04621,map04626,map05132,map05134				ko00000,ko00001,ko02035				Epsilonproteobacteria	1MV1N@1224,2YN00@29547,42MX8@68525,COG1344@1,COG1344@2	NA|NA|NA	N	Flagellin is the subunit protein which polymerizes to form the filaments of bacterial flagella
MF6671_00106	354242.CJJ81176_1338	4.7e-225	787.3	Epsilonproteobacteria	flaB	GO:0001539,GO:0005575,GO:0005576,GO:0005623,GO:0006928,GO:0008150,GO:0009288,GO:0009987,GO:0040011,GO:0042995,GO:0043226,GO:0043228,GO:0044464,GO:0048870,GO:0051179,GO:0051674,GO:0071973,GO:0071978,GO:0097588		ko:K02406	ko02020,ko02040,ko04621,ko04626,ko05132,ko05134,map02020,map02040,map04621,map04626,map05132,map05134				ko00000,ko00001,ko02035				Epsilonproteobacteria	1MV1N@1224,2YN00@29547,42MX8@68525,COG1344@1,COG1344@2	NA|NA|NA	N	Flagellin is the subunit protein which polymerizes to form the filaments of bacterial flagella
MF6671_00169	354242.CJJ81176_1275	5.5e-215	753.4	Epsilonproteobacteria	cmp1	GO:0005575,GO:0005623,GO:0009279,GO:0016020,GO:0019867,GO:0030312,GO:0030313,GO:0031975,GO:0044462,GO:0044464,GO:0071944											Epsilonproteobacteria	1Q4WK@1224,2YMXN@29547,42NQH@68525,COG4773@1,COG4773@2	NA|NA|NA	P	major outer membrane protein
MF6671_00270	683083.C414_000240111	3.3e-204	717.6	Epsilonproteobacteria													Epsilonproteobacteria	1QU2Q@1224,2YN4Y@29547,43BK5@68525,COG1215@1,COG1215@2,COG1216@1,COG1216@2	NA|NA|NA	M	glycosyl transferase
MF6671_00437	1565314.OA34_07200	7.8e-98	363.6	Epsilonproteobacteria													Epsilonproteobacteria	1PCSR@1224,2YNGJ@29547,42QD4@68525,COG0863@1,COG0863@2	NA|NA|NA	L	DNA methylase
MF6671_00438	235279.HH_1051	1.5e-94	352.4	Epsilonproteobacteria			3.1.21.4	ko:K01155					ko00000,ko01000,ko02048				Epsilonproteobacteria	1Q0V6@1224,2BMI4@1,2YPIA@29547,32G31@2,42SIS@68525	NA|NA|NA	L	ICEA Protein
MF6671_00439	1071085.KK033115_gene2083	3e-07	60.8	Halobacteria													Epsilonproteobacteria	23ZDF@183963,2DZ9G@1,2N5P9@2157,2Y2I9@28890	NA|NA|NA
MF6671_00440	760142.Hipma_0405	1.9e-113	416.0	delta/epsilon subdivisions													Epsilonproteobacteria	1NR8S@1224,42PR9@68525,COG1637@1,COG1637@2	NA|NA|NA	L	Cleaves both 3' and 5' ssDNA extremities of branched DNA structures
MF6671_00443	759914.BP951000_2169	4e-08	63.9	Spirochaetes													Epsilonproteobacteria	2J5CU@203691,COG0673@1,COG0673@2	NA|NA|NA	S	Oxidoreductase
MF6671_01076	1367491.BN865_05940c	9.9e-65	254.2	Epsilonproteobacteria			3.1.21.3	ko:K01154					ko00000,ko01000,ko02048				Epsilonproteobacteria	1R4KU@1224,2YPNG@29547,42SK0@68525,COG0732@1,COG0732@2	NA|NA|NA	V	COG0732 Restriction endonuclease S subunits
MF6671_01077	1408442.JADE01000005_gene1088	1.2e-89	337.4	Epsilonproteobacteria													Epsilonproteobacteria	1NRBC@1224,2YQVW@29547,42VMR@68525,COG1479@1,COG1479@2	NA|NA|NA	S	Protein of unknown function DUF262
MF6671_01104	553220.CAMGR0001_2755	1.1e-15	89.7	Epsilonproteobacteria													Epsilonproteobacteria	1Q2KW@1224,2YPGB@29547,42SKE@68525,COG3708@1,COG3708@2	NA|NA|NA	K	Transcriptional regulator, effector binding domain protein
MF6671_01168	413404.Rmag_0896	3.7e-93	348.6	Bacteria													Epsilonproteobacteria	COG2227@1,COG2227@2	NA|NA|NA	H	3-demethylubiquinone-9 3-O-methyltransferase activity
MF6671_01169	306264.CUP1264	6.3e-37	162.5	Epsilonproteobacteria													Epsilonproteobacteria	1Q4U5@1224,2DH2F@1,2YRW1@29547,2ZY5P@2,42ZW9@68525	NA|NA|NA
MF6671_01175	1449345.JHWC01000006_gene938	7.2e-82	310.8	Proteobacteria													Epsilonproteobacteria	1N9EE@1224,COG2896@1,COG2896@2	NA|NA|NA	H	Catalyzes the cyclization of GTP to (8S)-3',8-cyclo-7,8- dihydroguanosine 5'-triphosphate
MF6671_01238	525257.HMPREF0204_13633	5.6e-07	62.8	Chryseobacterium													Epsilonproteobacteria	1IN7G@117743,3ZTER@59732,4PCY5@976,COG0323@1,COG0323@2	NA|NA|NA	L	Histidine kinase-, DNA gyrase B-, and HSP90-like ATPase
MF6671_01453	354242.CJJ81176_0071	2.6e-243	847.8	Epsilonproteobacteria													Epsilonproteobacteria	1NCWB@1224,2YPY2@29547,42U7X@68525,COG1357@1,COG1357@2	NA|NA|NA	S	PFAM Pentapeptide repeats (8 copies)
MF6671_01455	354242.CJJ81176_0070	5e-16	89.4	Proteobacteria													Epsilonproteobacteria	1N2DY@1224,COG0744@1,COG0744@2	NA|NA|NA	M	Transglycosylase
MF6671_01456	1120951.AUBG01000013_gene2613	6.3e-08	65.1	Flavobacteriia													Epsilonproteobacteria	1I9RF@117743,28PY0@1,2ZCHU@2,4NR5X@976	NA|NA|NA
MF6671_01651	354242.CJJ81176_0764	1.2e-07	61.2	Epsilonproteobacteria													Epsilonproteobacteria	1MWEC@1224,2YNTF@29547,42N70@68525,COG2831@1,COG2831@2	NA|NA|NA	U	Haemolysin secretion/activation protein ShlB/FhaC/HecB
MF6671_01659	306263.Cla_1530	1.2e-83	318.2	Epsilonproteobacteria													Epsilonproteobacteria	1MXIP@1224,2YQSP@29547,42WVY@68525,COG3210@1,COG3210@2	NA|NA|NA	U	haemagglutination activity domain
MF6707_00122	192222.Cj1183c	8.4e-226	789.3	Epsilonproteobacteria	cfa		2.1.1.79	ko:K00574					ko00000,ko01000				Epsilonproteobacteria	1MX3U@1224,2YNRG@29547,42PB7@68525,COG2230@1,COG2230@2	NA|NA|NA	M	COG2230 Cyclopropane fatty acid synthase and related
MF6707_00158	192222.Cj1144c	3.1e-50	204.1	Bacteria													Epsilonproteobacteria	COG3774@1,COG3774@2	NA|NA|NA	M	pathogenesis
MF6707_00159	192222.Cj1144c	2.1e-99	368.2	Bacteria													Epsilonproteobacteria	COG3774@1,COG3774@2	NA|NA|NA	M	pathogenesis
MF6707_00161	192222.Cj1142	2.7e-205	721.1	Epsilonproteobacteria			3.2.1.183	ko:K08068	ko00520,map00520				ko00000,ko00001,ko01000				Epsilonproteobacteria	1PC61@1224,2YMYC@29547,42NDV@68525,COG0381@1,COG0381@2	NA|NA|NA	M	UDP-N-acetylglucosamine 2-epimerase
MF6707_00163	192222.Cj1140	3.2e-169	600.9	Epsilonproteobacteria													Epsilonproteobacteria	1N3W4@1224,2CBTA@1,2YR8X@29547,32RU0@2,42Y79@68525	NA|NA|NA	G	Alpha-2,3-sialyltransferase (CST-I)
MF6707_00164	192222.Cj1139c	2.7e-155	554.7	Epsilonproteobacteria													Epsilonproteobacteria	1QWU3@1224,2YPRT@29547,42SMA@68525,COG1216@1,COG1216@2	NA|NA|NA	S	Glycosyltransferase like family 2
MF6707_00165	192222.Cj1138	5.1e-223	780.0	Epsilonproteobacteria													Epsilonproteobacteria	1N8QE@1224,2YPF8@29547,42SKS@68525,COG0463@1,COG0463@2	NA|NA|NA	M	Involved in cell wall biogenesis
MF6707_00166	192222.Cj1137c	5.7e-191	673.3	Epsilonproteobacteria													Epsilonproteobacteria	1RH7E@1224,2YRA0@29547,42YJ8@68525,COG3774@1,COG3774@2	NA|NA|NA	M	Capsular polysaccharide synthesis protein
MF6707_00167	192222.Cj1136	3e-223	780.8	Epsilonproteobacteria													Epsilonproteobacteria	1N01F@1224,2YNY9@29547,42R9W@68525,COG0463@1,COG0463@2	NA|NA|NA	M	Glycosyl transferase family 2
MF6707_00168	192222.Cj1135	5.8e-299	1032.7	Epsilonproteobacteria													Epsilonproteobacteria	1QU2Q@1224,2YN4Y@29547,43BK5@68525,COG1215@1,COG1215@2,COG1216@1,COG1216@2	NA|NA|NA	M	glycosyl transferase
MF6707_00502	192222.Cj0488	1.3e-56	225.3	Epsilonproteobacteria													Epsilonproteobacteria	1N1TG@1224,2YQD4@29547,42VV1@68525,COG3254@1,COG3254@2	NA|NA|NA	S	L-rhamnose mutarotase
MF6707_00505	192222.Cj0485	1.2e-148	532.3	Epsilonproteobacteria				ko:K18333	ko00051,ko01120,map00051,map01120		R08926	RC00066	ko00000,ko00001				Epsilonproteobacteria	1MV44@1224,2YNKD@29547,42MH8@68525,COG1028@1,COG1028@2	NA|NA|NA	IQ	Enoyl-(Acyl carrier protein) reductase
MF6707_00617	354242.CJJ81176_0882	2.3e-23	114.0	Epsilonproteobacteria			2.8.2.22	ko:K01023					ko00000,ko01000				Epsilonproteobacteria	1R5CV@1224,28MBK@1,2YMMZ@29547,2ZAQ1@2,42PFZ@68525	NA|NA|NA	M	hmm pf05935
MF6707_00741	192222.Cj0424	6.6e-60	237.3	Epsilonproteobacteria													Epsilonproteobacteria	1MZCG@1224,2YQY0@29547,42XCP@68525,COG2849@1,COG2849@2	NA|NA|NA	S	MORN repeat variant
MF6707_01014	192222.Cj1677	2e-67	262.3	Bacteria													Epsilonproteobacteria	COG3210@1,COG3210@2	NA|NA|NA	U	domain, Protein
MF6707_01270	192222.Cj1721c	1.6e-117	428.7	Epsilonproteobacteria													Epsilonproteobacteria	1Q1DE@1224,2AIJ2@1,2YPP4@29547,31915@2,42TC9@68525	NA|NA|NA
MF6707_01271	1367491.BN865_03700c	1.1e-22	112.1	Epsilonproteobacteria													Epsilonproteobacteria	1Q2TP@1224,2AIZS@1,2YQI6@29547,319HU@2,42W8B@68525	NA|NA|NA	S	Putative beta-lactamase-inhibitor-like, PepSY-like
MF6707_01285	192222.Cj0008	0.0	1186.0	Epsilonproteobacteria													Epsilonproteobacteria	1R5X1@1224,2YR87@29547,42PXR@68525,COG1479@1,COG1479@2,COG3472@1,COG3472@2	NA|NA|NA	S	Protein of unknown function DUF262
MF6707_01442	192222.Cj0139	0.0	1543.9	Epsilonproteobacteria				ko:K07452					ko00000,ko01000,ko02048				Epsilonproteobacteria	1MYQM@1224,2YNP7@29547,42PCZ@68525,COG1401@1,COG1401@2	NA|NA|NA	L	AAA domain (dynein-related subfamily)
MF6707_01485	860228.Ccan_00460	5.8e-44	185.3	Capnocytophaga													Epsilonproteobacteria	1ETI4@1016,1IK4X@117743,4PNGT@976,COG4637@1,COG4637@2	NA|NA|NA	S	AAA domain, putative AbiEii toxin, Type IV TA system
MF6707_01486	860228.Ccan_00470	6.1e-07	60.8	Bacteria													Epsilonproteobacteria	2E9ZU@1,33458@2	NA|NA|NA
MF6707_01497	683083.C414_000260125	3.1e-156	557.8	Epsilonproteobacteria													Epsilonproteobacteria	1QT5Q@1224,29P7X@1,2YRQ1@29547,30A5Z@2,42ZNG@68525	NA|NA|NA
MF6707_01500	683083.C414_000260121	4e-22	111.3	Epsilonproteobacteria													Epsilonproteobacteria	1Q2HM@1224,28WN7@1,2YQM9@29547,2ZIN0@2,42VQR@68525	NA|NA|NA
MF6707_01609	1242969.ATCC51562_774	4.9e-22	113.2	Epsilonproteobacteria													Epsilonproteobacteria	1NCWB@1224,2YPY2@29547,42U7X@68525,COG1357@1,COG1357@2	NA|NA|NA	S	PFAM Pentapeptide repeats (8 copies)
MF701751_01141	192222.Cj1653c	3.4e-82	310.8	Epsilonproteobacteria			3.4.17.13	ko:K13694,ko:K13695					ko00000,ko01000,ko01002,ko01011				Epsilonproteobacteria	1N0EE@1224,2YPKY@29547,42V3C@68525,COG0791@1,COG0791@2	NA|NA|NA	M	NlpC/P60 family
MF6707_01085	192222.Cj1614	0.0	1414.1	Epsilonproteobacteria	chuA			ko:K02014					ko00000,ko02000	1.B.14			Epsilonproteobacteria	1REHF@1224,2YN71@29547,42PC6@68525,COG4772@1,COG4772@2	NA|NA|NA	P	TonB dependent receptor
MF701751_01560	50960.LS81_10855	0.0	1103.6	Epsilonproteobacteria				ko:K06915					ko00000				Epsilonproteobacteria	1MUSH@1224,2YQ2T@29547,42RE9@68525,COG0433@1,COG0433@2	NA|NA|NA	S	Domain of unknown function DUF87
MF701751_01561	270374.MELB17_00970	2.6e-95	355.9	Gammaproteobacteria													Epsilonproteobacteria	1PN4S@1224,1T0Q7@1236,2Z924@2,arCOG14100@1	NA|NA|NA	S	SIR2-like domain
MF701751_01661	683083.C414_000060001	1.9e-63	248.4	Epsilonproteobacteria													Epsilonproteobacteria	1P3TT@1224,2YQHW@29547,42VW7@68525,COG1848@1,COG1848@2	NA|NA|NA	S	PIN domain
MF701751_01662	683083.C414_000060000	7.2e-118	430.3	Epsilonproteobacteria													Epsilonproteobacteria	1Q1JH@1224,2BP2P@1,2YPVB@29547,32HT9@2,42TV2@68525	NA|NA|NA
MF701751_01665	537972.ABQU01000096_gene1111	8.6e-63	246.1	Epsilonproteobacteria													Epsilonproteobacteria	1NK7M@1224,2C092@1,2YQ91@29547,31AZX@2,42VU6@68525	NA|NA|NA
MF701751_01666	537972.ABQU01000096_gene1110	0.0	1185.6	Epsilonproteobacteria													Epsilonproteobacteria	1QUDG@1224,2YMZA@29547,42Q9I@68525,COG3843@1,COG3843@2	NA|NA|NA	U	Relaxase/Mobilisation nuclease domain
MF701751_01668	827.JFJK01000007_gene1582	3.5e-08	63.9	Epsilonproteobacteria													Epsilonproteobacteria	1Q3M6@1224,2AJ63@1,2YQQX@29547,319QR@2,42XHK@68525	NA|NA|NA
MF701751_01670	537972.ABQU01000093_gene1093	2.5e-57	228.0	Epsilonproteobacteria													Epsilonproteobacteria	1Q1W9@1224,2AIPN@1,2YSC1@29547,31969@2,431BY@68525	NA|NA|NA
MF701751_01672	537972.ABQU01000093_gene1094	1.2e-53	215.7	Epsilonproteobacteria													Epsilonproteobacteria	1NCKG@1224,2YS68@29547,42XHW@68525,COG4959@1,COG4959@2	NA|NA|NA	OU	Signal peptidase, peptidase S26
MF701751_01674	983328.AFGH01000043_gene1779	5.1e-19	100.1	Epsilonproteobacteria													Epsilonproteobacteria	1Q3J1@1224,2BSZB@1,2YQW2@29547,32N38@2,42XDZ@68525	NA|NA|NA
MF701751_01677	537972.ABQU01000093_gene1099	0.0	1272.3	Epsilonproteobacteria													Epsilonproteobacteria	1MU8I@1224,2YT93@29547,42N43@68525,COG4227@1,COG4227@2,COG4643@1,COG4643@2	NA|NA|NA	L	Domain of unknown function (DUF1738)
MF701751_01682	537972.ABQU01000093_gene1103	7.2e-135	487.3	Epsilonproteobacteria													Epsilonproteobacteria	1MU7U@1224,2YR2G@29547,42MIT@68525,COG2948@1,COG2948@2	NA|NA|NA	U	Bacterial conjugation TrbI-like protein
MF701751_01683	537972.ABQU01000093_gene1104	2.4e-48	198.4	Epsilonproteobacteria													Epsilonproteobacteria	1Q5RP@1224,2AJW9@1,2YSE3@29547,31AJ5@2,431PC@68525	NA|NA|NA
MF701751_01685	537972.ABQU01000093_gene1106	1.4e-119	435.6	Epsilonproteobacteria													Epsilonproteobacteria	1MVUC@1224,2YR7A@29547,42TGS@68525,COG3701@1,COG3701@2	NA|NA|NA	U	VirB8 protein
MF701751_01687	537972.ABQU01000093_gene1107	6.3e-131	474.2	Epsilonproteobacteria				ko:K07344	ko02024,map02024				ko00000,ko00001,ko02044	3.A.7.4			Epsilonproteobacteria	1MVFD@1224,2YPTM@29547,42U4U@68525,COG3846@1,COG3846@2	NA|NA|NA	U	TrbL/VirB6 plasmid conjugal transfer protein
MF701751_01688	537972.ABQU01000093_gene1108	1.8e-30	138.3	Epsilonproteobacteria													Epsilonproteobacteria	1Q60H@1224,2BPZR@1,2YSUH@29547,32ITS@2,4326P@68525	NA|NA|NA
MF701751_01689	537972.ABQU01000094_gene1086	2.5e-35	156.0	Epsilonproteobacteria				ko:K20266	ko02024,map02024				ko00000,ko00001,ko02044	3.A.7.4			Epsilonproteobacteria	1PJ24@1224,2YQJZ@29547,42WI4@68525,COG5314@1,COG5314@2	NA|NA|NA	U	conjugation
MF701751_01691	1449345.JHWC01000014_gene783	4.3e-47	194.1	Epsilonproteobacteria													Epsilonproteobacteria	1N86G@1224,2YPW9@29547,42TVM@68525,COG3646@1,COG3646@2	NA|NA|NA	S	Phage regulatory protein Rha (Phage_pRha)
MF701751_01692	537972.ABQU01000094_gene1087	1.9e-86	325.9	Epsilonproteobacteria													Epsilonproteobacteria	1N2T2@1224,2CIMF@1,2YNQG@29547,32UGF@2,42WS5@68525	NA|NA|NA	S	TrbM
533AP_01552	354242.CJJ81176_0813	2e-155	555.1	Epsilonproteobacteria				ko:K06921					ko00000				Epsilonproteobacteria	1PMVJ@1224,2YNZF@29547,42PCP@68525,COG1672@1,COG1672@2	NA|NA|NA	S	PFAM Archaea bacterial proteins of
MF701751_01694	537972.ABQU01000094_gene1088	0.0	1523.1	Epsilonproteobacteria													Epsilonproteobacteria	1MXH0@1224,2YRFU@29547,42M1N@68525,COG3451@1,COG3451@2	NA|NA|NA	U	ATPases associated with a variety of cellular activities
MF701751_01695	537972.ABQU01000094_gene1089	2.3e-36	157.9	Epsilonproteobacteria													Epsilonproteobacteria	1RKQ7@1224,2YS3H@29547,42WD2@68525,COG5268@1,COG5268@2	NA|NA|NA	NU	Type IV secretory pathway, VirB3-like protein
MF701751_01696	537972.ABQU01000094_gene1090	3.1e-28	131.0	Epsilonproteobacteria													Epsilonproteobacteria	1NBH2@1224,2YS5C@29547,42XBK@68525,COG3838@1,COG3838@2	NA|NA|NA	U	TrbC/VIRB2 family
MF701989_00127	354242.CJJ81176_1157	3.9e-151	540.8	Epsilonproteobacteria													Epsilonproteobacteria	1N3W4@1224,2CBTA@1,2YR8X@29547,32RU0@2,42Y79@68525	NA|NA|NA	G	Alpha-2,3-sialyltransferase (CST-I)
MF701989_00136	1367491.BN865_09780	1.1e-85	323.2	Epsilonproteobacteria				ko:K07270					ko00000		GT25		Epsilonproteobacteria	1PEP3@1224,2YPQ9@29547,42TE1@68525,COG3306@1,COG3306@2	NA|NA|NA	M	Glycosyltransferase family 25 (LPS biosynthesis protein)
MF701989_00310	1367491.BN865_13670c	1.4e-66	259.2	Epsilonproteobacteria	grpE			ko:K03687					ko00000,ko03029,ko03110				Epsilonproteobacteria	1RH8T@1224,2YPMC@29547,42TM2@68525,COG0576@1,COG0576@2	NA|NA|NA	O	Participates actively in the response to hyperosmotic and heat shock by preventing the aggregation of stress-denatured proteins, in association with DnaK and GrpE. It is the nucleotide exchange factor for DnaK and may function as a thermosensor. Unfolded proteins bind initially to DnaJ
MF701989_00314	537972.ABQU01000039_gene1744	3.3e-77	295.0	delta/epsilon subdivisions													Epsilonproteobacteria	1QX6B@1224,43BYX@68525,COG2242@1,COG2242@2	NA|NA|NA	H	Methyltransferase FkbM domain
MF701989_00347	354242.CJJ81176_0815	2.9e-137	495.4	Epsilonproteobacteria													Epsilonproteobacteria	1Q9T8@1224,2A5ZX@1,2YMU5@29547,30US6@2,42N02@68525	NA|NA|NA	S	Annotation was generated automatically without manual curation
MF701989_00460	1449345.JHWC01000006_gene957	4.1e-125	455.3	Epsilonproteobacteria													Epsilonproteobacteria	1MY98@1224,2YT7X@29547,42RFH@68525,COG4928@1,COG4928@2	NA|NA|NA	S	KAP family P-loop domain
MF701989_00734	192222.Cj0622	0.0	1279.6	Epsilonproteobacteria	hypF			ko:K04656					ko00000				Epsilonproteobacteria	1MVP8@1224,2YM8M@29547,42M3G@68525,COG0068@1,COG0068@2	NA|NA|NA	O	Along with HypE, it catalyzes the synthesis of the CN ligands of the active site iron of NiFe -hydrogenases using carbamoylphosphate as a substrate. It functions as a carbamoyl transferase using carbamoylphosphate as a substrate and transferring the carboxamido moiety in an ATP-dependent reaction to the thiolate of the C-terminal cysteine of HypE yielding a protein-S-carboxamide
MF701989_00771	643473.KB235930_gene4379	3.7e-113	415.6	Nostocales													Epsilonproteobacteria	1GIMT@1117,1HRZ8@1161,COG4529@1,COG4529@2	NA|NA|NA	S	FAD-NAD(P)-binding
MF701989_00772	1121267.JHZL01000004_gene1653	3.6e-120	438.3	Epsilonproteobacteria													Epsilonproteobacteria	1MW6T@1224,2YR2D@29547,43BQ5@68525,COG0477@1,COG2814@2	NA|NA|NA	EGP	Major facilitator Superfamily
MF701989_00773	1548153.LR59_05615	1.3e-28	131.7	Epsilonproteobacteria			5.3.2.6	ko:K01821	ko00362,ko00621,ko00622,ko01100,ko01120,ko01220,map00362,map00621,map00622,map01100,map01120,map01220	M00569	R03966,R05389	RC01040,RC01355	ko00000,ko00001,ko00002,ko01000				Epsilonproteobacteria	1N6WW@1224,2YQ6X@29547,42V9V@68525,COG1942@1,COG1942@2	NA|NA|NA	G	Belongs to the 4-oxalocrotonate tautomerase family
MF701989_00786	192222.Cj0310c	4.3e-47	193.7	Epsilonproteobacteria				ko:K18924		M00712			ko00000,ko00002,ko02000	2.A.7.1.5			Epsilonproteobacteria	1NM5S@1224,2YPSW@29547,42UMP@68525,COG2076@1,COG2076@2	NA|NA|NA	P	resistance protein
MF701989_00816	192222.Cj0339	1.6e-18	98.2	Epsilonproteobacteria				ko:K08173					ko00000,ko02000	2.A.1.6			Epsilonproteobacteria	1MU46@1224,2YTMB@29547,42QW3@68525,COG0477@1,COG0477@2	NA|NA|NA	P	MFS/sugar transport protein
MF701989_00911	306263.Cla_0296	7.2e-87	327.8	Bacteria													Epsilonproteobacteria	COG4783@1,COG4783@2	NA|NA|NA	L	chaperone-mediated protein folding
MF701989_01042	192222.Cj0722c	6.5e-137	493.4	Epsilonproteobacteria	hemK		2.1.1.297	ko:K02493			R10806	RC00003,RC03279	ko00000,ko01000,ko03012				Epsilonproteobacteria	1MXCQ@1224,2YP35@29547,42PKA@68525,COG2890@1,COG2890@2	NA|NA|NA	J	Belongs to the protein N5-glutamine methyltransferase family
MF701989_01043	192222.Cj0721c	4.3e-56	224.2	Epsilonproteobacteria													Epsilonproteobacteria	1P3H2@1224,2FGS9@1,2YPE7@29547,348MQ@2,42SDS@68525	NA|NA|NA	S	membrane
MF701989_01138	192222.Cj0142c	6.1e-122	443.7	Epsilonproteobacteria	znuC			ko:K09817	ko02010,map02010	M00242			ko00000,ko00001,ko00002,ko01000,ko02000	3.A.1.15.3,3.A.1.15.5			Epsilonproteobacteria	1MW47@1224,2YT10@29547,43AE5@68525,COG1121@1,COG1121@2	NA|NA|NA	P	abc transporter atp-binding protein
MF701989_01223	1121267.JHZL01000010_gene371	2.6e-45	188.7	Epsilonproteobacteria													Epsilonproteobacteria	1Q97T@1224,2AJ0E@1,2YPCH@29547,30TS6@2,42RF5@68525	NA|NA|NA
MF701989_01243	1242969.ATCC51562_774	4e-12	80.5	Epsilonproteobacteria													Epsilonproteobacteria	1NCWB@1224,2YPY2@29547,42U7X@68525,COG1357@1,COG1357@2	NA|NA|NA	S	PFAM Pentapeptide repeats (8 copies)
MF701989_01283	192222.Cj1602	4.3e-156	557.4	Epsilonproteobacteria				ko:K09805					ko00000				Epsilonproteobacteria	1R6W9@1224,2YNTK@29547,42QN3@68525,COG2958@1,COG2958@2	NA|NA|NA	S	protein conserved in bacteria
MF701989_01366	306263.Cla_0299	5.9e-139	500.7	Epsilonproteobacteria													Epsilonproteobacteria	1QAMS@1224,2YMA4@29547,42NWI@68525,COG1216@1,COG1216@2	NA|NA|NA	S	Protein of unknown function (DUF2972)
MF701989_01371	537972.ABQU01000030_gene448	5.5e-42	176.8	Epsilonproteobacteria													Epsilonproteobacteria	1N4YJ@1224,2YPY3@29547,42TG0@68525,COG1917@1,COG1917@2	NA|NA|NA	S	Cupin 2, conserved barrel domain protein
MF701989_01372	376686.Fjoh_0347	5.6e-99	368.6	Flavobacteriia													Epsilonproteobacteria	1HYFV@117743,4PM3W@976,COG1208@1,COG1208@2	NA|NA|NA	JM	Nucleotidyl transferase
MF701989_01377	306263.Cla_0299	1.3e-156	560.1	Epsilonproteobacteria													Epsilonproteobacteria	1QAMS@1224,2YMA4@29547,42NWI@68525,COG1216@1,COG1216@2	NA|NA|NA	S	Protein of unknown function (DUF2972)
C13_01435	306264.CUP1674	0.0	2067.4	Epsilonproteobacteria													Epsilonproteobacteria	1N95G@1224,2YMMD@29547,42PXC@68525,COG1404@1,COG1404@2,COG4625@1,COG4625@2	NA|NA|NA	O	serine protease
MF701989_01547	1121267.JHZL01000044_gene466	1.5e-127	463.0	Epsilonproteobacteria													Epsilonproteobacteria	1PZRK@1224,2AHR9@1,2YP2N@29547,3183K@2,42R13@68525	NA|NA|NA
MF701989_01550	613026.HRAG_02364	6e-76	290.8	Epsilonproteobacteria													Epsilonproteobacteria	1Q505@1224,2CA10@1,2YRTH@29547,2ZYGV@2,4308X@68525	NA|NA|NA
MF701989_01584	537970.HCAN_1400	7.1e-168	596.7	delta/epsilon subdivisions													Epsilonproteobacteria	1MXSE@1224,42V4B@68525,COG2391@1,COG2391@2	NA|NA|NA	S	Sulphur transport
MF701989_01636	354242.CJJ81176_0288	1.1e-103	382.9	Epsilonproteobacteria													Epsilonproteobacteria	1R80V@1224,2YP4C@29547,42N8T@68525,COG2265@1,COG2265@2	NA|NA|NA	J	Tellurite resistance protein TehB
MF701989_01637	1408442.JADE01000005_gene1144	0.0	1144.0	Epsilonproteobacteria													Epsilonproteobacteria	1MWUJ@1224,2YRJM@29547,42MI3@68525,COG0286@1,COG0286@2	NA|NA|NA	V	N-6 DNA Methylase
MF701989_01640	192222.Cj0257	1.1e-51	209.1	Epsilonproteobacteria	dgkA		2.7.1.107	ko:K00901	ko00561,ko00564,ko01100,ko01110,ko04070,ko04072,ko05231,map00561,map00564,map01100,map01110,map04070,map04072,map05231		R02240	RC00002,RC00017	ko00000,ko00001,ko01000				Epsilonproteobacteria	1MZ3Q@1224,2YPSB@29547,42TIU@68525,COG0818@1,COG0818@2	NA|NA|NA	M	Recycling of diacylglycerol produced during the turnover of membrane phospholipid
MF701989_01644	192222.Cj0253	7e-40	169.5	Epsilonproteobacteria													Epsilonproteobacteria	1Q5ZV@1224,2YQ79@29547,42VJ0@68525,COG2921@1,COG2921@2	NA|NA|NA	S	Belongs to the UPF0250 family
MF701989_01744	1121267.JHZL01000044_gene466	3.4e-183	647.9	Epsilonproteobacteria													Epsilonproteobacteria	1PZRK@1224,2AHR9@1,2YP2N@29547,3183K@2,42R13@68525	NA|NA|NA
MF701989_01774	537971.HCCG_02290	8.5e-69	268.5	Bacteria													Epsilonproteobacteria	COG2931@1,COG2931@2	NA|NA|NA	Q	calcium- and calmodulin-responsive adenylate cyclase activity
MF701989_01778	50960.LS81_11830	9.9e-28	129.0	Epsilonproteobacteria													Epsilonproteobacteria	1NGDW@1224,2YT18@29547,42XBQ@68525,COG4461@1,COG4461@2	NA|NA|NA	S	Protein conserved in bacteria
MF701989_01784	1121267.JHZL01000019_gene1265	1.3e-46	194.1	Epsilonproteobacteria													Epsilonproteobacteria	1Q5UB@1224,2AJY4@1,2YSCI@29547,31AM9@2,431UG@68525	NA|NA|NA
MF701989_01797	1121267.JHZL01000034_gene1445	4.8e-14	83.6	delta/epsilon subdivisions													Epsilonproteobacteria	1QZCH@1224,43CHQ@68525,COG3675@1,COG3675@2	NA|NA|NA	I	Pfam Lipase (class 3)
536AP_00339	1121267.JHZL01000008_gene1317	6.7e-167	594.0	Epsilonproteobacteria													Epsilonproteobacteria	1P2A8@1224,2YNMA@29547,42PWQ@68525,COG0561@1,COG0561@2,COG1208@1,COG1208@2	NA|NA|NA	JM	phosphatase activity
MF701989_01802	1121267.JHZL01000034_gene1445	6.1e-35	153.7	delta/epsilon subdivisions													Epsilonproteobacteria	1QZCH@1224,43CHQ@68525,COG3675@1,COG3675@2	NA|NA|NA	I	Pfam Lipase (class 3)
MF701989_01803	1121267.JHZL01000034_gene1448	2.2e-64	252.3	Epsilonproteobacteria													Epsilonproteobacteria	1Q6QT@1224,2AKB4@1,2YSHN@29547,31B1U@2,433KT@68525	NA|NA|NA
MF701989_01804	50960.LS81_08360	1.6e-82	313.5	Bacteria													Epsilonproteobacteria	COG3675@1,COG3675@2	NA|NA|NA	I	Lipase (class 3)
MF701989_01809	1121267.JHZL01000019_gene1269	2.7e-238	830.9	Epsilonproteobacteria													Epsilonproteobacteria	1MU7T@1224,2YSUP@29547,432NK@68525,COG2931@1,COG2931@2	NA|NA|NA	Q	COG2931, RTX toxins and related Ca2 -binding proteins
MF701989_01811	306263.Cla_a035	9.7e-99	366.3	Epsilonproteobacteria													Epsilonproteobacteria	1QT4A@1224,29P1M@1,2YMWP@29547,309ZT@2,42PD1@68525	NA|NA|NA
MF701989_01815	192222.Cj0628	0.0	1313.1	Bacteria													Epsilonproteobacteria	2DYC5@1,3493S@2	NA|NA|NA	S	Autotransporter beta-domain
MF702462_00281	1367491.BN865_06000	4.1e-195	687.2	Epsilonproteobacteria				ko:K13979					ko00000,ko01000				Epsilonproteobacteria	1MUTT@1224,2YMXV@29547,42MY6@68525,COG1064@1,COG1064@2	NA|NA|NA	C	alcohol dehydrogenase
MF702462_00292	1367491.BN865_05890c	5.3e-50	203.4	Epsilonproteobacteria	arsR			ko:K03892					ko00000,ko03000				Epsilonproteobacteria	1MZT1@1224,2YPSD@29547,42U0X@68525,COG0640@1,COG0640@2	NA|NA|NA	K	Transcriptional regulator
536AP_00340	1121267.JHZL01000008_gene1316	1.1e-82	313.2	Epsilonproteobacteria													Epsilonproteobacteria	1RDR2@1224,2YP11@29547,42R0Y@68525,COG1209@1,COG1209@2	NA|NA|NA	M	Catalyzes the formation of dTDP-glucose, from dTTP and glucose 1-phosphate, as well as its pyrophosphorolysis
MF702462_00460	983328.AFGH01000027_gene685	2.6e-116	425.6	Epsilonproteobacteria													Epsilonproteobacteria	1MU23@1224,2YMDW@29547,42N7I@68525,COG0582@1,COG0582@2	NA|NA|NA	L	Belongs to the 'phage' integrase family
MF702462_00463	983328.AFGH01000026_gene528	1.8e-64	253.1	Epsilonproteobacteria													Epsilonproteobacteria	1QZ21@1224,2YTBS@29547,43CE7@68525,COG0305@1,COG0305@2	NA|NA|NA	L	AAA domain
MF702462_00465	1123311.KB904457_gene665	0.0	1097.4	Bacilli													Epsilonproteobacteria	1TPGZ@1239,4HA1J@91061,COG0286@1,COG0286@2	NA|NA|NA	V	type I restriction-modification system
MF702462_00466	1123311.KB904457_gene664	2.6e-208	731.1	Firmicutes													Epsilonproteobacteria	1TRWU@1239,COG1131@1,COG1131@2	NA|NA|NA	V	Anti-codon nuclease
MF702462_00467	537970.HCAN_0528	7.3e-132	477.2	Epsilonproteobacteria													Epsilonproteobacteria	1R42B@1224,2YTNE@29547,42S4D@68525,COG0732@1,COG0732@2	NA|NA|NA	V	Type I restriction modification DNA specificity domain
536AP_00428	192222.Cj1330	3.3e-161	574.3	Epsilonproteobacteria	ptmF												Epsilonproteobacteria	1R7HT@1224,2YNFZ@29547,42MT0@68525,COG0673@1,COG0673@2	NA|NA|NA	S	dehydrogenases and related proteins
MF702462_00754	1449345.JHWC01000014_gene783	2e-31	142.5	Epsilonproteobacteria													Epsilonproteobacteria	1N86G@1224,2YPW9@29547,42TVM@68525,COG3646@1,COG3646@2	NA|NA|NA	S	Phage regulatory protein Rha (Phage_pRha)
MF702462_00773	306264.CUPA0017	1.1e-19	102.1	Epsilonproteobacteria													Epsilonproteobacteria	1Q3KZ@1224,2BT2W@1,2YQQC@29547,32N7C@2,42XH2@68525	NA|NA|NA
536AP_00452	192222.Cj1306c	3.3e-101	374.4	Epsilonproteobacteria													Epsilonproteobacteria	1NV4Y@1224,2YN5F@29547,42N7G@68525,COG1506@1,COG1506@2	NA|NA|NA	E	no Hp match. A member of the 617 family of C.j. proteins containing homopolymeric tracts
MF702462_00783	717772.THIAE_06260	2.4e-74	286.6	Gammaproteobacteria													Epsilonproteobacteria	1R93X@1224,1S0JD@1236,COG4123@1,COG4123@2	NA|NA|NA	S	Domain of unknown function (DUF4942)
MF702462_00784	537972.ABQU01000004_gene266	2.4e-19	102.4	Proteobacteria													Epsilonproteobacteria	1MWWR@1224,28K97@1,2Z9WV@2	NA|NA|NA
MF702462_01051	1121267.JHZL01000010_gene372	5.4e-84	317.0	Epsilonproteobacteria													Epsilonproteobacteria	1QEDD@1224,2AIYB@1,2YNGE@29547,31GPM@2,42QMM@68525	NA|NA|NA
MF702462_01269	354242.CJJ81176_1422	2e-110	405.2	Epsilonproteobacteria			2.7.7.71	ko:K15669	ko00540,map00540		R09772	RC00002	ko00000,ko00001,ko01000				Epsilonproteobacteria	1MUYJ@1224,2YNSH@29547,42PGT@68525,COG1208@1,COG1208@2	NA|NA|NA	JM	Nucleotidyl transferase
MF702462_01272	1367491.BN865_07190	1.1e-71	276.6	Bacteria													Epsilonproteobacteria	COG3347@1,COG3347@2	NA|NA|NA	IQ	Class II Aldolase and Adducin N-terminal domain
536AP_00456	354242.CJJ81176_1318	4.6e-288	996.5	Epsilonproteobacteria	Cj1302												Epsilonproteobacteria	1PNPC@1224,2YN7K@29547,42PPV@68525,COG3882@1,COG3882@2	NA|NA|NA	Q	HAD-superfamily phosphatase subfamily IIIC
MF702462_01274	1367491.BN865_07150	7.2e-69	268.1	Epsilonproteobacteria													Epsilonproteobacteria	1Q1E7@1224,2YPR8@29547,42TDU@68525,COG1216@1,COG1216@2	NA|NA|NA	S	Glycosyl transferase, family 2
MF702462_01570	1367491.BN865_02680c	2.1e-125	456.1	Epsilonproteobacteria				ko:K07452					ko00000,ko01000,ko02048				Epsilonproteobacteria	1MYQM@1224,2YNP7@29547,42PCZ@68525,COG1401@1,COG1401@2	NA|NA|NA	L	AAA domain (dynein-related subfamily)
MF702462_01575	192222.Cj0143c	1.1e-137	496.1	Epsilonproteobacteria	znuA			ko:K02077,ko:K09815	ko02010,map02010	M00242,M00244			ko00000,ko00001,ko00002,ko02000	3.A.1.15,3.A.1.15.3,3.A.1.15.5			Epsilonproteobacteria	1MVW9@1224,2YNB0@29547,42MBX@68525,COG0803@1,COG0803@2	NA|NA|NA	P	periplasmic solute binding protein
MF702462_01636	1367491.BN865_06850c	5.2e-265	920.6	Epsilonproteobacteria													Epsilonproteobacteria	1MU66@1224,2YMXQ@29547,42NYK@68525,COG0463@1,COG0463@2,COG1887@1,COG1887@2	NA|NA|NA	M	CDP-Glycerol:Poly(glycerophosphate) glycerophosphotransferase
MF702462_01637	192222.Cj1422c	4.4e-27	129.0	Epsilonproteobacteria													Epsilonproteobacteria	1QAMS@1224,2YMA4@29547,42NWI@68525,COG1216@1,COG1216@2	NA|NA|NA	S	Protein of unknown function (DUF2972)
MF702462_01696	1242969.ATCC51562_774	2.7e-09	71.2	Epsilonproteobacteria													Epsilonproteobacteria	1NCWB@1224,2YPY2@29547,42U7X@68525,COG1357@1,COG1357@2	NA|NA|NA	S	PFAM Pentapeptide repeats (8 copies)
MF702462_01740	354242.CJJ81176_0048	8.7e-159	566.2	Epsilonproteobacteria													Epsilonproteobacteria	1MUPF@1224,2YM8I@29547,42NS5@68525,COG0179@1,COG0179@2	NA|NA|NA	Q	Fumarylacetoacetate (FAA) hydrolase family
MF702699_00120	314282.PCNPT3_05455	1.2e-298	1033.1	Gammaproteobacteria													Epsilonproteobacteria	1RD2U@1224,1S53V@1236,COG0438@1,COG0438@2,COG4641@1,COG4641@2	NA|NA|NA	M	Protein conserved in bacteria
MF702699_00121	637905.SVI_0622	1.6e-09	68.6	Gammaproteobacteria													Epsilonproteobacteria	1NFKR@1224,1SE95@1236,COG1073@1,COG1073@2	NA|NA|NA	S	alpha beta
536AP_01487	1242969.ATCC51562_1636	1.4e-40	175.6	Epsilonproteobacteria													Epsilonproteobacteria	1QAR8@1224,2ANHW@1,2YQ18@29547,31DGQ@2,42U8C@68525	NA|NA|NA
MF702699_00123	1313301.AUGC01000005_gene261	1e-19	105.9	Bacteroidetes													Epsilonproteobacteria	4NE6P@976,COG0500@1,COG2226@2	NA|NA|NA	Q	Methyltransferase
MF702699_00124	1509403.GW12_27490	4.3e-63	249.2	Gammaproteobacteria													Epsilonproteobacteria	1NJ4U@1224,1T0KR@1236,COG0627@1,COG0627@2	NA|NA|NA	S	Heparinase II/III N-terminus
MF702699_00126	537972.ABQU01000027_gene500	1.1e-74	286.2	Epsilonproteobacteria			5.1.3.13	ko:K01790	ko00521,ko00523,ko01130,map00521,map00523,map01130	M00793	R06514	RC01531	ko00000,ko00001,ko00002,ko01000				Epsilonproteobacteria	1N5YT@1224,2YNQT@29547,42PR2@68525,COG1898@1,COG1898@2	NA|NA|NA	M	dTDP-4-dehydrorhamnose 3,5-epimerase
MF702699_00127	50960.LS81_03675	8.4e-127	460.3	Epsilonproteobacteria			1.1.1.271	ko:K02377	ko00051,ko00520,ko01100,map00051,map00520,map01100		R05692	RC01014	ko00000,ko00001,ko01000				Epsilonproteobacteria	1MUGT@1224,2YRM2@29547,42YI5@68525,COG0451@1,COG0451@2	NA|NA|NA	GM	Catalyzes the two-step NADP-dependent conversion of GDP- 4-dehydro-6-deoxy-D-mannose to GDP-fucose, involving an epimerase and a reductase reaction
MF702699_00132	354242.CJJ81176_1422	1e-109	402.9	Epsilonproteobacteria			2.7.7.71	ko:K15669	ko00540,map00540		R09772	RC00002	ko00000,ko00001,ko01000				Epsilonproteobacteria	1MUYJ@1224,2YNSH@29547,42PGT@68525,COG1208@1,COG1208@2	NA|NA|NA	JM	Nucleotidyl transferase
MF702699_00133	537972.ABQU01000017_gene635	1.4e-70	273.5	Bacteria													Epsilonproteobacteria	COG1216@1,COG1216@2,COG1874@1,COG1874@2	NA|NA|NA	G	beta-galactosidase activity
MF702699_00134	484022.Fphi_1179	2e-103	382.5	Gammaproteobacteria													Epsilonproteobacteria	1R8HV@1224,1S3XH@1236,COG4641@1,COG4641@2	NA|NA|NA	Q	Glycosyl transferases group 1
MF702699_00210	192222.Cj1341c	7.6e-213	746.9	Epsilonproteobacteria													Epsilonproteobacteria	1R4P0@1224,2YNAS@29547,42NFM@68525,COG2604@1,COG2604@2	NA|NA|NA	S	Protein of unknown function DUF115
MF702699_00211	354242.CJJ81176_1339	7.1e-205	720.3	Epsilonproteobacteria	flaB	GO:0001539,GO:0005575,GO:0005576,GO:0005623,GO:0006928,GO:0008150,GO:0009288,GO:0009987,GO:0040011,GO:0042995,GO:0043226,GO:0043228,GO:0044464,GO:0048870,GO:0051179,GO:0051674,GO:0071973,GO:0071978,GO:0097588		ko:K02406	ko02020,ko02040,ko04621,ko04626,ko05132,ko05134,map02020,map02040,map04621,map04626,map05132,map05134				ko00000,ko00001,ko02035				Epsilonproteobacteria	1MV1N@1224,2YN00@29547,42MX8@68525,COG1344@1,COG1344@2	NA|NA|NA	N	Flagellin is the subunit protein which polymerizes to form the filaments of bacterial flagella
MF702699_00212	354242.CJJ81176_1338	2e-220	771.9	Epsilonproteobacteria	flaB	GO:0001539,GO:0005575,GO:0005576,GO:0005623,GO:0006928,GO:0008150,GO:0009288,GO:0009987,GO:0040011,GO:0042995,GO:0043226,GO:0043228,GO:0044464,GO:0048870,GO:0051179,GO:0051674,GO:0071973,GO:0071978,GO:0097588		ko:K02406	ko02020,ko02040,ko04621,ko04626,ko05132,ko05134,map02020,map02040,map04621,map04626,map05132,map05134				ko00000,ko00001,ko02035				Epsilonproteobacteria	1MV1N@1224,2YN00@29547,42MX8@68525,COG1344@1,COG1344@2	NA|NA|NA	N	Flagellin is the subunit protein which polymerizes to form the filaments of bacterial flagella
MF702699_00213	354242.CJJ81176_1337	1.4e-270	938.7	Epsilonproteobacteria	pseE												Epsilonproteobacteria	1R4P0@1224,2YMMI@29547,42NB8@68525,COG2604@1,COG2604@2	NA|NA|NA	S	hmm pf01973
MF702699_00214	192222.Cj1318	2.7e-216	758.4	Epsilonproteobacteria	pseE												Epsilonproteobacteria	1R4P0@1224,2YMMI@29547,42NB8@68525,COG2604@1,COG2604@2	NA|NA|NA	S	hmm pf01973
MF702699_00215	192222.Cj1334	1.1e-232	812.8	Epsilonproteobacteria	pseE												Epsilonproteobacteria	1R4P0@1224,2YMMI@29547,42NB8@68525,COG2604@1,COG2604@2	NA|NA|NA	S	hmm pf01973
MF702699_00217	1367491.BN865_08050c	2.3e-125	454.9	Epsilonproteobacteria	ptmB	GO:0000271,GO:0003674,GO:0003824,GO:0005975,GO:0005976,GO:0006629,GO:0008150,GO:0008152,GO:0008610,GO:0008653,GO:0009058,GO:0009059,GO:0009103,GO:0009987,GO:0016051,GO:0016740,GO:0016772,GO:0016779,GO:0033692,GO:0034637,GO:0034645,GO:0043170,GO:0044237,GO:0044238,GO:0044249,GO:0044255,GO:0044260,GO:0044262,GO:0044264,GO:0071704,GO:1901135,GO:1901137,GO:1901576,GO:1903509	2.7.7.82	ko:K18431	ko00520,map00520		R10182	RC00152	ko00000,ko00001,ko01000				Epsilonproteobacteria	1QACI@1224,2YN1C@29547,42P8F@68525,COG1083@1,COG1083@2	NA|NA|NA	M	Cytidylyltransferase
MF702699_00218	1367491.BN865_08060c	2.7e-163	581.3	Epsilonproteobacteria	ptmF												Epsilonproteobacteria	1R7HT@1224,2YNFZ@29547,42MT0@68525,COG0673@1,COG0673@2	NA|NA|NA	S	dehydrogenases and related proteins
MF702699_00220	1367491.BN865_08090c	1.9e-209	734.9	Epsilonproteobacteria	legG	GO:0003674,GO:0003824,GO:0004553,GO:0005975,GO:0008150,GO:0008152,GO:0009058,GO:0016051,GO:0016787,GO:0016798,GO:0044238,GO:0071704,GO:1901576	3.2.1.184	ko:K18429	ko00520,map00520		R10187	RC00005,RC00288	ko00000,ko00001,ko01000				Epsilonproteobacteria	1MWZN@1224,2YMSZ@29547,42N4A@68525,COG0381@1,COG0381@2	NA|NA|NA	M	UDP-N-acetylglucosamine 2-epimerase
MF702699_00221	1367491.BN865_08100c	1.2e-175	622.5	Epsilonproteobacteria	legI	GO:0003674,GO:0003824,GO:0005975,GO:0008150,GO:0008152,GO:0009058,GO:0016051,GO:0016740,GO:0016765,GO:0044238,GO:0071704,GO:1901576	2.5.1.101	ko:K18430	ko00520,map00520		R10304	RC00159	ko00000,ko00001,ko01000				Epsilonproteobacteria	1MWG3@1224,2YMZ1@29547,42ME3@68525,COG2089@1,COG2089@2	NA|NA|NA	M	NeuB family
MF702699_00224	1367491.BN865_08130c	4.3e-61	240.4	Epsilonproteobacteria													Epsilonproteobacteria	1QWU6@1224,2YTAF@29547,43BVI@68525,COG1365@1,COG1365@2	NA|NA|NA
MF702699_00225	192222.Cj1324	2e-101	375.2	Epsilonproteobacteria													Epsilonproteobacteria	1QWU6@1224,2YTAF@29547,43BVI@68525,COG1365@1,COG1365@2	NA|NA|NA
MF702699_00226	1367491.BN865_08150c	1.5e-214	751.9	Epsilonproteobacteria													Epsilonproteobacteria	1MUPN@1224,2YMVU@29547,42MJD@68525,COG0399@1,COG0399@2	NA|NA|NA	E	Belongs to the DegT DnrJ EryC1 family
MF702699_00227	1367491.BN865_08160c	7e-178	629.8	Epsilonproteobacteria													Epsilonproteobacteria	1QUEV@1224,2YMGV@29547,43BNE@68525,COG0451@1,COG0451@2	NA|NA|NA	M	Male sterility protein
MF702699_00228	1367491.BN865_08190c	1.4e-184	652.1	Epsilonproteobacteria	pseI		2.5.1.56,2.5.1.97	ko:K01654,ko:K15898	ko00520,ko01100,map00520,map01100		R01804,R04435,R09841	RC00159	ko00000,ko00001,ko01000				Epsilonproteobacteria	1MWG3@1224,2YMDZ@29547,42ME3@68525,COG2089@1,COG2089@2	NA|NA|NA	M	acid synthase
MF702699_00229	537970.HCAN_0915	9.5e-83	313.2	Epsilonproteobacteria													Epsilonproteobacteria	1RFNX@1224,2YP4H@29547,42RDS@68525,COG0223@1,COG0223@2	NA|NA|NA	J	Formyl transferase
MF702699_00230	1367491.BN865_08230c	3.4e-59	234.6	Epsilonproteobacteria	pseH		2.3.1.202	ko:K15896	ko00520,map00520		R09842	RC00004,RC00166	ko00000,ko00001,ko01000				Epsilonproteobacteria	1NIVC@1224,2YPSY@29547,42U80@68525,COG1670@1,COG1670@2	NA|NA|NA	J	Pseudaminic acid biosynthesis N-acetyl transferase
MF702699_00231	1367491.BN865_08260c	4.6e-138	497.3	Epsilonproteobacteria	pseG		3.6.1.57	ko:K15897	ko00520,map00520		R09834	RC00005,RC00078	ko00000,ko00001,ko01000				Epsilonproteobacteria	1Q330@1224,2YMEH@29547,42P4J@68525,COG3980@1,COG3980@2	NA|NA|NA	M	pseudaminic acid biosynthesis-associated protein PseG
MF702699_00233	192222.Cj1310c	1.7e-213	748.4	Epsilonproteobacteria													Epsilonproteobacteria	1NV4Y@1224,2YN5F@29547,42N7G@68525,COG1506@1,COG1506@2	NA|NA|NA	E	no Hp match. A member of the 617 family of C.j. proteins containing homopolymeric tracts
537AC_00219	192222.Cj1309c	4.2e-200	703.7	Epsilonproteobacteria													Epsilonproteobacteria	1QWU4@1224,2EB7Q@1,2YNDH@29547,33589@2,42Q7B@68525	NA|NA|NA
MF702699_00236	192222.Cj1309c	1.1e-13	81.6	Epsilonproteobacteria													Epsilonproteobacteria	1QWU4@1224,2EB7Q@1,2YNDH@29547,33589@2,42Q7B@68525	NA|NA|NA
MF702699_00379	537972.ABQU01000039_gene1744	2.7e-79	302.0	delta/epsilon subdivisions													Epsilonproteobacteria	1QX6B@1224,43BYX@68525,COG2242@1,COG2242@2	NA|NA|NA	H	Methyltransferase FkbM domain
MF702699_00432	354242.CJJ81176_0835	3e-150	538.5	Epsilonproteobacteria													Epsilonproteobacteria	1Q9T8@1224,2A5ZX@1,2YMU5@29547,30US6@2,42N02@68525	NA|NA|NA	S	Annotation was generated automatically without manual curation
MF702699_00549	306263.Cla_0863	4.9e-29	134.8	Epsilonproteobacteria													Epsilonproteobacteria	1N86G@1224,2YPW9@29547,42TVM@68525,COG3646@1,COG3646@2	NA|NA|NA	S	Phage regulatory protein Rha (Phage_pRha)
MF702699_00568	1408442.JADE01000005_gene1268	2.7e-130	471.9	Epsilonproteobacteria													Epsilonproteobacteria	1PKVP@1224,2YSUA@29547,42RS3@68525,COG1192@1,COG1192@2	NA|NA|NA	D	AAA domain
537AC_01541	354242.CJJ81176_0776	0.0	1224.2	Epsilonproteobacteria			2.1.1.72	ko:K03427					ko00000,ko01000,ko02048				Epsilonproteobacteria	1MW3A@1224,2YMM6@29547,42MUF@68525,COG0286@1,COG0286@2	NA|NA|NA	V	type I restriction-modification system
MF702699_00569	1448857.JFAP01000003_gene1559	5.5e-12	78.2	Epsilonproteobacteria			3.4.21.88	ko:K01356		M00729			ko00000,ko00002,ko01000,ko01002,ko03400				Epsilonproteobacteria	1Q619@1224,2YSVF@29547,4327U@68525,COG1974@1,COG1974@2	NA|NA|NA	K	Peptidase S24-like
MF702699_00594	1470460.X2KLT6_9VIRU	2.8e-49	203.0	dsDNA viruses, no RNA stage													Epsilonproteobacteria	4QHKI@10239,4QYR8@35237	NA|NA|NA
MF702699_00711	192222.Cj0550	3.1e-30	137.5	Epsilonproteobacteria													Epsilonproteobacteria	1Q3GJ@1224,2AJ56@1,2YQTK@29547,319PQ@2,42XAB@68525	NA|NA|NA
MF702699_00839	354242.CJJ81176_1185	4.4e-245	853.6	Epsilonproteobacteria													Epsilonproteobacteria	1NH3V@1224,2BYEY@1,2YNM5@29547,33IGY@2,42M8W@68525	NA|NA|NA	S	Protein of unknown function (DUF3373)
MF702699_00863	192222.Cj1144c	2.2e-85	322.4	Bacteria													Epsilonproteobacteria	COG3774@1,COG3774@2	NA|NA|NA	M	pathogenesis
MF702699_00864	679897.HMU06090	1.2e-89	336.7	Epsilonproteobacteria													Epsilonproteobacteria	1QWU3@1224,2YPRT@29547,42SMA@68525,COG1216@1,COG1216@2	NA|NA|NA	S	Glycosyltransferase like family 2
541AC_00578	354242.CJJ81176_1075	0.0	1220.3	Epsilonproteobacteria													Epsilonproteobacteria	1MVCM@1224,2YMVW@29547,42Q3N@68525,COG1368@1,COG1368@2	NA|NA|NA	M	Sulfatase
MF702699_00866	306263.Cla_1227	1.1e-44	187.2	Epsilonproteobacteria	waaV												Epsilonproteobacteria	1N72Z@1224,2YNNI@29547,42NJA@68525,COG1216@1,COG1216@2	NA|NA|NA	S	Glycosyltransferase like family 2
MF702699_01000	1121267.JHZL01000019_gene1261	2.4e-19	101.7	Epsilonproteobacteria				ko:K11904	ko03070,map03070	M00334			ko00000,ko00001,ko00002,ko02044	3.A.23.1			Epsilonproteobacteria	1MU7Q@1224,2YN67@29547,42Q4M@68525,COG3501@1,COG3501@2	NA|NA|NA	S	protein conserved in bacteria
MF702699_01049	354242.CJJ81176_1572	2.2e-38	164.9	Epsilonproteobacteria				ko:K07308	ko00920,map00920		R09501	RC02555	ko00000,ko00001,ko02000	5.A.3.3			Epsilonproteobacteria	1Q5NA@1224,2YPFH@29547,42T62@68525,COG3302@1,COG3302@2	NA|NA|NA	S	DMSO reductase anchor subunit (DmsC)
MF702699_01394	354242.CJJ81176_0174	4.9e-160	571.2	Epsilonproteobacteria				ko:K07452					ko00000,ko01000,ko02048				Epsilonproteobacteria	1MYQM@1224,2YNP7@29547,42PCZ@68525,COG1401@1,COG1401@2	NA|NA|NA	L	AAA domain (dynein-related subfamily)
MF702699_01477	1121267.JHZL01000007_gene798	8.4e-37	161.4	Epsilonproteobacteria													Epsilonproteobacteria	1Q2MY@1224,2AIYB@1,2YQJ4@29547,319G1@2,42VYZ@68525	NA|NA|NA
MF702699_01637	192222.Cj0967	8.2e-34	149.4	Epsilonproteobacteria													Epsilonproteobacteria	1Q4H2@1224,2BUTW@1,2YR6M@29547,32Q5F@2,42Z6G@68525	NA|NA|NA
541AC_01356	192222.Cj0030	2.4e-264	917.5	delta/epsilon subdivisions													Epsilonproteobacteria	1NGTF@1224,29TTU@1,30F26@2,42TYI@68525	NA|NA|NA	S	PD-(D/E)XK nuclease superfamily
536AP_01724	354242.CJJ81176_0764	1e-13	81.6	Epsilonproteobacteria													Epsilonproteobacteria	1MWEC@1224,2YNTF@29547,42N70@68525,COG2831@1,COG2831@2	NA|NA|NA	U	Haemolysin secretion/activation protein ShlB/FhaC/HecB
MF702699_01776	354242.CJJ81176_0752	3.9e-19	100.1	Epsilonproteobacteria													Epsilonproteobacteria	1MYH0@1224,2YNBK@29547,42QJN@68525,COG1524@1,COG1524@2	NA|NA|NA	S	type I phosphodiesterase nucleotide pyrophosphatase
MF702699_01789	1172562.HCN_1416	1.1e-52	213.4	Bacteria													Epsilonproteobacteria	COG3675@1,COG3675@2	NA|NA|NA	I	Lipase (class 3)
MF702699_01793	683083.C414_000080049	1.3e-98	365.9	Epsilonproteobacteria													Epsilonproteobacteria	1PIRG@1224,2YQJV@29547,42VD6@68525,COG2932@1,COG2932@2	NA|NA|NA	K	Peptidase S24-like
MF703045_00235	431943.CKL_1904	4.7e-08	64.3	Clostridiaceae													Epsilonproteobacteria	1VKPB@1239,24VKR@186801,2EGZP@1,33ART@2,36P8M@31979	NA|NA|NA	S	YopX protein
C11_00170	354242.CJJ81176_1157	2.7e-168	597.8	Epsilonproteobacteria													Epsilonproteobacteria	1N3W4@1224,2CBTA@1,2YR8X@29547,32RU0@2,42Y79@68525	NA|NA|NA	G	Alpha-2,3-sialyltransferase (CST-I)
MF703045_00244	306263.Cla_a006	5.6e-76	291.2	Epsilonproteobacteria													Epsilonproteobacteria	1Q5NK@1224,2A0P1@1,2YS74@29547,30NTA@2,431II@68525	NA|NA|NA
MF703045_00249	683083.C414_000080028	6e-223	780.0	delta/epsilon subdivisions													Epsilonproteobacteria	1MWNS@1224,42U52@68525,COG4383@1,COG4383@2	NA|NA|NA	S	Protein of unknown function (DUF935)
MF703045_00274	683083.C414_000080000	0.0	1120.9	Epsilonproteobacteria													Epsilonproteobacteria	1NFKU@1224,2YNNF@29547,42NUQ@68525,COG5283@1,COG5283@2	NA|NA|NA	S	Tail tape measure protein, TP901 family
MF703045_00297	192222.Cj1341c	0.0	1102.8	Epsilonproteobacteria													Epsilonproteobacteria	1R4P0@1224,2YNAS@29547,42NFM@68525,COG2604@1,COG2604@2	NA|NA|NA	S	Protein of unknown function DUF115
MF703045_00959	354242.CJJ81176_1467	8.8e-111	406.4	Epsilonproteobacteria	ctsD			ko:K02453	ko03070,ko05111,map03070,map05111	M00331			ko00000,ko00001,ko00002,ko02044	3.A.15			Epsilonproteobacteria	1MVNC@1224,2YN49@29547,43BJ2@68525,COG1450@1,COG1450@2	NA|NA|NA	NU	Type II and III secretion system protein
MF703045_00979	683083.C414_000390015	4.3e-88	330.9	Epsilonproteobacteria													Epsilonproteobacteria	1R1GY@1224,2YRHZ@29547,42VSI@68525,COG1216@1,COG1216@2	NA|NA|NA	S	Glycosyl transferase, family 2
MF703045_01154	683083.C414_000430035	2.1e-165	589.3	Epsilonproteobacteria			2.1.1.72	ko:K07316					ko00000,ko01000,ko02048				Epsilonproteobacteria	1MX9M@1224,2YMSI@29547,42Q2X@68525,COG2189@1,COG2189@2	NA|NA|NA	L	COG2189 adenine specific DNA methylase Mod
MF703045_01245	354242.CJJ81176_0751	2.5e-20	104.4	Epsilonproteobacteria													Epsilonproteobacteria	1N0B0@1224,2YNFV@29547,42Q5S@68525,COG4222@1,COG4222@2	NA|NA|NA	S	Esterase-like activity of phytase
C11_00174	354242.CJJ81176_1153	9.5e-211	739.2	Bacteria													Epsilonproteobacteria	COG0463@1,COG0463@2	NA|NA|NA	M	Glycosyl transferase, family 2
MF703045_01736	1008453.HMPREF9957_1350	1.9e-59	235.0	Streptococcus mitis													Epsilonproteobacteria	1VF36@1239,2TPRI@28037,4HPYI@91061,COG4687@1,COG4687@2	NA|NA|NA	S	Domain of unknown function (DUF956)
MF703045_01737	170187.SP_0922	1.7e-20	104.4	Streptococcus pneumoniae													Epsilonproteobacteria	1TRMU@1239,1WUIP@1313,4HCTJ@91061,COG0388@1,COG0388@2	NA|NA|NA	S	Carbon-nitrogen hydrolase
MF702462_00566	306264.CUP0667	5.2e-80	305.4	Epsilonproteobacteria													Epsilonproteobacteria	1QV6I@1224,2YPH2@29547,42SDT@68525,COG1216@1,COG1216@2	NA|NA|NA	S	Glycosyl transferase, family 2
MF716_00671	1357400.HMPREF2086_00339	3.4e-151	542.3	Proteobacteria													Epsilonproteobacteria	1PRHR@1224,COG4694@1,COG4694@2	NA|NA|NA	S	Protein conserved in bacteria
MF716_00672	745718.JADT01000001_gene1922	1.5e-82	313.5	Flavobacteriia													Epsilonproteobacteria	1HY6F@117743,4NFGQ@976,COG0732@1,COG0732@2	NA|NA|NA	V	Type I restriction modification DNA specificity domain
C11_00175	354242.CJJ81176_1152	3.2e-297	1026.9	Epsilonproteobacteria													Epsilonproteobacteria	1QU2Q@1224,2YN4Y@29547,43BK5@68525,COG1215@1,COG1215@2,COG1216@1,COG1216@2	NA|NA|NA	M	glycosyl transferase
MF716_01040	984892.SPSE_1802	3.8e-116	424.1	Staphylococcaceae													Epsilonproteobacteria	1TPJD@1239,4GY8J@90964,4HAZV@91061,COG0550@1,COG0550@2	NA|NA|NA	L	Bacterial DNA topoisomerase I DNA-binding domain
MF716_01064	192222.Cj1340c	0.0	1123.6	Epsilonproteobacteria													Epsilonproteobacteria	1R4P0@1224,2YNAS@29547,42NFM@68525,COG2604@1,COG2604@2	NA|NA|NA	S	Protein of unknown function DUF115
MF716_01110	425400.LS65_03220	3.9e-107	395.2	Epsilonproteobacteria													Epsilonproteobacteria	1MVU0@1224,2YRAG@29547,42ZAA@68525,COG1106@1,COG1106@2	NA|NA|NA	S	AAA domain, putative AbiEii toxin, Type IV TA system
MF716_01330	1367491.BN865_04170	1.8e-106	393.3	Epsilonproteobacteria													Epsilonproteobacteria	1NCWB@1224,2YPY2@29547,42U7X@68525,COG1357@1,COG1357@2	NA|NA|NA	S	PFAM Pentapeptide repeats (8 copies)
MF716_01775	1121267.JHZL01000010_gene374	6.8e-12	76.3	Epsilonproteobacteria													Epsilonproteobacteria	1Q5UN@1224,2A0SZ@1,2YSCA@29547,30NXM@2,431UX@68525	NA|NA|NA
MF716_01776	537971.HCCG_01361	5.3e-25	122.1	Epsilonproteobacteria													Epsilonproteobacteria	1PR6Y@1224,2YR00@29547,43ABI@68525,COG5527@1,COG5527@2	NA|NA|NA	L	Initiator Replication protein
MF752758_01096	745718.JADT01000015_gene2884	2.3e-09	69.7	Flavobacteriia													Epsilonproteobacteria	1HXTI@117743,4NEF6@976,COG1718@1,COG1718@2	NA|NA|NA	DT	aminotransferase class I and II
MF752758_01737	683083.C414_000060001	2.1e-67	261.5	Epsilonproteobacteria													Epsilonproteobacteria	1P3TT@1224,2YQHW@29547,42VW7@68525,COG1848@1,COG1848@2	NA|NA|NA	S	PIN domain
MF752758_01750	354242.CJJ81176_pVir0023	1.6e-44	185.3	Epsilonproteobacteria													Epsilonproteobacteria	1Q6GC@1224,29DWT@1,2YSG9@29547,300UP@2,43339@68525	NA|NA|NA
MF752758_01801	537972.ABQU01000094_gene1087	1.9e-89	335.9	Epsilonproteobacteria													Epsilonproteobacteria	1N2T2@1224,2CIMF@1,2YNQG@29547,32UGF@2,42WS5@68525	NA|NA|NA	S	TrbM
MF8134_01683	983328.AFGH01000043_gene1779	1.4e-16	92.0	Epsilonproteobacteria													Epsilonproteobacteria	1Q3J1@1224,2BSZB@1,2YQW2@29547,32N38@2,42XDZ@68525	NA|NA|NA
MF8134_01684	983328.AFGH01000043_gene1780	9.2e-89	333.2	Epsilonproteobacteria	fic			ko:K04095					ko00000,ko03036				Epsilonproteobacteria	1R8IJ@1224,2YPDN@29547,42R3V@68525,COG2184@1,COG2184@2	NA|NA|NA	D	Fic/DOC family
MF8134_01693	537972.ABQU01000096_gene1111	4.3e-54	217.2	Epsilonproteobacteria													Epsilonproteobacteria	1NK7M@1224,2C092@1,2YQ91@29547,31AZX@2,42VU6@68525	NA|NA|NA
MF8134_01695	537972.ABQU01000096_gene1114	6.4e-56	224.6	Epsilonproteobacteria													Epsilonproteobacteria	1Q1JH@1224,2BP2P@1,2YPVB@29547,32HT9@2,42TV2@68525	NA|NA|NA
MF8134_01696	537972.ABQU01000096_gene1115	2.7e-70	271.2	Epsilonproteobacteria													Epsilonproteobacteria	1P3TT@1224,2YQHW@29547,42VW7@68525,COG1848@1,COG1848@2	NA|NA|NA	S	PIN domain
MF8134_01701	537972.ABQU01000094_gene1087	5.6e-86	323.9	Epsilonproteobacteria													Epsilonproteobacteria	1N2T2@1224,2CIMF@1,2YNQG@29547,32UGF@2,42WS5@68525	NA|NA|NA	S	TrbM
C11_01481	1367491.BN865_02000c	2.4e-37	162.2	Epsilonproteobacteria				ko:K12684					ko00000,ko01000,ko02000,ko02044	1.B.12.4			Epsilonproteobacteria	1QIU6@1224,2YN7H@29547,42QDA@68525,COG3468@1,COG3468@2	NA|NA|NA	MU	Immunoglobulin A1 protease
MF9408_00114	192222.Cj0620	6.9e-113	413.3	Epsilonproteobacteria				ko:K07043					ko00000				Epsilonproteobacteria	1MXZU@1224,2YTNX@29547,42QYE@68525,COG1451@1,COG1451@2	NA|NA|NA	S	Protein of unknown function DUF45
MF9408_00123	306264.CUP1578	0.0	1221.1	Epsilonproteobacteria	res_1		3.1.21.5	ko:K01156					ko00000,ko01000,ko02048				Epsilonproteobacteria	1MWD2@1224,2YMXK@29547,42MV5@68525,COG3421@1,COG3421@2	NA|NA|NA	L	Type III restriction enzyme, res subunit
MF9408_00310	306263.Cla_0299	3.5e-109	402.5	Epsilonproteobacteria													Epsilonproteobacteria	1QAMS@1224,2YMA4@29547,42NWI@68525,COG1216@1,COG1216@2	NA|NA|NA	S	Protein of unknown function (DUF2972)
MF9408_00311	306263.Cla_0317	1.2e-59	236.1	Epsilonproteobacteria	cysC		2.7.1.25	ko:K00860	ko00230,ko00920,ko01100,ko01120,map00230,map00920,map01100,map01120	M00176	R00509,R04928	RC00002,RC00078	ko00000,ko00001,ko00002,ko01000				Epsilonproteobacteria	1N2Z8@1224,2YPI8@29547,43B1A@68525,COG0529@1,COG0529@2	NA|NA|NA	P	Adenylylsulphate kinase
MF9408_00313	1548153.LR59_08265	3.5e-100	372.5	Epsilonproteobacteria													Epsilonproteobacteria	1QV6I@1224,2YPH2@29547,42SDT@68525,COG1216@1,COG1216@2	NA|NA|NA	S	Glycosyl transferase, family 2
MF9408_00315	1289135.A966_10732	3.9e-09	67.8	Bacteria													Epsilonproteobacteria	COG4122@1,COG4122@2	NA|NA|NA	E	O-methyltransferase activity
MF9408_00316	526224.Bmur_0702	2.9e-27	129.8	Spirochaetes													Epsilonproteobacteria	2J6QB@203691,COG1442@1,COG1442@2	NA|NA|NA	M	PFAM glycosyl transferase family 8
MF9408_00317	1235793.C809_02002	2.9e-71	277.3	unclassified Lachnospiraceae													Epsilonproteobacteria	1V1F3@1239,25C06@186801,27U1V@186928,COG1442@1,COG1442@2	NA|NA|NA	M	Glycosyl transferase family 8
MF9408_00553	192222.Cj1084c	1.9e-130	471.9	Epsilonproteobacteria				ko:K06923					ko00000				Epsilonproteobacteria	1MVMX@1224,2YN50@29547,42M13@68525,COG2607@1,COG2607@2	NA|NA|NA	S	Protein of unknown function (DUF815)
MF9408_00707	354242.CJJ81176_0815	7.3e-93	347.1	Epsilonproteobacteria													Epsilonproteobacteria	1Q9T8@1224,2A5ZX@1,2YMU5@29547,30US6@2,42N02@68525	NA|NA|NA	S	Annotation was generated automatically without manual curation
C11_01680	306263.Cla_a011	1.6e-71	275.8	Epsilonproteobacteria													Epsilonproteobacteria	1PSTP@1224,2YRWJ@29547,4302I@68525,COG3646@1,COG3646@2	NA|NA|NA	S	Phage regulatory protein Rha (Phage_pRha)
MF9408_01103	192222.Cj0299	1.9e-85	322.4	Epsilonproteobacteria			3.5.2.6	ko:K17838,ko:K19210,ko:K22333,ko:K22334	ko01501,map01501		R06363	RC01499	br01600,ko00000,ko00001,ko01000,ko01504				Epsilonproteobacteria	1NWXE@1224,2YNVP@29547,42QWH@68525,COG2602@1,COG2602@2	NA|NA|NA	V	Penicillin binding protein transpeptidase domain
MF9408_01105	1123373.ATXI01000011_gene1083	2.1e-19	102.4	Bacteria													Epsilonproteobacteria	2EAPM@1,334S1@2	NA|NA|NA
MF9408_01106	367737.Abu_0599	3.6e-16	90.5	Epsilonproteobacteria													Epsilonproteobacteria	1Q3FI@1224,2YQQ6@29547,42X8N@68525,COG1396@1,COG1396@2	NA|NA|NA	K	sequence-specific DNA binding
MF9408_01648	192222.Cj1339c	3.5e-220	771.2	Epsilonproteobacteria	flaB	GO:0001539,GO:0005575,GO:0005576,GO:0005623,GO:0006928,GO:0008150,GO:0009288,GO:0009987,GO:0040011,GO:0042995,GO:0043226,GO:0043228,GO:0044464,GO:0048870,GO:0051179,GO:0051674,GO:0071973,GO:0071978,GO:0097588		ko:K02406	ko02020,ko02040,ko04621,ko04626,ko05132,ko05134,map02020,map02040,map04621,map04626,map05132,map05134				ko00000,ko00001,ko02035				Epsilonproteobacteria	1MV1N@1224,2YN00@29547,42MX8@68525,COG1344@1,COG1344@2	NA|NA|NA	N	Flagellin is the subunit protein which polymerizes to form the filaments of bacterial flagella
C13_01758	1121267.JHZL01000019_gene1260	6.9e-151	540.0	Epsilonproteobacteria	tssG			ko:K11895	ko02025,map02025	M00334			ko00000,ko00001,ko00002,ko02044	3.A.23.1			Epsilonproteobacteria	1MWVS@1224,2YN8Z@29547,42Q2Y@68525,COG3520@1,COG3520@2	NA|NA|NA	S	Type VI secretion, TssG
TB1130_00041	192222.Cj0617	9.5e-104	382.9	Epsilonproteobacteria													Epsilonproteobacteria	1NV4Y@1224,2YN6P@29547,42Q8X@68525,COG1506@1,COG1506@2	NA|NA|NA	E	no Hp match. A member of the 617 family of C.j. proteins containing homopolymeric tracts
TB1130_00165	1470460.X2KRD2_9VIRU	2.8e-76	291.2	dsDNA viruses, no RNA stage													Epsilonproteobacteria	4QEHN@10239,4QVR9@35237	NA|NA|NA
TB1130_00192	1470460.X2KR27_9VIRU	4.5e-85	320.9	dsDNA viruses, no RNA stage													Epsilonproteobacteria	4QH2X@10239,4QZ8N@35237	NA|NA|NA	S	DNA/RNA non-specific endonuclease
TB1130_00203	683083.C414_000260125	1.6e-139	502.3	Epsilonproteobacteria													Epsilonproteobacteria	1QT5Q@1224,29P7X@1,2YRQ1@29547,30A5Z@2,42ZNG@68525	NA|NA|NA
C13_01780	537971.HCCG_02290	4.5e-07	62.8	Bacteria													Epsilonproteobacteria	COG2931@1,COG2931@2	NA|NA|NA	Q	calcium- and calmodulin-responsive adenylate cyclase activity
TB1130_00205	1008453.HMPREF9957_0719	5.6e-15	88.2	Streptococcus mitis													Epsilonproteobacteria	1VAHX@1239,2TNME@28037,4HN0P@91061,COG3646@1,COG3646@2	NA|NA|NA	S	Phage regulatory protein Rha (Phage_pRha)
TB1130_00206	1470460.X2KXC8_9VIRU	3.3e-35	154.8	dsDNA viruses, no RNA stage													Epsilonproteobacteria	4QAXV@10239,4QV7S@35237	NA|NA|NA	S	YopX protein
TB1130_00292	1408442.JADE01000005_gene1223	2.6e-89	335.1	Epsilonproteobacteria													Epsilonproteobacteria	1PDXV@1224,2YNRS@29547,42PK5@68525,COG0381@1,COG0381@2,COG2120@1,COG2120@2	NA|NA|NA	M	GlcNAc-PI de-N-acetylase
TB1130_00293	306263.Cla_1233	4e-90	338.2	Epsilonproteobacteria			2.1.2.9	ko:K00604	ko00670,ko00970,map00670,map00970		R03940	RC00026,RC00165	ko00000,ko00001,ko01000				Epsilonproteobacteria	1MWH1@1224,2YMPX@29547,42M1P@68525,COG0223@1,COG0223@2	NA|NA|NA	J	Formyl transferase
TB1130_00361	683083.C414_000260094	9.1e-181	639.8	Epsilonproteobacteria	cmp1	GO:0005575,GO:0005623,GO:0009279,GO:0016020,GO:0019867,GO:0030312,GO:0030313,GO:0031975,GO:0044462,GO:0044464,GO:0071944											Epsilonproteobacteria	1Q4WK@1224,2YMXN@29547,42NQH@68525,COG4773@1,COG4773@2	NA|NA|NA	P	major outer membrane protein
TB1130_00477	1357400.HMPREF2086_00523	2.9e-60	239.2	Epsilonproteobacteria													Epsilonproteobacteria	1MZSD@1224,2YQ2E@29547,42Q1D@68525,COG1216@1,COG1216@2	NA|NA|NA	S	Glycosyltransferase like family 2
TB1130_00479	306263.Cla_1239	2.3e-16	90.5	Bacteria													Epsilonproteobacteria	COG1216@1,COG1216@2	NA|NA|NA	V	Glycosyl transferase, family 2
C13_01831	1244531.CIG1485E_a0022	1.2e-11	75.5	Epsilonproteobacteria													Epsilonproteobacteria	1Q3VE@1224,2YQVT@29547,42XVY@68525,COG3831@1,COG3831@2	NA|NA|NA	S	WGR domain
TB1130_00480	679897.HMU06090	1.2e-51	209.9	Epsilonproteobacteria													Epsilonproteobacteria	1QWU3@1224,2YPRT@29547,42SMA@68525,COG1216@1,COG1216@2	NA|NA|NA	S	Glycosyltransferase like family 2
TB1130_00595	192222.Cj1669c	1.3e-59	235.7	Epsilonproteobacteria	lig		6.5.1.1,6.5.1.6,6.5.1.7	ko:K10747	ko03030,ko03410,ko03420,ko03430,map03030,map03410,map03420,map03430		R00381,R00382,R10822,R10823	RC00005	ko00000,ko00001,ko01000,ko03032,ko03400				Epsilonproteobacteria	1MUW3@1224,2YN2A@29547,42P3X@68525,COG1793@1,COG1793@2	NA|NA|NA	L	DNA ligase
TB1130_00683	192222.Cj1341c	0.0	1100.1	Epsilonproteobacteria													Epsilonproteobacteria	1R4P0@1224,2YNAS@29547,42NFM@68525,COG2604@1,COG2604@2	NA|NA|NA	S	Protein of unknown function DUF115
TB1130_00744	192222.Cj1397	4e-28	130.2	Epsilonproteobacteria	feoA			ko:K04758					ko00000,ko02000				Epsilonproteobacteria	1Q2PS@1224,2YQHX@29547,42W2D@68525,COG1918@1,COG1918@2	NA|NA|NA	P	FeoA
TB1130_00747	1367491.BN865_07370	6.1e-146	523.5	Epsilonproteobacteria	fabI	GO:0003674,GO:0003824,GO:0004312,GO:0004318,GO:0006082,GO:0006629,GO:0006631,GO:0006633,GO:0008150,GO:0008152,GO:0008610,GO:0009058,GO:0009987,GO:0016043,GO:0016053,GO:0016491,GO:0016627,GO:0016628,GO:0016740,GO:0016746,GO:0016747,GO:0019752,GO:0022607,GO:0030497,GO:0032787,GO:0043436,GO:0043933,GO:0044085,GO:0044237,GO:0044238,GO:0044249,GO:0044255,GO:0044281,GO:0044283,GO:0046394,GO:0051259,GO:…	1.3.1.10,1.3.1.9	ko:K00208	ko00061,ko00333,ko00780,ko01100,ko01130,ko01212,map00061,map00333,map00780,map01100,map01130,map01212	M00083,M00572	R01404,R04429,R04430,R04724,R04725,R04955,R04956,R04958,R04959,R04961,R04962,R04966,R04967,R04969,R04970,R07765,R10118,R10122,R11671	RC00052,RC00076,RC00120	ko00000,ko00001,ko00002,ko01000,ko01004				Epsilonproteobacteria	1MV05@1224,2YM9Q@29547,42MA4@68525,COG0623@1,COG0623@2	NA|NA|NA	I	Enoyl- acyl-carrier-protein reductase NADH
TB1130_00748	1367491.BN865_07360	5e-114	417.2	Epsilonproteobacteria	tpiA		5.3.1.1	ko:K01803	ko00010,ko00051,ko00562,ko00710,ko01100,ko01110,ko01120,ko01130,ko01200,ko01230,map00010,map00051,map00562,map00710,map01100,map01110,map01120,map01130,map01200,map01230	M00001,M00002,M00003	R01015	RC00423	ko00000,ko00001,ko00002,ko01000,ko04147				Epsilonproteobacteria	1MWK5@1224,2YNW4@29547,42MIF@68525,COG0149@1,COG0149@2	NA|NA|NA	G	Involved in the gluconeogenesis. Catalyzes stereospecifically the conversion of dihydroxyacetone phosphate (DHAP) to D-glyceraldehyde-3-phosphate (G3P)
TB1130_00762	306263.Cla_0310	5e-58	232.6	Epsilonproteobacteria													Epsilonproteobacteria	1Q1E7@1224,2YPR8@29547,42TDU@68525,COG1216@1,COG1216@2	NA|NA|NA	S	Glycosyl transferase, family 2
TB1130_00763	306263.Cla_0310	5.4e-84	318.9	Epsilonproteobacteria													Epsilonproteobacteria	1Q1E7@1224,2YPR8@29547,42TDU@68525,COG1216@1,COG1216@2	NA|NA|NA	S	Glycosyl transferase, family 2
TB1130_00765	1367491.BN865_07190	3.1e-114	417.9	Bacteria													Epsilonproteobacteria	COG3347@1,COG3347@2	NA|NA|NA	IQ	Class II Aldolase and Adducin N-terminal domain
C13_01890	192222.Cj1325	5.3e-62	243.4	Epsilonproteobacteria													Epsilonproteobacteria	1QE88@1224,2YPD0@29547,42S4M@68525,COG0500@1,COG0500@2	NA|NA|NA	Q	identified by Glimmer3 with a raw score of
TB1130_00766	1367491.BN865_07180	8.2e-214	749.6	Bacteria													Epsilonproteobacteria	COG0546@1,COG0546@2,COG0572@1,COG0572@2	NA|NA|NA	F	uridine kinase
TB1130_00767	1367491.BN865_07160	3.6e-92	344.4	Proteobacteria													Epsilonproteobacteria	1R1EI@1224,28YJQ@1,2ZKDH@2	NA|NA|NA
TB1130_00768	683083.C414_000350073	3e-106	391.3	Epsilonproteobacteria			2.7.7.71	ko:K15669	ko00540,map00540		R09772	RC00002	ko00000,ko00001,ko01000				Epsilonproteobacteria	1MUYJ@1224,2YNSH@29547,42PGT@68525,COG1208@1,COG1208@2	NA|NA|NA	JM	Nucleotidyl transferase
TB1130_00772	573569.F7308_0845	1.1e-112	413.3	Thiotrichales													Epsilonproteobacteria	1MUGT@1224,1RMPQ@1236,46086@72273,COG0451@1,COG0451@2	NA|NA|NA	GM	Catalyzes the two-step NADP-dependent conversion of GDP- 4-dehydro-6-deoxy-D-mannose to GDP-fucose, involving an epimerase and a reductase reaction
TB1130_00773	574375.BAGA_12630	1.7e-19	104.4	Bacillus													Epsilonproteobacteria	1V4DT@1239,1ZDEV@1386,4HC9U@91061,COG0463@1,COG0463@2,COG1887@1,COG1887@2	NA|NA|NA	M	CDP-Glycerol:Poly(glycerophosphate) glycerophosphotransferase
TB1130_00774	717785.HYPMC_0894	4.9e-26	125.9	Hyphomicrobiaceae													Epsilonproteobacteria	1N5HW@1224,2U1Q7@28211,3N8YD@45401,COG0438@1,COG0438@2	NA|NA|NA	M	Glycosyl transferases group 1
TB1130_00775	314278.NB231_02693	4.9e-44	185.7	Proteobacteria													Epsilonproteobacteria	1N5HW@1224,COG0438@1,COG0438@2	NA|NA|NA	M	Glycosyl transferase group 1
TB1130_00776	1403313.AXBR01000008_gene702	6.9e-21	109.0	Bacillus													Epsilonproteobacteria	1TPMB@1239,1ZRJH@1386,4IQHH@91061,COG1887@1,COG1887@2	NA|NA|NA	M	CDP-Glycerol:Poly(glycerophosphate) glycerophosphotransferase
TB1130_00802	683083.C414_000080205	7.1e-70	270.4	Epsilonproteobacteria													Epsilonproteobacteria	1Q2PM@1224,2YQFU@29547,42W25@68525,COG2932@1,COG2932@2	NA|NA|NA	K	Transcriptional regulator
TB1130_00804	683083.C414_000080047	0.0	1241.1	Epsilonproteobacteria				ko:K07497					ko00000				Epsilonproteobacteria	1MVXV@1224,2YQ42@29547,42PU3@68525,COG2801@1,COG2801@2	NA|NA|NA	L	Integrase core domain
TB1130_00808	683083.C414_000080043	3.3e-42	177.6	Epsilonproteobacteria													Epsilonproteobacteria	1Q14M@1224,2AIFX@1,2YPQ1@29547,318XH@2,42SW2@68525	NA|NA|NA
TB1130_00809	683083.C414_000080042	7.3e-75	286.6	Epsilonproteobacteria													Epsilonproteobacteria	1NA29@1224,2YP7Z@29547,42RKC@68525,COG4396@1,COG4396@2	NA|NA|NA	S	Bacteriophage Mu Gam like protein
TB1130_00812	1006972.H6SU64_9CAUD	5.1e-08	64.3	dsDNA viruses, no RNA stage													Epsilonproteobacteria	4QAXV@10239,4QV7S@35237	NA|NA|NA	S	YopX protein
TB1130_00841	683083.C414_000080010	1.9e-78	299.7	Epsilonproteobacteria													Epsilonproteobacteria	1MWNN@1224,2YQI3@29547,42VQN@68525,COG5301@1,COG5301@2	NA|NA|NA	S	Phage tail-collar fibre protein
C14_00900	192222.Cj1305c	5.9e-190	670.2	Epsilonproteobacteria													Epsilonproteobacteria	1NV4Y@1224,2YN5F@29547,42N7G@68525,COG1506@1,COG1506@2	NA|NA|NA	E	no Hp match. A member of the 617 family of C.j. proteins containing homopolymeric tracts
TB1130_01020	1121267.JHZL01000001_gene646	6.8e-87	327.0	Epsilonproteobacteria													Epsilonproteobacteria	1Q9T8@1224,2A5ZX@1,2YMU5@29547,30US6@2,42N02@68525	NA|NA|NA	S	Annotation was generated automatically without manual curation
TB1130_01088	354242.CJJ81176_0318	6.7e-116	423.3	Epsilonproteobacteria													Epsilonproteobacteria	1MWXR@1224,2YNF2@29547,42PHC@68525,COG1179@1,COG1179@2	NA|NA|NA	H	involved in molybdopterin and thiamine biosynthesis family 1
TB1130_01093	354242.CJJ81176_0322	1.9e-153	548.5	Epsilonproteobacteria	modC		3.6.3.29	ko:K02017	ko02010,map02010	M00189			ko00000,ko00001,ko00002,ko01000,ko02000	3.A.1.8			Epsilonproteobacteria	1QVTM@1224,2YTA1@29547,430AU@68525,COG1118@1,COG1118@2	NA|NA|NA	P	ATP-binding protein
TB1130_01094	354242.CJJ81176_0323	5e-98	364.0	Epsilonproteobacteria	modB			ko:K02018	ko02010,map02010	M00189			ko00000,ko00001,ko00002,ko02000	3.A.1.8			Epsilonproteobacteria	1MUXR@1224,2YN88@29547,42NZV@68525,COG4149@1,COG4149@2	NA|NA|NA	P	ABC transporter permease
TB1130_01095	1367491.BN865_01230	1.3e-64	252.3	Epsilonproteobacteria													Epsilonproteobacteria	1Q14E@1224,2YQKR@29547,42WP4@68525,COG3585@1,COG3585@2	NA|NA|NA	H	molybdate ion transport
TB1130_01096	354242.CJJ81176_0325	2.2e-131	474.9	Epsilonproteobacteria	modA			ko:K02020	ko02010,map02010	M00189			ko00000,ko00001,ko00002,ko02000	3.A.1.8			Epsilonproteobacteria	1MVNA@1224,2YTRN@29547,42P93@68525,COG0725@1,COG0725@2	NA|NA|NA	P	Molybdenum ABC transporter
TB1130_01210	1121267.JHZL01000010_gene372	1.1e-28	133.7	Epsilonproteobacteria													Epsilonproteobacteria	1QEDD@1224,2AIYB@1,2YNGE@29547,31GPM@2,42QMM@68525	NA|NA|NA
TB1130_01216	1121267.JHZL01000026_gene1888	8.4e-19	100.1	Epsilonproteobacteria													Epsilonproteobacteria	1Q2Y9@1224,2BRSM@1,2YQMC@29547,32KSM@2,42WG6@68525	NA|NA|NA
C14_01036	192222.Cj1170c	1.2e-237	828.9	Epsilonproteobacteria													Epsilonproteobacteria	1NH3V@1224,2BYEY@1,2YNM5@29547,33IGY@2,42M8W@68525	NA|NA|NA	S	Protein of unknown function (DUF3373)
TB1130_01218	1121267.JHZL01000026_gene1886	6e-46	190.7	Epsilonproteobacteria													Epsilonproteobacteria	1QFHK@1224,2BTZG@1,2YSCG@29547,32P81@2,431H1@68525	NA|NA|NA
TB1130_01349	1121267.JHZL01000019_gene1269	6.7e-31	141.7	Epsilonproteobacteria													Epsilonproteobacteria	1MU7T@1224,2YSUP@29547,432NK@68525,COG2931@1,COG2931@2	NA|NA|NA	Q	COG2931, RTX toxins and related Ca2 -binding proteins
TB1130_01368	1121267.JHZL01000046_gene548	2.4e-164	586.6	Epsilonproteobacteria													Epsilonproteobacteria	1Q1X4@1224,2AIPW@1,2YSC0@29547,3196J@2,431C8@68525	NA|NA|NA
TB1130_01370	1121267.JHZL01000044_gene466	4.3e-138	498.0	Epsilonproteobacteria													Epsilonproteobacteria	1PZRK@1224,2AHR9@1,2YP2N@29547,3183K@2,42R13@68525	NA|NA|NA
TB1130_01468	1121864.OMO_01641	2.5e-44	186.4	Firmicutes													Epsilonproteobacteria	1V292@1239,2C5R4@1,2ZC1N@2	NA|NA|NA	S	Psort location Cytoplasmic, score 8.87
TB1130_01469	658655.HMPREF0988_03170	9e-248	862.4	unclassified Lachnospiraceae													Epsilonproteobacteria	1TQGV@1239,24ARS@186801,27RTG@186928,2CET6@1,2Z92J@2	NA|NA|NA	S	Psort location Cytoplasmic, score
TB1130_01590	192222.Cj0208	8.5e-188	662.9	Epsilonproteobacteria			2.1.1.72	ko:K07318					ko00000,ko01000,ko02048				Epsilonproteobacteria	1R6P4@1224,2YM8P@29547,42ND7@68525,COG3392@1,COG3392@2	NA|NA|NA	L	DNA methyltransferase
TB1130_01591	1548153.LR59_08035	8.1e-110	403.3	Epsilonproteobacteria			3.1.21.4	ko:K01155					ko00000,ko01000,ko02048				Epsilonproteobacteria	1PY4K@1224,2CJNI@1,2YS33@29547,2Z7QY@2,430E4@68525	NA|NA|NA	L	Type II restriction endonuclease, EcoRI family protein
TB1130_01682	1357400.HMPREF2086_01460	7.4e-152	544.7	Proteobacteria													Epsilonproteobacteria	1PRHR@1224,COG4694@1,COG4694@2	NA|NA|NA	S	Protein conserved in bacteria
C14_01685	306263.Cla_0303	1.1e-81	309.7	Epsilonproteobacteria													Epsilonproteobacteria	1RJ9Y@1224,2YP0G@29547,42QUS@68525,COG0584@1,COG0584@2	NA|NA|NA	C	glycerophosphoryl diester phosphodiesterase
TB1130_01689	192222.Cj1555c	1.3e-22	111.7	Epsilonproteobacteria				ko:K07118					ko00000				Epsilonproteobacteria	1MV9B@1224,2YQ1N@29547,42TUD@68525,COG2910@1,COG2910@2	NA|NA|NA	S	NAD(P)H-binding
TB1130_01690	192222.Cj1555c	2.3e-52	211.5	Epsilonproteobacteria				ko:K07118					ko00000				Epsilonproteobacteria	1MV9B@1224,2YQ1N@29547,42TUD@68525,COG2910@1,COG2910@2	NA|NA|NA	S	NAD(P)H-binding
TB1130_01782	683083.C414_000420024	2.6e-10	70.9	Epsilonproteobacteria													Epsilonproteobacteria	1Q6PP@1224,2A1B4@1,2YSSD@29547,30PHX@2,433IH@68525	NA|NA|NA
TB1130_01843	1121267.JHZL01000034_gene1445	2.4e-86	325.5	delta/epsilon subdivisions													Epsilonproteobacteria	1QZCH@1224,43CHQ@68525,COG3675@1,COG3675@2	NA|NA|NA	I	Pfam Lipase (class 3)
TB1130_01849	354242.CJJ81176_0760	4.4e-68	263.8	Bacteria													Epsilonproteobacteria	COG3210@1,COG3210@2	NA|NA|NA	U	domain, Protein
TB1130_01856	192222.Cj0030	4.7e-55	220.3	delta/epsilon subdivisions													Epsilonproteobacteria	1NGTF@1224,29TTU@1,30F26@2,42TYI@68525	NA|NA|NA	S	PD-(D/E)XK nuclease superfamily
TB1130_01864	306263.Cla_a035	6.7e-26	122.9	Epsilonproteobacteria													Epsilonproteobacteria	1QT4A@1224,29P1M@1,2YMWP@29547,309ZT@2,42PD1@68525	NA|NA|NA
TB1130_01865	306263.Cla_a035	6.3e-26	123.2	Epsilonproteobacteria													Epsilonproteobacteria	1QT4A@1224,29P1M@1,2YMWP@29547,309ZT@2,42PD1@68525	NA|NA|NA
MF702462_01659	354242.CJJ81176_1327	3.2e-188	664.5	Epsilonproteobacteria													Epsilonproteobacteria	1NV4Y@1224,2YN5F@29547,42N7G@68525,COG1506@1,COG1506@2	NA|NA|NA	E	no Hp match. A member of the 617 family of C.j. proteins containing homopolymeric tracts
C13_01675	354242.CJJ81176_0529	1.2e-43	183.3	Epsilonproteobacteria													Epsilonproteobacteria	1MXIP@1224,2YQSP@29547,42WVY@68525,COG3210@1,COG3210@2	NA|NA|NA	U	haemagglutination activity domain
541AC_01230	192222.Cj1306c	1.6e-109	402.1	Epsilonproteobacteria													Epsilonproteobacteria	1NV4Y@1224,2YN5F@29547,42N7G@68525,COG1506@1,COG1506@2	NA|NA|NA	E	no Hp match. A member of the 617 family of C.j. proteins containing homopolymeric tracts
536AP_01722	1367491.BN865_12620	5.6e-184	651.7	Bacteria													Epsilonproteobacteria	COG3210@1,COG3210@2	NA|NA|NA	U	domain, Protein
533AP_00176	192222.Cj1418c	0.0	1511.9	Epsilonproteobacteria			2.7.3.13	ko:K22424					ko00000,ko01000				Epsilonproteobacteria	1MUSN@1224,2YMK3@29547,42NI2@68525,COG0574@1,COG0574@2,COG3848@1,COG3848@2	NA|NA|NA	G	PEP-utilising enzyme, mobile domain
533AP_00226	192222.Cj0724	5e-24	116.3	Epsilonproteobacteria													Epsilonproteobacteria	1Q41A@1224,2BTT1@1,2YQVU@29547,32P0K@2,42Y34@68525	NA|NA|NA
533AP_00426	354242.CJJ81176_1350	8.5e-187	659.4	Epsilonproteobacteria	pldA		3.1.1.32,3.1.1.4	ko:K01058	ko00564,ko00565,ko00590,ko00591,ko00592,ko01100,ko01110,map00564,map00565,map00590,map00591,map00592,map01100,map01110		R01315,R01316,R01317,R02053,R02054,R04034,R07064,R07379,R07387,R07859,R07860	RC00020,RC00037,RC00041,RC00094	ko00000,ko00001,ko01000				Epsilonproteobacteria	1PC8I@1224,2YNMK@29547,42R3P@68525,COG2829@1,COG2829@2	NA|NA|NA	M	phospholipase
533AP_01139	354242.CJJ81176_0835	2.6e-51	208.0	Epsilonproteobacteria													Epsilonproteobacteria	1Q9T8@1224,2A5ZX@1,2YMU5@29547,30US6@2,42N02@68525	NA|NA|NA	S	Annotation was generated automatically without manual curation
533AP_00619	354242.CJJ81176_0019	8.4e-119	433.0	Epsilonproteobacteria													Epsilonproteobacteria	1Q1DE@1224,2AIJ2@1,2YPP4@29547,31915@2,42TC9@68525	NA|NA|NA
533AP_00723	192222.Cj1056c	1e-139	502.7	Epsilonproteobacteria			3.5.5.1	ko:K01501	ko00380,ko00460,ko00627,ko00643,ko00910,ko01120,map00380,map00460,map00627,map00643,map00910,map01120		R00540,R01887,R03093,R03542,R05591,R07855	RC00315,RC00325,RC00617,RC00959,RC02811	ko00000,ko00001,ko01000				Epsilonproteobacteria	1QBMA@1224,2YMD1@29547,42PD8@68525,COG0388@1,COG0388@2	NA|NA|NA	S	hydrolase
533AP_00744	354242.CJJ81176_1095	3.8e-45	187.2	Epsilonproteobacteria	ctsT												Epsilonproteobacteria	1Q3WW@1224,2BTHQ@1,2YQRW@29547,32NQ6@2,42XXJ@68525	NA|NA|NA
533AP_01455	354242.CJJ81176_0176	2.9e-75	287.7	Epsilonproteobacteria	mcrC			ko:K19147					ko00000,ko02048				Epsilonproteobacteria	1MW1B@1224,2YNIJ@29547,42Q9Z@68525,COG4268@1,COG4268@2	NA|NA|NA	V	McrBC 5-methylcytosine restriction system component
533AP_00808	537970.HCAN_0203	1e-97	363.6	Epsilonproteobacteria				ko:K20444					ko00000,ko01000,ko01005,ko02000	4.D.1.3	GT2,GT4		Epsilonproteobacteria	1MZSD@1224,2YNN5@29547,42Q1D@68525,COG1216@1,COG1216@2	NA|NA|NA	M	Glycosyltransferase like family 2
533AP_00976	354242.CJJ81176_1333	4.9e-223	780.0	Epsilonproteobacteria	pseA												Epsilonproteobacteria	1MVXT@1224,2YMG1@29547,43BTS@68525,COG0037@1,COG0037@2	NA|NA|NA	D	tRNA processing
533AP_01013	192222.Cj0302c	3.7e-64	250.8	Epsilonproteobacteria													Epsilonproteobacteria	1Q14E@1224,2YQKR@29547,42WP4@68525,COG3585@1,COG3585@2	NA|NA|NA	H	molybdate ion transport
533AP_01250	354242.CJJ81176_0946	9.5e-18	95.1	Proteobacteria													Epsilonproteobacteria	1NKVW@1224,2DS0K@1,33DZ7@2	NA|NA|NA
MF701989_01474	192222.Cj0951c	7.3e-44	183.7	Epsilonproteobacteria				ko:K03406	ko02020,ko02030,map02020,map02030				ko00000,ko00001,ko02035				Epsilonproteobacteria	1MU9B@1224,2YM92@29547,42P4R@68525,COG0840@1,COG0840@2	NA|NA|NA	NT	chemotaxis protein
C11_01623	354242.CJJ81176_0094	1.5e-115	422.2	Epsilonproteobacteria													Epsilonproteobacteria	1Q98N@1224,29FAA@1,2YNPK@29547,3027Y@2,42P73@68525	NA|NA|NA
533AP_01511	1367491.BN865_04480c	1.4e-94	352.4	Epsilonproteobacteria				ko:K07216					ko00000				Epsilonproteobacteria	1N8CP@1224,2YQG2@29547,42NR3@68525,COG2703@1,COG2703@2	NA|NA|NA	P	Hemerythrin HHE cation binding domain
533AP_01538	354242.CJJ81176_0076	1.2e-109	402.5	Epsilonproteobacteria													Epsilonproteobacteria	1Q06X@1224,2BJZE@1,2YP4D@29547,32EC8@2,42RPJ@68525	NA|NA|NA
533AP_01588	354242.CJJ81176_0772	5.9e-219	766.5	Epsilonproteobacteria													Epsilonproteobacteria	1Q3HA@1224,2BTA3@1,2YQYX@29547,32MZX@2,42XB6@68525	NA|NA|NA
533AP_01639	1132442.KB889752_gene1698	9.2e-61	240.0	Bacillus													Epsilonproteobacteria	1TSGS@1239,1ZDVT@1386,4HB7K@91061,COG2303@1,COG2303@2	NA|NA|NA	E	GMC oxidoreductase
536AP_00323	192222.Cj1448c	4.7e-132	477.2	Epsilonproteobacteria	kpsM			ko:K09688	ko02010,map02010	M00249			ko00000,ko00001,ko00002,ko02000	3.A.1.101			Epsilonproteobacteria	1MUTE@1224,2YN1I@29547,42NXC@68525,COG1682@1,COG1682@2	NA|NA|NA	GM	permease protein
536AP_00338	1548153.LR59_12940	5.9e-46	190.3	Epsilonproteobacteria													Epsilonproteobacteria	1RH4A@1224,2YPUM@29547,42UIM@68525,COG0561@1,COG0561@2	NA|NA|NA	S	Capsule biosynthesis phosphatase
536AP_00454	192222.Cj1304	8.6e-31	139.0	Epsilonproteobacteria	acpP3												Epsilonproteobacteria	1P9FW@1224,2YQZZ@29547,33JU1@2,42X4K@68525,COG0236@1	NA|NA|NA	IQ	fatty acid biosynthetic process
536AP_00457	192222.Cj1301	1.3e-72	278.9	Proteobacteria													Epsilonproteobacteria	1N9AQ@1224,COG0346@1,COG0346@2	NA|NA|NA	E	Glyoxalase/Bleomycin resistance protein/Dioxygenase superfamily
536AP_01463	1244083.CSUNSWCD_1453	1.8e-28	133.3	Epsilonproteobacteria													Epsilonproteobacteria	1Q5U3@1224,2YSD6@29547,431U5@68525,COG5377@1,COG5377@2	NA|NA|NA	L	YqaJ-like viral recombinase domain
536AP_01596	1470460.X2KLT6_9VIRU	3.6e-52	212.2	dsDNA viruses, no RNA stage													Epsilonproteobacteria	4QHKI@10239,4QYR8@35237	NA|NA|NA
536AP_01628	683083.C414_000080042	2.3e-76	291.6	Epsilonproteobacteria													Epsilonproteobacteria	1NA29@1224,2YP7Z@29547,42RKC@68525,COG4396@1,COG4396@2	NA|NA|NA	S	Bacteriophage Mu Gam like protein
537AC_00217	354242.CJJ81176_1327	4.2e-196	690.6	Epsilonproteobacteria													Epsilonproteobacteria	1NV4Y@1224,2YN5F@29547,42N7G@68525,COG1506@1,COG1506@2	NA|NA|NA	E	no Hp match. A member of the 617 family of C.j. proteins containing homopolymeric tracts
541AC_01206	192222.Cj1334	0.0	1218.4	Epsilonproteobacteria	pseE												Epsilonproteobacteria	1R4P0@1224,2YMMI@29547,42NB8@68525,COG2604@1,COG2604@2	NA|NA|NA	S	hmm pf01973
533AP_00126	1367491.BN865_14740	1.4e-184	652.1	Epsilonproteobacteria				ko:K07504					ko00000				Epsilonproteobacteria	1MXDA@1224,2YMCV@29547,42NFQ@68525,COG4748@1,COG4748@2	NA|NA|NA	S	Type I restriction enzyme R protein N terminus (HSDR_N)
C11_01608	354242.CJJ81176_0109	4.6e-48	196.8	Epsilonproteobacteria				ko:K07216					ko00000				Epsilonproteobacteria	1N8CP@1224,2YQG2@29547,42NR3@68525,COG2703@1,COG2703@2	NA|NA|NA	P	Hemerythrin HHE cation binding domain
C11_01646	683083.C414_000470010	1.3e-146	526.9	Epsilonproteobacteria													Epsilonproteobacteria	1NCWB@1224,2YPY2@29547,42U7X@68525,COG1357@1,COG1357@2	NA|NA|NA	S	PFAM Pentapeptide repeats (8 copies)
C13_00279	1121267.JHZL01000019_gene1269	4.5e-33	149.1	Epsilonproteobacteria													Epsilonproteobacteria	1MU7T@1224,2YSUP@29547,432NK@68525,COG2931@1,COG2931@2	NA|NA|NA	Q	COG2931, RTX toxins and related Ca2 -binding proteins
C13_00280	1121267.JHZL01000019_gene1269	7e-185	653.7	Epsilonproteobacteria													Epsilonproteobacteria	1MU7T@1224,2YSUP@29547,432NK@68525,COG2931@1,COG2931@2	NA|NA|NA	Q	COG2931, RTX toxins and related Ca2 -binding proteins
C13_00743	192222.Cj1585c	0.0	1836.6	Epsilonproteobacteria	dld			ko:K18930					ko00000				Epsilonproteobacteria	1MU6Y@1224,2YN4K@29547,42M5I@68525,COG0247@1,COG0247@2,COG0277@1,COG0277@2,COG1150@1,COG1150@2	NA|NA|NA	C	D-lactate dehydrogenase
C13_01629	537972.ABQU01000083_gene1196	3.3e-09	67.8	Epsilonproteobacteria													Epsilonproteobacteria	1MU23@1224,2YMDW@29547,42N7I@68525,COG0582@1,COG0582@2	NA|NA|NA	L	Belongs to the 'phage' integrase family
C13_01660	1121267.JHZL01000009_gene537	5.2e-52	211.5	Epsilonproteobacteria				ko:K19353	ko00540,map00540				ko00000,ko00001,ko01000,ko01005				Epsilonproteobacteria	1MWS7@1224,2YQ0U@29547,42MI1@68525,COG2194@1,COG2194@2	NA|NA|NA	S	Sulfatase
C13_01674	354242.CJJ81176_0529	1e-11	77.0	Epsilonproteobacteria													Epsilonproteobacteria	1MXIP@1224,2YQSP@29547,42WVY@68525,COG3210@1,COG3210@2	NA|NA|NA	U	haemagglutination activity domain
C13_01788	1121267.JHZL01000044_gene466	4.6e-193	680.6	Epsilonproteobacteria													Epsilonproteobacteria	1PZRK@1224,2AHR9@1,2YP2N@29547,3183K@2,42R13@68525	NA|NA|NA
C13_01892	192222.Cj1324	7.8e-90	336.3	Epsilonproteobacteria													Epsilonproteobacteria	1QWU6@1224,2YTAF@29547,43BVI@68525,COG1365@1,COG1365@2	NA|NA|NA
C13_01923	235279.HH_1587	8.8e-72	276.6	Bacteria													Epsilonproteobacteria	29NMT@1,309JR@2	NA|NA|NA
C14_00801	192222.Cj0178	5.2e-22	109.4	Epsilonproteobacteria				ko:K16087					ko00000,ko02000	1.B.14.2			Epsilonproteobacteria	1MWH0@1224,2YNIQ@29547,42MRI@68525,COG1629@1,COG1629@2,COG4206@1,COG4206@2	NA|NA|NA	P	TonB dependent receptor
537AC_01503	354242.CJJ81176_0815	4.1e-205	720.7	Epsilonproteobacteria													Epsilonproteobacteria	1Q9T8@1224,2A5ZX@1,2YMU5@29547,30US6@2,42N02@68525	NA|NA|NA	S	Annotation was generated automatically without manual curation
LK151_00732	354242.CJJ81176_0882	2.1e-19	100.9	Epsilonproteobacteria			2.8.2.22	ko:K01023					ko00000,ko01000				Epsilonproteobacteria	1R5CV@1224,28MBK@1,2YMMZ@29547,2ZAQ1@2,42PFZ@68525	NA|NA|NA	M	hmm pf05935
LK151_01452	1325130.HFN_1435	6.1e-96	359.0	Epsilonproteobacteria													Epsilonproteobacteria	1QZCJ@1224,2YRWF@29547,42ZZJ@68525,COG1388@1,COG1388@2	NA|NA|NA	M	LysM domain
MF6707_00619	354242.CJJ81176_0882	1.6e-37	162.2	Epsilonproteobacteria			2.8.2.22	ko:K01023					ko00000,ko01000				Epsilonproteobacteria	1R5CV@1224,28MBK@1,2YMMZ@29547,2ZAQ1@2,42PFZ@68525	NA|NA|NA	M	hmm pf05935
MF6707_01747	192222.Cj0628	0.0	1080.5	Bacteria													Epsilonproteobacteria	2DYC5@1,3493S@2	NA|NA|NA	S	Autotransporter beta-domain
MF701989_00473	683083.C414_000080006	5.1e-60	236.9	Epsilonproteobacteria													Epsilonproteobacteria	1NMSX@1224,2C4D9@1,2YQB1@29547,33FB1@2,42W0V@68525	NA|NA|NA	S	Protein of unknown function (DUF1353)
533AP_00047	192222.Cj0550	2.8e-39	167.5	Epsilonproteobacteria													Epsilonproteobacteria	1Q3GJ@1224,2AJ56@1,2YQTK@29547,319PQ@2,42XAB@68525	NA|NA|NA
533AP_00053	192222.Cj0556	9.3e-144	516.2	Epsilonproteobacteria													Epsilonproteobacteria	1R5V9@1224,2YR7X@29547,42XH8@68525,COG3618@1,COG3618@2	NA|NA|NA	S	Amidohydrolase
533AP_00064	354242.CJJ81176_0593	2.9e-20	104.0	Epsilonproteobacteria													Epsilonproteobacteria	1Q6T8@1224,2C81V@1,2YSG4@29547,301EY@2,433RV@68525	NA|NA|NA
533AP_00094	354242.CJJ81176_0622	6.7e-116	423.3	Epsilonproteobacteria				ko:K01173	ko04210,map04210				ko00000,ko00001,ko03029				Epsilonproteobacteria	1RADP@1224,2YNYK@29547,42QR3@68525,COG1864@1,COG1864@2	NA|NA|NA	F	DNA RNA non-specific endonuclease
533AP_00154	192222.Cj0660c	3.5e-157	561.2	Epsilonproteobacteria													Epsilonproteobacteria	1Q208@1224,2AIR7@1,2YQ1Y@29547,3197Z@2,42USQ@68525	NA|NA|NA
533AP_00223	192222.Cj0721c	3.9e-65	254.2	Epsilonproteobacteria													Epsilonproteobacteria	1P3H2@1224,2FGS9@1,2YPE7@29547,348MQ@2,42SDS@68525	NA|NA|NA	S	membrane
533AP_00441	354242.CJJ81176_1336	0.0	1300.8	Epsilonproteobacteria	pseE												Epsilonproteobacteria	1R4P0@1224,2YMMI@29547,42NB8@68525,COG2604@1,COG2604@2	NA|NA|NA	S	hmm pf01973
533AP_00467	354242.CJJ81176_1572	4.2e-158	563.9	Epsilonproteobacteria				ko:K07308	ko00920,map00920		R09501	RC02555	ko00000,ko00001,ko02000	5.A.3.3			Epsilonproteobacteria	1Q5NA@1224,2YPFH@29547,42T62@68525,COG3302@1,COG3302@2	NA|NA|NA	S	DMSO reductase anchor subunit (DmsC)
C11_00008	354242.CJJ81176_1321	1.3e-107	395.6	Epsilonproteobacteria													Epsilonproteobacteria	1NV4Y@1224,2YN5F@29547,42N7G@68525,COG1506@1,COG1506@2	NA|NA|NA	E	no Hp match. A member of the 617 family of C.j. proteins containing homopolymeric tracts
533AP_00516	192222.Cj1631c	9.9e-115	419.9	Epsilonproteobacteria													Epsilonproteobacteria	1Q0HM@1224,2AI55@1,2YPDP@29547,318JE@2,42S4F@68525	NA|NA|NA
533AP_00610	354242.CJJ81176_0010	1.5e-112	412.1	Epsilonproteobacteria													Epsilonproteobacteria	1PSDD@1224,2DB9N@1,2YRDQ@29547,2Z7XI@2,42RHU@68525	NA|NA|NA	S	Glycosyl transferase family 90
533AP_00062	354242.CJJ81176_0591	2.6e-127	462.6	Epsilonproteobacteria													Epsilonproteobacteria	1MUTZ@1224,28J8V@1,2YQA2@29547,2Z940@2,42V6Z@68525	NA|NA|NA
533AP_00968	354242.CJJ81176_1327	4.3e-82	310.8	Epsilonproteobacteria													Epsilonproteobacteria	1NV4Y@1224,2YN5F@29547,42N7G@68525,COG1506@1,COG1506@2	NA|NA|NA	E	no Hp match. A member of the 617 family of C.j. proteins containing homopolymeric tracts
533AP_00238	683083.C414_000020003	7e-66	256.5	Epsilonproteobacteria													Epsilonproteobacteria	1RH1V@1224,2YPR3@29547,42SSF@68525,COG1917@1,COG1917@2	NA|NA|NA	S	Cupin domain
533AP_01130	1121267.JHZL01000026_gene1888	6.1e-17	94.0	Epsilonproteobacteria													Epsilonproteobacteria	1Q2Y9@1224,2BRSM@1,2YQMC@29547,32KSM@2,42WG6@68525	NA|NA|NA
533AP_01016	192222.Cj0305c	3.6e-111	407.5	Epsilonproteobacteria			3.1.1.85	ko:K09789	ko00780,ko01100,map00780,map01100	M00572	R09725	RC00460,RC00461	ko00000,ko00001,ko00002,ko01000				Epsilonproteobacteria	1R3YT@1224,2YP4J@29547,42RXG@68525,COG2830@1,COG2830@2	NA|NA|NA	S	Protein of unknown function (DUF452)
533AP_01155	192222.Cj0834c	4.9e-224	783.5	Epsilonproteobacteria				ko:K06867					ko00000				Epsilonproteobacteria	1MY7H@1224,2YMK4@29547,42NTU@68525,COG0666@1,COG0666@2	NA|NA|NA	S	Ankyrin repeat protein
533AP_01221	354242.CJJ81176_0917	9.4e-71	272.7	Epsilonproteobacteria				ko:K09796					ko00000,ko03110				Epsilonproteobacteria	1MZ3M@1224,2YPS9@29547,42TJB@68525,COG2847@1,COG2847@2	NA|NA|NA	S	hmm pf04314
536AP_00442	192222.Cj1310c	3.1e-108	397.9	Epsilonproteobacteria													Epsilonproteobacteria	1NV4Y@1224,2YN5F@29547,42N7G@68525,COG1506@1,COG1506@2	NA|NA|NA	E	no Hp match. A member of the 617 family of C.j. proteins containing homopolymeric tracts
533AP_01380	354242.CJJ81176_0280	5.8e-42	176.4	Epsilonproteobacteria													Epsilonproteobacteria	1Q5ZV@1224,2YQ79@29547,42VJ0@68525,COG2921@1,COG2921@2	NA|NA|NA	S	Belongs to the UPF0250 family
533AP_01385	192222.Cj0258	8e-38	162.5	Epsilonproteobacteria													Epsilonproteobacteria	1Q304@1224,2BRVZ@1,2YQG4@29547,32KW8@2,42WIP@68525	NA|NA|NA	S	Firmicute plasmid replication protein (RepL)
533AP_01532	192222.Cj0044c	5.9e-306	1056.2	Epsilonproteobacteria													Epsilonproteobacteria	1PZ4V@1224,2YNGH@29547,42Q0R@68525,COG1315@1,COG1315@2	NA|NA|NA	L	Pfam:DUF342
533AP_01543	50960.LS81_10845	1.1e-56	228.0	Proteobacteria													Epsilonproteobacteria	1NCWB@1224,COG1357@1,COG1357@2	NA|NA|NA	S	PFAM Pentapeptide repeats (8 copies)
C13_01922	683083.C414_000050004	9.9e-74	283.5	Epsilonproteobacteria													Epsilonproteobacteria	1QBHE@1224,2YN7Y@29547,42PCC@68525,COG2931@1,COG2931@2	NA|NA|NA	Q	calcium- and calmodulin-responsive adenylate cyclase activity
533AP_01638	1121090.KB894685_gene4046	3.2e-50	205.3	Bacillus													Epsilonproteobacteria	1TSPQ@1239,1ZD3M@1386,2DB8V@1,2Z7SX@2,4HC5P@91061	NA|NA|NA	S	Gluconate 2-dehydrogenase subunit 3
C13_01886	192222.Cj1330	2.1e-152	545.0	Epsilonproteobacteria	ptmF												Epsilonproteobacteria	1R7HT@1224,2YNFZ@29547,42MT0@68525,COG0673@1,COG0673@2	NA|NA|NA	S	dehydrogenases and related proteins
536AP_00459	192222.Cj1299	1.2e-32	145.2	Epsilonproteobacteria	acpP2			ko:K02078					ko00000,ko00001				Epsilonproteobacteria	1Q5SV@1224,2YS9X@29547,431RM@68525,COG0236@1,COG0236@2	NA|NA|NA	IQ	Carrier of the growing fatty acid chain in fatty acid biosynthesis
536AP_01290	192222.Cj0139	2.2e-168	599.0	Epsilonproteobacteria				ko:K07452					ko00000,ko01000,ko02048				Epsilonproteobacteria	1MYQM@1224,2YNP7@29547,42PCZ@68525,COG1401@1,COG1401@2	NA|NA|NA	L	AAA domain (dynein-related subfamily)
536AP_01493	1470460.X2KRD7_9VIRU	9.9e-96	356.3	dsDNA viruses, no RNA stage													Epsilonproteobacteria	4QBCK@10239,4QWCG@35237	NA|NA|NA	S	Domain of unknown function (DUF4376)
536AP_01496	1470460.X2KLT6_9VIRU	2.9e-211	741.1	dsDNA viruses, no RNA stage													Epsilonproteobacteria	4QHKI@10239,4QYR8@35237	NA|NA|NA
536AP_01598	722417.D5GVB9_9CAUD	1.6e-16	92.8	Caudovirales													Epsilonproteobacteria	4QBCK@10239,4QQ1I@28883,4QWCG@35237	NA|NA|NA	S	Domain of unknown function (DUF4376)
536AP_01621	683083.C414_000080035	1.3e-44	185.3	Epsilonproteobacteria													Epsilonproteobacteria	1QTK5@1224,2BTMB@1,2YSR2@29547,32NU1@2,433AN@68525	NA|NA|NA
536AP_01711	192222.Cj0727	5.2e-195	686.8	Epsilonproteobacteria				ko:K02055	ko02024,map02024	M00193			ko00000,ko00001,ko00002,ko02000	3.A.1.11			Epsilonproteobacteria	1Q13Q@1224,2YNG8@29547,42NKP@68525,COG1840@1,COG1840@2	NA|NA|NA	P	Bacterial extracellular solute-binding protein
536AP_01715	354242.CJJ81176_0754	1.2e-132	479.2	Epsilonproteobacteria				ko:K02053	ko02024,map02024	M00193			ko00000,ko00001,ko00002,ko02000	3.A.1.11			Epsilonproteobacteria	1MV4A@1224,2YNEJ@29547,42PM7@68525,COG1177@1,COG1177@2	NA|NA|NA	P	ABC transporter permease
536AP_01717	354242.CJJ81176_0756	1.6e-114	418.7	Epsilonproteobacteria													Epsilonproteobacteria	1RA1A@1224,2YPX4@29547,42TQ7@68525,COG0560@1,COG0560@2	NA|NA|NA	E	HAD-superfamily subfamily IB hydrolase
536AP_01720	192222.Cj0735	2.8e-91	341.3	Epsilonproteobacteria													Epsilonproteobacteria	1Q4H2@1224,2BUTW@1,2YR6M@29547,32Q5F@2,42Z6G@68525	NA|NA|NA
537AC_00207	1367491.BN865_08030c	1.2e-216	759.6	Epsilonproteobacteria	pseE												Epsilonproteobacteria	1R4P0@1224,2YMMI@29547,42NB8@68525,COG2604@1,COG2604@2	NA|NA|NA	S	hmm pf01973
537AC_01538	354242.CJJ81176_0780	0.0	1740.7	Epsilonproteobacteria			3.1.21.3	ko:K01153					ko00000,ko01000,ko02048				Epsilonproteobacteria	1MU96@1224,2YMGE@29547,42MDY@68525,COG0610@1,COG0610@2	NA|NA|NA	L	COG0610 Type I site-specific restriction-modification system R (restriction) subunit and related
533AP_00365	354242.CJJ81176_1413	1.4e-198	698.7	Epsilonproteobacteria	kpsC			ko:K07266					ko00000				Epsilonproteobacteria	1MW0T@1224,2YN4A@29547,42PXV@68525,COG3563@1,COG3563@2	NA|NA|NA	M	polysaccharide export protein KPSC
541AC_00358	192222.Cj1138	8.6e-105	387.5	Epsilonproteobacteria													Epsilonproteobacteria	1N8QE@1224,2YPF8@29547,42SKS@68525,COG0463@1,COG0463@2	NA|NA|NA	M	Involved in cell wall biogenesis
541AC_00371	192222.Cj1422c	1.8e-110	406.8	Epsilonproteobacteria													Epsilonproteobacteria	1QAMS@1224,2YMA4@29547,42NWI@68525,COG1216@1,COG1216@2	NA|NA|NA	S	Protein of unknown function (DUF2972)
541AC_00448	192222.Cj1340c	0.0	1123.6	Epsilonproteobacteria													Epsilonproteobacteria	1R4P0@1224,2YNAS@29547,42NFM@68525,COG2604@1,COG2604@2	NA|NA|NA	S	Protein of unknown function DUF115
541AC_00692	192222.Cj1729c	0.0	1338.2	Epsilonproteobacteria	flgE	GO:0005575,GO:0005623,GO:0009288,GO:0009425,GO:0042995,GO:0043226,GO:0043228,GO:0044422,GO:0044461,GO:0044463,GO:0044464		ko:K02390	ko02040,map02040				ko00000,ko00001,ko02035				Epsilonproteobacteria	1MU5J@1224,2YN81@29547,42NGP@68525,COG1749@1,COG1749@2	NA|NA|NA	N	Flagellar hook protein flgE
541AC_01235	306263.Cla_1303	2.2e-141	508.4	Epsilonproteobacteria													Epsilonproteobacteria	1RCG6@1224,2YR8R@29547,42ZAV@68525,COG2227@1,COG2227@2	NA|NA|NA	H	Methyltransferase domain
533AP_00435	192222.Cj1343c	3e-79	301.2	Epsilonproteobacteria	ctsG			ko:K02456	ko03070,ko05111,map03070,map05111	M00331			ko00000,ko00001,ko00002,ko02044	3.A.15			Epsilonproteobacteria	1RF6W@1224,2YPBH@29547,42S8E@68525,COG2165@1,COG2165@2	NA|NA|NA	NU	transformation system protein
C11_00686	354242.CJJ81176_0761	3.1e-153	548.5	Epsilonproteobacteria													Epsilonproteobacteria	1QZBI@1224,2YR80@29547,32BWG@2,42YIM@68525,COG3210@1	NA|NA|NA	U	toxin activity
C11_00698	354242.CJJ81176_0953	1.4e-83	315.5	Epsilonproteobacteria				ko:K12058					ko00000,ko02044	3.A.7.11.1			Epsilonproteobacteria	1MW96@1224,28KC1@1,2YPKJ@29547,2Z9Z1@2,42RMU@68525	NA|NA|NA	S	Type-1V conjugative transfer system mating pair stabilisation
C11_01268	192222.Cj1544c	7.2e-161	573.2	Epsilonproteobacteria													Epsilonproteobacteria	1NCEQ@1224,2YNTP@29547,42PX5@68525,COG0697@1,COG0697@2	NA|NA|NA	EG	integral membrane protein
C11_01624	354242.CJJ81176_0093	1.6e-111	408.7	Epsilonproteobacteria													Epsilonproteobacteria	1Q2VQ@1224,2AJ0E@1,2YQAN@29547,319IF@2,42WBH@68525	NA|NA|NA
C11_01625	354242.CJJ81176_0092	9.2e-144	516.2	Epsilonproteobacteria													Epsilonproteobacteria	1Q2MY@1224,2AIYB@1,2YQJ4@29547,319G1@2,42VYZ@68525	NA|NA|NA
C13_00147	192222.Cj1139c	8.7e-21	107.1	Epsilonproteobacteria													Epsilonproteobacteria	1QWU3@1224,2YPRT@29547,42SMA@68525,COG1216@1,COG1216@2	NA|NA|NA	S	Glycosyltransferase like family 2
C13_00518	306263.Cla_1307	2.6e-58	231.9	Epsilonproteobacteria													Epsilonproteobacteria	1NV4Y@1224,2YN6P@29547,42Q8X@68525,COG1506@1,COG1506@2	NA|NA|NA	E	no Hp match. A member of the 617 family of C.j. proteins containing homopolymeric tracts
C13_01240	537972.ABQU01000027_gene492	5.3e-81	307.8	Epsilonproteobacteria													Epsilonproteobacteria	1R0TI@1224,2YTFI@29547,43EFT@68525,COG0500@1,COG2226@2	NA|NA|NA	Q	C-methyltransferase C-terminal domain
536AP_01713	192222.Cj0729	2.7e-154	551.2	Epsilonproteobacteria													Epsilonproteobacteria	1MYH0@1224,2YNBK@29547,42QJN@68525,COG1524@1,COG1524@2	NA|NA|NA	S	type I phosphodiesterase nucleotide pyrophosphatase
C13_01787	1121267.JHZL01000046_gene548	3.9e-149	536.2	Epsilonproteobacteria													Epsilonproteobacteria	1Q1X4@1224,2AIPW@1,2YSC0@29547,3196J@2,431C8@68525	NA|NA|NA
C13_01790	1548153.LR59_12890	3.2e-13	81.6	Epsilonproteobacteria													Epsilonproteobacteria	1Q40W@1224,2BTS0@1,2YQS1@29547,32NZA@2,42Y2R@68525	NA|NA|NA
C13_01861	306264.CUPA0009	1.7e-85	322.8	Epsilonproteobacteria													Epsilonproteobacteria	1QWBR@1224,2YMY5@29547,42PWJ@68525,COG3723@1,COG3723@2	NA|NA|NA	L	RecT family
C13_01875	192222.Cj1138	7.4e-126	458.4	Epsilonproteobacteria													Epsilonproteobacteria	1N8QE@1224,2YPF8@29547,42SKS@68525,COG0463@1,COG0463@2	NA|NA|NA	M	Involved in cell wall biogenesis
C14_00237	192222.Cj0753c	4.6e-83	314.3	Epsilonproteobacteria				ko:K03832					ko00000,ko02000	2.C.1.1			Epsilonproteobacteria	1NDQZ@1224,2YP2X@29547,42VIY@68525,COG0810@1,COG0810@2	NA|NA|NA	M	Interacts with outer membrane receptor proteins that carry out high-affinity binding and energy dependent uptake into the periplasmic space of specific substrates. It could act to transduce energy from the cytoplasmic membrane to specific energy- requiring processes in the outer membrane, resulting in the release into the periplasm of ligands bound by these outer membrane proteins
C14_01497	192222.Cj1456c	1.6e-31	141.4	Epsilonproteobacteria													Epsilonproteobacteria	1Q6PM@1224,2BVZI@1,2YSSQ@29547,2ZZD7@2,433IC@68525	NA|NA|NA
C14_01675	413404.Rmag_0896	1.1e-92	347.1	Bacteria													Epsilonproteobacteria	COG2227@1,COG2227@2	NA|NA|NA	H	3-demethylubiquinone-9 3-O-methyltransferase activity
C14_01682	306263.Cla_0305	1.1e-17	95.1	Epsilonproteobacteria													Epsilonproteobacteria	1QUB4@1224,2YMJ9@29547,42PBA@68525,COG1209@1,COG1209@2	NA|NA|NA	M	Nucleotidyl transferase
LK151_00009	1470460.X2KRC4_9VIRU	3.7e-77	294.3	dsDNA viruses, no RNA stage													Epsilonproteobacteria	4QAPV@10239,4QV7H@35237	NA|NA|NA	S	DNA binding
LK151_01186	907239.HPSA_04935	8.9e-27	126.7	Epsilonproteobacteria													Epsilonproteobacteria	1NRBC@1224,2YS8Y@29547,42VMR@68525,COG1479@1,COG1479@2	NA|NA|NA	S	Protein of unknown function (DUF1524)
LK151_01878	192222.Cj1340c	1.3e-38	165.2	Epsilonproteobacteria													Epsilonproteobacteria	1R4P0@1224,2YNAS@29547,42NFM@68525,COG2604@1,COG2604@2	NA|NA|NA	S	Protein of unknown function DUF115
LK151_01895	1470460.X2KRD2_9VIRU	7.6e-35	152.5	dsDNA viruses, no RNA stage													Epsilonproteobacteria	4QEHN@10239,4QVR9@35237	NA|NA|NA
LK152_01764	192222.Cj1426c	1.4e-161	575.5	Epsilonproteobacteria													Epsilonproteobacteria	1RDD4@1224,2YP4N@29547,42RV1@68525,COG0030@1,COG0030@2	NA|NA|NA	J	Methyltransferase FkbM domain
MF13415_01478	683083.C414_000390015	7.8e-51	208.4	Epsilonproteobacteria													Epsilonproteobacteria	1R1GY@1224,2YRHZ@29547,42VSI@68525,COG1216@1,COG1216@2	NA|NA|NA	S	Glycosyl transferase, family 2
MF6707_00363	192222.Cj0628	2.1e-83	315.1	Bacteria													Epsilonproteobacteria	2DYC5@1,3493S@2	NA|NA|NA	S	Autotransporter beta-domain
MF6707_01425	192222.Cj0122	6e-123	446.8	Epsilonproteobacteria													Epsilonproteobacteria	1QEDD@1224,2AIYB@1,2YNGE@29547,31GPM@2,42QMM@68525	NA|NA|NA
MF701989_00604	192222.Cj0487	3.1e-128	464.5	Bacteria													Epsilonproteobacteria	COG3618@1,COG3618@2	NA|NA|NA	H	amidohydrolase
MF701989_01491	306263.Cla_1530	4.8e-71	275.8	Epsilonproteobacteria													Epsilonproteobacteria	1MXIP@1224,2YQSP@29547,42WVY@68525,COG3210@1,COG3210@2	NA|NA|NA	U	haemagglutination activity domain
MF702699_00222	1367491.BN865_08110c	7e-72	276.6	Epsilonproteobacteria													Epsilonproteobacteria	1QE88@1224,2YPD0@29547,42S4M@68525,COG0500@1,COG0500@2	NA|NA|NA	Q	identified by Glimmer3 with a raw score of
MF702699_01043	1367491.BN865_05630	1.6e-285	988.0	Epsilonproteobacteria	nikZ			ko:K02035	ko02024,map02024	M00239			ko00000,ko00001,ko00002,ko02000	3.A.1.5			Epsilonproteobacteria	1MUZH@1224,2YN87@29547,42MFK@68525,COG0747@1,COG0747@2	NA|NA|NA	E	Abc transporter
MF703045_01656	1442598.JABW01000024_gene1554	8.3e-11	75.1	Proteobacteria													Epsilonproteobacteria	1R25H@1224,COG1196@1,COG1196@2	NA|NA|NA	D	nuclear chromosome segregation
533AP_00066	354242.CJJ81176_0594	5.7e-33	146.7	Epsilonproteobacteria													Epsilonproteobacteria	1PD9P@1224,2BQN3@1,2YRXY@29547,32JIB@2,430G8@68525	NA|NA|NA
536AP_00422	192222.Cj1337	0.0	1126.3	Epsilonproteobacteria	pseE												Epsilonproteobacteria	1R4P0@1224,2YMMI@29547,42NB8@68525,COG2604@1,COG2604@2	NA|NA|NA	S	hmm pf01973
533AP_00153	354242.CJJ81176_0686	4.4e-92	344.0	Epsilonproteobacteria													Epsilonproteobacteria	1Q3RC@1224,2AJ74@1,2YQZ4@29547,319RW@2,42XPY@68525	NA|NA|NA
533AP_00175	192222.Cj1417c	1.2e-111	409.1	Epsilonproteobacteria				ko:K07010					ko00000,ko01002				Epsilonproteobacteria	1MZVA@1224,2YNZY@29547,42R3F@68525,COG2071@1,COG2071@2	NA|NA|NA	S	glutamine amidotransferase
536AP_01712	354242.CJJ81176_0751	2.4e-253	880.9	Epsilonproteobacteria													Epsilonproteobacteria	1N0B0@1224,2YNFV@29547,42Q5S@68525,COG4222@1,COG4222@2	NA|NA|NA	S	Esterase-like activity of phytase
533AP_00231	354242.CJJ81176_0757	2.9e-126	458.0	Epsilonproteobacteria	cjaC			ko:K02030		M00236			ko00000,ko00002,ko02000	3.A.1.3			Epsilonproteobacteria	1MV3Q@1224,2YNIZ@29547,42MKG@68525,COG0834@1,COG0834@2	NA|NA|NA	ET	Belongs to the bacterial solute-binding protein 3 family
C11_01621	192222.Cj0058	1.7e-69	268.5	Epsilonproteobacteria				ko:K06992					ko00000				Epsilonproteobacteria	1R9HR@1224,2YPI0@29547,42SSR@68525,COG3271@1,COG3271@2	NA|NA|NA	S	Peptidase C39 family
C14_00901	192222.Cj1305c	6.2e-103	380.2	Epsilonproteobacteria													Epsilonproteobacteria	1NV4Y@1224,2YN5F@29547,42N7G@68525,COG1506@1,COG1506@2	NA|NA|NA	E	no Hp match. A member of the 617 family of C.j. proteins containing homopolymeric tracts
C14_01401	192222.Cj1560	9.4e-78	296.6	Epsilonproteobacteria				ko:K07089					ko00000				Epsilonproteobacteria	1MUN8@1224,2YN61@29547,42MF8@68525,COG0701@1,COG0701@2	NA|NA|NA	S	permease
533AP_00344	683083.C414_000390000	1.6e-174	618.6	Epsilonproteobacteria													Epsilonproteobacteria	1R615@1224,2YNMN@29547,42QGC@68525,COG4092@1,COG4092@2	NA|NA|NA	M	N-terminal domain of galactosyltransferase
533AP_00345	306264.CUP1268	4.6e-82	311.6	Epsilonproteobacteria													Epsilonproteobacteria	1QV6M@1224,2YNR4@29547,42UVZ@68525,COG1216@1,COG1216@2	NA|NA|NA	S	TupA-like ATPgrasp
533AP_00346	306264.CUP1270	3e-89	335.9	Epsilonproteobacteria													Epsilonproteobacteria	1R4XG@1224,2YNVZ@29547,42QXZ@68525,COG0463@1,COG0463@2	NA|NA|NA	M	Glycosyltransferase like family 2
533AP_00001	354242.CJJ81176_0529	2.9e-61	242.7	Epsilonproteobacteria													Epsilonproteobacteria	1MXIP@1224,2YQSP@29547,42WVY@68525,COG3210@1,COG3210@2	NA|NA|NA	U	haemagglutination activity domain
533AP_00359	537971.HCCG_00143	8.5e-64	250.0	Epsilonproteobacteria													Epsilonproteobacteria	1RDQ2@1224,2YQ7T@29547,42WDI@68525,COG4122@1,COG4122@2	NA|NA|NA	S	Macrocin-O-methyltransferase (TylF)
533AP_00420	354242.CJJ81176_1356	3e-44	184.1	Epsilonproteobacteria													Epsilonproteobacteria	1N2I9@1224,2YQDJ@29547,42W6G@68525,COG3668@1,COG3668@2	NA|NA|NA	S	Plasmid stabilization system
533AP_00421	354242.CJJ81176_1355	5.9e-32	142.9	Epsilonproteobacteria													Epsilonproteobacteria	1Q69G@1224,29DHM@1,2YSRC@29547,300FE@2,432P9@68525	NA|NA|NA
533AP_00239	537970.HCAN_0465	3.9e-67	261.5	Epsilonproteobacteria			4.1.1.44	ko:K01607	ko00362,ko01100,ko01120,ko01220,map00362,map01100,map01120,map01220		R03470	RC00938	ko00000,ko00001,ko01000				Epsilonproteobacteria	1PEP4@1224,2YPAX@29547,42RP1@68525,COG0599@1,COG0599@2	NA|NA|NA	S	Carboxymuconolactone decarboxylase
533AP_00517	192222.Cj1632c	2.9e-20	103.6	Epsilonproteobacteria													Epsilonproteobacteria	1Q6RP@1224,2BMHC@1,2YSJY@29547,32G26@2,433NJ@68525	NA|NA|NA
533AP_00710	354242.CJJ81176_1068	1.6e-25	121.3	Epsilonproteobacteria	thiS			ko:K03154	ko04122,map04122				ko00000,ko00001				Epsilonproteobacteria	1Q27P@1224,2YQJU@29547,42V40@68525,COG2104@1,COG2104@2	NA|NA|NA	H	Thiamine biosynthesis protein
533AP_00716	1367491.BN865_10810	3.4e-90	337.8	delta/epsilon subdivisions													Epsilonproteobacteria	1RGDP@1224,42SFM@68525,COG1280@1,COG1280@2	NA|NA|NA	E	LysE family
533AP_00751	354242.CJJ81176_1102	1.6e-140	505.4	Epsilonproteobacteria				ko:K06923					ko00000				Epsilonproteobacteria	1MVMX@1224,2YN50@29547,42M13@68525,COG2607@1,COG2607@2	NA|NA|NA	S	Protein of unknown function (DUF815)
533AP_00804	1548151.LS70_05800	3.4e-36	157.9	Epsilonproteobacteria													Epsilonproteobacteria	1RDA2@1224,2YT05@29547,43C3T@68525,COG1898@1,COG1898@2	NA|NA|NA	M	WxcM-like, C-terminal
533AP_00811	1121267.JHZL01000025_gene1396	6.3e-54	218.4	Epsilonproteobacteria													Epsilonproteobacteria	1Q59A@1224,2AJPF@1,2YRZ2@29547,31AB0@2,430U4@68525	NA|NA|NA	S	Protein of unknown function (DUF2972)
533AP_00888	192222.Cj1222c	3.6e-216	757.3	Epsilonproteobacteria	dccS		2.7.13.3	ko:K02484					ko00000,ko01000,ko01001,ko02022				Epsilonproteobacteria	1QUJA@1224,2YN1R@29547,42MZ2@68525,COG0642@1,COG0642@2	NA|NA|NA	T	Histidine kinase
533AP_00972	354242.CJJ81176_1330	2.8e-72	278.1	Epsilonproteobacteria	pseH		2.3.1.202	ko:K15896	ko00520,map00520		R09842	RC00004,RC00166	ko00000,ko00001,ko01000				Epsilonproteobacteria	1NIVC@1224,2YPSY@29547,42U80@68525,COG1670@1,COG1670@2	NA|NA|NA	J	Pseudaminic acid biosynthesis N-acetyl transferase
533AP_01034	354242.CJJ81176_0345	6.6e-218	763.1	Epsilonproteobacteria													Epsilonproteobacteria	1N3YK@1224,2YMJ6@29547,42MZK@68525,COG2954@1,COG2954@2	NA|NA|NA	S	triphosphatase activity
533AP_01450	192222.Cj0967	0.0	1199.9	Epsilonproteobacteria													Epsilonproteobacteria	1Q4H2@1224,2BUTW@1,2YR6M@29547,32Q5F@2,42Z6G@68525	NA|NA|NA
533AP_01044	354242.CJJ81176_0355	1.1e-49	202.2	Epsilonproteobacteria	fdxA												Epsilonproteobacteria	1QUJB@1224,2YPU2@29547,42TSI@68525,COG1145@1,COG1145@2	NA|NA|NA	C	Ferredoxin
533AP_00812	354242.CJJ81176_1154	5.4e-71	274.6	Epsilonproteobacteria													Epsilonproteobacteria	1Q4SH@1224,2YRQD@29547,42ZSD@68525,COG1083@1,COG1083@2	NA|NA|NA	M	Beta-1,4-N-acetylgalactosaminyltransferase (CgtA)
533AP_01135	354242.CJJ81176_0448	3.2e-49	201.1	Epsilonproteobacteria													Epsilonproteobacteria	1Q3A2@1224,2BSFE@1,2YQRT@29547,32MHH@2,42X03@68525	NA|NA|NA
533AP_00828	354242.CJJ81176_1746	1.2e-91	342.4	Proteobacteria													Epsilonproteobacteria	1RI0Q@1224,COG5472@1,COG5472@2	NA|NA|NA	S	Small integral membrane protein
533AP_01350	1367491.BN865_02000c	1.2e-13	83.2	Epsilonproteobacteria				ko:K12684					ko00000,ko01000,ko02000,ko02044	1.B.12.4			Epsilonproteobacteria	1QIU6@1224,2YN7H@29547,42QDA@68525,COG3468@1,COG3468@2	NA|NA|NA	MU	Immunoglobulin A1 protease
533AP_01015	192222.Cj0304c	3.8e-125	454.1	Epsilonproteobacteria	bioC		2.1.1.197	ko:K02169	ko00780,ko01100,map00780,map01100	M00572	R09543	RC00003,RC00460	ko00000,ko00001,ko00002,ko01000				Epsilonproteobacteria	1QUHW@1224,2YTAA@29547,43BVE@68525,COG0500@1,COG0500@2	NA|NA|NA	Q	Converts the free carboxyl group of a malonyl-thioester to its methyl ester by transfer of a methyl group from S-adenosyl- L-methionine (SAM). It allows to synthesize pimeloyl-ACP via the fatty acid synthetic pathway
533AP_01451	537972.ABQU01000036_gene1787	4.3e-08	64.3	Epsilonproteobacteria													Epsilonproteobacteria	1Q4H2@1224,2BUTW@1,2YR6M@29547,32Q5F@2,42Z6G@68525	NA|NA|NA
533AP_01254	537972.ABQU01000051_gene1838	2.9e-41	175.6	Epsilonproteobacteria				ko:K12056					ko00000,ko02044	3.A.7.11.1			Epsilonproteobacteria	1MXCR@1224,2YPC2@29547,42S5X@68525,COG4678@1,COG4678@2	NA|NA|NA	G	TraG-like protein, N-terminal region
533AP_01586	354242.CJJ81176_0774	3.4e-65	254.6	Epsilonproteobacteria	grpE			ko:K03687					ko00000,ko03029,ko03110				Epsilonproteobacteria	1RH8T@1224,2YPMC@29547,42TM2@68525,COG0576@1,COG0576@2	NA|NA|NA	O	Participates actively in the response to hyperosmotic and heat shock by preventing the aggregation of stress-denatured proteins, in association with DnaK and GrpE. It is the nucleotide exchange factor for DnaK and may function as a thermosensor. Unfolded proteins bind initially to DnaJ
MF701989_00910	306263.Cla_0297	0.0	1484.2	Epsilonproteobacteria			2.7.8.12	ko:K09809					ko00000,ko01000				Epsilonproteobacteria	1R8IQ@1224,2YNRY@29547,42QBA@68525,COG0438@1,COG0438@2,COG0457@1,COG0457@2,COG1887@1,COG1887@2,COG4783@1,COG4783@2	NA|NA|NA	M	CDP-Glycerol:Poly(glycerophosphate) glycerophosphotransferase
533AP_01349	1367491.BN865_02000c	2.5e-11	74.3	Epsilonproteobacteria				ko:K12684					ko00000,ko01000,ko02000,ko02044	1.B.12.4			Epsilonproteobacteria	1QIU6@1224,2YN7H@29547,42QDA@68525,COG3468@1,COG3468@2	NA|NA|NA	MU	Immunoglobulin A1 protease
C13_01767	683083.C414_000040085	4.1e-92	344.0	Epsilonproteobacteria	tssD			ko:K11903	ko02025,ko03070,map02025,map03070	M00334			ko00000,ko00001,ko00002,ko02044				Epsilonproteobacteria	1MXFB@1224,2YNDJ@29547,42Q89@68525,COG3157@1,COG3157@2	NA|NA|NA	S	Type VI secretion system effector, Hcp
536AP_00333	354242.CJJ81176_1424	1.5e-186	658.7	Epsilonproteobacteria			2.7.1.168	ko:K07031	ko00540,map00540		R09770	RC00002,RC00078	ko00000,ko00001,ko01000				Epsilonproteobacteria	1QWU7@1224,2YN5I@29547,42QI3@68525,COG2605@1,COG2605@2	NA|NA|NA	S	GHMP kinases C terminal
536AP_00335	192222.Cj1423c	1.9e-110	405.2	Epsilonproteobacteria			2.7.7.71	ko:K15669	ko00540,map00540		R09772	RC00002	ko00000,ko00001,ko01000				Epsilonproteobacteria	1MUYJ@1224,2YNSH@29547,42PGT@68525,COG1208@1,COG1208@2	NA|NA|NA	JM	Nucleotidyl transferase
MF6671_00021	192222.Cj1437c	1.6e-98	366.3	Epsilonproteobacteria			2.6.1.9	ko:K00817	ko00340,ko00350,ko00360,ko00400,ko00401,ko00960,ko01100,ko01110,ko01130,ko01230,map00340,map00350,map00360,map00400,map00401,map00960,map01100,map01110,map01130,map01230	M00026	R00694,R00734,R03243	RC00006,RC00888	ko00000,ko00001,ko00002,ko01000,ko01007				Epsilonproteobacteria	1MW7I@1224,2YRF2@29547,42NCH@68525,COG0079@1,COG0079@2	NA|NA|NA	E	Aminotransferase class I and II
LK152_01753	192222.Cj1437c	3.8e-212	743.8	Epsilonproteobacteria			2.6.1.9	ko:K00817	ko00340,ko00350,ko00360,ko00400,ko00401,ko00960,ko01100,ko01110,ko01130,ko01230,map00340,map00350,map00360,map00400,map00401,map00960,map01100,map01110,map01130,map01230	M00026	R00694,R00734,R03243	RC00006,RC00888	ko00000,ko00001,ko00002,ko01000,ko01007				Epsilonproteobacteria	1MW7I@1224,2YRF2@29547,42NCH@68525,COG0079@1,COG0079@2	NA|NA|NA	E	Aminotransferase class I and II
LK152_01754	192222.Cj1436c	6.5e-221	773.1	delta/epsilon subdivisions													Epsilonproteobacteria	1MW7I@1224,42NV6@68525,COG0079@1,COG0079@2	NA|NA|NA	E	PFAM aminotransferase class I and II
533AP_00974	192222.Cj1314c	2.9e-131	474.6	Epsilonproteobacteria	hisF2			ko:K02500	ko00340,ko01100,ko01110,ko01230,map00340,map01100,map01110,map01230	M00026	R04558	RC00010,RC01190,RC01943	ko00000,ko00001,ko00002,ko01000				Epsilonproteobacteria	1MUS0@1224,2YPNI@29547,42NDY@68525,COG0107@1,COG0107@2	NA|NA|NA	E	IGPS catalyzes the conversion of PRFAR and glutamine to IGP, AICAR and glutamate. The HisF subunit catalyzes the cyclization activity that produces IGP and AICAR from PRFAR using the ammonia provided by the HisH subunit
533AP_00975	192222.Cj1315c	5.9e-106	390.2	Epsilonproteobacteria	hisH2			ko:K02501	ko00340,ko01100,ko01110,ko01230,map00340,map01100,map01110,map01230	M00026	R04558	RC00010,RC01190,RC01943	ko00000,ko00001,ko00002,ko01000				Epsilonproteobacteria	1MU4X@1224,2YP1G@29547,42QX8@68525,COG0118@1,COG0118@2	NA|NA|NA	E	IGPS catalyzes the conversion of PRFAR and glutamine to IGP, AICAR and glutamate. The HisH subunit provides the glutamine amidotransferase activity that produces the ammonia necessary to HisF for the synthesis of IGP and AICAR
536AP_01718	192222.Cj0734c	1.7e-134	485.3	Epsilonproteobacteria	cjaC			ko:K02030		M00236			ko00000,ko00002,ko02000	3.A.1.3			Epsilonproteobacteria	1MV3Q@1224,2YNIZ@29547,42MKG@68525,COG0834@1,COG0834@2	NA|NA|NA	ET	Belongs to the bacterial solute-binding protein 3 family
533AP_01579	354242.CJJ81176_0786	1.9e-220	771.5	Epsilonproteobacteria	hisS		6.1.1.21	ko:K01892	ko00970,map00970	M00359,M00360	R03655	RC00055,RC00523	ko00000,ko00001,ko00002,ko01000,ko01007,ko03016				Epsilonproteobacteria	1MV2K@1224,2YMII@29547,42MG0@68525,COG0124@1,COG0124@2	NA|NA|NA	J	histidyl-tRNA synthetase
533AP_01587	354242.CJJ81176_0773	4.9e-145	520.4	Epsilonproteobacteria	hrcA			ko:K03705					ko00000,ko03000				Epsilonproteobacteria	1PIAE@1224,2YMP1@29547,42MUC@68525,COG1420@1,COG1420@2	NA|NA|NA	K	Heat-inducible transcription repressor HrcA
MF702462_00468	1123311.KB904457_gene662	0.0	1903.3	Bacilli													Epsilonproteobacteria	1TP7S@1239,4HB5A@91061,COG0610@1,COG0610@2	NA|NA|NA	L	Subunit R is required for both nuclease and ATPase activities, but not for modification
C13_00940	1548151.LS70_01095	3.9e-83	315.5	Bacteria													Epsilonproteobacteria	COG0732@1,COG0732@2	NA|NA|NA	V	type I restriction modification DNA specificity domain
C13_01146	1367491.BN865_05940c	2.3e-56	226.5	Epsilonproteobacteria			3.1.21.3	ko:K01154					ko00000,ko01000,ko02048				Epsilonproteobacteria	1R4KU@1224,2YPNG@29547,42SK0@68525,COG0732@1,COG0732@2	NA|NA|NA	V	COG0732 Restriction endonuclease S subunits
533AP_00241	1367491.BN865_05940c	6.5e-56	224.9	Epsilonproteobacteria			3.1.21.3	ko:K01154					ko00000,ko01000,ko02048				Epsilonproteobacteria	1R4KU@1224,2YPNG@29547,42SK0@68525,COG0732@1,COG0732@2	NA|NA|NA	V	COG0732 Restriction endonuclease S subunits
536AP_00583	1548151.LS70_07245	2e-79	302.8	Bacteria													Epsilonproteobacteria	28KVY@1,2ZACE@2	NA|NA|NA	S	Bacterial protein of unknown function (HtrL_YibB)
533AP_00120	192222.Cj0622	0.0	1344.7	Epsilonproteobacteria	hypF			ko:K04656					ko00000				Epsilonproteobacteria	1MVP8@1224,2YM8M@29547,42M3G@68525,COG0068@1,COG0068@2	NA|NA|NA	O	Along with HypE, it catalyzes the synthesis of the CN ligands of the active site iron of NiFe -hydrogenases using carbamoylphosphate as a substrate. It functions as a carbamoyl transferase using carbamoylphosphate as a substrate and transferring the carboxamido moiety in an ATP-dependent reaction to the thiolate of the C-terminal cysteine of HypE yielding a protein-S-carboxamide
MF6707_01503	1548153.LR59_01150	1.4e-95	356.7	Epsilonproteobacteria													Epsilonproteobacteria	1MU23@1224,2YMDW@29547,42N7I@68525,COG0582@1,COG0582@2	NA|NA|NA	L	Belongs to the 'phage' integrase family
MF6671_00442	565034.BHWA1_00926	4.1e-34	151.0	Spirochaetes													Epsilonproteobacteria	2J5CU@203691,COG0673@1,COG0673@2	NA|NA|NA	S	Oxidoreductase
LK151_01741	702459.BBPR_0702	8.9e-53	213.8	Bifidobacteriales													Epsilonproteobacteria	2GNHP@201174,4CYVZ@85004,COG1211@1,COG1211@2	NA|NA|NA	I	Catalyzes the formation of 4-diphosphocytidyl-2-C- methyl-D-erythritol from CTP and 2-C-methyl-D-erythritol 4- phosphate (MEP)
MF6707_00510	192222.Cj0480c	2e-127	461.8	Epsilonproteobacteria													Epsilonproteobacteria	1R9GJ@1224,2YPSZ@29547,42URK@68525,COG1414@1,COG1414@2	NA|NA|NA	K	Transcriptional regulator
MF6707_00160	192222.Cj1143	2.2e-311	1074.7	Epsilonproteobacteria				ko:K13689					ko00000,ko01000,ko01003		GT82		Epsilonproteobacteria	1PEBH@1224,2YRM4@29547,43A3A@68525,COG1083@1,COG1083@2	NA|NA|NA	M	Beta-1,4-N-acetylgalactosaminyltransferase (CgtA)
537AC_00958	192222.Cj1588c	2.4e-27	127.5	Epsilonproteobacteria													Epsilonproteobacteria	1MU46@1224,2YNS4@29547,42N05@68525,COG0477@1,COG0477@2	NA|NA|NA	EGP	proline betaine transporter
533AP_00339	192222.Cj1448c	2.1e-140	505.0	Epsilonproteobacteria	kpsM			ko:K09688	ko02010,map02010	M00249			ko00000,ko00001,ko00002,ko02000	3.A.1.101			Epsilonproteobacteria	1MUTE@1224,2YN1I@29547,42NXC@68525,COG1682@1,COG1682@2	NA|NA|NA	GM	permease protein
533AP_00970	192222.Cj1311	2.6e-126	458.0	Epsilonproteobacteria	pseF		2.7.7.43,2.7.7.81	ko:K00983,ko:K15899	ko00520,ko01100,map00520,map01100		R01117,R04215,R09843	RC00152	ko00000,ko00001,ko01000				Epsilonproteobacteria	1QACI@1224,2YNAX@29547,42QBP@68525,COG1083@1,COG1083@2	NA|NA|NA	M	CMP-N-acetylneuraminic acid synthetase
536AP_00427	683083.C414_000290010	1.2e-115	422.5	Epsilonproteobacteria	ptmB	GO:0000271,GO:0003674,GO:0003824,GO:0005975,GO:0005976,GO:0006629,GO:0008150,GO:0008152,GO:0008610,GO:0008653,GO:0009058,GO:0009059,GO:0009103,GO:0009987,GO:0016051,GO:0016740,GO:0016772,GO:0016779,GO:0033692,GO:0034637,GO:0034645,GO:0043170,GO:0044237,GO:0044238,GO:0044249,GO:0044255,GO:0044260,GO:0044262,GO:0044264,GO:0071704,GO:1901135,GO:1901137,GO:1901576,GO:1903509	2.7.7.82	ko:K18431	ko00520,map00520		R10182	RC00152	ko00000,ko00001,ko01000				Epsilonproteobacteria	1QACI@1224,2YN1C@29547,42P8F@68525,COG1083@1,COG1083@2	NA|NA|NA	M	Cytidylyltransferase
537AC_00216	192222.Cj1311	3.7e-120	437.6	Epsilonproteobacteria	pseF		2.7.7.43,2.7.7.81	ko:K00983,ko:K15899	ko00520,ko01100,map00520,map01100		R01117,R04215,R09843	RC00152	ko00000,ko00001,ko01000				Epsilonproteobacteria	1QACI@1224,2YNAX@29547,42QBP@68525,COG1083@1,COG1083@2	NA|NA|NA	M	CMP-N-acetylneuraminic acid synthetase
TB1130_00294	1408442.JADE01000005_gene1224	3e-138	498.4	Epsilonproteobacteria	legG	GO:0003674,GO:0003824,GO:0004553,GO:0005975,GO:0008150,GO:0008152,GO:0009058,GO:0016051,GO:0016787,GO:0016798,GO:0044238,GO:0071704,GO:1901576	3.2.1.184	ko:K18429	ko00520,map00520		R10187	RC00005,RC00288	ko00000,ko00001,ko01000				Epsilonproteobacteria	1MWZN@1224,2YMSZ@29547,42N4A@68525,COG0381@1,COG0381@2	NA|NA|NA	M	UDP-N-acetylglucosamine 2-epimerase
536AP_00430	192222.Cj1328	2.7e-192	677.9	Epsilonproteobacteria	legG	GO:0003674,GO:0003824,GO:0004553,GO:0005975,GO:0008150,GO:0008152,GO:0009058,GO:0016051,GO:0016787,GO:0016798,GO:0044238,GO:0071704,GO:1901576	3.2.1.184	ko:K18429	ko00520,map00520		R10187	RC00005,RC00288	ko00000,ko00001,ko01000				Epsilonproteobacteria	1MWZN@1224,2YMSZ@29547,42N4A@68525,COG0381@1,COG0381@2	NA|NA|NA	M	UDP-N-acetylglucosamine 2-epimerase
MF6707_00162	192222.Cj1141	1.7e-193	681.8	Epsilonproteobacteria			2.5.1.56,3.2.1.183	ko:K01654,ko:K08068	ko00520,ko01100,map00520,map01100		R01804,R04435	RC00159	ko00000,ko00001,ko01000				Epsilonproteobacteria	1MWG3@1224,2YNC9@29547,42MK3@68525,COG2089@1,COG2089@2	NA|NA|NA	M	sialic acid synthase
536AP_00431	192222.Cj1327	2.2e-182	644.8	Epsilonproteobacteria	legI	GO:0003674,GO:0003824,GO:0005975,GO:0008150,GO:0008152,GO:0009058,GO:0016051,GO:0016740,GO:0016765,GO:0044238,GO:0071704,GO:1901576	2.5.1.101	ko:K18430	ko00520,map00520		R10304	RC00159	ko00000,ko00001,ko01000				Epsilonproteobacteria	1MWG3@1224,2YMZ1@29547,42ME3@68525,COG2089@1,COG2089@2	NA|NA|NA	M	NeuB family
533AP_00354	354242.CJJ81176_1158	3.9e-190	670.6	Epsilonproteobacteria			2.5.1.56,3.2.1.183	ko:K01654,ko:K08068	ko00520,ko01100,map00520,map01100		R01804,R04435	RC00159	ko00000,ko00001,ko01000				Epsilonproteobacteria	1MWG3@1224,2YNC9@29547,42MK3@68525,COG2089@1,COG2089@2	NA|NA|NA	M	sialic acid synthase
536AP_01473	683083.C414_000260137	3.3e-34	152.1	Bacteria													Epsilonproteobacteria	COG2932@1,COG2932@2	NA|NA|NA	K	sequence-specific DNA binding
C11_00006	354242.CJJ81176_1322	4.2e-294	1016.5	Epsilonproteobacteria				ko:K04786	ko01053,map01053				ko00000,ko00001,ko01004,ko01008				Epsilonproteobacteria	1QK4F@1224,2YNFW@29547,42NH4@68525,COG1020@1,COG1020@2	NA|NA|NA	Q	amino acid adenylation domain protein
533AP_00998	354242.CJJ81176_0314	1.7e-191	675.2	Epsilonproteobacteria	lpxB		2.4.1.182	ko:K00748	ko00540,ko01100,map00540,map01100	M00060	R04606	RC00005,RC00059	ko00000,ko00001,ko00002,ko01000,ko01003,ko01005		GT19	iIT341.HP0867	Epsilonproteobacteria	1MVBI@1224,2YN2K@29547,42P35@68525,COG0763@1,COG0763@2	NA|NA|NA	M	Condensation of UDP-2,3-diacylglucosamine and 2,3- diacylglucosamine-1-phosphate to form lipid A disaccharide, a precursor of lipid A, a phosphorylated glycolipid that anchors the lipopolysaccharide to the outer membrane of the cell
536AP_01147	354242.CJJ81176_0314	2.3e-201	708.0	Epsilonproteobacteria	lpxB		2.4.1.182	ko:K00748	ko00540,ko01100,map00540,map01100	M00060	R04606	RC00005,RC00059	ko00000,ko00001,ko00002,ko01000,ko01003,ko01005		GT19	iIT341.HP0867	Epsilonproteobacteria	1MVBI@1224,2YN2K@29547,42P35@68525,COG0763@1,COG0763@2	NA|NA|NA	M	Condensation of UDP-2,3-diacylglucosamine and 2,3- diacylglucosamine-1-phosphate to form lipid A disaccharide, a precursor of lipid A, a phosphorylated glycolipid that anchors the lipopolysaccharide to the outer membrane of the cell
C13_01846	537971.HCCG_00041	3.7e-18	97.8	Epsilonproteobacteria				ko:K07171					ko00000,ko01000,ko02048				Epsilonproteobacteria	1MYHT@1224,2YPZ6@29547,42UHN@68525,COG2337@1,COG2337@2	NA|NA|NA	L	Toxic component of a toxin-antitoxin (TA) module
536AP_00209	192222.Cj1564	1.1e-275	955.7	Epsilonproteobacteria				ko:K03406	ko02020,ko02030,map02020,map02030				ko00000,ko00001,ko02035				Epsilonproteobacteria	1MU9B@1224,2YM8Z@29547,42M22@68525,COG0840@1,COG0840@2	NA|NA|NA	NT	methyl-accepting chemotaxis protein
533AP_00538	354242.CJJ81176_1644	8.5e-81	306.2	Epsilonproteobacteria			3.4.17.13	ko:K13694,ko:K13695					ko00000,ko01000,ko01002,ko01011				Epsilonproteobacteria	1N0EE@1224,2YPKY@29547,42V3C@68525,COG0791@1,COG0791@2	NA|NA|NA	M	NlpC/P60 family
C11_01059	192222.Cj1726c	6.2e-165	586.6	Epsilonproteobacteria	metA		2.3.1.46	ko:K00651	ko00270,ko00920,ko01100,ko01110,ko01230,map00270,map00920,map01100,map01110,map01230	M00017	R01777	RC00004,RC00041	ko00000,ko00001,ko00002,ko01000				Epsilonproteobacteria	1MV64@1224,2YNBT@29547,42M9B@68525,COG1897@1,COG1897@2	NA|NA|NA	E	Transfers an acetyl group from acetyl-CoA to L- homoserine, forming acetyl-L-homoserine
C11_01060	354242.CJJ81176_0023	1.9e-239	834.7	Epsilonproteobacteria	metY		2.5.1.49	ko:K01740	ko00270,ko01100,map00270,map01100		R01287,R04859	RC00020,RC02821,RC02848	ko00000,ko00001,ko01000				Epsilonproteobacteria	1NQME@1224,2YMSV@29547,43DRR@68525,COG2873@1,COG2873@2	NA|NA|NA	E	o-acetylhomoserine
533AP_01454	354242.CJJ81176_0177	1.3e-132	479.2	Epsilonproteobacteria	znuB			ko:K02075,ko:K09816	ko02010,map02010	M00242,M00244			ko00000,ko00001,ko00002,ko02000	3.A.1.15,3.A.1.15.3,3.A.1.15.5			Epsilonproteobacteria	1MVC2@1224,2YMMF@29547,42MYM@68525,COG1108@1,COG1108@2	NA|NA|NA	P	Abc transporter
533AP_01014	192222.Cj0303c	2.9e-131	474.6	Epsilonproteobacteria	modA			ko:K02020	ko02010,map02010	M00189			ko00000,ko00001,ko00002,ko02000	3.A.1.8			Epsilonproteobacteria	1MVNA@1224,2YNG3@29547,42QWE@68525,COG0725@1,COG0725@2	NA|NA|NA	P	ABC transporter, periplasmic molybdate-binding protein
MF702699_00018	537972.ABQU01000040_gene1714	2e-72	278.9	Epsilonproteobacteria													Epsilonproteobacteria	1MWFS@1224,2YN24@29547,42MBZ@68525,COG0656@1,COG0656@2	NA|NA|NA	S	Aldo/keto reductase family
533AP_00406	192222.Cj1368	1.4e-203	715.3	Epsilonproteobacteria	mqnE		2.5.1.120	ko:K18285	ko00130,ko01110,map00130,map01110		R10667	RC00021,RC03234	ko00000,ko00001,ko01000				Epsilonproteobacteria	1QN23@1224,2YMA7@29547,42M6Z@68525,COG1060@1,COG1060@2	NA|NA|NA	H	Radical SAM enzyme that catalyzes the addition of the adenosyl radical to the double bond of 3- (1- carboxyvinyl)oxy benzoate, leading to aminodeoxyfutalosine (AFL), a key intermediate in the formation of menaquinone (MK, vitamin K2) from chorismate
533AP_00779	192222.Cj1112c	1e-65	255.8	Epsilonproteobacteria	msrB		1.8.4.12	ko:K07305					ko00000,ko01000				Epsilonproteobacteria	1RK44@1224,2YPCU@29547,43BC5@68525,COG0229@1,COG0229@2	NA|NA|NA	C	Peptide-methionine (R)-S-oxide reductase
MF6671_01454	354242.CJJ81176_0070	1.5e-220	771.9	Proteobacteria													Epsilonproteobacteria	1N2DY@1224,COG0744@1,COG0744@2	NA|NA|NA	M	Transglycosylase
533AP_00702	192222.Cj1039	5.3e-192	676.8	Epsilonproteobacteria	murG		2.4.1.227	ko:K02563	ko00550,ko01100,ko01502,ko04112,map00550,map01100,map01502,map04112		R05032,R05662	RC00005,RC00049	ko00000,ko00001,ko01000,ko01011		GT28		Epsilonproteobacteria	1MVIB@1224,2YMI9@29547,42ME1@68525,COG0707@1,COG0707@2	NA|NA|NA	M	Cell wall formation. Catalyzes the transfer of a GlcNAc subunit on undecaprenyl-pyrophosphoryl-MurNAc-pentapeptide (lipid intermediate I) to form undecaprenyl-pyrophosphoryl-MurNAc- (pentapeptide)GlcNAc (lipid intermediate II)
533AP_00375	683083.C414_000350062	2.5e-100	371.3	Epsilonproteobacteria	nadD		2.7.7.18	ko:K00969	ko00760,ko01100,map00760,map01100	M00115	R00137,R03005	RC00002	ko00000,ko00001,ko00002,ko01000				Epsilonproteobacteria	1NG4J@1224,2YMQR@29547,42P0F@68525,COG1057@1,COG1057@2	NA|NA|NA	H	Catalyzes the reversible adenylation of nicotinate mononucleotide (NaMN) to nicotinic acid adenine dinucleotide (NaAD)
C11_00166	354242.CJJ81176_1161	4.2e-121	440.7	Epsilonproteobacteria			2.7.7.82	ko:K18431	ko00520,map00520		R10182	RC00152	ko00000,ko00001,ko01000				Epsilonproteobacteria	1QACI@1224,2YP8B@29547,42RJA@68525,COG1083@1,COG1083@2	NA|NA|NA	M	Cytidylyltransferase
C13_00248	683083.C414_000240001	1.2e-46	192.2	Epsilonproteobacteria				ko:K03449					ko00000,ko02000	2.A.1.17			Epsilonproteobacteria	1MXGT@1224,2YMET@29547,42RSA@68525,COG2807@1,COG2807@2	NA|NA|NA	P	Major facilitator superfamily
C13_00403	1367491.BN865_15830c	1.7e-171	608.6	Epsilonproteobacteria	amt			ko:K03320					ko00000,ko02000	1.A.11			Epsilonproteobacteria	1NR9F@1224,2YN9H@29547,42MFT@68525,COG0004@1,COG0004@2	NA|NA|NA	P	Ammonium Transporter
533AP_01009	192222.Cj0298c	4.2e-147	527.3	Epsilonproteobacteria	panB		2.1.2.11	ko:K00606	ko00770,ko01100,ko01110,map00770,map01100,map01110	M00119	R01226	RC00022,RC00200	ko00000,ko00001,ko00002,ko01000				Epsilonproteobacteria	1MU3B@1224,2YMU9@29547,42MES@68525,COG0413@1,COG0413@2	NA|NA|NA	H	Catalyzes the reversible reaction in which hydroxymethyl group from 5,10-methylenetetrahydrofolate is transferred onto alpha-ketoisovalerate to form ketopantoate
533AP_01008	192222.Cj0297c	1.2e-157	562.4	Epsilonproteobacteria	panC		6.3.2.1	ko:K01918	ko00410,ko00770,ko01100,ko01110,map00410,map00770,map01100,map01110	M00119	R02473	RC00096,RC00141	ko00000,ko00001,ko00002,ko01000				Epsilonproteobacteria	1MV1S@1224,2YMKA@29547,42N3J@68525,COG0414@1,COG0414@2	NA|NA|NA	H	Catalyzes the condensation of pantoate with beta-alanine in an ATP-dependent reaction via a pantoyl-adenylate intermediate
533AP_01007	192222.Cj0296c	2.5e-62	244.6	Epsilonproteobacteria	panD		4.1.1.11	ko:K01579	ko00410,ko00770,ko01100,ko01110,map00410,map00770,map01100,map01110	M00119	R00489	RC00299	ko00000,ko00001,ko00002,ko01000				Epsilonproteobacteria	1RI1B@1224,2YPGH@29547,42SBM@68525,COG0853@1,COG0853@2	NA|NA|NA	H	Catalyzes the pyruvoyl-dependent decarboxylation of aspartate to produce beta-alanine
533AP_00817	1367491.BN865_09820c	1.6e-216	758.8	Epsilonproteobacteria	algI												Epsilonproteobacteria	1MUXN@1224,2YN3N@29547,42MIR@68525,COG1696@1,COG1696@2	NA|NA|NA	M	Alginate O-acetylation protein
C11_01013	354242.CJJ81176_1680	0.0	1385.2	delta/epsilon subdivisions													Epsilonproteobacteria	1MVA8@1224,42NBE@68525,COG2936@1,COG2936@2	NA|NA|NA	S	CocE NonD family
C13_01004	1367491.BN865_01310	3.7e-44	184.5	Epsilonproteobacteria				ko:K02445,ko:K11382	ko02020,map02020				ko00000,ko00001,ko02000	2.A.1.4.2,2.A.1.4.3			Epsilonproteobacteria	1MX4V@1224,2YP96@29547,42QEQ@68525,COG2271@1,COG2271@2	NA|NA|NA	G	Catalyzes the uptake of glycerol-3-phosphate into the cell with the simultaneous export of inorganic phosphate from the cell
533AP_00730	192222.Cj1063	1.4e-74	285.4	Epsilonproteobacteria													Epsilonproteobacteria	1QWU1@1224,2YTAD@29547,43BVF@68525,COG0454@1,COG0454@2	NA|NA|NA	K	Acetyltransferase (GNAT) domain
LK151_01331	1548151.LS70_00480	1.4e-103	383.3	Epsilonproteobacteria													Epsilonproteobacteria	1PPD0@1224,2YSPM@29547,43DR3@68525,COG0515@1,COG0515@2,COG4271@1,COG4271@2	NA|NA|NA	KLT	nucleotide-binding Protein
LK151_00003	537013.CLOSTMETH_02498	1.5e-58	233.4	Clostridia													Epsilonproteobacteria	1TRS5@1239,24ER5@186801,COG0272@1,COG0272@2,COG2176@1,COG2176@2	NA|NA|NA	L	EXOIII
533AP_00926	192222.Cj1259	7.6e-225	786.2	Epsilonproteobacteria	cmp1	GO:0005575,GO:0005623,GO:0009279,GO:0016020,GO:0019867,GO:0030312,GO:0030313,GO:0031975,GO:0044462,GO:0044464,GO:0071944											Epsilonproteobacteria	1Q4WK@1224,2YMXN@29547,42NQH@68525,COG4773@1,COG4773@2	NA|NA|NA	P	major outer membrane protein
533AP_00362	1357400.HMPREF2086_01580	6.2e-67	260.4	Epsilonproteobacteria	aepX		5.4.2.9	ko:K01841	ko00440,ko01100,ko01120,ko01130,map00440,map01100,map01120,map01130		R00661	RC02792	ko00000,ko00001,ko01000				Epsilonproteobacteria	1N4VT@1224,2YNU6@29547,42PWB@68525,COG0615@1,COG0615@2,COG2513@1,COG2513@2	NA|NA|NA	GIM	Phosphoenolpyruvate phosphomutase
536AP_00342	537971.HCCG_01507	2.4e-131	475.3	Epsilonproteobacteria													Epsilonproteobacteria	1Q4MU@1224,2YRZI@29547,42U7S@68525,COG0535@1,COG0535@2	NA|NA|NA	C	Iron-sulfur cluster-binding domain
C13_01200	50960.LS81_07610	9.2e-265	919.1	Epsilonproteobacteria	hsdM		2.1.1.72	ko:K03427					ko00000,ko01000,ko02048				Epsilonproteobacteria	1MW3A@1224,2YMIW@29547,42N9K@68525,COG0286@1,COG0286@2	NA|NA|NA	V	type I restriction-modification system
533AP_00224	354242.CJJ81176_0745	7.8e-154	549.7	Epsilonproteobacteria	hemK		2.1.1.297	ko:K02493			R10806	RC00003,RC03279	ko00000,ko01000,ko03012				Epsilonproteobacteria	1MXCQ@1224,2YP35@29547,42PKA@68525,COG2890@1,COG2890@2	NA|NA|NA	J	Belongs to the protein N5-glutamine methyltransferase family
533AP_00971	192222.Cj1312	3.9e-145	520.8	Epsilonproteobacteria	pseG		3.6.1.57	ko:K15897	ko00520,map00520		R09834	RC00005,RC00078	ko00000,ko00001,ko01000				Epsilonproteobacteria	1Q330@1224,2YMEH@29547,42P4J@68525,COG3980@1,COG3980@2	NA|NA|NA	M	pseudaminic acid biosynthesis-associated protein PseG
536AP_00439	354242.CJJ81176_1330	4.5e-85	320.5	Epsilonproteobacteria	pseH		2.3.1.202	ko:K15896	ko00520,map00520		R09842	RC00004,RC00166	ko00000,ko00001,ko01000				Epsilonproteobacteria	1NIVC@1224,2YPSY@29547,42U80@68525,COG1670@1,COG1670@2	NA|NA|NA	J	Pseudaminic acid biosynthesis N-acetyl transferase
533AP_00443	354242.CJJ81176_1334	2e-186	658.3	Epsilonproteobacteria	pseI		2.5.1.56,2.5.1.97	ko:K01654,ko:K15898	ko00520,ko01100,map00520,map01100		R01804,R04435,R09841	RC00159	ko00000,ko00001,ko01000				Epsilonproteobacteria	1MWG3@1224,2YMDZ@29547,42ME3@68525,COG2089@1,COG2089@2	NA|NA|NA	M	acid synthase
C11_01686	537972.ABQU01000094_gene1091	7.4e-132	476.9	Epsilonproteobacteria													Epsilonproteobacteria	1R7EN@1224,2YRBM@29547,42NAK@68525,COG4962@1,COG4962@2	NA|NA|NA	U	Type II/IV secretion system protein
MF703045_01735	1005705.HMPREF9967_0861	5.9e-25	119.4	Streptococcus infantis													Epsilonproteobacteria	1TQ37@1239,43FB8@68892,4HABP@91061,COG0005@1,COG0005@2	NA|NA|NA	F	The purine nucleoside phosphorylases catalyze the phosphorolytic breakdown of the N-glycosidic bond in the beta- (deoxy)ribonucleoside molecules, with the formation of the corresponding free purine bases and pentose-1-phosphate
541AC_00374	1548153.LR59_12995	1e-104	386.7	Epsilonproteobacteria			2.7.1.40	ko:K00873	ko00010,ko00230,ko00620,ko01100,ko01110,ko01120,ko01130,ko01200,ko01230,ko04922,ko04930,ko05165,ko05203,ko05230,map00010,map00230,map00620,map01100,map01110,map01120,map01130,map01200,map01230,map04922,map04930,map05165,map05203,map05230	M00001,M00002,M00049,M00050	R00200,R00430,R01138,R01858,R02320	RC00002,RC00015	ko00000,ko00001,ko00002,ko01000,ko04131,ko04147				Epsilonproteobacteria	1MU21@1224,2YRDI@29547,42YQQ@68525,COG0469@1,COG0469@2	NA|NA|NA	G	Pyruvate kinase, barrel domain
533AP_01386	192222.Cj0259	8.1e-193	679.5	Epsilonproteobacteria	pyrC		3.5.2.3	ko:K01465	ko00240,ko01100,map00240,map01100	M00051	R01993	RC00632	ko00000,ko00001,ko00002,ko01000				Epsilonproteobacteria	1MUYP@1224,2YMQ0@29547,42ND2@68525,COG0418@1,COG0418@2	NA|NA|NA	F	Catalyzes the reversible cyclization of carbamoyl aspartate to dihydroorotate
C11_01207	192222.Cj0381c	1.2e-154	552.4	Epsilonproteobacteria	pyrF		4.1.1.23	ko:K01591	ko00240,ko01100,map00240,map01100	M00051	R00965	RC00409	ko00000,ko00001,ko00002,ko01000				Epsilonproteobacteria	1MW2C@1224,2YMVJ@29547,42N5N@68525,COG0284@1,COG0284@2	NA|NA|NA	F	Catalyzes the decarboxylation of orotidine 5'- monophosphate (OMP) to uridine 5'-monophosphate (UMP)
533AP_00607	306263.Cla_0022	8.1e-140	503.4	Epsilonproteobacteria													Epsilonproteobacteria	1Q53A@1224,2YN9I@29547,43A42@68525,COG2896@1,COG2896@2	NA|NA|NA	H	4Fe-4S single cluster domain
C13_00216	683083.C414_000240038	5.7e-258	896.3	Epsilonproteobacteria			1.8.1.4	ko:K00382,ko:K21739	ko00010,ko00020,ko00260,ko00280,ko00620,ko00630,ko00640,ko01100,ko01110,ko01120,ko01130,ko01200,map00010,map00020,map00260,map00280,map00620,map00630,map00640,map01100,map01110,map01120,map01130,map01200	M00009,M00011,M00036,M00307,M00532	R00209,R01221,R01698,R03815,R07618,R08549	RC00004,RC00022,RC00583,RC02742,RC02833,RC02834	br01601,ko00000,ko00001,ko00002,ko01000,ko04147				Epsilonproteobacteria	1MU2U@1224,2YMZS@29547,42MBP@68525,COG1249@1,COG1249@2	NA|NA|NA	C	Belongs to the class-I pyridine nucleotide-disulfide oxidoreductase family
MF716_01039	1423743.JCM14108_3267	6.1e-93	347.1	Lactobacillaceae													Epsilonproteobacteria	1U5AH@1239,2DVX3@1,33XIG@2,3F5D0@33958,4IF1T@91061	NA|NA|NA	S	Plasmid replication protein
C13_01742	1244531.CIG1485E_a0092	1.2e-144	520.0	Epsilonproteobacteria													Epsilonproteobacteria	1R4PV@1224,2YQ0B@29547,42RIG@68525,COG0210@1,COG0210@2	NA|NA|NA	L	AAA domain
533AP_00802	613026.HRAG_00930	1.7e-122	445.7	Epsilonproteobacteria			2.7.7.24	ko:K00973	ko00521,ko00523,ko00525,ko01130,map00521,map00523,map00525,map01130	M00793	R02328	RC00002	ko00000,ko00001,ko00002,ko01000				Epsilonproteobacteria	1MU0X@1224,2YNAJ@29547,42MTN@68525,COG1209@1,COG1209@2	NA|NA|NA	H	Catalyzes the formation of dTDP-glucose, from dTTP and glucose 1-phosphate, as well as its pyrophosphorolysis
533AP_00803	1357400.HMPREF2086_00064	4.6e-127	461.1	Epsilonproteobacteria			4.2.1.46	ko:K01710	ko00521,ko00523,ko00525,ko01055,ko01130,map00521,map00523,map00525,map01055,map01130	M00793	R06513	RC00402	ko00000,ko00001,ko00002,ko01000				Epsilonproteobacteria	1MU5E@1224,2YNDN@29547,42MFN@68525,COG1088@1,COG1088@2	NA|NA|NA	M	Belongs to the NAD(P)-dependent epimerase dehydratase family. dTDP-glucose dehydratase subfamily
541AC_00365	354242.CJJ81176_1430	1.3e-93	349.0	Epsilonproteobacteria			5.1.3.13	ko:K01790	ko00521,ko00523,ko01130,map00521,map00523,map01130	M00793	R06514	RC01531	ko00000,ko00001,ko00002,ko01000				Epsilonproteobacteria	1N5YT@1224,2YNQT@29547,42PR2@68525,COG1898@1,COG1898@2	NA|NA|NA	M	dTDP-4-dehydrorhamnose 3,5-epimerase
533AP_00350	796606.BMMGA3_15525	8e-117	427.2	Bacillus													Epsilonproteobacteria	1TQB9@1239,1ZDGF@1386,4HB5F@91061,COG0562@1,COG0562@2	NA|NA|NA	M	UDP-galactopyranose mutase
C11_01746	354242.CJJ81176_1425	3.1e-178	630.9	Epsilonproteobacteria			5.1.3.25	ko:K17947	ko00523,ko01130,map00523,map01130		R10279	RC00289	ko00000,ko00001,ko01000				Epsilonproteobacteria	1PB4Y@1224,2YNIP@29547,42QBV@68525,COG0451@1,COG0451@2	NA|NA|NA	M	NAD dependent epimerase dehydratase family
MF13415_01680	1449345.JHWC01000008_gene1812	4.6e-18	96.3	Epsilonproteobacteria	rfbF		2.7.7.33	ko:K00978	ko00500,ko00520,ko01100,map00500,map00520,map01100		R00956	RC00002	ko00000,ko00001,ko01000				Epsilonproteobacteria	1MUYJ@1224,2YN4I@29547,42MCW@68525,COG1208@1,COG1208@2	NA|NA|NA	JM	COG1208 Nucleoside-diphosphate-sugar pyrophosphorylase involved in lipopolysaccharide biosynthesis translation initiation factor 2B, gamma epsilon subunits (eIF-2Bgamma eIF-2Bepsilon)
537AC_00120	537970.HCAN_0162	7.9e-143	513.1	Epsilonproteobacteria	rfbF		2.7.7.33	ko:K00978	ko00500,ko00520,ko01100,map00500,map00520,map01100		R00956	RC00002	ko00000,ko00001,ko01000				Epsilonproteobacteria	1MUYJ@1224,2YN4I@29547,42MCW@68525,COG1208@1,COG1208@2	NA|NA|NA	JM	COG1208 Nucleoside-diphosphate-sugar pyrophosphorylase involved in lipopolysaccharide biosynthesis translation initiation factor 2B, gamma epsilon subunits (eIF-2Bgamma eIF-2Bepsilon)
537AC_00124	537970.HCAN_0167	1.2e-113	416.4	Proteobacteria													Epsilonproteobacteria	1RK27@1224,COG0451@1,COG0451@2	NA|NA|NA	GM	Nad-dependent epimerase dehydratase
MF701989_00605	192222.Cj0488	2.7e-54	217.6	Epsilonproteobacteria													Epsilonproteobacteria	1N1TG@1224,2YQD4@29547,42VV1@68525,COG3254@1,COG3254@2	NA|NA|NA	S	L-rhamnose mutarotase
533AP_00705	192222.Cj1042c	2.4e-148	531.6	Epsilonproteobacteria													Epsilonproteobacteria	1R6WN@1224,2YPHG@29547,42SYR@68525,COG2207@1,COG2207@2	NA|NA|NA	K	Transcriptional regulator, AraC family
MF6707_00506	192222.Cj0484	5.2e-226	790.0	Epsilonproteobacteria													Epsilonproteobacteria	1MUEK@1224,2YR71@29547,42MII@68525,COG2271@1,COG2271@2	NA|NA|NA	G	Major Facilitator Superfamily
533AP_01458	192222.Cj0138	5e-72	276.9	Epsilonproteobacteria	rimP			ko:K09748					ko00000,ko03009				Epsilonproteobacteria	1RDP2@1224,2YPXJ@29547,42THF@68525,COG0779@1,COG0779@2	NA|NA|NA	J	Required for maturation of 30S ribosomal subunits
533AP_00348	1120988.AXWV01000047_gene1102	7.3e-154	550.4	Aeromonadales													Epsilonproteobacteria	1MW5U@1224,1RMVW@1236,1Y4FB@135624,COG1004@1,COG1004@2	NA|NA|NA	M	Belongs to the UDP-glucose GDP-mannose dehydrogenase family
LK151_01711	556267.HWAG_01358	1.2e-183	649.0	Epsilonproteobacteria	gmd		4.2.1.47	ko:K01711	ko00051,ko00520,ko01100,map00051,map00520,map01100		R00888	RC00402	ko00000,ko00001,ko01000				Epsilonproteobacteria	1MUX0@1224,2YMQF@29547,42KZY@68525,COG1089@1,COG1089@2	NA|NA|NA	M	Catalyzes the conversion of GDP-D-mannose to GDP-4- dehydro-6-deoxy-D-mannose
541AC_00367	537972.ABQU01000027_gene498	1.7e-182	645.2	Epsilonproteobacteria	gmd		4.2.1.47	ko:K01711	ko00051,ko00520,ko01100,map00051,map00520,map01100		R00888	RC00402	ko00000,ko00001,ko01000				Epsilonproteobacteria	1MUX0@1224,2YMQF@29547,42KZY@68525,COG1089@1,COG1089@2	NA|NA|NA	M	Catalyzes the conversion of GDP-D-mannose to GDP-4- dehydro-6-deoxy-D-mannose
541AC_00373	572480.Arnit_2933	4.3e-104	384.8	Epsilonproteobacteria			2.7.7.4	ko:K00958	ko00230,ko00261,ko00450,ko00920,ko01100,ko01120,ko01130,map00230,map00261,map00450,map00920,map01100,map01120,map01130	M00176,M00596	R00529,R04929	RC02809,RC02889	ko00000,ko00001,ko00002,ko01000				Epsilonproteobacteria	1MUQB@1224,2YME3@29547,42NAI@68525,COG2046@1,COG2046@2	NA|NA|NA	P	sulfate adenylyltransferase
533AP_00355	354242.CJJ81176_1159	5.6e-203	713.4	Epsilonproteobacteria			3.2.1.183	ko:K08068	ko00520,map00520				ko00000,ko00001,ko01000				Epsilonproteobacteria	1PC61@1224,2YMYC@29547,42NDV@68525,COG0381@1,COG0381@2	NA|NA|NA	M	UDP-N-acetylglucosamine 2-epimerase
533AP_01550	354242.CJJ81176_0063	0.0	1334.7	Epsilonproteobacteria	mccA	GO:0003674,GO:0003824,GO:0005488,GO:0005507,GO:0005515,GO:0006790,GO:0008150,GO:0008152,GO:0009058,GO:0009403,GO:0009404,GO:0009987,GO:0016002,GO:0016043,GO:0016491,GO:0016667,GO:0017144,GO:0019748,GO:0020037,GO:0022607,GO:0042802,GO:0043167,GO:0043169,GO:0043933,GO:0044085,GO:0044237,GO:0044249,GO:0044272,GO:0044550,GO:0046872,GO:0046906,GO:0046914,GO:0048037,GO:0051259,GO:0051260,GO:0055114,GO:…											Epsilonproteobacteria	1MV51@1224,2YN07@29547,42MQ7@68525,COG0484@1,COG0484@2	NA|NA|NA	C	Respiratory sulfite reductase that catalyzes the reduction of sulfite to sulfide in a single step, consuming six electrons in the process
533AP_00237	1367491.BN865_06040	3.5e-118	431.8	Epsilonproteobacteria													Epsilonproteobacteria	1R7SG@1224,2YMI7@29547,42P1G@68525,COG0477@1,COG2814@2	NA|NA|NA	EGP	Major facilitator Superfamily
C11_01671	537972.ABQU01000093_gene1101	7.4e-48	196.4	Epsilonproteobacteria													Epsilonproteobacteria	1Q9VU@1224,2YRYJ@29547,430SH@68525,COG0629@1,COG0629@2	NA|NA|NA	L	Single-strand binding protein family
536AP_00434	192222.Cj1319	7.3e-183	646.4	Epsilonproteobacteria													Epsilonproteobacteria	1QUEV@1224,2YMGV@29547,43BNE@68525,COG0451@1,COG0451@2	NA|NA|NA	M	Male sterility protein
MF703045_01740	170187.SP_1074	3e-22	110.2	Streptococcus pneumoniae													Epsilonproteobacteria	1V9YV@1239,1WVFN@1313,4HKC6@91061,COG2151@1,COG2151@2	NA|NA|NA	S	Iron-sulfur cluster assembly protein
533AP_00573	314262.MED193_11308	1.2e-83	317.0	Roseobacter													Epsilonproteobacteria	1MU3I@1224,2P4CV@2433,2TV0Z@28211,COG3842@1,COG3842@2	NA|NA|NA	P	TOBE domain
MF701989_00912	306263.Cla_0295	4.5e-51	207.2	Epsilonproteobacteria			2.7.7.39	ko:K00980	ko00564,map00564		R00856	RC00002	ko00000,ko00001,ko01000				Epsilonproteobacteria	1PF14@1224,2YPFY@29547,42T8T@68525,COG0615@1,COG0615@2	NA|NA|NA	IM	Cytidylyltransferase-like
LK151_01899	683083.C414_000240113	9.5e-38	162.5	Epsilonproteobacteria													Epsilonproteobacteria	1MU9C@1224,2YP1T@29547,42R6N@68525,COG0438@1,COG0438@2	NA|NA|NA	M	Glycosyl transferases group 1
MF703045_01738	1008453.HMPREF9957_1009	1.3e-42	178.7	Streptococcus mitis													Epsilonproteobacteria	1V3M7@1239,2TP8D@28037,4HFH7@91061,COG1211@1,COG1211@2	NA|NA|NA	H	Catalyzes the transfer of the cytidylyl group of CTP to D-ribitol 5-phosphate
LK151_01740	318464.IO99_00910	2.8e-32	146.0	Clostridiaceae													Epsilonproteobacteria	1TSTN@1239,24AA5@186801,36VHW@31979,COG1887@1,COG1887@2	NA|NA|NA	M	CDP-Glycerol:Poly(glycerophosphate) glycerophosphotransferase
533AP_01005	192222.Cj0294	2.1e-117	428.3	Epsilonproteobacteria													Epsilonproteobacteria	1MWXR@1224,2YNF2@29547,42PHC@68525,COG1179@1,COG1179@2	NA|NA|NA	H	involved in molybdopterin and thiamine biosynthesis family 1
C13_01848	537972.ABQU01000004_gene269	9.2e-33	146.7	Bacteria													Epsilonproteobacteria	COG1435@1,COG1435@2	NA|NA|NA	F	thymidine kinase activity
533AP_00706	192222.Cj1043c	1.8e-107	395.2	Epsilonproteobacteria			2.5.1.3	ko:K00788	ko00730,ko01100,map00730,map01100	M00127	R03223,R10712	RC00224,RC03255,RC03397	ko00000,ko00001,ko00002,ko01000				Epsilonproteobacteria	1QATK@1224,2YN26@29547,42P2R@68525,COG0352@1,COG0352@2	NA|NA|NA	H	Thiamine-phosphate pyrophosphorylase
533AP_00334	354242.CJJ81176_1446	2.9e-179	634.4	Epsilonproteobacteria	tilS		6.3.4.19	ko:K04075			R09597	RC02633,RC02634	ko00000,ko01000,ko03016				Epsilonproteobacteria	1MU85@1224,2YMRR@29547,42NF0@68525,COG0037@1,COG0037@2	NA|NA|NA	J	Ligates lysine onto the cytidine present at position 34 of the AUA codon-specific tRNA(Ile) that contains the anticodon CAU, in an ATP-dependent manner. Cytidine is converted to lysidine, thus changing the amino acid specificity of the tRNA from methionine to isoleucine
537AC_01632	683083.C414_000160033	0.0	1330.9	Epsilonproteobacteria			5.99.1.2	ko:K03169					ko00000,ko01000,ko03032				Epsilonproteobacteria	1MUFZ@1224,2YNQ3@29547,42NQG@68525,COG0550@1,COG0550@2	NA|NA|NA	L	Bacterial DNA topoisomeraes I ATP-binding domain
536AP_01125	192222.Cj0265c	1.2e-105	389.0	Epsilonproteobacteria	torC			ko:K03532	ko02020,map02020				ko00000,ko00001,ko02000	5.A.3.4			Epsilonproteobacteria	1PZYT@1224,2YNXD@29547,42RCW@68525,COG3005@1,COG3005@2	NA|NA|NA	C	denitrification pathway
536AP_01124	354242.CJJ81176_0291	0.0	1704.1	Epsilonproteobacteria	bisC		1.7.2.3	ko:K07812					ko00000,ko01000,ko02000	5.A.3.4			Epsilonproteobacteria	1NR6J@1224,2YN9U@29547,42MQZ@68525,COG0243@1,COG0243@2	NA|NA|NA	C	Belongs to the prokaryotic molybdopterin-containing oxidoreductase family
533AP_00378	192222.Cj1401c	2.9e-122	444.5	Epsilonproteobacteria	tpiA		5.3.1.1	ko:K01803	ko00010,ko00051,ko00562,ko00710,ko01100,ko01110,ko01120,ko01130,ko01200,ko01230,map00010,map00051,map00562,map00710,map01100,map01110,map01120,map01130,map01200,map01230	M00001,M00002,M00003	R01015	RC00423	ko00000,ko00001,ko00002,ko01000,ko04147				Epsilonproteobacteria	1MWK5@1224,2YNW4@29547,42MIF@68525,COG0149@1,COG0149@2	NA|NA|NA	G	Involved in the gluconeogenesis. Catalyzes stereospecifically the conversion of dihydroxyacetone phosphate (DHAP) to D-glyceraldehyde-3-phosphate (G3P)
LK151_01879	556267.HWAG_01594	4.9e-184	650.6	Epsilonproteobacteria				ko:K06919					ko00000				Epsilonproteobacteria	1QV6T@1224,2YMBN@29547,43BNT@68525,COG4643@1,COG4643@2	NA|NA|NA	S	TOPRIM
C11_01668	537972.ABQU01000093_gene1098	0.0	1143.6	Epsilonproteobacteria													Epsilonproteobacteria	1MV1G@1224,2YR5J@29547,42MMN@68525,COG3505@1,COG3505@2	NA|NA|NA	U	TraM recognition site of TraD and TraG
MF701751_01675	537972.ABQU01000093_gene1097	8.5e-128	463.0	Epsilonproteobacteria													Epsilonproteobacteria	1R4EP@1224,2YRG4@29547,42RYR@68525,COG1192@1,COG1192@2	NA|NA|NA	D	CobQ/CobB/MinD/ParA nucleotide binding domain
C11_01479	1367491.BN865_02000c	3.1e-10	72.0	Epsilonproteobacteria				ko:K12684					ko00000,ko01000,ko02000,ko02044	1.B.12.4			Epsilonproteobacteria	1QIU6@1224,2YN7H@29547,42QDA@68525,COG3468@1,COG3468@2	NA|NA|NA	MU	Immunoglobulin A1 protease
537AC_00123	1325130.HFN_1679	5.6e-143	514.2	Epsilonproteobacteria													Epsilonproteobacteria	1MW5U@1224,2YMID@29547,42MDV@68525,COG1004@1,COG1004@2	NA|NA|NA	C	Belongs to the UDP-glucose GDP-mannose dehydrogenase family
533AP_00255	192222.Cj1538c	3.8e-179	634.0	Epsilonproteobacteria	tupC		3.6.3.55	ko:K06857	ko02010,map02010	M00186	R10531	RC00002	ko00000,ko00001,ko00002,ko01000,ko02000	3.A.1.6.2,3.A.1.6.4			Epsilonproteobacteria	1PA89@1224,2YNK1@29547,42PEJ@68525,COG3839@1,COG3839@2	NA|NA|NA	P	ABC transporter, ATP-binding protein
533AP_00178	354242.CJJ81176_1419	1.7e-150	538.5	Epsilonproteobacteria													Epsilonproteobacteria	1RKTD@1224,2YNJ5@29547,42N8D@68525,COG0500@1,COG2226@2	NA|NA|NA	Q	Methyltransferase domain
533AP_00177	683083.C414_000040060	6.8e-144	516.5	Epsilonproteobacteria													Epsilonproteobacteria	1RBX8@1224,2YN27@29547,42N2M@68525,COG0500@1,COG2226@2	NA|NA|NA	Q	methyltransferase
536AP_00458	192222.Cj1300	6.7e-167	593.2	Epsilonproteobacteria													Epsilonproteobacteria	1RCG6@1224,2YR8R@29547,42ZAV@68525,COG2227@1,COG2227@2	NA|NA|NA	H	Methyltransferase domain
MF702699_01604	354242.CJJ81176_0288	1.6e-118	432.2	Epsilonproteobacteria													Epsilonproteobacteria	1R80V@1224,2YP4C@29547,42N8T@68525,COG2265@1,COG2265@2	NA|NA|NA	J	Tellurite resistance protein TehB
533AP_01388	192222.Cj0261c	2.2e-128	464.9	Epsilonproteobacteria													Epsilonproteobacteria	1R80V@1224,2YP4C@29547,42N8T@68525,COG2265@1,COG2265@2	NA|NA|NA	J	Tellurite resistance protein TehB
MF702462_01271	1367491.BN865_07180	4.3e-151	541.2	Bacteria													Epsilonproteobacteria	COG0546@1,COG0546@2,COG0572@1,COG0572@2	NA|NA|NA	F	uridine kinase
LK152_00003	192222.Cj1441c	8.5e-218	762.7	Epsilonproteobacteria	ugd		1.1.1.22	ko:K00012	ko00040,ko00053,ko00520,ko01100,map00040,map00053,map00520,map01100	M00014,M00129,M00361,M00362	R00286	RC00291	ko00000,ko00001,ko00002,ko01000				Epsilonproteobacteria	1MW5U@1224,2YMID@29547,42MDV@68525,COG1004@1,COG1004@2	NA|NA|NA	C	Belongs to the UDP-glucose GDP-mannose dehydrogenase family
533AP_00574	1207063.P24_01615	3.4e-75	288.5	Rhodospirillales													Epsilonproteobacteria	1MVAP@1224,2JTR7@204441,2TSNP@28211,COG1175@1,COG1175@2	NA|NA|NA	G	Binding-protein-dependent transport system inner membrane component
MF6707_00507	192222.Cj0483	6.9e-220	769.6	Epsilonproteobacteria			4.2.1.42,4.2.1.7	ko:K01708,ko:K16850	ko00040,ko00053,ko01100,map00040,map00053,map01100	M00631	R01540,R05608	RC00543	ko00000,ko00001,ko00002,ko01000				Epsilonproteobacteria	1MU9V@1224,2YNEI@29547,42M37@68525,COG2721@1,COG2721@2	NA|NA|NA	G	Altronate hydrolase
MF6707_00508	192222.Cj0482	7.5e-42	176.0	Epsilonproteobacteria													Epsilonproteobacteria	1NH0U@1224,2YS7U@29547,42XSV@68525,COG2721@1,COG2721@2	NA|NA|NA	G	SAF
533AP_00414	1449345.JHWC01000013_gene835	1.7e-150	540.0	Epsilonproteobacteria													Epsilonproteobacteria	1Q1AN@1224,2YSYH@29547,42T61@68525,COG4625@1,COG4625@2	NA|NA|NA	S	promoter associated poly-G tract could mediate phase variable expression
MF701751_01673	983328.AFGH01000043_gene1780	3.9e-87	327.8	Epsilonproteobacteria	fic			ko:K04095					ko00000,ko03036				Epsilonproteobacteria	1R8IJ@1224,2YPDN@29547,42R3V@68525,COG2184@1,COG2184@2	NA|NA|NA	D	Fic/DOC family
C13_00288	1121267.JHZL01000019_gene1261	1.1e-55	223.8	Epsilonproteobacteria				ko:K11904	ko03070,map03070	M00334			ko00000,ko00001,ko00002,ko02044	3.A.23.1			Epsilonproteobacteria	1MU7Q@1224,2YN67@29547,42Q4M@68525,COG3501@1,COG3501@2	NA|NA|NA	S	protein conserved in bacteria
MF701751_01681	537972.ABQU01000093_gene1102	1e-69	269.6	Epsilonproteobacteria													Epsilonproteobacteria	1PZQV@1224,2YRTS@29547,42XKJ@68525,COG0741@1,COG0741@2	NA|NA|NA	M	Transglycosylase SLT domain
537AC_01689	683083.C414_000160012	8.3e-33	146.0	Epsilonproteobacteria													Epsilonproteobacteria	1QA2S@1224,2BH9D@1,2YQW9@29547,32BAV@2,42XDT@68525	NA|NA|NA	S	TrbC/VIRB2 family
537AC_01688	683083.C414_000160011	0.0	1726.8	Epsilonproteobacteria	cagE			ko:K03199,ko:K12108	ko03070,ko05120,map03070,map05120	M00333,M00564			ko00000,ko00001,ko00002,ko02044	3.A.7,3.A.7.12.1			Epsilonproteobacteria	1MXH0@1224,2YME2@29547,42N1G@68525,COG3451@1,COG3451@2	NA|NA|NA	U	COG3451 Type IV secretory pathway, VirB4 components
LK151_01349	1449345.JHWC01000014_gene777	1.4e-100	372.5	Epsilonproteobacteria				ko:K03203	ko03070,map03070	M00333			ko00000,ko00001,ko00002,ko02044	3.A.7			Epsilonproteobacteria	1MXRC@1224,2YMX2@29547,42Q8P@68525,COG3736@1,COG3736@2	NA|NA|NA	U	VirB8 protein
LK151_01350	683083.C414_000160002	1e-146	526.2	Epsilonproteobacteria				ko:K03204	ko03070,map03070	M00333			ko00000,ko00001,ko00002,ko02044	3.A.7			Epsilonproteobacteria	1MVHJ@1224,2YNDB@29547,42MUV@68525,COG3504@1,COG3504@2	NA|NA|NA	U	Conjugal transfer protein
C11_01662	537972.ABQU01000093_gene1092	3.2e-100	371.3	Epsilonproteobacteria				ko:K03496					ko00000,ko03036,ko04812				Epsilonproteobacteria	1N5CA@1224,2YPAI@29547,42RDX@68525,COG1192@1,COG1192@2	NA|NA|NA	D	ATPase MipZ
537AC_01637	556267.HWAG_01616	0.0	1091.6	Epsilonproteobacteria				ko:K03205,ko:K12090	ko03070,ko05120,map03070,map05120	M00333,M00564			ko00000,ko00001,ko00002,ko02044	3.A.7,3.A.7.12.1			Epsilonproteobacteria	1MV1G@1224,2YMAB@29547,42MMN@68525,COG3505@1,COG3505@2	NA|NA|NA	U	COG3505 Type IV secretory pathway, VirD4 components
MF702699_00118	1165841.SULAR_06538	6.7e-151	540.4	Epsilonproteobacteria			5.1.3.14	ko:K01791	ko00520,ko01100,ko05111,map00520,map01100,map05111	M00362	R00420	RC00290	ko00000,ko00001,ko00002,ko01000,ko01005				Epsilonproteobacteria	1MWZN@1224,2YMS6@29547,43B4D@68525,COG0381@1,COG0381@2	NA|NA|NA	G	Belongs to the UDP-N-acetylglucosamine 2-epimerase family
MF702699_00119	573569.F7308_0769	3.5e-158	564.7	Proteobacteria													Epsilonproteobacteria	1QV0P@1224,COG0677@1,COG0677@2	NA|NA|NA	M	Belongs to the UDP-glucose GDP-mannose dehydrogenase family
MF716_01041	315730.BcerKBAB4_5685	1.2e-98	365.9	Bacillus													Epsilonproteobacteria	1V2CK@1239,1ZD7Y@1386,4HGP5@91061,COG0454@1,COG0456@2	NA|NA|NA	K	Acetyltransferase (GNAT) domain
C13_00001	1548153.LR59_01770	7.4e-53	213.8	Epsilonproteobacteria				ko:K04763					ko00000,ko03036				Epsilonproteobacteria	1QSH9@1224,2YQ0X@29547,42TCV@68525,COG4974@1,COG4974@2	NA|NA|NA	L	Phage integrase family
533AP_01006	192222.Cj0295	4.6e-79	300.4	Bacteria													Epsilonproteobacteria	COG0454@1,COG0454@2	NA|NA|NA	K	-acetyltransferase
MF702699_00019	521000.PROVRETT_09937	3.2e-56	225.3	Providencia													Epsilonproteobacteria	1MUUB@1224,1RNVZ@1236,3Z9VG@586,COG0388@1,COG0388@2	NA|NA|NA	S	Carbon-nitrogen hydrolase
MF701989_01585	537970.HCAN_1401	1.1e-30	138.7	delta/epsilon subdivisions													Epsilonproteobacteria	1N215@1224,42TKE@68525,COG0425@1,COG0425@2	NA|NA|NA	O	Belongs to the sulfur carrier protein TusA family
533AP_01530	354242.CJJ81176_0085	6.8e-51	206.5	Epsilonproteobacteria				ko:K03319					ko00000	2.A.47			Epsilonproteobacteria	1MUSA@1224,2YN37@29547,42NGE@68525,COG0471@1,COG0471@2	NA|NA|NA	P	COG0471 Di- and tricarboxylate
533AP_01181	192222.Cj0860	1e-151	542.7	Epsilonproteobacteria													Epsilonproteobacteria	1NCMC@1224,2YT4T@29547,43AZW@68525,COG0697@1,COG0697@2	NA|NA|NA	EG	EamA-like transporter family
C10_00679	1367491.BN865_10610	4e-221	773.9	Epsilonproteobacteria													Epsilonproteobacteria	1MXUC@1224,2YQRM@29547,42UZP@68525,COG2271@1,COG2271@2	NA|NA|NA	G	Major Facilitator Superfamily
C11_01014	354242.CJJ81176_1681	5.2e-50	203.4	Bacteria													Epsilonproteobacteria	COG2271@1,COG2271@2	NA|NA|NA	G	transmembrane transporter activity
533AP_00102	354242.CJJ81176_0630	2.5e-126	458.0	Epsilonproteobacteria													Epsilonproteobacteria	1RAPM@1224,2YNHW@29547,42PSA@68525,COG2258@1,COG2258@2	NA|NA|NA	S	MOSC domain
533AP_00642	192222.Cj0021c	1.6e-165	588.6	Epsilonproteobacteria													Epsilonproteobacteria	1MUPF@1224,2YM8I@29547,42NS5@68525,COG0179@1,COG0179@2	NA|NA|NA	Q	Fumarylacetoacetate (FAA) hydrolase family
MF701989_01565	983545.Glaag_1501	1.1e-21	109.8	Alteromonadaceae													Epsilonproteobacteria	1RI35@1224,1S66W@1236,46AQR@72275,COG0454@1,COG0456@2	NA|NA|NA	K	FR47-like protein
533AP_01021	192222.Cj0310c	3.9e-51	207.2	Epsilonproteobacteria				ko:K18924		M00712			ko00000,ko00002,ko02000	2.A.7.1.5			Epsilonproteobacteria	1NM5S@1224,2YPSW@29547,42UMP@68525,COG2076@1,COG2076@2	NA|NA|NA	P	resistance protein
533AP_01020	192222.Cj0309c	4.5e-41	173.7	Epsilonproteobacteria				ko:K18925		M00712			ko00000,ko00002,ko02000	2.A.7.1.5			Epsilonproteobacteria	1Q1NM@1224,2YPYQ@29547,42U2E@68525,COG2076@1,COG2076@2	NA|NA|NA	P	multidrug resistance protein, SMR family
C13_01948	306264.CUP0344	8.2e-76	290.4	Epsilonproteobacteria													Epsilonproteobacteria	1RD8I@1224,2C2AA@1,2YN8K@29547,2ZAYY@2,42N13@68525	NA|NA|NA	S	TraT complement resistance protein
533AP_00464	354242.CJJ81176_1570	8.8e-254	882.5	Epsilonproteobacteria			1.8.5.3	ko:K07306	ko00920,map00920		R09501	RC02555	ko00000,ko00001,ko01000,ko02000	5.A.3.3			Epsilonproteobacteria	1NR6J@1224,2YNSQ@29547,42MQZ@68525,COG0243@1,COG0243@2	NA|NA|NA	C	Molybdopterin oxidoreductase Fe4S4 domain
C14_01403	192222.Cj1556	2.9e-54	217.6	Epsilonproteobacteria													Epsilonproteobacteria	1MZ6G@1224,2YQAJ@29547,42V7W@68525,COG1733@1,COG1733@2	NA|NA|NA	K	Transcriptional regulator
533AP_01452	192222.Cj0143c	3.6e-152	544.3	Epsilonproteobacteria	znuA			ko:K02077,ko:K09815	ko02010,map02010	M00242,M00244			ko00000,ko00001,ko00002,ko02000	3.A.1.15,3.A.1.15.3,3.A.1.15.5			Epsilonproteobacteria	1MVW9@1224,2YNB0@29547,42MBX@68525,COG0803@1,COG0803@2	NA|NA|NA	P	periplasmic solute binding protein
MF701989_01139	1367491.BN865_02660	2.7e-130	471.5	Epsilonproteobacteria	znuB			ko:K02075,ko:K09816	ko02010,map02010	M00242,M00244			ko00000,ko00001,ko00002,ko02000	3.A.1.15,3.A.1.15.3,3.A.1.15.5			Epsilonproteobacteria	1MVC2@1224,2YMMF@29547,42MYM@68525,COG1108@1,COG1108@2	NA|NA|NA	P	Abc transporter
533AP_01642	192222.Cj0263	1.4e-140	505.8	Epsilonproteobacteria	zupT			ko:K07238					ko00000,ko02000	2.A.5.5			Epsilonproteobacteria	1MWEZ@1224,2YMWF@29547,42NT2@68525,COG0428@1,COG0428@2	NA|NA|NA	P	Mediates zinc uptake. May also transport other divalent cations
LK151_00320ATGAAAATAATTAACTTAGGCATTCTGGCTCACGTTGACGCAGGAAAGACAACATTAACG	1121864.OMO_01640	0.0	1238.8	Enterococcaceae													Epsilonproteobacteria	1TPQH@1239,4B0A2@81852,4HAS9@91061,COG0480@1,COG0480@2	NA|NA|NA	J	Elongation factor G, domain IV
# 1488 queries scanned
# Total time (seconds): 84.582859993
# Rate: 17.59 q/s
