# Supplementary material for: Genetic characterisation of a subset of Campylobacter jejuni isolates from clinical and poultry sources in Ireland
Source: PLoS One. 2021 Mar 9;16(3):e0246843. doi: 10.1371/journal.pone.0246843 (PMC7943001; doi:10.1371/journal.pone.0246843)
Supplement: S2 Appendix — (ZIP) [file pone.0246843.s002.zip › S2 Appendix/All/All_core_genome.xlsx]

## Sheet: Sheet1
# emapper version: emapper-1.0.3-35-g63c274b emapper DB: 2.0
# command: ./emapper.py --cpu 6 -i /data/shared/emapper_jobs/user_data/MM_dqqulfu7/query_seqs.fa --output query_seqs.fa --output_dir /data/shared/emapper_jobs/user_data/MM_dqqulfu7 -m diamond -d none --tax_scope 29547 --go_evidence non-electronic --target_orthologs all --seed_ortholog_evalue 0.001 --seed_ortholog_score 60 --query-cover 20 --subject-cover 0 --override --temp_dir /data/shared/emapp…
# time: Fri Jun 19 00:34:28 2020
#query_name seed_eggNOG_ortholog seed_ortholog_evalue seed_ortholog_score best_tax_level Preferred_name GOs EC KEGG_ko KEGG_Pathway KEGG_Module KEGG_Reaction KEGG_rclass BRITE KEGG_TC CAZy BiGG_Reaction
Query	Seed ortholog	e-value	score	best tax lvl	Preferred_name	GO terms	EC number	KEGG KO	KEGG pathway	KEGG module	KEGG reaction	KEGG rclass	BRITE	KEGG TC	CAZy	BiGG reaction	annot lvl	matching OGs	Best OG	COG cat	description
533AP_01258	192222.Cj0938c	0.0	2200.6	Epsilonproteobacteria	aas		2.3.1.40,6.2.1.20	ko:K05939	ko00071,ko00564,map00071,map00564		R01406,R04864	RC00014,RC00039,RC00041	ko00000,ko00001,ko01000				Epsilonproteobacteria	1MWDY@1224,2YNEB@29547,43BJD@68525,COG0204@1,COG0204@2,COG0318@1,COG0318@2,COG0477@1,COG2814@2	NA|NA|NA	EGP	Major facilitator Superfamily
533AP_00776	354242.CJJ81176_1127	3.3e-123	447.6	Epsilonproteobacteria	aat		2.3.2.6	ko:K00684			R03813,R11443,R11444	RC00055,RC00064	ko00000,ko01000				Epsilonproteobacteria	1R9W8@1224,2YNZB@29547,42QRC@68525,COG2360@1,COG2360@2	NA|NA|NA	O	Functions in the N-end rule pathway of protein degradation where it conjugates Leu, Phe and, less efficiently, Met from aminoacyl-tRNAs to the N-termini of proteins containing an N-terminal arginine or lysine
533AP_01400	354242.CJJ81176_0470	3.3e-172	610.9	Epsilonproteobacteria	accA		2.1.3.15,6.4.1.2	ko:K01962	ko00061,ko00620,ko00640,ko00720,ko01100,ko01110,ko01120,ko01130,ko01200,ko01212,map00061,map00620,map00640,map00720,map01100,map01110,map01120,map01130,map01200,map01212	M00082,M00376	R00742,R04386	RC00040,RC00253,RC00367	ko00000,ko00001,ko00002,ko01000				Epsilonproteobacteria	1MURN@1224,2YMTQ@29547,42NC2@68525,COG0825@1,COG0825@2	NA|NA|NA	I	Component of the acetyl coenzyme A carboxylase (ACC) complex. First, biotin carboxylase catalyzes the carboxylation of biotin on its carrier protein (BCCP) and then the CO(2) group is transferred by the carboxyltransferase to acetyl-CoA to form malonyl-CoA
533AP_00959	354242.CJJ81176_1308	2.5e-77	294.7	Epsilonproteobacteria	accB			ko:K02160	ko00061,ko00620,ko00640,ko00720,ko01100,ko01110,ko01120,ko01130,ko01200,ko01212,map00061,map00620,map00640,map00720,map01100,map01110,map01120,map01130,map01200,map01212	M00082,M00376	R00742	RC00040,RC00367	ko00000,ko00001,ko00002				Epsilonproteobacteria	1RCXA@1224,2YPM8@29547,42SQQ@68525,COG0511@1,COG0511@2	NA|NA|NA	I	first, biotin carboxylase catalyzes the carboxylation of the carrier protein and then the transcarboxylase transfers the carboxyl group to form malonyl-CoA
533AP_00958	354242.CJJ81176_1307	1.2e-252	878.6	Epsilonproteobacteria	accC		6.3.4.14,6.4.1.2	ko:K01961	ko00061,ko00620,ko00640,ko00720,ko01100,ko01110,ko01120,ko01130,ko01200,ko01212,map00061,map00620,map00640,map00720,map01100,map01110,map01120,map01130,map01200,map01212	M00082,M00376	R00742,R04385	RC00040,RC00253,RC00367	ko00000,ko00001,ko00002,ko01000				Epsilonproteobacteria	1MU4H@1224,2YMWB@29547,42M14@68525,COG0439@1,COG0439@2	NA|NA|NA	I	Biotin carboxylase
533AP_01469	354242.CJJ81176_0162	4e-153	547.4	Epsilonproteobacteria	accD		2.1.3.15,6.4.1.2	ko:K01963	ko00061,ko00620,ko00640,ko00720,ko01100,ko01110,ko01120,ko01130,ko01200,ko01212,map00061,map00620,map00640,map00720,map01100,map01110,map01120,map01130,map01200,map01212	M00082,M00376	R00742,R04386	RC00040,RC00253,RC00367	ko00000,ko00001,ko00002,ko01000				Epsilonproteobacteria	1MW8G@1224,2YN34@29547,42MAB@68525,COG0777@1,COG0777@2	NA|NA|NA	I	Component of the acetyl coenzyme A carboxylase (ACC) complex. Biotin carboxylase (BC) catalyzes the carboxylation of biotin on its carrier protein (BCCP) and then the CO(2) group is transferred by the transcarboxylase to acetyl-CoA to form malonyl- CoA
533AP_00192	354242.CJJ81176_0712	8.8e-223	779.2	Epsilonproteobacteria	ackA		2.7.2.1	ko:K00925	ko00430,ko00620,ko00640,ko00680,ko00720,ko01100,ko01120,ko01200,map00430,map00620,map00640,map00680,map00720,map01100,map01120,map01200	M00357,M00579	R00315,R01353	RC00002,RC00043	ko00000,ko00001,ko00002,ko01000			iIT341.HP0903m	Epsilonproteobacteria	1MW61@1224,2YMX6@29547,42MJA@68525,COG0282@1,COG0282@2	NA|NA|NA	F	Catalyzes the formation of acetyl phosphate from acetate and ATP. Can also catalyze the reverse reaction
533AP_01156	354242.CJJ81176_0852	0.0	1657.5	Epsilonproteobacteria	acnB	GO:0003674,GO:0003676,GO:0003723,GO:0003729,GO:0003730,GO:0003824,GO:0003994,GO:0005488,GO:0006082,GO:0006091,GO:0006099,GO:0006101,GO:0006629,GO:0006631,GO:0008150,GO:0008152,GO:0009056,GO:0009060,GO:0009062,GO:0009987,GO:0015980,GO:0016042,GO:0016054,GO:0016829,GO:0016835,GO:0016836,GO:0016999,GO:0017001,GO:0017144,GO:0019541,GO:0019543,GO:0019626,GO:0019629,GO:0019752,GO:0032787,GO:0042737,GO:…	4.2.1.3,4.2.1.99	ko:K01682	ko00020,ko00630,ko00640,ko00720,ko01100,ko01110,ko01120,ko01130,ko01200,ko01210,ko01230,map00020,map00630,map00640,map00720,map01100,map01110,map01120,map01130,map01200,map01210,map01230	M00009,M00010,M00012,M00173	R01324,R01325,R01900,R04425	RC00497,RC00498,RC00618,RC01153	br01601,ko00000,ko00001,ko00002,ko01000				Epsilonproteobacteria	1MVCR@1224,2YM8G@29547,42M43@68525,COG1049@1,COG1049@2	NA|NA|NA	C	Belongs to the aconitase IPM isomerase family
533AP_01398	192222.Cj0441	5.3e-31	139.8	Epsilonproteobacteria	acpP			ko:K02078					ko00000,ko00001				Epsilonproteobacteria	1MZ4P@1224,2YPX3@29547,42V9M@68525,COG0236@1,COG0236@2	NA|NA|NA	IQ	Carrier of the growing fatty acid chain in fatty acid biosynthesis
533AP_00370	354242.CJJ81176_1408	8.4e-57	226.1	Epsilonproteobacteria	acpS		2.7.8.7	ko:K00997	ko00770,map00770		R01625	RC00002	ko00000,ko00001,ko01000				Epsilonproteobacteria	1MZBF@1224,2YPX1@29547,42TWY@68525,COG0736@1,COG0736@2	NA|NA|NA	I	Transfers the 4'-phosphopantetheine moiety from coenzyme A to a Ser of acyl-carrier-protein
533AP_01076	192222.Cj0367c	4e-169	600.9	Epsilonproteobacteria	cmeA			ko:K03585	ko01501,ko01503,map01501,map01503	M00646,M00647,M00699,M00718			ko00000,ko00001,ko00002,ko01504,ko02000,ko03036	2.A.6.2,8.A.1.6			Epsilonproteobacteria	1MU78@1224,2YNA1@29547,42PGM@68525,COG0845@1,COG0845@2	NA|NA|NA	M	Belongs to the membrane fusion protein (MFP) (TC 8.A.1) family
533AP_00256	192222.Cj1537c	0.0	1340.9	Epsilonproteobacteria	acsA		6.2.1.1	ko:K01895	ko00010,ko00620,ko00640,ko00680,ko00720,ko01100,ko01110,ko01120,ko01130,ko01200,map00010,map00620,map00640,map00680,map00720,map01100,map01110,map01120,map01130,map01200	M00357	R00235,R00236,R00316,R00926,R01354	RC00004,RC00012,RC00043,RC00070,RC02746,RC02816	ko00000,ko00001,ko00002,ko01000,ko01004				Epsilonproteobacteria	1MUF5@1224,2YN92@29547,42MHP@68525,COG0365@1,COG0365@2	NA|NA|NA	F	Catalyzes the conversion of acetate into acetyl-CoA (AcCoA), an essential intermediate at the junction of anabolic and catabolic pathways. AcsA undergoes a two-step reaction. In the first half reaction, AcsA combines acetate with ATP to form acetyl-adenylate (AcAMP) intermediate. In the second half reaction, it can then transfer the acetyl group from AcAMP to the sulfhydryl group of CoA, forming …
533AP_00307	354242.CJJ81176_1474	0.0	1738.4	Epsilonproteobacteria	addA		3.1.11.5	ko:K03582	ko03440,map03440				ko00000,ko00001,ko01000,ko03400				Epsilonproteobacteria	1MUTF@1224,2YMVS@29547,42NKH@68525,COG1074@1,COG1074@2	NA|NA|NA	L	Belongs to the helicase family. UvrD subfamily
533AP_00136	354242.CJJ81176_0667	7.8e-100	369.8	Epsilonproteobacteria	adk		2.7.4.3	ko:K00939	ko00230,ko00730,ko01100,ko01110,ko01130,map00230,map00730,map01100,map01110,map01130	M00049	R00127,R01547,R11319	RC00002	ko00000,ko00001,ko00002,ko01000,ko04147			iIT341.HP0618	Epsilonproteobacteria	1MXCZ@1224,2YNXC@29547,42M8E@68525,COG0563@1,COG0563@2	NA|NA|NA	F	Catalyzes the reversible transfer of the terminal phosphate group between ATP and AMP. Plays an important role in cellular energy homeostasis and in adenine nucleotide metabolism
533AP_00859	192222.Cj1191c	1e-87	329.3	Epsilonproteobacteria													Epsilonproteobacteria	1RH32@1224,2YP0S@29547,42RBS@68525,COG3829@1,COG3829@2	NA|NA|NA	KT	sensor protein
533AP_00857	192222.Cj1189c	2.4e-89	334.7	Epsilonproteobacteria	cetB												Epsilonproteobacteria	1RH32@1224,2YP0S@29547,42RBS@68525,COG3829@1,COG3829@2	NA|NA|NA	KT	sensor protein
533AP_01276	192222.Cj0949c	1.3e-187	662.1	Epsilonproteobacteria	aguA												Epsilonproteobacteria	1MX65@1224,2YN3V@29547,42NAS@68525,COG2957@1,COG2957@2	NA|NA|NA	E	Belongs to the agmatine deiminase family
533AP_01045	192222.Cj0334	9.2e-112	409.5	Epsilonproteobacteria	ahpC		1.11.1.15	ko:K03386	ko04214,map04214				ko00000,ko00001,ko01000,ko04147				Epsilonproteobacteria	1MWPY@1224,2YMW0@29547,42MAJ@68525,COG0450@1,COG0450@2	NA|NA|NA	O	Alkyl hydroperoxide reductase
533AP_01296	354242.CJJ81176_0186	1.1e-231	808.9	Epsilonproteobacteria				ko:K14261					ko00000,ko01000,ko01007				Epsilonproteobacteria	1MWS8@1224,2YMMY@29547,42MEF@68525,COG0436@1,COG0436@2	NA|NA|NA	E	Aminotransferase
533AP_00006	192222.Cj0506	0.0	1629.4	Epsilonproteobacteria	alaS		6.1.1.7	ko:K01872	ko00970,map00970	M00359,M00360	R03038	RC00055,RC00523	ko00000,ko00001,ko00002,ko01000,ko01007,ko03016				Epsilonproteobacteria	1MU9A@1224,2YMJM@29547,42M70@68525,COG0013@1,COG0013@2	NA|NA|NA	J	Catalyzes the attachment of alanine to tRNA(Ala) in a two-step reaction alanine is first activated by ATP to form Ala- AMP and then transferred to the acceptor end of tRNA(Ala). Also edits incorrectly charged Ser-tRNA(Ala) and Gly-tRNA(Ala) via its editing domain
533AP_00372	192222.Cj1407c	7.7e-263	912.5	Epsilonproteobacteria	glmM_1		5.4.2.2,5.4.2.8	ko:K15778	ko00010,ko00030,ko00051,ko00052,ko00230,ko00500,ko00520,ko00521,ko01100,ko01110,ko01120,ko01130,map00010,map00030,map00051,map00052,map00230,map00500,map00520,map00521,map01100,map01110,map01120,map01130	M00114	R00959,R01057,R01818,R08639	RC00408	ko00000,ko00001,ko00002,ko01000				Epsilonproteobacteria	1MUA5@1224,2YMVE@29547,42MET@68525,COG1109@1,COG1109@2	NA|NA|NA	G	phosphomannomutase
533AP_01218	354242.CJJ81176_0914	4.2e-186	657.1	Epsilonproteobacteria	alr		5.1.1.1	ko:K01775	ko00473,ko01100,ko01502,map00473,map01100,map01502		R00401	RC00285	ko00000,ko00001,ko01000,ko01011				Epsilonproteobacteria	1MV0Q@1224,2YMB7@29547,42MGU@68525,COG0787@1,COG0787@2	NA|NA|NA	E	Catalyzes the interconversion of L-alanine and D- alanine. May also act on other amino acids
533AP_01216	354242.CJJ81176_0912	1.4e-265	921.8	Epsilonproteobacteria	agcS			ko:K03310					ko00000	2.A.25			Epsilonproteobacteria	1MUI3@1224,2YN29@29547,42MG1@68525,COG1115@1,COG1115@2	NA|NA|NA	E	amino acid carrier protein
533AP_01323	354242.CJJ81176_0215	7.4e-230	802.7	Epsilonproteobacteria													Epsilonproteobacteria	1NPF4@1224,2YNPI@29547,42PBJ@68525,COG0639@1,COG0639@2,COG4639@1,COG4639@2	NA|NA|NA	T	Protein phosphatase 2A homologues, catalytic domain.
533AP_00487	354242.CJJ81176_1593	1e-204	719.2	Epsilonproteobacteria	mrp			ko:K03593					ko00000,ko03029,ko03036				Epsilonproteobacteria	1MU7R@1224,2YMUN@29547,42NR0@68525,COG0489@1,COG0489@2	NA|NA|NA	D	Binds and transfers iron-sulfur (Fe-S) clusters to target apoproteins. Can hydrolyze ATP
533AP_01239	192222.Cj0927	5.3e-98	363.6	Epsilonproteobacteria	apt		2.4.2.7	ko:K00759	ko00230,ko01100,map00230,map01100		R00190,R01229,R04378	RC00063	ko00000,ko00001,ko01000,ko04147				Epsilonproteobacteria	1MVZ6@1224,2YNVB@29547,42QSH@68525,COG0503@1,COG0503@2	NA|NA|NA	F	Catalyzes a salvage reaction resulting in the formation of AMP, that is energically less costly than de novo synthesis
533AP_00908	354242.CJJ81176_1256	3.7e-192	677.6	Epsilonproteobacteria													Epsilonproteobacteria	1MU9G@1224,2YNDW@29547,42QDB@68525,COG0477@1,COG2814@2	NA|NA|NA	EGP	Major facilitator Superfamily
533AP_01354	354242.CJJ81176_0251	6.1e-154	550.1	Epsilonproteobacteria	argB		2.7.2.8	ko:K00930	ko00220,ko01100,ko01110,ko01130,ko01210,ko01230,map00220,map01100,map01110,map01130,map01210,map01230	M00028	R02649	RC00002,RC00043	ko00000,ko00001,ko00002,ko01000				Epsilonproteobacteria	1MU17@1224,2YMHA@29547,42N8G@68525,COG0548@1,COG0548@2	NA|NA|NA	F	Belongs to the acetylglutamate kinase family. ArgB subfamily
533AP_01352	192222.Cj0224	6.3e-193	679.9	Epsilonproteobacteria	argC		1.2.1.38	ko:K00145	ko00220,ko01100,ko01110,ko01130,ko01210,ko01230,map00220,map01100,map01110,map01130,map01210,map01230	M00028,M00845	R03443	RC00684	ko00000,ko00001,ko00002,ko01000				Epsilonproteobacteria	1MVJ6@1224,2YMPS@29547,42MDN@68525,COG0002@1,COG0002@2	NA|NA|NA	E	Catalyzes the NADPH-dependent reduction of N-acetyl-5- glutamyl phosphate to yield N-acetyl-L-glutamate 5-semialdehyde
533AP_01355	192222.Cj0227	2.3e-223	781.2	Epsilonproteobacteria	argD		2.6.1.11,2.6.1.17	ko:K00821	ko00220,ko00300,ko01100,ko01110,ko01120,ko01130,ko01210,ko01230,map00220,map00300,map01100,map01110,map01120,map01130,map01210,map01230	M00016,M00028,M00845	R02283,R04475	RC00006,RC00062	ko00000,ko00001,ko00002,ko01000,ko01007				Epsilonproteobacteria	1MV3C@1224,2YMRT@29547,42MHH@68525,COG4992@1,COG4992@2	NA|NA|NA	E	Belongs to the class-III pyridoxal-phosphate-dependent aminotransferase family
533AP_00656	354242.CJJ81176_1012	1.3e-168	599.0	Epsilonproteobacteria	argF		2.1.3.3	ko:K00611	ko00220,ko01100,ko01110,ko01130,ko01230,map00220,map01100,map01110,map01130,map01230	M00029,M00844	R01398	RC00096	ko00000,ko00001,ko00002,ko01000				Epsilonproteobacteria	1MUFM@1224,2YMXU@29547,42M0Q@68525,COG0078@1,COG0078@2	NA|NA|NA	E	Reversibly catalyzes the transfer of the carbamoyl group from carbamoyl phosphate (CP) to the N(epsilon) atom of ornithine (ORN) to produce L-citrulline
533AP_00159	354242.CJJ81176_0692	3.8e-237	827.0	Epsilonproteobacteria	argG		6.3.4.5	ko:K01940	ko00220,ko00250,ko01100,ko01110,ko01130,ko01230,ko05418,map00220,map00250,map01100,map01110,map01130,map01230,map05418	M00029,M00844,M00845	R01954	RC00380,RC00629	ko00000,ko00001,ko00002,ko01000,ko04147				Epsilonproteobacteria	1MV0Y@1224,2YMAU@29547,42N81@68525,COG0137@1,COG0137@2	NA|NA|NA	E	Belongs to the argininosuccinate synthase family. Type 1 subfamily
533AP_01243	192222.Cj0931c	9.5e-253	879.0	Epsilonproteobacteria	argH		4.3.2.1	ko:K01755	ko00220,ko00250,ko01100,ko01110,ko01130,ko01230,map00220,map00250,map01100,map01110,map01130,map01230	M00029,M00844,M00845	R01086	RC00445,RC00447	ko00000,ko00001,ko00002,ko01000,ko04147				Epsilonproteobacteria	1MUTU@1224,2YMTB@29547,42M7Y@68525,COG0165@1,COG0165@2	NA|NA|NA	E	argininosuccinate lyase
533AP_00843	354242.CJJ81176_1190	3.4e-302	1043.5	Epsilonproteobacteria	argS		6.1.1.19	ko:K01887	ko00970,map00970	M00359,M00360	R03646	RC00055,RC00523	ko00000,ko00001,ko00002,ko01000,ko01007,ko03016,ko03029				Epsilonproteobacteria	1MU4J@1224,2YMHI@29547,42MTY@68525,COG0018@1,COG0018@2	NA|NA|NA	J	Arginyl-tRNA synthetase
533AP_01208	192222.Cj0895c	3.2e-234	817.4	Epsilonproteobacteria	aroA		2.5.1.19	ko:K00800	ko00400,ko01100,ko01110,ko01130,ko01230,map00400,map01100,map01110,map01130,map01230	M00022	R03460	RC00350	ko00000,ko00001,ko00002,ko01000				Epsilonproteobacteria	1MWMK@1224,2YMG2@29547,42N01@68525,COG0128@1,COG0128@2	NA|NA|NA	E	Catalyzes the transfer of the enolpyruvyl moiety of phosphoenolpyruvate (PEP) to the 5-hydroxyl of shikimate-3- phosphate (S3P) to produce enolpyruvyl shikimate-3-phosphate and inorganic phosphate
533AP_00670	354242.CJJ81176_1026	1.9e-189	668.3	Epsilonproteobacteria	aroB		4.2.3.4	ko:K01735	ko00400,ko01100,ko01110,ko01130,ko01230,map00400,map01100,map01110,map01130,map01230	M00022	R03083	RC00847	ko00000,ko00001,ko00002,ko01000			iIT341.HP0283	Epsilonproteobacteria	1MUBK@1224,2YN4M@29547,42MW5@68525,COG0337@1,COG0337@2	NA|NA|NA	E	Catalyzes the conversion of 3-deoxy-D-arabino- heptulosonate 7-phosphate (DAHP) to dehydroquinate (DHQ)
533AP_00519	192222.Cj1634c	1.4e-203	715.3	Epsilonproteobacteria	aroC	GO:0000166,GO:0003674,GO:0005488,GO:0010181,GO:0032553,GO:0036094,GO:0043167,GO:0043168,GO:0048037,GO:0050662,GO:0097159,GO:0097367,GO:1901265,GO:1901363	4.2.3.5	ko:K01736	ko00400,ko01100,ko01110,ko01130,ko01230,map00400,map01100,map01110,map01130,map01230	M00022	R01714	RC00586	ko00000,ko00001,ko00002,ko01000			iIT341.HP0663	Epsilonproteobacteria	1MU98@1224,2YN3Z@29547,42MF9@68525,COG0082@1,COG0082@2	NA|NA|NA	E	Catalyzes the anti-1,4-elimination of the C-3 phosphate and the C-6 proR hydrogen from 5-enolpyruvylshikimate-3-phosphate (EPSP) to yield chorismate, which is the branch point compound that serves as the starting substrate for the three terminal pathways of aromatic amino acid biosynthesis. This reaction introduces a second double bond into the aromatic ring system
533AP_01113	192222.Cj0405	3.4e-146	524.2	Epsilonproteobacteria	aroE	GO:0000166,GO:0003674,GO:0003824,GO:0004764,GO:0005488,GO:0006082,GO:0008150,GO:0008152,GO:0009058,GO:0009423,GO:0009987,GO:0016053,GO:0016491,GO:0016614,GO:0016616,GO:0019632,GO:0019752,GO:0032787,GO:0036094,GO:0043436,GO:0043648,GO:0043650,GO:0044237,GO:0044249,GO:0044281,GO:0044283,GO:0046394,GO:0046417,GO:0048037,GO:0050661,GO:0050662,GO:0055114,GO:0071704,GO:0097159,GO:1901265,GO:1901363,GO:…	1.1.1.25	ko:K00014	ko00400,ko01100,ko01110,ko01130,ko01230,map00400,map01100,map01110,map01130,map01230	M00022	R02413	RC00206	ko00000,ko00001,ko00002,ko01000				Epsilonproteobacteria	1MVH4@1224,2YNS5@29547,42N54@68525,COG0169@1,COG0169@2	NA|NA|NA	E	Involved in the biosynthesis of the chorismate, which leads to the biosynthesis of aromatic amino acids. Catalyzes the reversible NADPH linked reduction of 3-dehydroshikimate (DHSA) to yield shikimate (SA)
533AP_00218	354242.CJJ81176_0739	1.5e-258	898.3	Epsilonproteobacteria	aroG		2.5.1.54	ko:K01626	ko00400,ko01100,ko01110,ko01130,ko01230,ko02024,map00400,map01100,map01110,map01130,map01230,map02024	M00022	R01826	RC00435	ko00000,ko00001,ko00002,ko01000			iIT341.HP0134	Epsilonproteobacteria	1MUWF@1224,2YMRI@29547,42MB5@68525,COG3200@1,COG3200@2	NA|NA|NA	E	phospho-2-dehydro-3-deoxyheptonate aldolase
533AP_01095	354242.CJJ81176_0410	2.4e-81	308.1	Epsilonproteobacteria	aroK		2.7.1.71	ko:K00891	ko00400,ko01100,ko01110,ko01130,ko01230,map00400,map01100,map01110,map01130,map01230	M00022	R02412	RC00002,RC00078	ko00000,ko00001,ko00002,ko01000				Epsilonproteobacteria	1MUFJ@1224,2YP85@29547,42RJW@68525,COG0703@1,COG0703@2	NA|NA|NA	F	Catalyzes the specific phosphorylation of the 3-hydroxyl group of shikimic acid using ATP as a cosubstrate
533AP_01517	192222.Cj0066c	5.5e-83	313.5	Epsilonproteobacteria	aroQ		4.2.1.10	ko:K03786	ko00400,ko01100,ko01110,ko01130,ko01230,map00400,map01100,map01110,map01130,map01230	M00022	R03084	RC00848	ko00000,ko00001,ko00002,ko01000			iIT341.HP1038	Epsilonproteobacteria	1RDDT@1224,2YNVF@29547,42QU1@68525,COG0757@1,COG0757@2	NA|NA|NA	E	Catalyzes a trans-dehydration via an enolate intermediate
533AP_00855	192222.Cj1187c	3.1e-213	747.7	Epsilonproteobacteria	arsB			ko:K03893					ko00000,ko02000	2.A.45.1,3.A.4.1			Epsilonproteobacteria	1MUX4@1224,2YMYK@29547,42MHN@68525,COG1055@1,COG1055@2	NA|NA|NA	P	Involved in arsenical resistance. Thought to form the channel of an arsenite pump
533AP_01214	354242.CJJ81176_0910	6.1e-113	413.7	Epsilonproteobacteria				ko:K02029		M00236			ko00000,ko00002,ko02000	3.A.1.3			Epsilonproteobacteria	1R72T@1224,2YMDR@29547,43AD3@68525,COG0765@1,COG0765@2	NA|NA|NA	P	Abc transporter, permease protein
533AP_00686	192222.Cj1023c	1e-190	672.5	Epsilonproteobacteria	asd		1.2.1.11	ko:K00133	ko00260,ko00261,ko00270,ko00300,ko01100,ko01110,ko01120,ko01130,ko01210,ko01230,map00260,map00261,map00270,map00300,map01100,map01110,map01120,map01130,map01210,map01230	M00016,M00017,M00018,M00033,M00525,M00526,M00527	R02291	RC00684	ko00000,ko00001,ko00002,ko01000				Epsilonproteobacteria	1MUHG@1224,2YMIV@29547,42MDM@68525,COG0136@1,COG0136@2	NA|NA|NA	E	Catalyzes the NADPH-dependent formation of L-aspartate- semialdehyde (L-ASA) by the reductive dephosphorylation of L- aspartyl-4-phosphate
533AP_01509	354242.CJJ81176_0122	6.9e-267	926.0	Epsilonproteobacteria	aspA		4.3.1.1	ko:K01744	ko00250,ko01100,map00250,map01100		R00490	RC00316,RC02799	ko00000,ko00001,ko01000				Epsilonproteobacteria	1R9JY@1224,2YMNA@29547,42MFS@68525,COG1027@1,COG1027@2	NA|NA|NA	E	Aspartate ammonia-lyase
533AP_00137	354242.CJJ81176_0668	0.0	1167.5	Epsilonproteobacteria	aspS		6.1.1.12	ko:K01876	ko00970,map00970	M00359,M00360	R05577	RC00055,RC00523	ko00000,ko00001,ko00002,ko01000,ko01007,ko03016,ko03029				Epsilonproteobacteria	1MUXB@1224,2YMJV@29547,42NC6@68525,COG0173@1,COG0173@2	NA|NA|NA	J	Aspartyl-tRNA synthetase with relaxed tRNA specificity since it is able to aspartylate not only its cognate tRNA(Asp) but also tRNA(Asn). Reaction proceeds in two steps L-aspartate is first activated by ATP to form Asp-AMP and then transferred to the acceptor end of tRNA(Asp Asn)
533AP_00687	192222.Cj1024c	3.1e-229	800.8	Epsilonproteobacteria	flgR			ko:K02481					ko00000,ko02022				Epsilonproteobacteria	1MU0N@1224,2YNF8@29547,42M03@68525,COG2204@1,COG2204@2	NA|NA|NA	T	COG2204 Response regulator containing CheY-like receiver, AAA-type ATPase, and DNA-binding domains
533AP_01491	192222.Cj0105	6e-277	959.5	Epsilonproteobacteria	atpA		3.6.3.14	ko:K02111	ko00190,ko00195,ko01100,map00190,map00195,map01100	M00157			ko00000,ko00001,ko00002,ko00194,ko01000	3.A.2.1		iIT341.HP1134	Epsilonproteobacteria	1MUG7@1224,2YMSF@29547,42MVX@68525,COG0056@1,COG0056@2	NA|NA|NA	C	Produces ATP from ADP in the presence of a proton gradient across the membrane. The alpha chain is a regulatory subunit
533AP_00871	192222.Cj1204c	9.2e-116	422.9	Epsilonproteobacteria	atpB			ko:K02108	ko00190,ko00195,ko01100,map00190,map00195,map01100	M00157			ko00000,ko00001,ko00002,ko00194,ko03110	3.A.2.1			Epsilonproteobacteria	1MV87@1224,2YN03@29547,42NR9@68525,COG0356@1,COG0356@2	NA|NA|NA	C	it plays a direct role in the translocation of protons across the membrane
533AP_01488	192222.Cj0108	6.1e-64	250.0	Epsilonproteobacteria	atpC			ko:K02114	ko00190,ko00195,ko01100,map00190,map00195,map01100	M00157			ko00000,ko00001,ko00002,ko00194	3.A.2.1			Epsilonproteobacteria	1RHE4@1224,2YPWF@29547,42TII@68525,COG0355@1,COG0355@2	NA|NA|NA	C	Produces ATP from ADP in the presence of a proton gradient across the membrane
533AP_01492	192222.Cj0104	9.9e-86	322.8	Epsilonproteobacteria	atpH			ko:K02113	ko00190,ko00195,ko01100,map00190,map00195,map01100	M00157			ko00000,ko00001,ko00002,ko00194	3.A.2.1			Epsilonproteobacteria	1RFPY@1224,2YPHX@29547,42SKR@68525,COG0712@1,COG0712@2	NA|NA|NA	C	F(1)F(0) ATP synthase produces ATP from ADP in the presence of a proton or sodium gradient. F-type ATPases consist of two structural domains, F(1) containing the extramembraneous catalytic core and F(0) containing the membrane proton channel, linked together by a central stalk and a peripheral stalk. During catalysis, ATP synthesis in the catalytic domain of F(1) is coupled via a rotary mechanism…
533AP_01489	192222.Cj0107	6.4e-265	919.5	Epsilonproteobacteria	atpD		3.6.3.14	ko:K02112	ko00190,ko00195,ko01100,map00190,map00195,map01100	M00157			ko00000,ko00001,ko00002,ko00194,ko01000	3.A.2.1			Epsilonproteobacteria	1MUFU@1224,2YMA9@29547,42KZA@68525,COG0055@1,COG0055@2	NA|NA|NA	F	Produces ATP from ADP in the presence of a proton gradient across the membrane. The catalytic sites are hosted primarily by the beta subunits
533AP_01494	354242.CJJ81176_0137	1.2e-60	239.2	Epsilonproteobacteria	atpF'			ko:K02109	ko00190,ko00195,ko01100,map00190,map00195,map01100	M00157			ko00000,ko00001,ko00002,ko00194	3.A.2.1			Epsilonproteobacteria	1Q2G9@1224,2YQBE@29547,42VN4@68525,COG0711@1,COG0711@2	NA|NA|NA	C	Belongs to the ATPase B chain family
533AP_01493	192222.Cj0103	1.1e-81	309.3	Epsilonproteobacteria	atpF			ko:K02109	ko00190,ko00195,ko01100,map00190,map00195,map01100	M00157			ko00000,ko00001,ko00002,ko00194	3.A.2.1			Epsilonproteobacteria	1Q9TP@1224,2YPT1@29547,42U87@68525,COG0711@1,COG0711@2	NA|NA|NA	C	Component of the F(0) channel, it forms part of the peripheral stalk, linking F(1) to F(0)
533AP_01490	192222.Cj0106	1.2e-155	555.8	Epsilonproteobacteria	atpG			ko:K02115	ko00190,ko00195,ko01100,map00190,map00195,map01100	M00157			ko00000,ko00001,ko00002,ko00194	3.A.2.1			Epsilonproteobacteria	1MU28@1224,2YMRV@29547,42N8B@68525,COG0224@1,COG0224@2	NA|NA|NA	C	Produces ATP from ADP in the presence of a proton gradient across the membrane. The gamma chain is believed to be important in regulating ATPase activity and the flow of protons through the CF(0) complex
533AP_01248	354242.CJJ81176_0943	6.9e-48	196.4	Epsilonproteobacteria	atpE			ko:K02110	ko00190,ko00195,ko01100,map00190,map00195,map01100	M00157			ko00000,ko00001,ko00002,ko00194	3.A.2.1			Epsilonproteobacteria	1NAIE@1224,2YPYI@29547,42VAI@68525,COG0636@1,COG0636@2	NA|NA|NA	C	F(1)F(0) ATP synthase produces ATP from ADP in the presence of a proton or sodium gradient. F-type ATPases consist of two structural domains, F(1) containing the extramembraneous catalytic core and F(0) containing the membrane proton channel, linked together by a central stalk and a peripheral stalk. During catalysis, ATP synthesis in the catalytic domain of F(1) is coupled via a rotary mechanism…
533AP_01467	354242.CJJ81176_0164	0.0	1455.3	Epsilonproteobacteria	bamA			ko:K07277					ko00000,ko02000,ko03029	1.B.33			Epsilonproteobacteria	1MU0D@1224,2YMW4@29547,42MMA@68525,COG4775@1,COG4775@2	NA|NA|NA	M	Part of the outer membrane protein assembly complex, which is involved in assembly and insertion of beta-barrel proteins into the outer membrane
533AP_00741	192222.Cj1074c	9.3e-118	429.5	Epsilonproteobacteria	bamD			ko:K05807					ko00000,ko02000	1.B.33.1			Epsilonproteobacteria	1MVS5@1224,2YPC0@29547,42RV8@68525,COG4105@1,COG4105@2	NA|NA|NA	M	Part of the outer membrane protein assembly complex, which is involved in assembly and insertion of beta-barrel proteins into the outer membrane
533AP_00982	192222.Cj0271	2.4e-80	304.7	Epsilonproteobacteria	bcp		1.11.1.15	ko:K03564					ko00000,ko01000				Epsilonproteobacteria	1RD4R@1224,2YNVV@29547,42RHG@68525,COG1225@1,COG1225@2	NA|NA|NA	O	bacterioferritin comigratory protein
533AP_01541	192222.Cj0035c	5.6e-209	733.4	Epsilonproteobacteria				ko:K07552					ko00000,ko02000	2.A.1.2			Epsilonproteobacteria	1MW19@1224,2YN7X@29547,42KZ4@68525,COG0477@1,COG2814@2	NA|NA|NA	EGP	Major facilitator Superfamily
533AP_00777	354242.CJJ81176_1128	6.7e-216	756.5	Epsilonproteobacteria	tlpPAS			ko:K03406	ko02020,ko02030,map02020,map02030				ko00000,ko00001,ko02035				Epsilonproteobacteria	1MU9B@1224,2YNSK@29547,42PXM@68525,COG0840@1,COG0840@2	NA|NA|NA	NT	methyl-accepting chemotaxis protein
533AP_01018	192222.Cj0307	2.2e-251	874.4	Epsilonproteobacteria	bioA		2.6.1.62	ko:K00833	ko00780,ko01100,map00780,map01100	M00123,M00573,M00577	R03231	RC00006,RC00887	ko00000,ko00001,ko00002,ko01000,ko01007			iIT341.HP0976	Epsilonproteobacteria	1MU2N@1224,2YMN5@29547,42MFC@68525,COG0161@1,COG0161@2	NA|NA|NA	H	Belongs to the class-III pyridoxal-phosphate-dependent aminotransferase family
533AP_00570	354242.CJJ81176_1677	1.2e-154	552.4	Epsilonproteobacteria	bioB		2.8.1.6	ko:K01012	ko00780,ko01100,map00780,map01100	M00123,M00573,M00577	R01078	RC00441	ko00000,ko00001,ko00002,ko01000				Epsilonproteobacteria	1MVFF@1224,2YMH4@29547,42NGR@68525,COG0502@1,COG0502@2	NA|NA|NA	H	Catalyzes the conversion of dethiobiotin (DTB) to biotin by the insertion of a sulfur atom into dethiobiotin via a radical- based mechanism
533AP_01019	192222.Cj0308c	1.6e-108	398.7	Epsilonproteobacteria	bioD	GO:0003674,GO:0003824,GO:0004141,GO:0016874,GO:0016879,GO:0016882	6.3.3.3	ko:K01935	ko00780,ko01100,map00780,map01100	M00123,M00573,M00577	R03182	RC00868	ko00000,ko00001,ko00002,ko01000				Epsilonproteobacteria	1RDRK@1224,2YPHI@29547,42SQE@68525,COG0132@1,COG0132@2	NA|NA|NA	H	Catalyzes a mechanistically unusual reaction, the ATP- dependent insertion of CO2 between the N7 and N8 nitrogen atoms of 7,8-diaminopelargonic acid (DAPA) to form an ureido ring
533AP_01497	354242.CJJ81176_0134	1.3e-119	435.6	Epsilonproteobacteria	birA		6.3.4.15	ko:K03524	ko00780,ko01100,map00780,map01100		R01074,R05145	RC00043,RC00070,RC00096,RC02896	ko00000,ko00001,ko01000,ko03000				Epsilonproteobacteria	1Q1NZ@1224,2YP5C@29547,42RQM@68525,COG0340@1,COG0340@2	NA|NA|NA	H	biotin acetyl-CoA-carboxylase ligase
533AP_00246	192222.Cj1547	4e-75	287.3	Epsilonproteobacteria				ko:K03098					ko00000,ko04147				Epsilonproteobacteria	1N0MF@1224,2YSY2@29547,42RI0@68525,COG3040@1,COG3040@2	NA|NA|NA	M	Lipocalin-like domain
533AP_00698	354242.CJJ81176_1054	1.1e-138	499.2	Epsilonproteobacteria	ate		2.3.2.29	ko:K21420			R11547,R11548	RC00064	ko00000,ko01000				Epsilonproteobacteria	1MW62@1224,2YMY7@29547,42N66@68525,COG2935@1,COG2935@2	NA|NA|NA	O	May conjugate Arg from its aminoacyl-tRNA to the N- termini of proteins containing an N-terminal aspartate or glutamate
533AP_01576	354242.CJJ81176_0789	6e-97	360.1	Epsilonproteobacteria	ubiX		2.5.1.129	ko:K03186	ko00130,ko00627,ko00940,ko01100,ko01110,ko01120,ko01220,map00130,map00627,map00940,map01100,map01110,map01120,map01220	M00117	R01238,R02952,R03367,R04985,R04986,R11225	RC00391,RC00814,RC03392	ko00000,ko00001,ko00002,ko01000				Epsilonproteobacteria	1RA0P@1224,2YPJE@29547,42QXP@68525,COG0163@1,COG0163@2	NA|NA|NA	H	Flavin prenyltransferase that catalyzes the synthesis of the prenylated FMN cofactor (prenyl-FMN) for 4-hydroxy-3- polyprenylbenzoic acid decarboxylase UbiD. The prenyltransferase is metal-independent and links a dimethylallyl moiety from dimethylallyl monophosphate (DMAP) to the flavin N5 and C6 atoms of FMN
533AP_01317	306264.CUP1619	1.1e-156	559.3	Epsilonproteobacteria	cfbpC		3.6.3.30,3.6.3.31	ko:K02010,ko:K11072	ko02010,map02010	M00190,M00299			ko00000,ko00001,ko00002,ko01000,ko02000	3.A.1.10,3.A.1.11.1			Epsilonproteobacteria	1MU3I@1224,2YN23@29547,42NPI@68525,COG3842@1,COG3842@2	NA|NA|NA	E	abc transporter atp-binding protein
533AP_00498	354242.CJJ81176_1604	8.6e-137	493.0	Epsilonproteobacteria	chuD			ko:K02016	ko02010,map02010	M00240			ko00000,ko00001,ko00002,ko02000	3.A.1.14			Epsilonproteobacteria	1MWVF@1224,2YNWM@29547,42PQA@68525,COG0614@1,COG0614@2	NA|NA|NA	P	periplasmic
533AP_01408	192222.Cj0453	1.4e-245	855.1	Epsilonproteobacteria	thiC		4.1.99.17	ko:K03147	ko00730,ko01100,map00730,map01100	M00127	R03472	RC03251,RC03252	ko00000,ko00001,ko00002,ko01000				Epsilonproteobacteria	1MUVV@1224,2YMVM@29547,42MMB@68525,COG0422@1,COG0422@2	NA|NA|NA	H	Catalyzes the synthesis of the hydroxymethylpyrimidine phosphate (HMP-P) moiety of thiamine from aminoimidazole ribotide (AIR) in a radical S-adenosyl-L-methionine (SAM)-dependent reaction
533AP_00294	192222.Cj1494c	3.6e-210	737.3	Epsilonproteobacteria	carA		6.3.5.5	ko:K01956	ko00240,ko00250,ko01100,map00240,map00250,map01100	M00051	R00256,R00575,R01395,R10948,R10949	RC00002,RC00010,RC00043,RC02750,RC02798,RC03314	ko00000,ko00001,ko00002,ko01000				Epsilonproteobacteria	1MUB9@1224,2YMKQ@29547,42KZG@68525,COG0505@1,COG0505@2	NA|NA|NA	F	Belongs to the CarA family
533AP_00989	192222.Cj0279	0.0	2137.1	Epsilonproteobacteria	carB		6.3.5.5	ko:K01955	ko00240,ko00250,ko01100,map00240,map00250,map01100	M00051	R00256,R00575,R01395,R10948,R10949	RC00002,RC00010,RC00043,RC02750,RC02798,RC03314	ko00000,ko00001,ko00002,ko01000				Epsilonproteobacteria	1MUDZ@1224,2YMHU@29547,42MGK@68525,COG0458@1,COG0458@2	NA|NA|NA	F	Belongs to the CarB family
533AP_00096	354242.CJJ81176_0624	1.3e-140	505.8	Epsilonproteobacteria	peb4		5.2.1.8	ko:K01802					ko00000,ko01000				Epsilonproteobacteria	1MZDK@1224,2YN33@29547,43B2E@68525,COG0760@1,COG0760@2	NA|NA|NA	M	peptidylprolyl isomerase
533AP_00896	192222.Cj1229	3e-151	541.2	Epsilonproteobacteria	cbpA			ko:K05516					ko00000,ko03036,ko03110				Epsilonproteobacteria	1MUZ4@1224,2YMSY@29547,42NBY@68525,COG0484@1,COG0484@2	NA|NA|NA	O	Co-chaperone-curved DNA binding protein A
533AP_01555	192222.Cj0789	5.4e-206	723.4	Epsilonproteobacteria	cca		2.7.7.72	ko:K00974	ko03013,map03013		R09382,R09383,R09384,R09386	RC00078	ko00000,ko00001,ko01000,ko03016				Epsilonproteobacteria	1MU2X@1224,2YMGU@29547,42MJJ@68525,COG0617@1,COG0617@2	NA|NA|NA	H	tRNA nucleotidyltransferase poly(A) polymerase
533AP_00298	192222.Cj1490c	8.2e-287	992.3	Epsilonproteobacteria	ccoN		1.9.3.1	ko:K00404	ko00190,ko01100,ko02020,map00190,map01100,map02020	M00156			ko00000,ko00001,ko00002,ko01000	3.D.4.3		iIT341.HP0144	Epsilonproteobacteria	1MU18@1224,2YMGW@29547,42M5M@68525,COG3278@1,COG3278@2	NA|NA|NA	C	Belongs to the heme-copper respiratory oxidase family
533AP_01068	192222.Cj0358	1.1e-192	679.1	Epsilonproteobacteria	ccpA		1.11.1.5	ko:K00428					ko00000,ko01000				Epsilonproteobacteria	1MV70@1224,2YMA0@29547,42N1I@68525,COG1858@1,COG1858@2	NA|NA|NA	C	Cytochrome
533AP_00641	192222.Cj0020c	1.9e-172	611.7	Epsilonproteobacteria			1.11.1.5	ko:K00428					ko00000,ko01000				Epsilonproteobacteria	1MV70@1224,2YM7T@29547,42N1I@68525,COG1858@1,COG1858@2	NA|NA|NA	C	cytochrome c peroxidase
533AP_00676	354242.CJJ81176_1032	0.0	2112.0	Epsilonproteobacteria	ccsBA												Epsilonproteobacteria	1RG0A@1224,2YMXW@29547,42N37@68525,COG0755@1,COG0755@2,COG1333@1,COG1333@2	NA|NA|NA	O	Cytochrome c biogenesis protein
533AP_01629	192222.Cj0079c	6.3e-148	530.0	Epsilonproteobacteria	cdtA			ko:K11013					ko00000,ko02042				Epsilonproteobacteria	1NZRY@1224,2BZ78@1,2YNXF@29547,347HZ@2,42QRW@68525	NA|NA|NA	M	Cytolethal distending toxin
533AP_01245	354242.CJJ81176_0940	0.0	1175.6	Epsilonproteobacteria	pycB		6.4.1.1	ko:K01960	ko00020,ko00620,ko00720,ko01100,ko01120,ko01200,ko01230,map00020,map00620,map00720,map01100,map01120,map01200,map01230	M00173,M00620	R00344	RC00040,RC00367	ko00000,ko00001,ko00002,ko01000				Epsilonproteobacteria	1R5RS@1224,2YN6E@29547,42M3K@68525,COG0511@1,COG0511@2,COG5016@1,COG5016@2	NA|NA|NA	C	PFAM biotin lipoyl attachment domain-containing protein
533AP_00700	192222.Cj1037c	1.3e-276	958.4	Epsilonproteobacteria	pycA		6.3.4.14,6.4.1.1,6.4.1.2	ko:K01959,ko:K01961	ko00020,ko00061,ko00620,ko00640,ko00720,ko01100,ko01110,ko01120,ko01130,ko01200,ko01212,ko01230,map00020,map00061,map00620,map00640,map00720,map01100,map01110,map01120,map01130,map01200,map01212,map01230	M00082,M00173,M00376,M00620	R00344,R00742,R04385	RC00040,RC00253,RC00367	ko00000,ko00001,ko00002,ko01000				Epsilonproteobacteria	1MU4H@1224,2YMWB@29547,42M14@68525,COG0439@1,COG0439@2	NA|NA|NA	I	Biotin carboxylase
533AP_01236	354242.CJJ81176_0931	4.9e-99	367.1	Epsilonproteobacteria	cheB		3.1.1.61,3.5.1.44	ko:K03412	ko02020,ko02030,map02020,map02030	M00506			ko00000,ko00001,ko00002,ko01000,ko02022,ko02035				Epsilonproteobacteria	1MWCN@1224,2YP5K@29547,42M27@68525,COG2201@1,COG2201@2	NA|NA|NA	NT	protein-glutamate methylesterase
533AP_01235	354242.CJJ81176_0930	1e-142	512.7	Epsilonproteobacteria	cheR		2.1.1.80	ko:K00575	ko02020,ko02030,map02020,map02030				ko00000,ko00001,ko01000,ko02035				Epsilonproteobacteria	1MVP3@1224,2YNJY@29547,42PR6@68525,COG1352@1,COG1352@2	NA|NA|NA	NT	methyltransferase
533AP_00995	354242.CJJ81176_0311	1.6e-177	628.6	Epsilonproteobacteria	cheV			ko:K03415	ko02020,ko02030,map02020,map02030	M00506			ko00000,ko00001,ko00002,ko02022,ko02035				Epsilonproteobacteria	1N81M@1224,2YMF1@29547,42M00@68525,COG0784@1,COG0784@2,COG0835@1,COG0835@2	NA|NA|NA	T	chemotaxis protein
533AP_00993	192222.Cj0283c	7.1e-92	343.2	Epsilonproteobacteria	cheW			ko:K03408	ko02020,ko02030,map02020,map02030				ko00000,ko00001,ko02035				Epsilonproteobacteria	1RAH1@1224,2YP0K@29547,42S69@68525,COG0835@1,COG0835@2	NA|NA|NA	NT	chemotaxis protein
533AP_00785	192222.Cj1118c	5e-66	256.9	Epsilonproteobacteria	cheY			ko:K03413	ko02020,ko02030,map02020,map02030	M00506			ko00000,ko00001,ko00002,ko02022,ko02035				Epsilonproteobacteria	1RDNP@1224,2YP7F@29547,42RF8@68525,COG0745@1,COG0745@2	NA|NA|NA	KT	Chemotaxis protein cheY
533AP_01401	354242.CJJ81176_0471	0.0	1397.1	Epsilonproteobacteria				ko:K16089					ko00000,ko02000	1.B.14.1,1.B.14.10			Epsilonproteobacteria	1MUC1@1224,2YN51@29547,42NGM@68525,COG1629@1,COG4771@2	NA|NA|NA	P	receptor
533AP_01342	354242.CJJ81176_0235	9e-240	835.9	Epsilonproteobacteria				ko:K03300					ko00000	2.A.11			Epsilonproteobacteria	1N25B@1224,2YNFM@29547,42NN2@68525,COG2851@1,COG2851@2	NA|NA|NA	C	Citrate transporter
533AP_00775	354242.CJJ81176_1126	0.0	1335.1	Epsilonproteobacteria	clpA			ko:K03694					ko00000,ko03110				Epsilonproteobacteria	1MV8B@1224,2YMF5@29547,42M2T@68525,COG0542@1,COG0542@2	NA|NA|NA	O	ATP-dependent CLP protease ATP-binding subunit
533AP_00009	192222.Cj0509c	0.0	1545.0	Epsilonproteobacteria	clpB			ko:K03694,ko:K03695	ko04213,map04213				ko00000,ko00001,ko03110				Epsilonproteobacteria	1MURH@1224,2YMAH@29547,42M9S@68525,COG0542@1,COG0542@2	NA|NA|NA	O	Belongs to the ClpA ClpB family
533AP_01331	192222.Cj0192c	5.9e-103	380.2	Epsilonproteobacteria	clpP		3.4.21.92	ko:K01358	ko04112,ko04212,map04112,map04212				ko00000,ko00001,ko01000,ko01002				Epsilonproteobacteria	1MV46@1224,2YMBZ@29547,42MFU@68525,COG0740@1,COG0740@2	NA|NA|NA	O	Cleaves peptides in various proteins in a process that requires ATP hydrolysis. Has a chymotrypsin-like activity. Plays a major role in the degradation of misfolded proteins
533AP_00774	354242.CJJ81176_1125	3.6e-45	187.2	Epsilonproteobacteria	clpS			ko:K06891					ko00000				Epsilonproteobacteria	1MZU8@1224,2YPT8@29547,42TN3@68525,COG2127@1,COG2127@2	NA|NA|NA	S	Involved in the modulation of the specificity of the ClpAP-mediated ATP-dependent protein degradation
533AP_00986	192222.Cj0275	1e-229	802.4	Epsilonproteobacteria	clpX			ko:K03544	ko04112,map04112				ko00000,ko00001,ko03110				Epsilonproteobacteria	1MVQK@1224,2YM9G@29547,42MWJ@68525,COG1219@1,COG1219@2	NA|NA|NA	O	ATP-dependent specificity component of the Clp protease. It directs the protease to specific substrates. Can perform chaperone functions in the absence of ClpP
533AP_00156	192222.Cj0662c	5.7e-239	833.2	Epsilonproteobacteria	hslU			ko:K03667					ko00000,ko03110				Epsilonproteobacteria	1MVK9@1224,2YMM2@29547,42M48@68525,COG1220@1,COG1220@2	NA|NA|NA	O	this subunit has chaperone activity. The binding of ATP and its subsequent hydrolysis by HslU are essential for unfolding of protein substrates subsequently hydrolyzed by HslV. HslU recognizes the N-terminal part of its protein substrates and unfolds these before they are guided to HslV for hydrolysis
533AP_00090	192222.Cj0590	4.6e-126	457.2	Epsilonproteobacteria	cmoA			ko:K15256					ko00000,ko01000,ko03016				Epsilonproteobacteria	1QV0X@1224,2YT9J@29547,43BNB@68525,COG2890@1,COG2890@2	NA|NA|NA	J	Catalyzes the conversion of S-adenosyl-L-methionine (SAM) to carboxy-S-adenosyl-L-methionine (Cx-SAM)
533AP_01619	354242.CJJ81176_0995	6.2e-165	586.6	Epsilonproteobacteria	cmoB			ko:K15257					ko00000,ko01000,ko03016				Epsilonproteobacteria	1MVSK@1224,2YMGK@29547,42N9H@68525,COG0500@1,COG0500@2	NA|NA|NA	J	Catalyzes carboxymethyl transfer from carboxy-S- adenosyl-L-methionine (Cx-SAM) to 5-hydroxyuridine (ho5U) to form 5-carboxymethoxyuridine (cmo5U) at position 34 in tRNAs
533AP_01143	192222.Cj0822	6.8e-212	743.0	Epsilonproteobacteria	dfp		4.1.1.36,6.3.2.5	ko:K13038	ko00770,ko01100,map00770,map01100	M00120	R03269,R04231	RC00064,RC00090,RC00822	ko00000,ko00001,ko00002,ko01000				Epsilonproteobacteria	1MVQP@1224,2YMX4@29547,42NIG@68525,COG0452@1,COG0452@2	NA|NA|NA	H	Catalyzes two steps in the biosynthesis of coenzyme A. In the first step cysteine is conjugated to 4'-phosphopantothenate to form 4-phosphopantothenoylcysteine, in the latter compound is decarboxylated to form 4'-phosphopantotheine
533AP_01577	192222.Cj0767c	2.5e-83	314.7	Epsilonproteobacteria	coaD		2.7.7.3	ko:K00954	ko00770,ko01100,map00770,map01100	M00120	R03035	RC00002	ko00000,ko00001,ko00002,ko01000				Epsilonproteobacteria	1RD9F@1224,2YP4R@29547,42RJQ@68525,COG0669@1,COG0669@2	NA|NA|NA	H	Reversibly transfers an adenylyl group from ATP to 4'- phosphopantetheine, yielding dephospho-CoA (dPCoA) and pyrophosphate
533AP_00263	354242.CJJ81176_1515	6.1e-103	380.2	Epsilonproteobacteria	coaE		2.7.1.24	ko:K00859	ko00770,ko01100,map00770,map01100	M00120	R00130	RC00002,RC00078	ko00000,ko00001,ko00002,ko01000			iIT341.HP0831	Epsilonproteobacteria	1RCXT@1224,2YP6Y@29547,42RI5@68525,COG0237@1,COG0237@2	NA|NA|NA	F	Catalyzes the phosphorylation of the 3'-hydroxyl group of dephosphocoenzyme A to form coenzyme A
533AP_01102	354242.CJJ81176_0417	5e-116	423.7	Epsilonproteobacteria	coaX		2.7.1.33	ko:K03525	ko00770,ko01100,map00770,map01100	M00120	R02971,R03018,R04391	RC00002,RC00017	ko00000,ko00001,ko00002,ko01000				Epsilonproteobacteria	1PZXA@1224,2YP14@29547,42RA8@68525,COG1521@1,COG1521@2	NA|NA|NA	F	Catalyzes the phosphorylation of pantothenate (Pan), the first step in CoA biosynthesis
533AP_00717	192222.Cj1050c	6.5e-133	479.9	Epsilonproteobacteria	cobB			ko:K12410					ko00000,ko01000				Epsilonproteobacteria	1MUK1@1224,2YP1S@29547,42SWD@68525,COG0846@1,COG0846@2	NA|NA|NA	K	NAD-dependent lysine deacetylase and desuccinylase that specifically removes acetyl and succinyl groups on target proteins. Modulates the activities of several proteins which are inactive in their acylated form
533AP_01329	354242.CJJ81176_0221	1.4e-281	974.9	Epsilonproteobacteria	comM			ko:K07391					ko00000				Epsilonproteobacteria	1MU4R@1224,2YMTY@29547,42NBJ@68525,COG0606@1,COG0606@2	NA|NA|NA	O	Mg chelatase-related protein
533AP_00829	354242.CJJ81176_1176	0.0	1291.2	Epsilonproteobacteria	copA	GO:0005575,GO:0005623,GO:0005886,GO:0016020,GO:0044464,GO:0071944	3.6.3.4,3.6.3.54	ko:K01533,ko:K17686	ko01524,ko04016,map01524,map04016		R00086	RC00002	ko00000,ko00001,ko01000	3.A.3.5			Epsilonproteobacteria	1MU08@1224,2YMM8@29547,42M2R@68525,COG2217@1,COG2217@2	NA|NA|NA	P	cation transport ATPase
533AP_00825	354242.CJJ81176_1172	0.0	1404.8	Epsilonproteobacteria	ccoI		3.6.3.4,3.6.3.54	ko:K01533,ko:K17686	ko01524,ko04016,map01524,map04016		R00086	RC00002	ko00000,ko00001,ko01000	3.A.3.5			Epsilonproteobacteria	1MU08@1224,2YMI5@29547,42M2R@68525,COG2217@1,COG2217@2,COG2608@1,COG2608@2	NA|NA|NA	P	cation transport ATPase
533AP_00228	354242.CJJ81176_0749	6.3e-174	616.7	Epsilonproteobacteria	corA			ko:K03284					ko00000,ko02000	1.A.35.1,1.A.35.3			Epsilonproteobacteria	1MWMP@1224,2YN63@29547,42KZB@68525,COG0598@1,COG0598@2	NA|NA|NA	P	Mediates influx of magnesium ions
533AP_01167	354242.CJJ81176_0862	1.1e-201	709.1	Epsilonproteobacteria				ko:K07098					ko00000				Epsilonproteobacteria	1MUH5@1224,2YNFC@29547,42N75@68525,COG1408@1,COG1408@2	NA|NA|NA	S	Metallophosphoesterase
533AP_00017	192222.Cj0517	7.5e-56	223.0	Epsilonproteobacteria	crcB			ko:K06199					ko00000,ko02000	1.A.43.1,1.A.43.2,1.A.43.3			Epsilonproteobacteria	1MZNH@1224,2YQ95@29547,42V4I@68525,COG0239@1,COG0239@2	NA|NA|NA	D	Important for reducing fluoride concentration in the cell, thus reducing its toxicity
533AP_00010	192222.Cj0510c	4.3e-46	190.3	Epsilonproteobacteria				ko:K21600					ko00000,ko03000				Epsilonproteobacteria	1PJZQ@1224,2YPXE@29547,42TNT@68525,COG1937@1,COG1937@2	NA|NA|NA	S	Metal-sensitive transcriptional repressor
533AP_00770	192222.Cj1103	3.9e-31	140.2	Epsilonproteobacteria	csrA			ko:K03563	ko02020,ko02025,ko02026,ko05111,map02020,map02025,map02026,map05111				ko00000,ko00001,ko03019				Epsilonproteobacteria	1Q4KC@1224,2YQ7K@29547,42W0C@68525,COG1551@1,COG1551@2	NA|NA|NA	J	Belongs to the CsrA family
533AP_01229	354242.CJJ81176_0924	0.0	1336.2	Epsilonproteobacteria	cstA			ko:K06200					ko00000				Epsilonproteobacteria	1MWF9@1224,2YMDY@29547,42NBI@68525,COG1966@1,COG1966@2	NA|NA|NA	T	Carbon starvation protein
533AP_01420	192222.Cj0465c	4.4e-67	260.4	Epsilonproteobacteria	ctb			ko:K06886					ko00000				Epsilonproteobacteria	1MZSM@1224,2YPBC@29547,42S0I@68525,COG2346@1,COG2346@2	NA|NA|NA	S	COG2346, Truncated hemoglobins
533AP_00011	192222.Cj0511	1.7e-230	805.1	Epsilonproteobacteria	ctpA		3.4.21.102	ko:K03797					ko00000,ko01000,ko01002				Epsilonproteobacteria	1MU39@1224,2YN9P@29547,42MHD@68525,COG0793@1,COG0793@2	NA|NA|NA	M	Belongs to the peptidase S41A family
533AP_01065	192222.Cj0355c	6.5e-122	443.4	Epsilonproteobacteria	cosR			ko:K02483					ko00000,ko02022				Epsilonproteobacteria	1N7TJ@1224,2YMSX@29547,42MTC@68525,COG0745@1,COG0745@2	NA|NA|NA	K	COG0745 Response regulators consisting of a CheY-like receiver domain and a winged-helix DNA-binding domain
533AP_01631	354242.CJJ81176_0118	1.2e-299	1035.0	Epsilonproteobacteria	cydA		1.10.3.14	ko:K00425	ko00190,ko01100,ko02020,map00190,map01100,map02020	M00153	R11325	RC00061	ko00000,ko00001,ko00002,ko01000	3.D.4.3			Epsilonproteobacteria	1MV60@1224,2YM8D@29547,42MB8@68525,COG1271@1,COG1271@2	NA|NA|NA	C	oxidase subunit I
533AP_01632	192222.Cj0082	4e-201	707.2	Epsilonproteobacteria	cydB		1.10.3.14	ko:K00426	ko00190,ko01100,ko02020,map00190,map01100,map02020	M00153	R11325	RC00061	ko00000,ko00001,ko00002,ko01000	3.D.4.3			Epsilonproteobacteria	1MURP@1224,2YMB6@29547,42NHN@68525,COG1294@1,COG1294@2	NA|NA|NA	C	cytochrome d ubiquinol oxidase, subunit II
533AP_00823	192222.Cj1153	3.1e-47	194.1	delta/epsilon subdivisions													Epsilonproteobacteria	1PDTH@1224,42W2E@68525,COG2863@1,COG2863@2	NA|NA|NA	C	Cytochrome c553
533AP_01195	192222.Cj0883c	4.3e-68	263.8	Epsilonproteobacteria													Epsilonproteobacteria	1MZ1C@1224,2YPJG@29547,42SJM@68525,COG1959@1,COG1959@2	NA|NA|NA	K	Transcriptional regulator
533AP_01365	192222.Cj0237	3.7e-119	434.1	Epsilonproteobacteria	cynT		4.2.1.1	ko:K01673	ko00910,map00910		R00132,R10092	RC02807	ko00000,ko00001,ko01000				Epsilonproteobacteria	1MV1U@1224,2YMIG@29547,42NUA@68525,COG0288@1,COG0288@2	NA|NA|NA	P	Reversible hydration of carbon dioxide
533AP_01581	192222.Cj0763c	2.8e-114	417.9	Epsilonproteobacteria	cysE		2.3.1.30	ko:K00640	ko00270,ko00920,ko01100,ko01110,ko01120,ko01200,ko01230,ko05111,map00270,map00920,map01100,map01110,map01120,map01200,map01230,map05111	M00021	R00586	RC00004,RC00041	ko00000,ko00001,ko00002,ko01000				Epsilonproteobacteria	1MVFX@1224,2YMH3@29547,42MND@68525,COG1045@1,COG1045@2	NA|NA|NA	E	serine acetyltransferase
533AP_01224	192222.Cj0912c	7.3e-161	573.2	Epsilonproteobacteria	cysK		2.5.1.47	ko:K01738	ko00270,ko00920,ko01100,ko01110,ko01120,ko01130,ko01200,ko01230,map00270,map00920,map01100,map01110,map01120,map01130,map01200,map01230	M00021	R00897,R03601,R04859	RC00020,RC02814,RC02821	ko00000,ko00001,ko00002,ko01000				Epsilonproteobacteria	1MUBE@1224,2YMRZ@29547,42N1R@68525,COG0031@1,COG0031@2	NA|NA|NA	E	Belongs to the cysteine synthase cystathionine beta- synthase family
533AP_00662	354242.CJJ81176_1018	1e-143	516.2	Epsilonproteobacteria													Epsilonproteobacteria	1MWVU@1224,2YNST@29547,42NFK@68525,COG0583@1,COG0583@2	NA|NA|NA	K	Transcriptional regulator, LysR family
533AP_00567	354242.CJJ81176_1674	4.5e-141	507.3	Epsilonproteobacteria	cysQ		3.1.3.7	ko:K01082	ko00920,ko01100,ko01120,ko01130,map00920,map01100,map01120,map01130		R00188,R00508	RC00078	ko00000,ko00001,ko01000,ko03016				Epsilonproteobacteria	1N0GY@1224,2YNYW@29547,42QY6@68525,COG1218@1,COG1218@2	NA|NA|NA	P	Belongs to the inositol monophosphatase superfamily
533AP_01597	354242.CJJ81176_0823	4.3e-261	906.7	Epsilonproteobacteria	cysS		6.1.1.16	ko:K01883	ko00970,map00970	M00359,M00360	R03650	RC00055,RC00523	ko00000,ko00001,ko00002,ko01000,ko01007,ko03016				Epsilonproteobacteria	1MV8H@1224,2YMAR@29547,42M04@68525,COG0215@1,COG0215@2	NA|NA|NA	J	Belongs to the class-I aminoacyl-tRNA synthetase family
533AP_00695	192222.Cj1032	1.1e-127	462.6	Epsilonproteobacteria	cmeE												Epsilonproteobacteria	1QE6S@1224,2YNSD@29547,42QGG@68525,COG0845@1,COG0845@2	NA|NA|NA	M	Belongs to the membrane fusion protein (MFP) (TC 8.A.1) family
533AP_00831	192222.Cj1163c	1.6e-105	389.4	Epsilonproteobacteria	czcD			ko:K16264					ko00000,ko02000	2.A.4.1			Epsilonproteobacteria	1MVQB@1224,2YMCZ@29547,42MJ0@68525,COG1230@1,COG1230@2	NA|NA|NA	P	Co Zn Cd efflux system component
533AP_01601	192222.Cj0806	3.6e-168	597.4	Epsilonproteobacteria	dapA		4.3.3.7	ko:K01714	ko00261,ko00300,ko01100,ko01110,ko01120,ko01130,ko01230,map00261,map00300,map01100,map01110,map01120,map01130,map01230	M00016,M00525,M00526,M00527	R10147	RC03062,RC03063	ko00000,ko00001,ko00002,ko01000				Epsilonproteobacteria	1MUCM@1224,2YN2X@29547,42M0X@68525,COG0329@1,COG0329@2	NA|NA|NA	E	Catalyzes the condensation of (S)-aspartate-beta- semialdehyde (S)-ASA and pyruvate to 4-hydroxy- tetrahydrodipicolinate (HTPA)
533AP_01336	192222.Cj0197c	9.2e-130	469.5	Epsilonproteobacteria	dapB		1.17.1.8	ko:K00215	ko00261,ko00300,ko01100,ko01110,ko01120,ko01130,ko01230,map00261,map00300,map01100,map01110,map01120,map01130,map01230	M00016,M00525,M00526,M00527	R04198,R04199	RC00478	ko00000,ko00001,ko00002,ko01000			iIT341.HP0510	Epsilonproteobacteria	1MUCT@1224,2YM7V@29547,42N84@68525,COG0289@1,COG0289@2	NA|NA|NA	E	Catalyzes the conversion of 4-hydroxy- tetrahydrodipicolinate (HTPA) to tetrahydrodipicolinate
533AP_00486	354242.CJJ81176_1592	3.1e-212	744.2	Epsilonproteobacteria	dapD		2.3.1.117	ko:K00674	ko00300,ko01100,ko01120,ko01230,map00300,map01100,map01120,map01230	M00016	R04365	RC00004,RC01136	ko00000,ko00001,ko00002,ko01000				Epsilonproteobacteria	1MYKK@1224,2YMU8@29547,42MHI@68525,COG2171@1,COG2171@2	NA|NA|NA	E	Catalyzes the conversion of the cyclic tetrahydrodipicolinate (THDP) into the acyclic N-succinyl-L-2- amino-6-oxopimelate using succinyl-CoA
533AP_00715	192222.Cj1048c	3.9e-201	707.2	Epsilonproteobacteria	dapE		3.5.1.18	ko:K01439	ko00300,ko01100,ko01120,ko01230,map00300,map01100,map01120,map01230	M00016	R02734	RC00064,RC00090	ko00000,ko00001,ko00002,ko01000			iIT341.HP0212	Epsilonproteobacteria	1MW6G@1224,2YMZ8@29547,42MJ1@68525,COG0624@1,COG0624@2	NA|NA|NA	E	Catalyzes the hydrolysis of N-succinyl-L,L- diaminopimelic acid (SDAP), forming succinate and LL-2,6- diaminoheptanedioate (DAP), an intermediate involved in the bacterial biosynthesis of lysine and meso-diaminopimelic acid, an essential component of bacterial cell walls
533AP_00262	354242.CJJ81176_1516	3.2e-146	524.2	Epsilonproteobacteria	dapF		5.1.1.7	ko:K01778	ko00300,ko01100,ko01110,ko01120,ko01130,ko01230,map00300,map01100,map01110,map01120,map01130,map01230	M00016,M00525,M00527	R02735	RC00302	ko00000,ko00001,ko00002,ko01000			iIT341.HP0566	Epsilonproteobacteria	1MWDH@1224,2YMC6@29547,42MRX@68525,COG0253@1,COG0253@2	NA|NA|NA	E	Catalyzes the stereoinversion of LL-2,6- diaminoheptanedioate (L,L-DAP) to meso-diaminoheptanedioate (meso- DAP), a precursor of L-lysine
533AP_00960	354242.CJJ81176_1309	1e-104	386.0	Epsilonproteobacteria	dcd		3.5.4.13	ko:K01494	ko00240,ko01100,map00240,map01100	M00053	R00568,R02325	RC00074	ko00000,ko00001,ko00002,ko01000				Epsilonproteobacteria	1MV2J@1224,2YMAE@29547,42MV8@68525,COG0717@1,COG0717@2	NA|NA|NA	F	Belongs to the dCTP deaminase family
533AP_00860	192222.Cj1192	8.1e-236	822.8	Epsilonproteobacteria	dctA			ko:K11103	ko02020,map02020				ko00000,ko00001,ko02000	2.A.23.1.3,2.A.23.1.6,2.A.23.1.7			Epsilonproteobacteria	1MU0Q@1224,2YN30@29547,42MZ6@68525,COG1301@1,COG1301@2	NA|NA|NA	U	Belongs to the dicarboxylate amino acid cation symporter (DAACS) (TC 2.A.23) family
533AP_01508	354242.CJJ81176_0123	1e-235	822.4	Epsilonproteobacteria	dcuA	GO:0005575,GO:0005623,GO:0005886,GO:0016020,GO:0044464,GO:0071944		ko:K07791					ko00000,ko02000	2.A.13.1		iIT341.HP0724	Epsilonproteobacteria	1MVHH@1224,2YMGT@29547,42MDH@68525,COG2704@1,COG2704@2	NA|NA|NA	U	Responsible for the transport of C4-dicarboxylates from the periplasm across the inner membrane
533AP_00164	354242.CJJ81176_0697	1.5e-261	908.3	Epsilonproteobacteria	dcuB			ko:K07792	ko02020,map02020				ko00000,ko00001,ko02000	2.A.13.1			Epsilonproteobacteria	1MVHH@1224,2YMEY@29547,42MVT@68525,COG2704@1,COG2704@2	NA|NA|NA	P	Responsible for the transport of C4-dicarboxylates from the periplasm across the inner membrane
533AP_00386	354242.CJJ81176_1391	2.9e-244	850.9	Epsilonproteobacteria				ko:K03326					ko00000,ko02000	2.A.61.1			Epsilonproteobacteria	1MWBG@1224,2YNED@29547,42Q9E@68525,COG3069@1,COG3069@2	NA|NA|NA	C	C4-dicarboxylate
533AP_01593	192222.Cj0798c	1.5e-186	658.7	Epsilonproteobacteria	ddl		6.3.2.4	ko:K01921	ko00473,ko00550,ko01100,ko01502,map00473,map00550,map01100,map01502		R01150	RC00064,RC00141	ko00000,ko00001,ko01000,ko01011				Epsilonproteobacteria	1MUTB@1224,2YMGD@29547,42NF2@68525,COG1181@1,COG1181@2	NA|NA|NA	F	Belongs to the D-alanine--D-alanine ligase family
533AP_00836	192222.Cj1168c	1.4e-104	385.6	Epsilonproteobacteria	dedA												Epsilonproteobacteria	1MX4M@1224,2YMZV@29547,42RMJ@68525,COG0586@1,COG0586@2	NA|NA|NA	S	PFAM SNARE associated Golgi protein
533AP_01111	192222.Cj0403	8.7e-101	372.9	Epsilonproteobacteria													Epsilonproteobacteria	1PC94@1224,2YMWW@29547,42NUB@68525,COG4951@1,COG4951@2	NA|NA|NA	L	Domain of unknown function (DUF1882)
533AP_01330	192222.Cj0191c	1.2e-91	342.4	Epsilonproteobacteria	def		3.5.1.88	ko:K01462					ko00000,ko01000				Epsilonproteobacteria	1RA2P@1224,2YP6C@29547,42RFN@68525,COG0242@1,COG0242@2	NA|NA|NA	J	Removes the formyl group from the N-terminal Met of newly synthesized proteins. Requires at least a dipeptide for an efficient rate of reaction. N-terminal L-methionine is a prerequisite for activity but the enzyme has broad specificity at other positions
533AP_00895	354242.CJJ81176_1242	7.5e-261	906.0	Epsilonproteobacteria	htrA		3.4.21.107	ko:K04771	ko01503,ko02020,map01503,map02020	M00728			ko00000,ko00001,ko00002,ko01000,ko01002,ko03110				Epsilonproteobacteria	1MU63@1224,2YMQT@29547,42NB6@68525,COG0265@1,COG0265@2	NA|NA|NA	M	Belongs to the peptidase S1C family
533AP_01094	354242.CJJ81176_0409	1.3e-257	895.2	Epsilonproteobacteria	der			ko:K03977					ko00000,ko03009				Epsilonproteobacteria	1MU9S@1224,2YMQ3@29547,42M3N@68525,COG1160@1,COG1160@2	NA|NA|NA	S	GTPase that plays an essential role in the late steps of ribosome biogenesis
533AP_01119	192222.Cj0411	0.0	1254.6	Epsilonproteobacteria													Epsilonproteobacteria	1NAXY@1224,2YN7Z@29547,42NA8@68525,COG0699@1,COG0699@2	NA|NA|NA	S	Dynamin family
533AP_01280	192222.Cj0954c	1.6e-116	425.6	Epsilonproteobacteria				ko:K05801					ko00000,ko03110				Epsilonproteobacteria	1N270@1224,2YPJ5@29547,42STV@68525,COG1076@1,COG1076@2	NA|NA|NA	O	DnaJ domain protein
533AP_01471	192222.Cj0125c	1.4e-59	235.3	Epsilonproteobacteria	dksA			ko:K06204	ko02026,map02026				ko00000,ko00001,ko03000,ko03009,ko03021				Epsilonproteobacteria	1RD08@1224,2YT6X@29547,42RVK@68525,COG1734@1,COG1734@2	NA|NA|NA	T	DnaK suppressor protein
533AP_00623	192222.Cj0001	4.3e-194	684.1	Epsilonproteobacteria	dnaA			ko:K02313	ko02020,ko04112,map02020,map04112				ko00000,ko00001,ko03032,ko03036				Epsilonproteobacteria	1MU5H@1224,2YM88@29547,42MA0@68525,COG0593@1,COG0593@2	NA|NA|NA	L	it binds specifically double-stranded DNA at a 9 bp consensus (dnaA box) 5'-TTATC CA A CA A-3'. DnaA binds to ATP and to acidic phospholipids
533AP_00059	192222.Cj0562	4.1e-248	863.6	Epsilonproteobacteria	dnaB	GO:0003674,GO:0005488,GO:0005515,GO:0042802	3.6.4.12	ko:K02314	ko03030,ko04112,map03030,map04112				ko00000,ko00001,ko01000,ko03032				Epsilonproteobacteria	1MUG9@1224,2YM91@29547,42M7X@68525,COG0305@1,COG0305@2	NA|NA|NA	L	it exhibits DNA-dependent ATPase activity and contains distinct active sites for ATP binding, DNA binding, and interaction with DnaC protein, primase, and other prepriming proteins
533AP_00220	354242.CJJ81176_0741	0.0	2380.5	Epsilonproteobacteria	dnaE		2.7.7.7	ko:K02337	ko00230,ko00240,ko01100,ko03030,ko03430,ko03440,map00230,map00240,map01100,map03030,map03430,map03440	M00260	R00375,R00376,R00377,R00378	RC02795	ko00000,ko00001,ko00002,ko01000,ko03032,ko03400				Epsilonproteobacteria	1MUIF@1224,2YMA1@29547,42MGP@68525,COG0587@1,COG0587@2	NA|NA|NA	L	DNA polymerase
533AP_00927	354242.CJJ81176_1276	2.6e-192	677.9	Epsilonproteobacteria	dnaJ			ko:K03686					ko00000,ko03029,ko03110				Epsilonproteobacteria	1MVMS@1224,2YMIC@29547,42KZM@68525,COG0484@1,COG0484@2	NA|NA|NA	O	ATP binding to DnaK triggers the release of the substrate protein, thus completing the reaction cycle. Several rounds of ATP-dependent interactions between DnaJ, DnaK and GrpE are required for fully efficient folding. Also involved, together with DnaK and GrpE, in the DNA replication of plasmids through activation of initiation proteins
533AP_01585	354242.CJJ81176_0775	0.0	1169.8	Epsilonproteobacteria	dnaK			ko:K04043	ko03018,ko04212,ko05152,map03018,map04212,map05152				ko00000,ko00001,ko03019,ko03029,ko03110,ko04147	1.A.33.1			Epsilonproteobacteria	1MVEN@1224,2YMRM@29547,42M64@68525,COG0443@1,COG0443@2	NA|NA|NA	O	Heat shock 70 kDa protein
533AP_00624	192222.Cj0002	7.2e-192	676.4	Epsilonproteobacteria	dnaN		2.7.7.7	ko:K02338	ko00230,ko00240,ko01100,ko03030,ko03430,ko03440,map00230,map00240,map01100,map03030,map03430,map03440	M00260	R00375,R00376,R00377,R00378	RC02795	ko00000,ko00001,ko00002,ko01000,ko03032,ko03400				Epsilonproteobacteria	1MVD9@1224,2YM9J@29547,42NQW@68525,COG0592@1,COG0592@2	NA|NA|NA	L	Confers DNA tethering and processivity to DNA polymerases and other proteins. Acts as a clamp, forming a ring around DNA (a reaction catalyzed by the clamp-loading complex) which diffuses in an ATP-independent manner freely and bidirectionally along dsDNA. Initially characterized for its ability to contact the catalytic subunit of DNA polymerase III (Pol III), a complex, multichain enzyme respons…
533AP_00462	354242.CJJ81176_1568	4.2e-159	567.4	Epsilonproteobacteria	nikY			ko:K02033	ko02024,map02024	M00239			ko00000,ko00001,ko00002,ko02000	3.A.1.5			Epsilonproteobacteria	1NS80@1224,2YMX1@29547,42N5D@68525,COG0601@1,COG0601@2	NA|NA|NA	P	ABC transporter permease
533AP_00461	354242.CJJ81176_1567	2.1e-132	478.4	Epsilonproteobacteria	nikX			ko:K02034	ko02024,map02024	M00239			ko00000,ko00001,ko00002,ko02000	3.A.1.5			Epsilonproteobacteria	1MU26@1224,2YP3P@29547,42MFP@68525,COG1173@1,COG1173@2	NA|NA|NA	P	ABC transporter, permease protein
533AP_00131	192222.Cj0634	2.2e-137	495.0	Epsilonproteobacteria	dprA			ko:K04096					ko00000				Epsilonproteobacteria	1MVF6@1224,2YMIF@29547,42N10@68525,COG0758@1,COG0758@2	NA|NA|NA	LU	DNA processing protein
533AP_00259	192222.Cj1534c	3.8e-78	297.4	Epsilonproteobacteria	dps	GO:0005575,GO:0005622,GO:0005623,GO:0005737,GO:0006139,GO:0006259,GO:0006725,GO:0006807,GO:0006950,GO:0007154,GO:0008150,GO:0008152,GO:0009605,GO:0009987,GO:0009991,GO:0031668,GO:0033554,GO:0034641,GO:0042262,GO:0043170,GO:0044237,GO:0044238,GO:0044260,GO:0044424,GO:0044464,GO:0046483,GO:0050896,GO:0051716,GO:0071496,GO:0071704,GO:0090304,GO:1901360		ko:K04047					ko00000,ko03036				Epsilonproteobacteria	1NF9J@1224,2YP3R@29547,42SZJ@68525,COG0783@1,COG0783@2	NA|NA|NA	P	Belongs to the Dps family
533AP_00103	354242.CJJ81176_0631	3e-280	970.7	Epsilonproteobacteria	dsbD		1.8.1.8	ko:K04084					ko00000,ko01000,ko03110	5.A.1.1			Epsilonproteobacteria	1MU8W@1224,2YMEZ@29547,42MVQ@68525,COG4232@1,COG4232@2	NA|NA|NA	CO	Thiol disulfide interchange protein
533AP_01186	354242.CJJ81176_0881	8.3e-145	519.6	Epsilonproteobacteria	dsbB			ko:K03611					ko00000,ko03110	5.A.2.1			Epsilonproteobacteria	1R6UC@1224,2YMQD@29547,42MY1@68525,COG1495@1,COG1495@2	NA|NA|NA	C	Required for disulfide bond formation in some proteins. Part of a redox system composed of DsbI and DsbL that mediates formation of an essential disulfide bond in AssT (By similarity)
533AP_01188	354242.CJJ81176_0883	2.8e-114	417.9	Epsilonproteobacteria	dsbA			ko:K03673	ko01503,map01503	M00728			ko00000,ko00001,ko00002,ko03110				Epsilonproteobacteria	1QWTY@1224,2YPA5@29547,42RFZ@68525,COG1651@1,COG1651@2	NA|NA|NA	O	Thiol disulfide interchange protein DsbA
533AP_01185	354242.CJJ81176_0880	5.1e-119	433.7	Epsilonproteobacteria	dsbA			ko:K03673	ko01503,map01503	M00728			ko00000,ko00001,ko00002,ko03110				Epsilonproteobacteria	1QWTY@1224,2YTBE@29547,43CAF@68525,COG1651@1,COG1651@2	NA|NA|NA	O	Thiol disulfide Interchange Protein
533AP_00152	1121267.JHZL01000015_gene171	5e-154	551.2	Epsilonproteobacteria				ko:K03305					ko00000	2.A.17			Epsilonproteobacteria	1MW6W@1224,2YMFA@29547,42NNY@68525,COG3104@1,COG3104@2	NA|NA|NA	P	Di- tripeptide transporter
533AP_01473	354242.CJJ81176_0158	1e-170	605.9	Epsilonproteobacteria	dusB			ko:K05540					ko00000,ko01000,ko03016				Epsilonproteobacteria	1MV5V@1224,2YMHR@29547,42N3M@68525,COG0042@1,COG0042@2	NA|NA|NA	H	Catalyzes the synthesis of 5,6-dihydrouridine (D), a modified base found in the D-loop of most tRNAs, via the reduction of the C5-C6 double bond in target uridines
533AP_00431	192222.Cj1346c	8.9e-198	696.0	Epsilonproteobacteria	dxr		1.1.1.267	ko:K00099	ko00900,ko01100,ko01110,ko01130,map00900,map01100,map01110,map01130	M00096	R05688	RC01452	ko00000,ko00001,ko00002,ko01000				Epsilonproteobacteria	1MU4G@1224,2YMHQ@29547,42NI1@68525,COG0743@1,COG0743@2	NA|NA|NA	I	Catalyzes the NADP-dependent rearrangement and reduction of 1-deoxy-D-xylulose-5-phosphate (DXP) to 2-C-methyl-D-erythritol 4-phosphate (MEP)
533AP_01032	192222.Cj0321	0.0	1209.5	Epsilonproteobacteria	dxs		2.2.1.7	ko:K01662	ko00730,ko00900,ko01100,ko01110,ko01130,map00730,map00900,map01100,map01110,map01130	M00096	R05636	RC00032	ko00000,ko00001,ko00002,ko01000			iIT341.HP0354	Epsilonproteobacteria	1MUSJ@1224,2YM7I@29547,42M35@68525,COG1154@1,COG1154@2	NA|NA|NA	H	Catalyzes the acyloin condensation reaction between C atoms 2 and 3 of pyruvate and glyceraldehyde 3-phosphate to yield 1-deoxy-D-xylulose-5-phosphate (DXP)
533AP_00867	192222.Cj1199	2.1e-168	598.2	Epsilonproteobacteria													Epsilonproteobacteria	1MUNT@1224,2YR23@29547,42UZV@68525,COG3491@1,COG3491@2	NA|NA|NA	C	iron ascorbate-dependent oxidoreductase
533AP_00048	192222.Cj0551	4.7e-105	387.1	Epsilonproteobacteria	efp			ko:K02356					ko00000,ko03012				Epsilonproteobacteria	1MW2J@1224,2YM7S@29547,42N6H@68525,COG0231@1,COG0231@2	NA|NA|NA	J	Involved in peptide bond synthesis. Stimulates efficient translation and peptide-bond synthesis on native or reconstituted 70S ribosomes in vitro. Probably functions indirectly by altering the affinity of the ribosome for aminoacyl-tRNA, thus increasing their reactivity as acceptors for peptidyl transferase
533AP_00147	354242.CJJ81176_0678	4.6e-103	380.6	Epsilonproteobacteria	engB			ko:K03978					ko00000,ko03036				Epsilonproteobacteria	1MY3Z@1224,2YP3U@29547,42RJR@68525,COG0218@1,COG0218@2	NA|NA|NA	D	Necessary for normal cell division and for the maintenance of normal septation
533AP_00561	354242.CJJ81176_1668	6.4e-232	809.7	Epsilonproteobacteria	eno		4.2.1.11	ko:K01689	ko00010,ko00680,ko01100,ko01110,ko01120,ko01130,ko01200,ko01230,ko03018,ko04066,map00010,map00680,map01100,map01110,map01120,map01130,map01200,map01230,map03018,map04066	M00001,M00002,M00003,M00346,M00394	R00658	RC00349	ko00000,ko00001,ko00002,ko01000,ko03019,ko04147				Epsilonproteobacteria	1MU1N@1224,2YMBY@29547,42MS9@68525,COG0148@1,COG0148@2	NA|NA|NA	G	Catalyzes the reversible conversion of 2- phosphoglycerate into phosphoenolpyruvate. It is essential for the degradation of carbohydrates via glycolysis
533AP_01383	192222.Cj0256	1.7e-274	951.4	Epsilonproteobacteria	eptA		2.7.8.43	ko:K03760	ko01503,map01503	M00722	R11555,R11556,R11557	RC00002	ko00000,ko00001,ko00002,ko01000,ko01005				Epsilonproteobacteria	1MWS7@1224,2YMPQ@29547,42MI1@68525,COG2194@1,COG2194@2	NA|NA|NA	I	Sulfatase
533AP_01120	192222.Cj0412	0.0	1105.5	Epsilonproteobacteria													Epsilonproteobacteria	1NBKR@1224,2YN3H@29547,42NDN@68525,COG0699@1,COG0699@2	NA|NA|NA	S	GTP-binding protein
533AP_00155	192222.Cj0661c	9.9e-155	552.7	Epsilonproteobacteria	era			ko:K03595					ko00000,ko03009,ko03029				Epsilonproteobacteria	1MUKT@1224,2YMG3@29547,42MUR@68525,COG1159@1,COG1159@2	NA|NA|NA	S	An essential GTPase that binds both GDP and GTP, with rapid nucleotide exchange. Plays a role in 16S rRNA processing and 30S ribosomal subunit biogenesis and possibly also in cell cycle regulation and energy metabolism
533AP_01486	354242.CJJ81176_0145	3e-63	247.7	Epsilonproteobacteria	tolR			ko:K03559					ko00000,ko02000	1.A.30.2.1			Epsilonproteobacteria	1MZ6M@1224,2YPZU@29547,42U00@68525,COG0848@1,COG0848@2	NA|NA|NA	U	transport protein
533AP_01382	354242.CJJ81176_0282	7.8e-148	529.6	Epsilonproteobacteria	xth		3.1.11.2	ko:K01142	ko03410,map03410				ko00000,ko00001,ko01000,ko03400				Epsilonproteobacteria	1MVII@1224,2YNB3@29547,42NY7@68525,COG0708@1,COG0708@2	NA|NA|NA	L	exodeoxyribonuclease III
533AP_01480	354242.CJJ81176_0151	7.7e-166	589.7	Epsilonproteobacteria	fabD		2.3.1.39	ko:K00645	ko00061,ko00333,ko01100,ko01130,ko01212,map00061,map00333,map01100,map01130,map01212	M00082	R01626,R11671	RC00004,RC00039,RC02727	ko00000,ko00001,ko00002,ko01000,ko01004				Epsilonproteobacteria	1MV6N@1224,2YMWK@29547,42MKH@68525,COG0331@1,COG0331@2	NA|NA|NA	I	malonyl coa-acyl carrier protein transacylase
533AP_01399	354242.CJJ81176_0469	2.5e-228	797.7	Epsilonproteobacteria	fabF		2.3.1.179	ko:K09458	ko00061,ko00780,ko01100,ko01212,map00061,map00780,map01100,map01212	M00083,M00572	R04355,R04726,R04952,R04957,R04960,R04963,R04968,R07762,R10115,R10119	RC00039,RC02728,RC02729,RC02888	ko00000,ko00001,ko00002,ko01000,ko01004				Epsilonproteobacteria	1MU1X@1224,2YMR3@29547,42MUZ@68525,COG0304@1,COG0304@2	NA|NA|NA	I	Catalyzes the condensation reaction of fatty acid synthesis by the addition to an acyl acceptor of two carbons from malonyl-ACP
533AP_01392	192222.Cj0435	3.8e-131	474.2	Epsilonproteobacteria	fabG		1.1.1.100	ko:K00059	ko00061,ko00333,ko00780,ko01040,ko01100,ko01130,ko01212,map00061,map00333,map00780,map01040,map01100,map01130,map01212	M00083,M00572	R04533,R04534,R04536,R04543,R04566,R04953,R04964,R07759,R07763,R10116,R10120,R11671	RC00029,RC00117	ko00000,ko00001,ko00002,ko01000,ko01004				Epsilonproteobacteria	1MU6X@1224,2YMN0@29547,42MB9@68525,COG1028@1,COG1028@2	NA|NA|NA	IQ	reductase
533AP_01039	192222.Cj0328c	8.1e-174	616.3	Epsilonproteobacteria	fabH		2.3.1.180	ko:K00648	ko00061,ko01100,ko01212,map00061,map01100,map01212	M00082,M00083	R10707	RC00004,RC02729,RC02888	ko00000,ko00001,ko00002,ko01000,ko01004			iIT341.HP0202	Epsilonproteobacteria	1MU9N@1224,2YMMA@29547,42MU6@68525,COG0332@1,COG0332@2	NA|NA|NA	I	Catalyzes the condensation reaction of fatty acid synthesis by the addition to an acyl acceptor of two carbons from malonyl-ACP. Catalyzes the first condensation reaction which initiates fatty acid synthesis and may therefore play a role in governing the total rate of fatty acid production. Possesses both acetoacetyl-ACP synthase and acetyl transacylase activities. Its substrate specificity deter…
533AP_01602	354242.CJJ81176_0828	4.7e-140	503.8	Epsilonproteobacteria	hdhA		1.1.1.159	ko:K00076	ko00121,map00121				ko00000,ko00001,ko01000				Epsilonproteobacteria	1MU73@1224,2YMUM@29547,42KZK@68525,COG1028@1,COG1028@2	NA|NA|NA	IQ	dehydrogenase
533AP_00984	683083.C414_000430056	9.9e-79	299.3	Epsilonproteobacteria	fabZ	GO:0003674,GO:0003824,GO:0016829,GO:0016835,GO:0016836,GO:0019171	4.2.1.59	ko:K02372	ko00061,ko00780,ko01100,ko01212,map00061,map00780,map01100,map01212	M00083,M00572	R04428,R04535,R04537,R04544,R04568,R04954,R04965,R07764,R10117,R10121	RC00831,RC01095	ko00000,ko00001,ko00002,ko01000,ko01004				Epsilonproteobacteria	1RH2T@1224,2YP5R@29547,42SCN@68525,COG0764@1,COG0764@2	NA|NA|NA	I	Involved in unsaturated fatty acids biosynthesis. Catalyzes the dehydration of short chain beta-hydroxyacyl-ACPs and long chain saturated and unsaturated beta-hydroxyacyl-ACPs
533AP_01618	192222.Cj0977	2.5e-98	364.8	Epsilonproteobacteria				ko:K02614	ko00360,map00360		R09840	RC00004,RC00014	ko00000,ko00001,ko01000				Epsilonproteobacteria	1N1PP@1224,2YPTG@29547,42TRH@68525,COG2050@1,COG2050@2	NA|NA|NA	Q	thioesterase
533AP_00424	354242.CJJ81176_1352	7.3e-156	556.6	Epsilonproteobacteria	ceuC			ko:K02015	ko02010,map02010	M00240			ko00000,ko00001,ko00002,ko02000	3.A.1.14			Epsilonproteobacteria	1NM9D@1224,2YNSR@29547,42NV4@68525,COG4605@1,COG4605@2	NA|NA|NA	P	Belongs to the binding-protein-dependent transport system permease family. FecCD subfamily
533AP_00425	354242.CJJ81176_1351	4.3e-159	567.4	Epsilonproteobacteria	ceuB			ko:K02015	ko02010,map02010	M00240			ko00000,ko00001,ko00002,ko02000	3.A.1.14			Epsilonproteobacteria	1MVSV@1224,2YNNA@29547,42N52@68525,COG4606@1,COG4606@2	NA|NA|NA	P	Belongs to the binding-protein-dependent transport system permease family. FecCD subfamily
533AP_00097	354242.CJJ81176_0625	2.4e-203	714.5	Epsilonproteobacteria	fbaA		4.1.2.13	ko:K01624	ko00010,ko00030,ko00051,ko00680,ko00710,ko01100,ko01110,ko01120,ko01130,ko01200,ko01230,map00010,map00030,map00051,map00680,map00710,map01100,map01110,map01120,map01130,map01200,map01230	M00001,M00003,M00165,M00167,M00344,M00345	R01068,R01070,R01829,R02568	RC00438,RC00439,RC00603,RC00604	ko00000,ko00001,ko00002,ko01000				Epsilonproteobacteria	1MURX@1224,2YMEQ@29547,42MK7@68525,COG0191@1,COG0191@2	NA|NA|NA	G	fructose-bisphosphate aldolase
533AP_01161	354242.CJJ81176_0857	2.8e-154	551.2	Epsilonproteobacteria	fbp		3.1.3.11	ko:K03841	ko00010,ko00030,ko00051,ko00680,ko00710,ko01100,ko01110,ko01120,ko01130,ko01200,ko04152,ko04910,map00010,map00030,map00051,map00680,map00710,map01100,map01110,map01120,map01130,map01200,map04152,map04910	M00003,M00165,M00167,M00344	R00762,R04780	RC00017	ko00000,ko00001,ko00002,ko01000,ko04147				Epsilonproteobacteria	1MW0E@1224,2YMJC@29547,42NRA@68525,COG0158@1,COG0158@2	NA|NA|NA	G	D-fructose-1,6-bisphosphate 1-phosphohydrolase class 1
533AP_00279	192222.Cj1510c	2.2e-127	461.5	Epsilonproteobacteria	fdhB			ko:K00124	ko00630,ko00680,ko01100,ko01120,ko01200,map00630,map00680,map01100,map01120,map01200		R00519	RC02796	ko00000,ko00001				Epsilonproteobacteria	1MU5T@1224,2YM8A@29547,42NCU@68525,COG0437@1,COG0437@2	NA|NA|NA	C	formate dehydrogenase
533AP_00281	354242.CJJ81176_1500	1e-139	502.7	Epsilonproteobacteria	fdhD			ko:K02379					ko00000				Epsilonproteobacteria	1NRU0@1224,2YMKM@29547,42PRH@68525,COG1526@1,COG1526@2	NA|NA|NA	C	Required for formate dehydrogenase (FDH) activity. Acts as a sulfur carrier protein that transfers sulfur from IscS to the molybdenum cofactor prior to its insertion into FDH
533AP_00277	192222.Cj1511c	9.3e-95	352.8	Epsilonproteobacteria	fdhA		1.17.1.9	ko:K00123	ko00630,ko00680,ko01100,ko01120,ko01200,map00630,map00680,map01100,map01120,map01200		R00519	RC02796	ko00000,ko00001,ko01000				Epsilonproteobacteria	1MW3N@1224,2YTAH@29547,43BJY@68525,COG0243@1,COG0243@2,COG3383@1,COG3383@2	NA|NA|NA	C	Belongs to the prokaryotic molybdopterin-containing oxidoreductase family
533AP_01064	192222.Cj0354c	1.1e-42	178.7	Epsilonproteobacteria	fdxB												Epsilonproteobacteria	1QV13@1224,2YT9P@29547,43BNH@68525,COG2768@1,COG2768@2	NA|NA|NA	C	Ferredoxin
533AP_00381	192222.Cj1398	0.0	1175.2	Epsilonproteobacteria	feoB			ko:K04759					ko00000,ko02000	9.A.8.1			Epsilonproteobacteria	1MUZC@1224,2YMB3@29547,42MCY@68525,COG0370@1,COG0370@2	NA|NA|NA	P	transporter of a GTP-driven Fe(2 ) uptake system
533AP_00497	354242.CJJ81176_1603	9.7e-138	496.1	Epsilonproteobacteria	chuC		3.6.3.34	ko:K02013	ko02010,map02010	M00240			ko00000,ko00001,ko00002,ko01000,ko02000	3.A.1.14			Epsilonproteobacteria	1MUNG@1224,2YMN4@29547,42P8N@68525,COG1120@1,COG1120@2	NA|NA|NA	HP	ATP-binding protein
533AP_00211	354242.CJJ81176_0732	1.3e-235	822.0	Epsilonproteobacteria	ffh		3.6.5.4	ko:K03106	ko02024,ko03060,ko03070,map02024,map03060,map03070	M00335			ko00000,ko00001,ko00002,ko01000,ko02044	3.A.5.1,3.A.5.2,3.A.5.7,3.A.5.8,3.A.5.9			Epsilonproteobacteria	1MVIA@1224,2YMQM@29547,42M94@68525,COG0541@1,COG0541@2	NA|NA|NA	U	Involved in targeting and insertion of nascent membrane proteins into the cytoplasmic membrane. Binds to the hydrophobic signal sequence of the ribosome-nascent chain (RNC) as it emerges from the ribosomes. The SRP-RNC complex is then targeted to the cytoplasmic membrane where it interacts with the SRP receptor FtsY. Interaction with FtsY leads to the transfer of the RNC complex to the Sec transl…
533AP_00423	354242.CJJ81176_1353	4.1e-133	480.7	Epsilonproteobacteria	ceuD		3.6.3.34	ko:K02013	ko02010,map02010	M00240			ko00000,ko00001,ko00002,ko01000,ko02000	3.A.1.14			Epsilonproteobacteria	1QU78@1224,2YT9G@29547,43BN7@68525,COG4604@1,COG4604@2	NA|NA|NA	P	ABC transporter
533AP_01275	192222.Cj0948c	5.5e-153	547.0	Epsilonproteobacteria													Epsilonproteobacteria	1MUDS@1224,2YMQJ@29547,42NCJ@68525,COG0053@1,COG0053@2	NA|NA|NA	P	Belongs to the cation diffusion facilitator (CDF) transporter (TC 2.A.4) family
533AP_00301	192222.Cj1487c	2.7e-160	571.2	Epsilonproteobacteria	ccoP			ko:K00406	ko00190,ko01100,ko02020,map00190,map01100,map02020	M00156			ko00000,ko00001,ko00002	3.D.4.3			Epsilonproteobacteria	1PDTK@1224,2YMTR@29547,42N5Z@68525,COG2010@1,COG2010@2	NA|NA|NA	C	C-type cytochrome. Part of the cbb3-type cytochrome c oxidase complex
533AP_00222	354242.CJJ81176_0743	8.3e-110	403.3	Epsilonproteobacteria	flaC			ko:K02406	ko02020,ko02040,ko04621,ko04626,ko05132,ko05134,map02020,map02040,map04621,map04626,map05132,map05134				ko00000,ko00001,ko02035				Epsilonproteobacteria	1P7ZB@1224,2YNAV@29547,42QS1@68525,COG1344@1,COG1344@2	NA|NA|NA	N	Flagellin is the subunit protein which polymerizes to form the filaments of bacterial flagella
533AP_00024	683083.C414_000080184	1.2e-85	322.4	Epsilonproteobacteria	flgC			ko:K02388	ko02040,map02040				ko00000,ko00001,ko02035				Epsilonproteobacteria	1RHI3@1224,2YP1Q@29547,42TPI@68525,COG1558@1,COG1558@2	NA|NA|NA	N	Belongs to the flagella basal body rod proteins family
533AP_00199	192222.Cj0697	1.3e-148	532.3	Epsilonproteobacteria	flgG2			ko:K02392	ko02040,map02040				ko00000,ko00001,ko02035				Epsilonproteobacteria	1PZ24@1224,2YNFE@29547,42NGI@68525,COG4786@1,COG4786@2	NA|NA|NA	N	flagellar basal body
533AP_00200	192222.Cj0698	3e-142	511.1	Epsilonproteobacteria	flgG			ko:K02392	ko02040,map02040				ko00000,ko00001,ko02035				Epsilonproteobacteria	1MVMA@1224,2YMWT@29547,42N3R@68525,COG4786@1,COG4786@2	NA|NA|NA	N	Belongs to the flagella basal body rod proteins family
533AP_00190	192222.Cj0687c	2.1e-123	448.4	Epsilonproteobacteria	flgH			ko:K02393	ko02040,map02040				ko00000,ko00001,ko02035				Epsilonproteobacteria	1RDEY@1224,2YN3R@29547,42MJW@68525,COG2063@1,COG2063@2	NA|NA|NA	N	Assembles around the rod to form the L-ring and probably protects the motor basal body from shearing forces during rotation
533AP_00325	354242.CJJ81176_1455	1.2e-183	649.0	Epsilonproteobacteria	flgI			ko:K02394	ko02040,map02040				ko00000,ko00001,ko02035				Epsilonproteobacteria	1MVKW@1224,2YMBU@29547,42MAU@68525,COG1706@1,COG1706@2	NA|NA|NA	N	Assembles around the rod to form the L-ring and probably protects the motor basal body from shearing forces during rotation
533AP_01194	192222.Cj0882c	0.0	1199.5	Epsilonproteobacteria	flhA			ko:K02400	ko02040,map02040				ko00000,ko00001,ko02035,ko02044	3.A.6.2,3.A.6.3			Epsilonproteobacteria	1MUF3@1224,2YMVN@29547,42NB2@68525,COG1298@1,COG1298@2	NA|NA|NA	N	Required for formation of the rod structure of the flagellar apparatus. Together with FliI and FliH, may constitute the export apparatus of flagellin
533AP_01046	192222.Cj0335	4.2e-163	580.9	Epsilonproteobacteria	flhB			ko:K02401	ko02040,map02040				ko00000,ko00001,ko02035,ko02044	3.A.6.2			Epsilonproteobacteria	1MUWI@1224,2YMU1@29547,42NKR@68525,COG1377@1,COG1377@2	NA|NA|NA	N	Required for formation of the rod structure in the basal body of the flagellar apparatus. Together with FliI and FliH, may constitute the export apparatus of flagellin
533AP_01522	192222.Cj0061c	4.8e-123	447.2	Epsilonproteobacteria	fliA			ko:K02405	ko02020,ko02025,ko02026,ko02040,ko05111,map02020,map02025,map02026,map02040,map05111				ko00000,ko00001,ko02035,ko03021				Epsilonproteobacteria	1MWEU@1224,2YMJ7@29547,42QQ8@68525,COG1191@1,COG1191@2	NA|NA|NA	K	Belongs to the sigma-70 factor family
533AP_00023	354242.CJJ81176_0551	5.9e-43	179.9	Epsilonproteobacteria	fliE			ko:K02408	ko02040,map02040				ko00000,ko00001,ko02035				Epsilonproteobacteria	1NIFD@1224,2YQF1@29547,42V59@68525,COG1677@1,COG1677@2	NA|NA|NA	N	Flagellar hook-basal body complex protein FliE
533AP_01029	192222.Cj0318	7.2e-295	1019.2	Epsilonproteobacteria	fliF			ko:K02409	ko02040,map02040				ko00000,ko00001,ko02035,ko02044	3.A.6.2,3.A.6.3			Epsilonproteobacteria	1MUQR@1224,2YMF6@29547,42N04@68525,COG1766@1,COG1766@2	NA|NA|NA	N	The M ring may be actively involved in energy transduction
533AP_01030	192222.Cj0319	1.8e-179	635.2	Epsilonproteobacteria	fliG	GO:0001539,GO:0005575,GO:0005623,GO:0006928,GO:0008150,GO:0009288,GO:0009987,GO:0040011,GO:0042995,GO:0043226,GO:0043228,GO:0044464,GO:0048870,GO:0051179,GO:0051674,GO:0071973,GO:0071978,GO:0097588		ko:K02410	ko02030,ko02040,map02030,map02040				ko00000,ko00001,ko02035				Epsilonproteobacteria	1MV9X@1224,2YM90@29547,42MS3@68525,COG1536@1,COG1536@2	NA|NA|NA	N	flagellar motor switch protein
533AP_01334	354242.CJJ81176_0226	8.3e-257	892.5	Epsilonproteobacteria	fliI		3.6.3.14	ko:K02412	ko02040,map02040				ko00000,ko00001,ko01000,ko02035,ko02044	3.A.6.2,3.A.6.3			Epsilonproteobacteria	1MUH6@1224,2YMJX@29547,42M0K@68525,COG1157@1,COG1157@2	NA|NA|NA	NU	ATP synthase
533AP_01523	192222.Cj0060c	3.4e-189	667.5	Epsilonproteobacteria	fliM			ko:K02416	ko02030,ko02040,map02030,map02040				ko00000,ko00001,ko02035				Epsilonproteobacteria	1MX01@1224,2YMHG@29547,42N2Y@68525,COG1868@1,COG1868@2	NA|NA|NA	N	flagellar motor switch protein
533AP_01061	192222.Cj0351	2.2e-48	198.0	Epsilonproteobacteria	fliN			ko:K02417	ko02030,ko02040,map02030,map02040				ko00000,ko00001,ko02035,ko02044	3.A.6.2,3.A.6.3			Epsilonproteobacteria	1NNYT@1224,2YPTT@29547,42U38@68525,COG1886@1,COG1886@2	NA|NA|NA	N	flagellar motor switch protein
533AP_01141	192222.Cj0820c	2.3e-120	438.3	Epsilonproteobacteria	fliP			ko:K02419	ko02040,map02040				ko00000,ko00001,ko02035,ko02044	3.A.6.2			Epsilonproteobacteria	1MVBU@1224,2YMJ1@29547,42NDZ@68525,COG1338@1,COG1338@2	NA|NA|NA	N	Plays a role in the flagellum-specific transport system
533AP_00046	354242.CJJ81176_0574	1.2e-64	252.3	Epsilonproteobacteria	fliS			ko:K02422	ko02040,map02040				ko00000,ko00001,ko02035				Epsilonproteobacteria	1PSYY@1224,2YP6R@29547,42V8K@68525,COG1516@1,COG1516@2	NA|NA|NA	N	flagellar protein FLIS
533AP_00742	192222.Cj1075	1.9e-65	255.0	Epsilonproteobacteria	fliW			ko:K13626					ko00000,ko02035				Epsilonproteobacteria	1N347@1224,2YPKW@29547,42RNU@68525,COG1699@1,COG1699@2	NA|NA|NA	N	Binds to the C-terminal region of flagellin, which is implicated in polymerization, and participates in the assembly of the flagellum
533AP_01498	354242.CJJ81176_0133	3.4e-166	590.9	Epsilonproteobacteria	fmt		2.1.2.9	ko:K00604	ko00670,ko00970,map00670,map00970		R03940	RC00026,RC00165	ko00000,ko00001,ko01000				Epsilonproteobacteria	1MU4Q@1224,2YMQZ@29547,42M3E@68525,COG0223@1,COG0223@2	NA|NA|NA	J	Attaches a formyl group to the free amino group of methionyl-tRNA(fMet). The formyl group appears to play a dual role in the initiator identity of N-formylmethionyl-tRNA by promoting its recognition by IF2 and preventing the misappropriation of this tRNA by the elongation apparatus
533AP_00755	354242.CJJ81176_1106	1.8e-196	691.8	Epsilonproteobacteria	folC		6.3.2.12,6.3.2.17	ko:K11754	ko00790,ko01100,map00790,map01100	M00126,M00841	R00942,R02237,R04241	RC00064,RC00090,RC00162	ko00000,ko00001,ko00002,ko01000				Epsilonproteobacteria	1MVCH@1224,2YMRG@29547,42N08@68525,COG0285@1,COG0285@2	NA|NA|NA	H	folylpolyglutamate synthase
533AP_01176	354242.CJJ81176_0871	1.4e-153	548.9	Epsilonproteobacteria	folD		1.5.1.5,3.5.4.9	ko:K01491	ko00670,ko00720,ko01100,ko01120,ko01200,map00670,map00720,map01100,map01120,map01200	M00140,M00377	R01220,R01655	RC00202,RC00578	ko00000,ko00001,ko00002,ko01000				Epsilonproteobacteria	1MWU4@1224,2YM9U@29547,42MW0@68525,COG0190@1,COG0190@2	NA|NA|NA	F	Catalyzes the oxidation of 5,10- methylenetetrahydrofolate to 5,10-methenyltetrahydrofolate and then the hydrolysis of 5,10-methenyltetrahydrofolate to 10- formyltetrahydrofolate
533AP_01333	192222.Cj0194	3.5e-100	370.9	Epsilonproteobacteria	folE		3.5.4.16	ko:K01495	ko00790,ko01100,map00790,map01100	M00126,M00841,M00842,M00843	R00428,R04639,R05046,R05048	RC00263,RC00294,RC00323,RC00945,RC01188	ko00000,ko00001,ko00002,ko01000			iIT341.HP0928	Epsilonproteobacteria	1MY3N@1224,2YMVV@29547,42N1U@68525,COG0302@1,COG0302@2	NA|NA|NA	F	GTP cyclohydrolase
533AP_01518	192222.Cj0065c	1.9e-83	315.1	Epsilonproteobacteria	folK		2.7.6.3	ko:K00950	ko00790,ko01100,map00790,map01100	M00126,M00841	R03503	RC00002,RC00017	ko00000,ko00001,ko00002,ko01000				Epsilonproteobacteria	1MZH8@1224,2YPJ2@29547,42TJ2@68525,COG0801@1,COG0801@2	NA|NA|NA	H	2-amino-4-hydroxy-6-hydroxymethyldihydropteridine pyrophosphokinase
533AP_00085	192222.Cj0585	4.5e-194	683.7	Epsilonproteobacteria	folP		2.5.1.15	ko:K00796	ko00790,ko01100,map00790,map01100	M00126,M00841	R03066,R03067	RC00121,RC00842	ko00000,ko00001,ko00002,ko01000				Epsilonproteobacteria	1MUIR@1224,2YMDM@29547,42MMY@68525,COG0294@1,COG0294@2	NA|NA|NA	H	dihydropteroate synthase
533AP_01117	192222.Cj0409	0.0	1364.7	Epsilonproteobacteria	frdA		1.3.5.4	ko:K00244	ko00020,ko00190,ko00620,ko00650,ko00720,ko01100,ko01110,ko01120,ko01130,ko01200,ko02020,map00020,map00190,map00620,map00650,map00720,map01100,map01110,map01120,map01130,map01200,map02020	M00009,M00011,M00150,M00173	R02164	RC00045	ko00000,ko00001,ko00002,ko01000				Epsilonproteobacteria	1MU5M@1224,2YMTF@29547,42M81@68525,COG1053@1,COG1053@2	NA|NA|NA	C	fumarate reductase, flavoprotein subunit
533AP_01118	192222.Cj0410	4.8e-139	500.4	Epsilonproteobacteria	frdB		1.3.5.4	ko:K00245	ko00020,ko00190,ko00620,ko00650,ko00720,ko01100,ko01110,ko01120,ko01130,ko01200,ko02020,map00020,map00190,map00620,map00650,map00720,map01100,map01110,map01120,map01130,map01200,map02020	M00009,M00011,M00150,M00173	R02164	RC00045	ko00000,ko00001,ko00002,ko01000				Epsilonproteobacteria	1MVHS@1224,2YMFW@29547,42M2J@68525,COG0479@1,COG0479@2	NA|NA|NA	C	Belongs to the succinate dehydrogenase fumarate reductase iron-sulfur protein family
533AP_01116	192222.Cj0408	1.8e-144	518.5	Epsilonproteobacteria	frdC			ko:K00246	ko00020,ko00190,ko00620,ko00650,ko00720,ko01100,ko01110,ko01120,ko01130,ko01200,ko02020,map00020,map00190,map00620,map00650,map00720,map01100,map01110,map01120,map01130,map01200,map02020	M00009,M00011,M00150,M00173	R02164	RC00045	ko00000,ko00001,ko00002				Epsilonproteobacteria	1N6JA@1224,2YT5C@29547,32RME@2,43B2K@68525,COG2009@1	NA|NA|NA	C	fumarate reductase cytochrome B subunit
533AP_01362	354242.CJJ81176_0259	4.4e-92	344.0	Epsilonproteobacteria	frr			ko:K02838					ko00000,ko03012				Epsilonproteobacteria	1N66T@1224,2YMYI@29547,42NAA@68525,COG0233@1,COG0233@2	NA|NA|NA	J	Responsible for the release of ribosomes from messenger RNA at the termination of protein biosynthesis. May increase the efficiency of translation by recycling ribosomes from one round of translation to another
533AP_00112	192222.Cj0612c	1.6e-88	332.0	Epsilonproteobacteria	cft	GO:0003674,GO:0005488,GO:0005515,GO:0005575,GO:0005622,GO:0005623,GO:0005737,GO:0042802,GO:0044424,GO:0044464	1.16.3.2	ko:K02217					ko00000,ko01000				Epsilonproteobacteria	1R9ZC@1224,2YNMX@29547,42S74@68525,COG1528@1,COG1528@2	NA|NA|NA	P	Iron-storage protein
533AP_00197	192222.Cj0695	3.7e-257	893.6	Epsilonproteobacteria	ftsA			ko:K03590	ko04112,map04112				ko00000,ko00001,ko03036,ko04812				Epsilonproteobacteria	1MUSR@1224,2YM8S@29547,42MS2@68525,COG0849@1,COG0849@2	NA|NA|NA	D	Cell division protein that is involved in the assembly of the Z ring. May serve as a membrane anchor for the Z ring
533AP_00783	192222.Cj1116c	0.0	1224.9	Epsilonproteobacteria	ftsH			ko:K03798		M00742			ko00000,ko00002,ko01000,ko01002,ko03110				Epsilonproteobacteria	1MU6J@1224,2YMMU@29547,42M4Z@68525,COG0465@1,COG0465@2	NA|NA|NA	O	Acts as a processive, ATP-dependent zinc metallopeptidase for both cytoplasmic and membrane proteins. Plays a role in the quality control of integral membrane proteins
533AP_00667	354242.CJJ81176_1023	1.7e-293	1014.6	Epsilonproteobacteria	ftsH1												Epsilonproteobacteria	1MU6J@1224,2YMHN@29547,42NK1@68525,COG0465@1,COG0465@2	NA|NA|NA	O	Belongs to the AAA ATPase family
533AP_01086	354242.CJJ81176_0401	0.0	1078.9	Epsilonproteobacteria													Epsilonproteobacteria	1N4ZI@1224,2YMAX@29547,42NGJ@68525,COG0464@1,COG0464@2	NA|NA|NA	O	ATPase (AAA
533AP_00701	192222.Cj1038	3.8e-210	737.3	Epsilonproteobacteria	ftsW			ko:K03588	ko04112,map04112				ko00000,ko00001,ko02000,ko03036	2.A.103.1			Epsilonproteobacteria	1MVDB@1224,2YMJH@29547,42MG2@68525,COG0772@1,COG0772@2	NA|NA|NA	D	Belongs to the SEDS family
533AP_00873	354242.CJJ81176_1221	6.1e-157	560.1	Epsilonproteobacteria	ftsY			ko:K03110	ko02024,ko03060,ko03070,map02024,map03060,map03070	M00335			ko00000,ko00001,ko00002,ko02044	3.A.5.1,3.A.5.2,3.A.5.7			Epsilonproteobacteria	1MUDU@1224,2YMT4@29547,42N3Z@68525,COG0552@1,COG0552@2	NA|NA|NA	U	Involved in targeting and insertion of nascent membrane proteins into the cytoplasmic membrane. Acts as a receptor for the complex formed by the signal recognition particle (SRP) and the ribosome-nascent chain (RNC). Interaction with SRP-RNC leads to the transfer of the RNC complex to the Sec translocase for insertion into the membrane, the hydrolysis of GTP by both Ffh and FtsY, and the dissocia…
533AP_00198	192222.Cj0696	3e-196	691.0	Epsilonproteobacteria	ftsZ			ko:K03531	ko04112,map04112				ko00000,ko00001,ko02048,ko03036,ko04812				Epsilonproteobacteria	1MV2X@1224,2YMEV@29547,42MHK@68525,COG0206@1,COG0206@2	NA|NA|NA	D	Essential cell division protein that forms a contractile ring structure (Z ring) at the future cell division site. The regulation of the ring assembly controls the timing and the location of cell division. One of the functions of the FtsZ ring is to recruit other cell division proteins to the septum to produce a new cell wall between the dividing cells. Binds GTP and shows GTPase activity
533AP_00409	354242.CJJ81176_1366	2.9e-265	920.6	Epsilonproteobacteria	fumC		4.2.1.2	ko:K01679	ko00020,ko00620,ko00720,ko01100,ko01110,ko01120,ko01130,ko01200,ko04934,ko05200,ko05211,map00020,map00620,map00720,map01100,map01110,map01120,map01130,map01200,map04934,map05200,map05211	M00009,M00011,M00173,M00376	R01082	RC00443	ko00000,ko00001,ko00002,ko01000				Epsilonproteobacteria	1MUQI@1224,2YTA6@29547,43BJP@68525,COG0114@1,COG0114@2	NA|NA|NA	C	Involved in the TCA cycle. Catalyzes the stereospecific interconversion of fumarate to L-malate
533AP_01108	192222.Cj0400	5.8e-85	320.1	Epsilonproteobacteria	fur	GO:0003674,GO:0005488,GO:0005515,GO:0042802		ko:K03711					ko00000,ko03000				Epsilonproteobacteria	1RDWJ@1224,2YPGX@29547,42MN8@68525,COG0735@1,COG0735@2	NA|NA|NA	K	Belongs to the Fur family
533AP_01441	192222.Cj0493	0.0	1370.1	Epsilonproteobacteria	fusA			ko:K02355					ko00000,ko03012,ko03029				Epsilonproteobacteria	1MUCV@1224,2YMB2@29547,42M4T@68525,COG0480@1,COG0480@2	NA|NA|NA	J	Catalyzes the GTP-dependent ribosomal translocation step during translation elongation. During this step, the ribosome changes from the pre-translocational (PRE) to the post- translocational (POST) state as the newly formed A-site-bound peptidyl-tRNA and P-site-bound deacylated tRNA move to the P and E sites, respectively. Catalyzes the coordinated movement of the two tRNA molecules, the mRNA and…
533AP_01319	354242.CJJ81176_0211	7.5e-183	646.4	Epsilonproteobacteria	cfbpA			ko:K02012	ko02010,map02010	M00190			ko00000,ko00001,ko00002,ko02000	3.A.1.10			Epsilonproteobacteria	1MUEG@1224,2YN59@29547,42NKM@68525,COG1840@1,COG1840@2	NA|NA|NA	P	ABC transporter, periplasmic iron-binding protein
533AP_00797	192222.Cj1131c	1.6e-185	655.2	Epsilonproteobacteria	galE		5.1.3.2	ko:K01784	ko00052,ko00520,ko01100,map00052,map00520,map01100	M00361,M00362,M00632	R00291,R02984	RC00289	ko00000,ko00001,ko00002,ko01000				Epsilonproteobacteria	1MUHI@1224,2YMHM@29547,42N94@68525,COG1087@1,COG1087@2	NA|NA|NA	M	Belongs to the NAD(P)-dependent epimerase dehydratase family
533AP_00376	192222.Cj1403c	1e-184	652.5	Epsilonproteobacteria	gapA	GO:0000166,GO:0003674,GO:0003824,GO:0004365,GO:0005488,GO:0008150,GO:0008152,GO:0016491,GO:0016620,GO:0016903,GO:0036094,GO:0043891,GO:0048037,GO:0050662,GO:0051287,GO:0055114,GO:0097159,GO:1901265,GO:1901363	1.2.1.12	ko:K00134	ko00010,ko00710,ko01100,ko01110,ko01120,ko01130,ko01200,ko01230,ko04066,ko05010,map00010,map00710,map01100,map01110,map01120,map01130,map01200,map01230,map04066,map05010	M00001,M00002,M00003,M00165,M00166,M00308,M00552	R01061	RC00149	ko00000,ko00001,ko00002,ko01000,ko04131,ko04147			iIT341.HP0921	Epsilonproteobacteria	1MU93@1224,2YMUH@29547,42N9Q@68525,COG0057@1,COG0057@2	NA|NA|NA	G	Belongs to the glyceraldehyde-3-phosphate dehydrogenase family
533AP_00726	192222.Cj1059c	2.2e-246	857.8	Epsilonproteobacteria	gatA		6.3.5.6,6.3.5.7	ko:K02433	ko00970,ko01100,map00970,map01100		R03905,R04212	RC00010	ko00000,ko00001,ko01000,ko03029				Epsilonproteobacteria	1MUVQ@1224,2YMZK@29547,42MAH@68525,COG0154@1,COG0154@2	NA|NA|NA	J	Allows the formation of correctly charged Gln-tRNA(Gln) through the transamidation of misacylated Glu-tRNA(Gln) in organisms which lack glutaminyl-tRNA synthetase. The reaction takes place in the presence of glutamine and ATP through an activated gamma-phospho-Glu-tRNA(Gln)
533AP_00865	354242.CJJ81176_1212	6.1e-263	912.9	Epsilonproteobacteria	gatB		6.3.5.6,6.3.5.7	ko:K02434	ko00970,ko01100,map00970,map01100		R03905,R04212	RC00010	ko00000,ko00001,ko01000,ko03029				Epsilonproteobacteria	1MUKG@1224,2YMGC@29547,42M31@68525,COG0064@1,COG0064@2	NA|NA|NA	J	Allows the formation of correctly charged Asn-tRNA(Asn) or Gln-tRNA(Gln) through the transamidation of misacylated Asp- tRNA(Asn) or Glu-tRNA(Gln) in organisms which lack either or both of asparaginyl-tRNA or glutaminyl-tRNA synthetases. The reaction takes place in the presence of glutamine and ATP through an activated phospho-Asp-tRNA(Asn) or phospho-Glu-tRNA(Gln)
533AP_01106	354242.CJJ81176_0421	1.6e-42	178.3	Epsilonproteobacteria	gatC		6.3.5.6,6.3.5.7	ko:K02435	ko00970,ko01100,map00970,map01100		R03905,R04212	RC00010	ko00000,ko00001,ko01000,ko03029				Epsilonproteobacteria	1Q61J@1224,2YQAY@29547,42VIQ@68525,COG0721@1,COG0721@2	NA|NA|NA	J	Allows the formation of correctly charged Asn-tRNA(Asn) or Gln-tRNA(Gln) through the transamidation of misacylated Asp- tRNA(Asn) or Glu-tRNA(Gln) in organisms which lack either or both of asparaginyl-tRNA or glutaminyl-tRNA synthetases. The reaction takes place in the presence of glutamine and ATP through an activated phospho-Asp-tRNA(Asn) or phospho-Glu-tRNA(Gln)
533AP_01069	354242.CJJ81176_0383	1.2e-247	862.1	Epsilonproteobacteria	glmM		5.4.2.10	ko:K03431	ko00520,ko01100,ko01130,map00520,map01100,map01130		R02060	RC00408	ko00000,ko00001,ko01000				Epsilonproteobacteria	1MU24@1224,2YMNB@29547,42M6I@68525,COG1109@1,COG1109@2	NA|NA|NA	G	Catalyzes the conversion of glucosamine-6-phosphate to glucosamine-1-phosphate
533AP_00408	192222.Cj1366c	0.0	1178.3	Epsilonproteobacteria	glmS		2.6.1.16	ko:K00820	ko00250,ko00520,ko01100,ko01130,ko04931,map00250,map00520,map01100,map01130,map04931		R00768	RC00010,RC00163,RC02752	ko00000,ko00001,ko01000,ko01002			iIT341.HP1532	Epsilonproteobacteria	1MW4K@1224,2YMB1@29547,42KZ7@68525,COG0449@1,COG0449@2	NA|NA|NA	M	Catalyzes the first step in hexosamine metabolism, converting fructose-6P into glucosamine-6P using glutamine as a nitrogen source
533AP_01142	354242.CJJ81176_0838	1.1e-231	808.9	Epsilonproteobacteria	glmU		2.3.1.157,2.7.7.23	ko:K04042	ko00520,ko01100,ko01130,map00520,map01100,map01130	M00362	R00416,R05332	RC00002,RC00004,RC00166	ko00000,ko00001,ko00002,ko01000				Epsilonproteobacteria	1MUPH@1224,2YMK9@29547,42N3K@68525,COG1207@1,COG1207@2	NA|NA|NA	M	Catalyzes the last two sequential reactions in the de novo biosynthetic pathway for UDP-N-acetylglucosamine (UDP- GlcNAc). The C-terminal domain catalyzes the transfer of acetyl group from acetyl coenzyme A to glucosamine-1-phosphate (GlcN-1-P) to produce N-acetylglucosamine-1-phosphate (GlcNAc-1-P), which is converted into UDP-GlcNAc by the transfer of uridine 5- monophosphate (from uridine 5-tr…
533AP_00201	354242.CJJ81176_0722	2.5e-288	997.3	Epsilonproteobacteria	glnA		6.3.1.2	ko:K01915	ko00220,ko00250,ko00630,ko00910,ko01100,ko01120,ko01230,ko02020,ko04217,ko04724,ko04727,map00220,map00250,map00630,map00910,map01100,map01120,map01230,map02020,map04217,map04724,map04727		R00253	RC00010,RC02798	ko00000,ko00001,ko01000,ko04147				Epsilonproteobacteria	1MUGQ@1224,2YNCK@29547,42M7A@68525,COG0174@1,COG0174@2	NA|NA|NA	E	glutamine synthetase
533AP_00407	354242.CJJ81176_1369	0.0	1477.2	Epsilonproteobacteria	glnD		2.7.7.59	ko:K00990	ko02020,map02020				ko00000,ko00001,ko01000				Epsilonproteobacteria	1MV54@1224,2YN0Y@29547,42MN5@68525,COG2844@1,COG2844@2	NA|NA|NA	O	Modifies, by uridylylation and deuridylylation, the PII regulatory proteins (GlnB and homologs), in response to the nitrogen status of the cell that GlnD senses through the glutamine level. Under low glutamine levels, catalyzes the conversion of the PII proteins and UTP to PII-UMP and PPi, while under higher glutamine levels, GlnD hydrolyzes PII-UMP to PII and UMP (deuridylylation). Thus, control…
533AP_01613	192222.Cj0982c	4e-153	547.4	Epsilonproteobacteria	cjaA			ko:K02030		M00236			ko00000,ko00002,ko02000	3.A.1.3			Epsilonproteobacteria	1MVT6@1224,2YN4C@29547,42P1B@68525,COG0834@1,COG0834@2	NA|NA|NA	ET	Abc transporter
533AP_01232	192222.Cj0920c	4.1e-133	480.7	Epsilonproteobacteria				ko:K02029,ko:K10040,ko:K16962	ko02010,map02010	M00228,M00236,M00586			ko00000,ko00001,ko00002,ko02000	3.A.1.3			Epsilonproteobacteria	1MWF0@1224,2YMV5@29547,42PF3@68525,COG0765@1,COG0765@2	NA|NA|NA	P	ABC transporter, permease protein
533AP_01423	354242.CJJ81176_0493	2e-115	421.8	Epsilonproteobacteria				ko:K02029		M00236			ko00000,ko00002,ko02000	3.A.1.3			Epsilonproteobacteria	1R7ZY@1224,2YNIN@29547,42Q4V@68525,COG0765@1,COG0765@2	NA|NA|NA	P	ABC transporter, permease protein
533AP_01215	192222.Cj0902	1e-128	466.1	Epsilonproteobacteria	glnQ		3.6.3.21	ko:K02028		M00236			ko00000,ko00002,ko01000,ko02000	3.A.1.3			Epsilonproteobacteria	1MU9Q@1224,2YMQY@29547,42M0S@68525,COG1126@1,COG1126@2	NA|NA|NA	E	abc transporter atp-binding protein
533AP_01424	354242.CJJ81176_0494	9.6e-135	486.1	Epsilonproteobacteria	papQ		3.6.3.21	ko:K02028		M00236			ko00000,ko00002,ko01000,ko02000	3.A.1.3			Epsilonproteobacteria	1MU9Q@1224,2YMQY@29547,42M0S@68525,COG1126@1,COG1126@2	NA|NA|NA	E	abc transporter atp-binding protein
533AP_00568	192222.Cj1682c	1.9e-247	861.3	Epsilonproteobacteria	gltA		2.3.3.1	ko:K01647	ko00020,ko00630,ko01100,ko01110,ko01120,ko01130,ko01200,ko01210,ko01230,map00020,map00630,map01100,map01110,map01120,map01130,map01200,map01210,map01230	M00009,M00010,M00012,M00740	R00351	RC00004,RC00067	br01601,ko00000,ko00001,ko00002,ko01000			iIT341.HP0026	Epsilonproteobacteria	1MUKX@1224,2YMG9@29547,42N8U@68525,COG0372@1,COG0372@2	NA|NA|NA	H	Belongs to the citrate synthase family
533AP_00629	192222.Cj0007	0.0	2931.7	Epsilonproteobacteria	gltB		1.4.1.13,1.4.1.14	ko:K00265	ko00250,ko00910,ko01100,ko01110,ko01120,ko01130,ko01230,map00250,map00910,map01100,map01110,map01120,map01130,map01230		R00093,R00114,R00248	RC00006,RC00010,RC02799	ko00000,ko00001,ko01000				Epsilonproteobacteria	1MU7B@1224,2YMRQ@29547,42MF7@68525,COG0067@1,COG0067@2,COG0069@1,COG0069@2,COG0070@1,COG0070@2	NA|NA|NA	E	Glutamate synthase
533AP_00630	192222.Cj0009	6.2e-279	966.1	Epsilonproteobacteria	gltD		1.4.1.13,1.4.1.14	ko:K00266	ko00250,ko00910,ko01100,ko01110,ko01120,ko01130,ko01230,map00250,map00910,map01100,map01110,map01120,map01130,map01230		R00093,R00114,R00248	RC00006,RC00010,RC02799	ko00000,ko00001,ko01000				Epsilonproteobacteria	1MU2H@1224,2YN2P@29547,42MGY@68525,COG0493@1,COG0493@2	NA|NA|NA	C	Glutamate synthase
533AP_01231	192222.Cj0919c	9.8e-115	419.5	Epsilonproteobacteria	gltK			ko:K10040	ko02010,map02010	M00228			ko00000,ko00001,ko00002,ko02000	3.A.1.3			Epsilonproteobacteria	1PEC4@1224,2YMI3@29547,42Q3T@68525,COG0765@1,COG0765@2	NA|NA|NA	P	Amino acid ABC transporter, permease
533AP_00956	354242.CJJ81176_1305	3e-270	937.2	Epsilonproteobacteria	gltX		6.1.1.17	ko:K01885	ko00860,ko00970,ko01100,ko01110,ko01120,map00860,map00970,map01100,map01110,map01120	M00121,M00359,M00360	R05578	RC00055,RC00523	ko00000,ko00001,ko00002,ko01000,ko01007,ko02048,ko03016			iIT341.HP0476	Epsilonproteobacteria	1MUCR@1224,2YMCW@29547,42MAI@68525,COG0008@1,COG0008@2	NA|NA|NA	J	Catalyzes the attachment of glutamate to tRNA(Glu) in a two-step reaction glutamate is first activated by ATP to form Glu-AMP and then transferred to the acceptor end of tRNA(Glu)
533AP_01166	354242.CJJ81176_0861	2.7e-249	867.5	Epsilonproteobacteria	gltX1		6.1.1.17	ko:K01885	ko00860,ko00970,ko01100,ko01110,ko01120,map00860,map00970,map01100,map01110,map01120	M00121,M00359,M00360	R05578	RC00055,RC00523	ko00000,ko00001,ko00002,ko01000,ko01007,ko02048,ko03016				Epsilonproteobacteria	1MUCR@1224,2YMYU@29547,42NHA@68525,COG0008@1,COG0008@2	NA|NA|NA	J	Catalyzes the attachment of glutamate to tRNA(Glu) in a two-step reaction glutamate is first activated by ATP to form Glu-AMP and then transferred to the acceptor end of tRNA(Glu)
533AP_01110	192222.Cj0402	1.1e-236	825.5	Epsilonproteobacteria	glyA	GO:0005575,GO:0005622,GO:0005623,GO:0005737,GO:0044424,GO:0044464	2.1.2.1	ko:K00600	ko00260,ko00460,ko00630,ko00670,ko00680,ko01100,ko01110,ko01120,ko01130,ko01200,ko01230,ko01523,map00260,map00460,map00630,map00670,map00680,map01100,map01110,map01120,map01130,map01200,map01230,map01523	M00140,M00141,M00346,M00532	R00945,R09099	RC00022,RC00112,RC01583,RC02958	ko00000,ko00001,ko00002,ko01000			iIT341.HP0183	Epsilonproteobacteria	1MUIS@1224,2YMEX@29547,42M0T@68525,COG0112@1,COG0112@2	NA|NA|NA	E	Catalyzes the reversible interconversion of serine and glycine with tetrahydrofolate (THF) serving as the one-carbon carrier. This reaction serves as the major source of one-carbon groups required for the biosynthesis of purines, thymidylate, methionine, and other important biomolecules. Also exhibits THF- independent aldolase activity toward beta-hydroxyamino acids, producing glycine and aldehyd…
533AP_00206	192222.Cj0704	5e-167	593.6	Epsilonproteobacteria	glyQ		6.1.1.14	ko:K01878	ko00970,map00970	M00360	R03654	RC00055,RC00523	ko00000,ko00001,ko00002,ko01000,ko01007,ko03016				Epsilonproteobacteria	1MVCJ@1224,2YMQ5@29547,42MNQ@68525,COG0752@1,COG0752@2	NA|NA|NA	J	glycyl-tRNA synthetase alpha subunit
533AP_00901	354242.CJJ81176_1248	0.0	1275.0	Epsilonproteobacteria	glyS		6.1.1.14	ko:K01879	ko00970,map00970	M00360	R03654	RC00055,RC00523	ko00000,ko00001,ko00002,ko01000,ko01007,ko03016				Epsilonproteobacteria	1MV2F@1224,2YMN6@29547,42M6A@68525,COG0751@1,COG0751@2	NA|NA|NA	J	Glycyl-tRNA synthetase beta subunit
533AP_00819	354242.CJJ81176_1166	1.9e-98	365.2	Epsilonproteobacteria	gmhA		5.3.1.28	ko:K03271	ko00540,ko01100,map00540,map01100	M00064	R05645,R09768,R09769	RC00434	ko00000,ko00001,ko00002,ko01000,ko01005				Epsilonproteobacteria	1NJ8X@1224,2YT1A@29547,43ADJ@68525,COG0279@1,COG0279@2	NA|NA|NA	G	Catalyzes the isomerization of sedoheptulose 7-phosphate in D-glycero-D-manno-heptose 7-phosphate
533AP_00822	354242.CJJ81176_1169	2.6e-100	371.3	Epsilonproteobacteria	gmhB	GO:0000287,GO:0003674,GO:0003824,GO:0005488,GO:0006793,GO:0006796,GO:0008150,GO:0008152,GO:0008270,GO:0009987,GO:0016311,GO:0016787,GO:0016788,GO:0016791,GO:0034200,GO:0042578,GO:0043167,GO:0043169,GO:0044237,GO:0046872,GO:0046914	3.1.3.82,3.1.3.83	ko:K03273	ko00540,ko01100,map00540,map01100	M00064	R05647,R09771	RC00017	ko00000,ko00001,ko00002,ko01000,ko01005			iIT341.HP0860	Epsilonproteobacteria	1RDGR@1224,2YPEN@29547,42SCB@68525,COG0241@1,COG0241@2	NA|NA|NA	E	D,D-heptose 1,7-bisphosphate phosphatase
533AP_00845	192222.Cj1177c	1.3e-108	399.1	Epsilonproteobacteria	gmk		2.7.4.8	ko:K00942	ko00230,ko01100,map00230,map01100	M00050	R00332,R02090	RC00002	ko00000,ko00001,ko00002,ko01000			iIT341.HP0321	Epsilonproteobacteria	1MW92@1224,2YNWA@29547,42R4H@68525,COG0194@1,COG0194@2	NA|NA|NA	F	Essential for recycling GMP and indirectly, cGMP
533AP_00900	354242.CJJ81176_1247	1.3e-111	409.1	Epsilonproteobacteria			3.1.3.18	ko:K01091	ko00630,ko01100,ko01110,ko01130,map00630,map01100,map01110,map01130		R01334	RC00017	ko00000,ko00001,ko01000				Epsilonproteobacteria	1NDKE@1224,2YPI4@29547,42SW4@68525,COG0546@1,COG0546@2	NA|NA|NA	S	HAD-superfamily hydrolase, subfamily IA, variant 1
533AP_01391	192222.Cj0434	4.5e-285	986.5	Epsilonproteobacteria	gpmI		5.4.2.12	ko:K15633	ko00010,ko00260,ko00680,ko01100,ko01110,ko01120,ko01130,ko01200,ko01230,map00010,map00260,map00680,map01100,map01110,map01120,map01130,map01200,map01230	M00001,M00002,M00003	R01518	RC00536	ko00000,ko00001,ko00002,ko01000				Epsilonproteobacteria	1MUQ1@1224,2YMY6@29547,42N6C@68525,COG0696@1,COG0696@2	NA|NA|NA	G	Catalyzes the interconversion of 2-phosphoglycerate and 3-phosphoglycerate
533AP_00904	192222.Cj1237c	2.1e-158	565.1	Epsilonproteobacteria			3.6.1.11,3.6.1.40	ko:K01524	ko00230,map00230		R03409	RC00002	ko00000,ko00001,ko01000				Epsilonproteobacteria	1MV35@1224,2YND7@29547,42QFD@68525,COG0248@1,COG0248@2	NA|NA|NA	FP	Ppx GppA
533AP_01063	354242.CJJ81176_0377	5.7e-280	969.5	Epsilonproteobacteria	gppA		3.6.1.11,3.6.1.40	ko:K01524	ko00230,map00230		R03409	RC00002	ko00000,ko00001,ko01000				Epsilonproteobacteria	1MV35@1224,2YMVT@29547,42NIH@68525,COG0248@1,COG0248@2	NA|NA|NA	FP	Guanosine pentaphosphate phosphohydrolase
533AP_00864	192222.Cj1196c	4.5e-163	580.5	Epsilonproteobacteria	gpsA		1.1.1.94	ko:K00057	ko00564,ko01110,map00564,map01110		R00842,R00844	RC00029	ko00000,ko00001,ko01000			iIT341.HP0961	Epsilonproteobacteria	1MUU3@1224,2YMSA@29547,42NQB@68525,COG0240@1,COG0240@2	NA|NA|NA	I	Glycerol-3-phosphate dehydrogenase
533AP_00404	354242.CJJ81176_1373	3.3e-74	284.3	Epsilonproteobacteria	gpt		2.4.2.22	ko:K00769	ko00230,ko01100,ko01110,map00230,map01100,map01110		R01229,R02142	RC00063,RC00122	ko00000,ko00001,ko01000				Epsilonproteobacteria	1Q1HY@1224,2YP9B@29547,42TR4@68525,COG2236@1,COG2236@2	NA|NA|NA	F	phosphoribosyltransferase
533AP_00997	354242.CJJ81176_0313	1.2e-82	312.4	Epsilonproteobacteria	greA			ko:K03624					ko00000,ko03021				Epsilonproteobacteria	1RCXW@1224,2YP47@29547,42SDX@68525,COG0782@1,COG0782@2	NA|NA|NA	K	Necessary for efficient RNA polymerase transcription elongation past template-encoded arresting sites. The arresting sites in DNA have the property of trapping a certain fraction of elongating RNA polymerases that pass through, resulting in locked ternary complexes. Cleavage of the nascent transcript by cleavage factors such as GreA or GreB allows the resumption of elongation from the new 3'termi…
533AP_00887	192222.Cj1221	4.4e-273	946.8	Epsilonproteobacteria	groL			ko:K04077	ko03018,ko04212,ko04940,ko05134,ko05152,map03018,map04212,map04940,map05134,map05152				ko00000,ko00001,ko03019,ko03029,ko03110,ko04147				Epsilonproteobacteria	1MURR@1224,2YMA3@29547,42M52@68525,COG0459@1,COG0459@2	NA|NA|NA	O	Prevents misfolding and promotes the refolding and proper assembly of unfolded polypeptides generated under stress conditions
533AP_00886	192222.Cj1220	7e-40	169.5	Epsilonproteobacteria	groS	GO:0003674,GO:0005488,GO:0005515,GO:0042802		ko:K04078					ko00000,ko03029,ko03110				Epsilonproteobacteria	1MZ2X@1224,2YPT9@29547,42U7E@68525,COG0234@1,COG0234@2	NA|NA|NA	O	Binds to Cpn60 in the presence of Mg-ATP and suppresses the ATPase activity of the latter
533AP_01603	192222.Cj0808c	1.6e-48	198.4	Epsilonproteobacteria													Epsilonproteobacteria	1Q2V5@1224,2AJ0A@1,2YQMW@29547,319IB@2,42WAV@68525	NA|NA|NA
533AP_01616	354242.CJJ81176_0998	7.2e-92	343.2	Epsilonproteobacteria			3.1.31.1	ko:K01174					ko00000,ko01000				Epsilonproteobacteria	1N145@1224,2YPIZ@29547,42SG5@68525,COG1525@1,COG1525@2	NA|NA|NA	L	Staphylococcal nuclease homologues
533AP_01630	192222.Cj0080	1.5e-33	148.3	Epsilonproteobacteria													Epsilonproteobacteria	1Q2F4@1224,2E3BY@1,2YQHY@29547,32YBB@2,42VJE@68525	NA|NA|NA	S	Domain of unknown function (DUF4492)
533AP_01512	1367491.BN865_04470c	5.2e-102	377.1	Epsilonproteobacteria				ko:K07216					ko00000				Epsilonproteobacteria	1N8CP@1224,2YNNC@29547,42NR3@68525,COG2703@1,COG2703@2	NA|NA|NA	P	Hemerythrin
533AP_00827	354242.CJJ81176_1174	1.4e-284	984.9	Epsilonproteobacteria	dnaX		2.7.7.7	ko:K02343	ko00230,ko00240,ko01100,ko03030,ko03430,ko03440,map00230,map00240,map01100,map03030,map03430,map03440	M00260	R00375,R00376,R00377,R00378	RC02795	ko00000,ko00001,ko00002,ko01000,ko03032,ko03400				Epsilonproteobacteria	1MVCK@1224,2YMWR@29547,42M09@68525,COG2812@1,COG2812@2	NA|NA|NA	H	DNA polymerase III is a complex, multichain enzyme responsible for most of the replicative synthesis in bacteria. This DNA polymerase also exhibits 3' to 5' exonuclease activity
533AP_00963	192222.Cj1295	3.2e-242	844.0	Epsilonproteobacteria													Epsilonproteobacteria	1NDWT@1224,2YMYV@29547,42PN9@68525,COG4310@1,COG4310@2	NA|NA|NA	Q	Domain of unknown function (DUF4910)
533AP_00045	354242.CJJ81176_0573	0.0	1199.5	Epsilonproteobacteria	fliD	GO:0001539,GO:0005575,GO:0005576,GO:0005623,GO:0006928,GO:0008150,GO:0009288,GO:0009987,GO:0040011,GO:0042995,GO:0043226,GO:0043228,GO:0044464,GO:0048870,GO:0051179,GO:0051674,GO:0071973,GO:0071978,GO:0097588		ko:K02407	ko02040,map02040				ko00000,ko00001,ko02035				Epsilonproteobacteria	1MUVP@1224,2YNJG@29547,42MHW@68525,COG1345@1,COG1345@2	NA|NA|NA	N	morphogenesis and for the elongation of the flagellar filament by facilitating polymerization of the flagellin monomers at the tip of growing filament. Forms a capping structure, which prevents flagellin subunits (transported through the central channel of the flagellum) from leaking out without polymerization at the distal end
533AP_00119	354242.CJJ81176_0650	4.4e-283	979.9	Epsilonproteobacteria	hydE												Epsilonproteobacteria	1NS2D@1224,2YP7H@29547,42RUP@68525,COG0068@1,COG0068@2	NA|NA|NA	O	Along with HypE, it catalyzes the synthesis of the CN ligands of the active site iron of NiFe -hydrogenases using carbamoylphosphate as a substrate. It functions as a carbamoyl transferase using carbamoylphosphate as a substrate and transferring the carboxamido moiety in an ATP-dependent reaction to the thiolate of the C-terminal cysteine of HypE yielding a protein-S-carboxamide
533AP_00314	354242.CJJ81176_1467	6.5e-257	892.9	Epsilonproteobacteria	ctsD			ko:K02453	ko03070,ko05111,map03070,map05111	M00331			ko00000,ko00001,ko00002,ko02044	3.A.15			Epsilonproteobacteria	1MVNC@1224,2YN49@29547,43BJ2@68525,COG1450@1,COG1450@2	NA|NA|NA	NU	Type II and III secretion system protein
533AP_00335	192222.Cj1452	3e-77	295.0	Epsilonproteobacteria													Epsilonproteobacteria	1Q090@1224,2CJ90@1,2YP4W@29547,33RG4@2,42RSY@68525	NA|NA|NA	S	Etoposide-induced protein 2.4 (EI24)
533AP_00336	192222.Cj1451	3.2e-132	477.6	Epsilonproteobacteria	dut												Epsilonproteobacteria	1RAX1@1224,2YN7I@29547,42MG5@68525,COG4508@1,COG4508@2	NA|NA|NA	S	PFAM dUTPase
533AP_00380	192222.Cj1399c	8.3e-287	992.3	Epsilonproteobacteria	hydA2		1.12.5.1	ko:K05927					ko00000,ko01000				Epsilonproteobacteria	1MWAC@1224,2YN7S@29547,42NP8@68525,COG1740@1,COG1740@2	NA|NA|NA	C	small subunit
533AP_00885	192222.Cj1219c	0.0	1549.6	Epsilonproteobacteria													Epsilonproteobacteria	1NRGB@1224,2YMIM@29547,42MD0@68525,COG2911@1,COG2911@2	NA|NA|NA	S	Protein conserved in bacteria
533AP_01198	683083.C414_000220069	0.0	1328.9	Epsilonproteobacteria	flgL			ko:K02397	ko02040,map02040				ko00000,ko00001,ko02035				Epsilonproteobacteria	1N1QF@1224,2YMYD@29547,42PDD@68525,COG1344@1,COG1344@2	NA|NA|NA	N	Flagellin is the subunit protein which polymerizes to form the filaments of bacterial flagella
533AP_01271	192222.Cj0944c	5.6e-127	460.3	Epsilonproteobacteria													Epsilonproteobacteria	1Q990@1224,2A558@1,2YPMT@29547,30TU1@2,42SI6@68525	NA|NA|NA
533AP_01468	354242.CJJ81176_0163	2.8e-131	474.6	Epsilonproteobacteria	suhB		3.1.3.25	ko:K01092	ko00521,ko00562,ko01100,ko04070,map00521,map00562,map01100,map04070	M00131	R01185,R01186,R01187	RC00078	ko00000,ko00001,ko00002,ko01000				Epsilonproteobacteria	1Q17W@1224,2YPGV@29547,42T1U@68525,COG0483@1,COG0483@2	NA|NA|NA	G	Inositol monophosphatase
533AP_00019	354242.CJJ81176_0547	2.3e-53	214.5	Epsilonproteobacteria													Epsilonproteobacteria	1Q97G@1224,2YQ7D@29547,42V0I@68525,COG0607@1,COG0607@2	NA|NA|NA	P	Rhodanese Homology Domain
533AP_00127	192222.Cj0630c	1.4e-170	605.5	Epsilonproteobacteria	holA		2.7.7.7	ko:K02340	ko00230,ko00240,ko01100,ko03030,ko03430,ko03440,map00230,map00240,map01100,map03030,map03430,map03440	M00260	R00375,R00376,R00377,R00378	RC02795	ko00000,ko00001,ko00002,ko01000,ko03032,ko03400				Epsilonproteobacteria	1RHE9@1224,2YNFD@29547,42RI9@68525,COG1466@1,COG1466@2	NA|NA|NA	L	DNA polymerase III delta subunit
533AP_00187	354242.CJJ81176_0708	1.7e-265	921.4	Epsilonproteobacteria													Epsilonproteobacteria	1QRZB@1224,2B1PT@1,2YNG9@29547,31U5C@2,42P8S@68525	NA|NA|NA	S	Protein of unknown function (DUF2972)
533AP_00252	192222.Cj1541	1.3e-137	495.7	Epsilonproteobacteria				ko:K07160					ko00000				Epsilonproteobacteria	1MUYV@1224,2YNCP@29547,42QNE@68525,COG1540@1,COG1540@2	NA|NA|NA	S	Belongs to the UPF0271 (lamB) family
533AP_00261	354242.CJJ81176_1517	6.4e-131	473.4	Epsilonproteobacteria				ko:K03796					ko00000		GH73		Epsilonproteobacteria	1RD3U@1224,2YP4F@29547,42TDF@68525,COG2992@1,COG2992@2	NA|NA|NA	S	Mannosyl-glycoprotein
533AP_00418	192222.Cj1356c	4e-85	320.9	Epsilonproteobacteria													Epsilonproteobacteria	1RHV4@1224,2YNZI@29547,42R84@68525,COG3295@1,COG3295@2	NA|NA|NA	S	integral membrane protein
533AP_00453	192222.Cj1574c	6.5e-125	453.4	Epsilonproteobacteria			1.6.5.3	ko:K00335	ko00190,ko01100,map00190,map01100	M00144	R11945	RC00061	ko00000,ko00001,ko00002,ko01000	3.D.1			Epsilonproteobacteria	1Q52A@1224,2YN68@29547,42SHE@68525,COG1034@1,COG1034@2	NA|NA|NA	C	ATP synthesis coupled electron transport
533AP_00572	354242.CJJ81176_1679	9.8e-228	795.8	Epsilonproteobacteria													Epsilonproteobacteria	1QV6P@1224,2YNE0@29547,42PCJ@68525,COG0477@1,COG0477@2	NA|NA|NA	EGP	Major Facilitator Superfamily
533AP_00798	354242.CJJ81176_1149	5.3e-147	526.9	Epsilonproteobacteria	wlaX			ko:K07501					ko00000				Epsilonproteobacteria	1MVZJ@1224,2YM9Y@29547,42NY0@68525,COG3298@1,COG3298@2	NA|NA|NA	L	3'-5' exonuclease related to the exonuclease domain of PolB
533AP_01609	1548153.LR59_02550	1e-205	722.6	Proteobacteria													Epsilonproteobacteria	1R9ET@1224,COG2807@1,COG2807@2	NA|NA|NA	P	Major facilitator Superfamily
533AP_00883	192222.Cj1217c	5.9e-123	446.8	Epsilonproteobacteria				ko:K05810					ko00000,ko01000				Epsilonproteobacteria	1MW2H@1224,2YPMA@29547,42SE9@68525,COG1496@1,COG1496@2	NA|NA|NA	S	Belongs to the multicopper oxidase YfiH RL5 family
533AP_00902	192222.Cj1235	4.9e-148	530.4	Epsilonproteobacteria													Epsilonproteobacteria	1MY2X@1224,2YP2U@29547,42U06@68525,COG0739@1,COG0739@2	NA|NA|NA	M	peptidase M23
533AP_00921	354242.CJJ81176_1270	3.3e-83	314.3	Epsilonproteobacteria	mug												Epsilonproteobacteria	1REPV@1224,2YPP8@29547,42SIJ@68525,COG3663@1,COG3663@2	NA|NA|NA	L	G T U mismatch-specific DNA glycosylase
533AP_01103	354242.CJJ81176_0418	6.1e-45	186.4	Epsilonproteobacteria													Epsilonproteobacteria	1Q3S2@1224,2BTAC@1,2YQYQ@29547,32NFW@2,42XR9@68525	NA|NA|NA
533AP_01105	192222.Cj0397c	2.1e-97	361.7	Epsilonproteobacteria													Epsilonproteobacteria	1Q2HI@1224,2YQ7B@29547,42VQJ@68525,COG4649@1,COG4649@2	NA|NA|NA
533AP_01128	354242.CJJ81176_0444	1.3e-160	572.4	Epsilonproteobacteria	Cj0421c												Epsilonproteobacteria	1QWTX@1224,2BHJZ@1,2YNH3@29547,32BNG@2,42MMH@68525	NA|NA|NA
533AP_01539	354242.CJJ81176_0075	1.4e-203	715.3	Epsilonproteobacteria													Epsilonproteobacteria	1NIQK@1224,2YMP4@29547,42MCQ@68525,COG3258@1,COG3258@2	NA|NA|NA	C	cytochrome C
533AP_01582	354242.CJJ81176_0783	2.4e-217	761.1	Epsilonproteobacteria	aspB		2.6.1.1	ko:K00812	ko00220,ko00250,ko00270,ko00330,ko00350,ko00360,ko00400,ko00401,ko00950,ko00960,ko01100,ko01110,ko01130,ko01210,ko01230,map00220,map00250,map00270,map00330,map00350,map00360,map00400,map00401,map00950,map00960,map01100,map01110,map01130,map01210,map01230		R00355,R00694,R00734,R00896,R02433,R02619,R05052	RC00006	ko00000,ko00001,ko01000,ko01007				Epsilonproteobacteria	1MW0Z@1224,2YN1A@29547,42MKR@68525,COG0436@1,COG0436@2	NA|NA|NA	E	Aminotransferase
533AP_01591	192222.Cj0796c	1.4e-130	472.2	Epsilonproteobacteria													Epsilonproteobacteria	1RM5C@1224,2YT75@29547,43BNP@68525,COG0596@1,COG0596@2	NA|NA|NA	S	hydrolase
533AP_01611	192222.Cj0984	3.7e-134	484.2	Epsilonproteobacteria				ko:K09861					ko00000				Epsilonproteobacteria	1Q5IV@1224,2YNY3@29547,42QYB@68525,COG3022@1,COG3022@2	NA|NA|NA	S	Belongs to the UPF0246 family
533AP_00327	192222.Cj1460	7.6e-51	206.5	Epsilonproteobacteria													Epsilonproteobacteria	1QR3Y@1224,2B10Q@1,2YPTF@29547,31TE0@2,42UID@68525	NA|NA|NA
533AP_00383	354242.CJJ81176_1394	1.1e-253	882.1	Epsilonproteobacteria													Epsilonproteobacteria	1R5UM@1224,2YNUB@29547,42QG7@68525,COG2079@1,COG2079@2	NA|NA|NA	S	MmgE/PrpD family
533AP_01404	192222.Cj0449c	4.9e-31	139.8	Epsilonproteobacteria				ko:K09794					ko00000				Epsilonproteobacteria	1NGDM@1224,2YQ8Q@29547,42V3Q@68525,COG2841@1,COG2841@2	NA|NA|NA	S	Protein of unknown function (DUF465)
533AP_00170	192222.Cj0681	1.4e-31	141.7	Epsilonproteobacteria													Epsilonproteobacteria	1Q2UV@1224,2BRID@1,2YQ66@29547,32KHD@2,42WAG@68525	NA|NA|NA
533AP_00122	192222.Cj0624	1.1e-43	182.2	Epsilonproteobacteria	hypC			ko:K04653					ko00000				Epsilonproteobacteria	1N76Y@1224,2YPV9@29547,42X24@68525,COG0298@1,COG0298@2	NA|NA|NA	O	hydrogenase assembly chaperone HypC
533AP_00020	192222.Cj0520	4.5e-68	263.8	Epsilonproteobacteria													Epsilonproteobacteria	1Q638@1224,2C9YC@1,2YQES@29547,3004N@2,42V81@68525	NA|NA|NA
533AP_00685	192222.Cj1022c	1.9e-73	282.0	Epsilonproteobacteria													Epsilonproteobacteria	1RFUX@1224,2YP5M@29547,42T0B@68525,COG2862@1,COG2862@2	NA|NA|NA	S	membrane
533AP_01303	192222.Cj0157c	2e-65	255.0	Epsilonproteobacteria													Epsilonproteobacteria	1Q1EK@1224,2BNTE@1,2YPIG@29547,32HH1@2,42TES@68525	NA|NA|NA
533AP_00050	192222.Cj0553	1.1e-164	585.9	delta/epsilon subdivisions													Epsilonproteobacteria	1MXGD@1224,42ZKV@68525,COG3817@1,COG3817@2	NA|NA|NA	S	membrane
533AP_00639	192222.Cj0018c	3.3e-19	100.1	Epsilonproteobacteria	dba												Epsilonproteobacteria	1P8IJ@1224,2DF28@1,2YQG6@29547,2ZQ77@2,42WNZ@68525	NA|NA|NA
533AP_00527	192222.Cj1642	6e-46	189.9	Epsilonproteobacteria	ybaB			ko:K09747					ko00000				Epsilonproteobacteria	1Q3T8@1224,2YPUE@29547,42UGW@68525,COG0718@1,COG0718@2	NA|NA|NA	S	Binds to DNA and alters its conformation. May be involved in regulation of gene expression, nucleoid organization and DNA protection
533AP_00101	192222.Cj0601c	3.1e-248	864.0	Epsilonproteobacteria				ko:K03308					ko00000	2.A.22.4,2.A.22.5			Epsilonproteobacteria	1MUZJ@1224,2YNC8@29547,42M3J@68525,COG0733@1,COG0733@2	NA|NA|NA	P	Belongs to the sodium neurotransmitter symporter (SNF) (TC 2.A.22) family
533AP_00669	354242.CJJ81176_1025	2.2e-282	977.6	Epsilonproteobacteria													Epsilonproteobacteria	1PMY3@1224,2YMAQ@29547,42M4K@68525,COG0668@1,COG0668@2,COG1196@1,COG1196@2	NA|NA|NA	M	mechanosensitive ion channel
533AP_00299	192222.Cj1489c	1.4e-124	452.2	Epsilonproteobacteria	ccoO			ko:K00405	ko00190,ko01100,ko02020,map00190,map01100,map02020	M00156			ko00000,ko00001,ko00002	3.D.4.3		iIT341.HP0145	Epsilonproteobacteria	1MXEY@1224,2YMBE@29547,42NZG@68525,COG2993@1,COG2993@2	NA|NA|NA	C	cytochrome c oxidase, cbb3-type, subunit II
533AP_01164	354242.CJJ81176_0859	1.7e-309	1067.8	Epsilonproteobacteria	slt			ko:K08309					ko00000,ko01000,ko01011		GH23		Epsilonproteobacteria	1MV3F@1224,2YMRE@29547,42N7A@68525,COG0741@1,COG0741@2	NA|NA|NA	M	lytic murein transglycosylase
533AP_00056	192222.Cj0559	1e-173	615.9	Epsilonproteobacteria	trxB_2		1.8.1.9	ko:K00384	ko00450,map00450		R02016,R03596,R09372	RC00013,RC02518,RC02873	ko00000,ko00001,ko01000				Epsilonproteobacteria	1NDW6@1224,2YMV2@29547,42MUD@68525,COG0492@1,COG0492@2	NA|NA|NA	O	pyridine nucleotide-disulfide oxidoreductase
533AP_00681	354242.CJJ81176_1037	4.6e-197	693.7	Epsilonproteobacteria	livK			ko:K01999	ko02010,ko02024,map02010,map02024	M00237			ko00000,ko00001,ko00002,ko02000	3.A.1.4			Epsilonproteobacteria	1MWJ1@1224,2YNAK@29547,42MSJ@68525,COG0683@1,COG0683@2	NA|NA|NA	E	amino acid abc transporter
533AP_00091	354242.CJJ81176_0619	4.7e-34	149.8	Epsilonproteobacteria													Epsilonproteobacteria	1Q3KW@1224,2AJ60@1,2YR0H@29547,319QN@2,42XGZ@68525	NA|NA|NA
533AP_01066	192222.Cj0356c	2.8e-51	207.6	Epsilonproteobacteria	folB		1.13.11.81,4.1.2.25,5.1.99.8	ko:K01633	ko00790,ko01100,map00790,map01100	M00126,M00840	R03504,R11037,R11073	RC00721,RC00943,RC01479,RC03333,RC03334	ko00000,ko00001,ko00002,ko01000				Epsilonproteobacteria	1RHII@1224,2YQ8Y@29547,42V1R@68525,COG1539@1,COG1539@2	NA|NA|NA	H	dihydroneopterin aldolase
533AP_00371	354242.CJJ81176_1407	9.9e-65	253.1	Epsilonproteobacteria	fliL			ko:K02415					ko00000,ko02035				Epsilonproteobacteria	1NBUX@1224,2YPAW@29547,42RSV@68525,COG1580@1,COG1580@2	NA|NA|NA	N	Controls the rotational direction of flagella during chemotaxis
533AP_00862	192222.Cj1194	2.5e-270	937.6	Epsilonproteobacteria				ko:K03306					ko00000	2.A.20			Epsilonproteobacteria	1QCP3@1224,2YT5W@29547,43B4Z@68525,COG0306@1,COG0306@2	NA|NA|NA	U	phosphate transporter
533AP_00317	354242.CJJ81176_1464	1.1e-294	1018.5	Epsilonproteobacteria	ctsE			ko:K02454	ko03070,ko05111,map03070,map05111	M00331			ko00000,ko00001,ko00002,ko02044	3.A.15			Epsilonproteobacteria	1MU7V@1224,2YMIX@29547,42M51@68525,COG2804@1,COG2804@2	NA|NA|NA	NU	Type II secretory pathway, ATPase PulE Tfp pilus assembly pathway, ATPase PilB
533AP_00391	192222.Cj1384c	4.2e-55	220.3	Epsilonproteobacteria													Epsilonproteobacteria	1N83H@1224,2YPM1@29547,42SA3@68525,COG4378@1,COG4378@2	NA|NA|NA	S	Uncharacterized protein conserved in bacteria (DUF2325)
533AP_00979	354242.CJJ81176_0295	2.6e-181	641.3	Epsilonproteobacteria													Epsilonproteobacteria	1N5JY@1224,2YME9@29547,42MNX@68525,COG0330@1,COG0330@2	NA|NA|NA	O	COG0330 Membrane protease subunits stomatin prohibitin homologs
533AP_00098	192222.Cj0598	4e-246	857.1	Epsilonproteobacteria													Epsilonproteobacteria	1QUIX@1224,2YMAC@29547,42MTG@68525,COG0488@1,COG0488@2,COG0811@1,COG0811@2	NA|NA|NA	U	MotA/TolQ/ExbB proton channel family
533AP_01134	192222.Cj0427	4.3e-58	230.3	Epsilonproteobacteria													Epsilonproteobacteria	1QAPB@1224,2ANH4@1,2YPBG@29547,31DFV@2,42RUD@68525	NA|NA|NA
533AP_01328	192222.Cj0189c	1.1e-124	452.6	Epsilonproteobacteria													Epsilonproteobacteria	1MX5C@1224,2YNYV@29547,42QHV@68525,COG1432@1,COG1432@2	NA|NA|NA	S	NYN domain
533AP_00275	354242.CJJ81176_1506	3.6e-123	447.6	Epsilonproteobacteria	fdhM												Epsilonproteobacteria	1QAMQ@1224,2YPAM@29547,42RU0@68525,COG3381@1,COG3381@2	NA|NA|NA	S	Nitrate reductase delta subunit
533AP_01123	192222.Cj0415	0.0	1192.9	Epsilonproteobacteria			1.1.99.3	ko:K06151	ko00030,ko01100,ko01120,map00030,map01100,map01120		R01741	RC00084	ko00000,ko00001,ko01000				Epsilonproteobacteria	1MU3F@1224,2YNEC@29547,42MWP@68525,COG2303@1,COG2303@2	NA|NA|NA	E	Oxidoreductase
533AP_01505	192222.Cj0091	1e-108	399.4	Epsilonproteobacteria				ko:K07337					ko00000				Epsilonproteobacteria	1R5KN@1224,2YM9H@29547,42PBR@68525,COG3417@1,COG3417@2	NA|NA|NA	M	Peptidoglycan-synthase activator LpoB
533AP_00692	192222.Cj1029c	3.9e-116	424.1	Epsilonproteobacteria	mapA												Epsilonproteobacteria	1QCXY@1224,2A9C1@1,2YNQS@29547,30YGZ@2,42PQT@68525	NA|NA|NA
533AP_00160	354242.CJJ81176_0693	2e-36	157.9	Epsilonproteobacteria													Epsilonproteobacteria	1Q5X3@1224,2YPZ3@29547,42VKA@68525,COG1188@1,COG1188@2	NA|NA|NA	J	S4 domain protein
533AP_00893	192222.Cj1226c	3.5e-214	750.7	Epsilonproteobacteria	cprS		2.7.13.3	ko:K02484					ko00000,ko01000,ko01001,ko02022				Epsilonproteobacteria	1N5IQ@1224,2YN0U@29547,42M9P@68525,COG0642@1,COG0642@2	NA|NA|NA	T	Histidine kinase
533AP_01060	192222.Cj0350	1e-77	295.8	Epsilonproteobacteria													Epsilonproteobacteria	1Q0K3@1224,2AI6A@1,2YP50@29547,318KM@2,42S7P@68525	NA|NA|NA
533AP_00292	192222.Cj1496c	9.9e-62	243.0	Epsilonproteobacteria													Epsilonproteobacteria	1Q9SM@1224,2YPUS@29547,42TJV@68525,COG3334@1,COG3334@2	NA|NA|NA	S	PDP protein
533AP_00369	354242.CJJ81176_1409	7.5e-60	236.5	Epsilonproteobacteria													Epsilonproteobacteria	1RM5X@1224,2BB53@1,2YP39@29547,324MI@2,42RBU@68525	NA|NA|NA
533AP_00412	192222.Cj1361c	3.4e-73	280.8	Epsilonproteobacteria			2.7.13.3	ko:K03407	ko02020,ko02030,map02020,map02030	M00506			ko00000,ko00001,ko00002,ko01000,ko01001,ko02022,ko02035				Epsilonproteobacteria	1Q0HI@1224,2YP8X@29547,42S4B@68525,COG2198@1,COG2198@2	NA|NA|NA	T	Histidine kinase
533AP_01147	354242.CJJ81176_0843	4.7e-180	637.1	Epsilonproteobacteria				ko:K07091	ko02010,map02010	M00320			ko00000,ko00001,ko00002,ko02000	1.B.42.1			Epsilonproteobacteria	1MUF2@1224,2YNI5@29547,42NYD@68525,COG0795@1,COG0795@2	NA|NA|NA	S	Permease, YjgP YjgQ family
533AP_01302	192222.Cj0156c	9.8e-115	419.5	Epsilonproteobacteria	rsmE		2.1.1.193	ko:K09761					ko00000,ko01000,ko03009				Epsilonproteobacteria	1QDSD@1224,2YP9M@29547,42S1W@68525,COG1385@1,COG1385@2	NA|NA|NA	J	Specifically methylates the N3 position of the uracil ring of uridine 1498 (m3U1498) in 16S rRNA. Acts on the fully assembled 30S ribosomal subunit
533AP_00618	192222.Cj1720	1.3e-108	399.1	Epsilonproteobacteria													Epsilonproteobacteria	1QSHX@1224,29MND@1,2YNNN@29547,308K4@2,42PA0@68525	NA|NA|NA
533AP_00142	192222.Cj0645	9.9e-208	729.2	Epsilonproteobacteria	mltD			ko:K08307					ko00000,ko01000,ko01011				Epsilonproteobacteria	1MWKE@1224,2YM7M@29547,42M5C@68525,COG0741@1,COG0741@2,COG1388@1,COG1388@2	NA|NA|NA	M	lytic murein transglycosylase
533AP_00293	192222.Cj1495c	3.6e-94	350.9	Epsilonproteobacteria				ko:K09804					ko00000				Epsilonproteobacteria	1PBRU@1224,2YN8A@29547,42MEP@68525,COG2952@1,COG2952@2	NA|NA|NA	S	protein conserved in bacteria
533AP_00232	1367491.BN865_05860	8.2e-54	216.5	Epsilonproteobacteria													Epsilonproteobacteria	1N9C6@1224,2YPMG@29547,42TAT@68525,COG0789@1,COG0789@2	NA|NA|NA	K	MerR family regulatory protein
533AP_00304	192222.Cj1484c	5.5e-104	383.6	Epsilonproteobacteria													Epsilonproteobacteria	1Q0R3@1224,2AI9D@1,2YP0E@29547,318Q0@2,42SDN@68525	NA|NA|NA
533AP_00172	192222.Cj0683	7.3e-74	283.1	Bacteria													Epsilonproteobacteria	COG2165@1,COG2165@2	NA|NA|NA	NU	general secretion pathway protein
533AP_00683	354242.CJJ81176_1039	2.5e-74	284.6	delta/epsilon subdivisions													Epsilonproteobacteria	1Q08K@1224,42RSC@68525,COG2863@1,COG2863@2	NA|NA|NA	C	Cytochrome c
533AP_00937	192222.Cj1270c	4.5e-213	746.9	Epsilonproteobacteria	npd		1.13.12.16	ko:K00459	ko00910,map00910		R00025	RC02541,RC02759	ko00000,ko00001,ko01000				Epsilonproteobacteria	1N52W@1224,2YMD6@29547,42N6F@68525,COG2070@1,COG2070@2	NA|NA|NA	S	2-nitropropane dioxygenase
533AP_01173	192222.Cj0852c	5e-51	206.8	Epsilonproteobacteria													Epsilonproteobacteria	1NHIS@1224,2YQ8C@29547,42VGZ@68525,COG5336@1,COG5336@2	NA|NA|NA	S	Putative F0F1-ATPase subunit Ca2+/Mg2+ transporter
533AP_01308	192222.Cj0162c	1.2e-83	315.8	Epsilonproteobacteria													Epsilonproteobacteria	1Q5BP@1224,2BS7I@1,2YNVN@29547,31AC2@2,42R5I@68525	NA|NA|NA
533AP_01137	354242.CJJ81176_0450	1.8e-215	755.0	Epsilonproteobacteria													Epsilonproteobacteria	1Q901@1224,2YNER@29547,42MGX@68525,COG1807@1,COG1807@2	NA|NA|NA	M	integral membrane protein
533AP_00599	354242.CJJ81176_0001	5.8e-103	380.2	Epsilonproteobacteria	rplC			ko:K02906	ko03010,map03010	M00178,M00179			br01610,ko00000,ko00001,ko00002,ko03011				Epsilonproteobacteria	1MUST@1224,2YMFG@29547,42NV2@68525,COG0087@1,COG0087@2	NA|NA|NA	J	ribosomal protein L3
533AP_01205	354242.CJJ81176_0901	3.9e-84	317.4	Epsilonproteobacteria													Epsilonproteobacteria	1Q20Z@1224,2BQ2U@1,2YPVR@29547,32IX8@2,42UTY@68525	NA|NA|NA
533AP_01227	354242.CJJ81176_0922	7.9e-70	269.6	Epsilonproteobacteria				ko:K10806	ko01040,map01040				ko00000,ko00001,ko01000,ko01004				Epsilonproteobacteria	1MZAZ@1224,2YPAE@29547,42RJS@68525,COG1607@1,COG1607@2	NA|NA|NA	I	hmm pf03061
533AP_00878	192222.Cj1212c	1.4e-142	512.3	Epsilonproteobacteria	rbn			ko:K07058					ko00000				Epsilonproteobacteria	1QICW@1224,2YMVQ@29547,42MBW@68525,COG1295@1,COG1295@2	NA|NA|NA	S	ribonuclease BN
533AP_01482	192222.Cj0114	6.8e-125	453.8	Epsilonproteobacteria	ybgF												Epsilonproteobacteria	1NG81@1224,2YNY7@29547,42R1Z@68525,COG1729@1,COG1729@2	NA|NA|NA	S	repeat protein
533AP_00272	354242.CJJ81176_1509	5.4e-33	146.4	Epsilonproteobacteria	moaD			ko:K03636	ko04122,map04122				ko00000,ko00001				Epsilonproteobacteria	1Q2EI@1224,2YQ69@29547,42VIE@68525,COG1977@1,COG1977@2	NA|NA|NA	H	molybdopterin converting factor
533AP_01238	192222.Cj0926	2.8e-49	201.1	Epsilonproteobacteria													Epsilonproteobacteria	1QITS@1224,2AV85@1,2YPE8@29547,31KYU@2,42SB2@68525	NA|NA|NA
533AP_00781	354242.CJJ81176_1132	8.9e-117	426.4	Epsilonproteobacteria	pssA	GO:0005575,GO:0005623,GO:0005886,GO:0016020,GO:0044464,GO:0071944	2.7.8.8	ko:K17103	ko00260,ko00564,ko01100,ko01110,map00260,map00564,map01100,map01110	M00093	R01800	RC00002,RC00017,RC02795	ko00000,ko00001,ko00002,ko01000				Epsilonproteobacteria	1MWD9@1224,2YMTK@29547,42QV4@68525,COG1183@1,COG1183@2	NA|NA|NA	I	Belongs to the CDP-alcohol phosphatidyltransferase class-I family
533AP_00655	192222.Cj0993c	1.3e-84	318.9	Epsilonproteobacteria													Epsilonproteobacteria	1Q5FD@1224,2A97K@1,2YP0T@29547,30YCA@2,42QSX@68525	NA|NA|NA	S	Belongs to the UPF0763 family
533AP_00628	192222.Cj0006	8.5e-211	739.6	Epsilonproteobacteria				ko:K07084					ko00000,ko02000	2.A.8.1.12			Epsilonproteobacteria	1N8U2@1224,2YMBF@29547,42NHD@68525,COG2056@1,COG2056@2	NA|NA|NA	S	Na H antiporter family protein
533AP_00099	354242.CJJ81176_0627	1.5e-103	382.9	Epsilonproteobacteria				ko:K02557	ko02030,ko02040,map02030,map02040				ko00000,ko00001,ko02000,ko02035	1.A.30.1			Epsilonproteobacteria	1RAM5@1224,2YMDT@29547,42N1T@68525,COG2885@1,COG2885@2	NA|NA|NA	M	OmpA family
533AP_00337	192222.Cj1450	1.3e-78	299.3	Epsilonproteobacteria	Cj1450												Epsilonproteobacteria	1Q8TH@1224,2BV0N@1,2YPFA@29547,32QD7@2,42ST0@68525	NA|NA|NA
533AP_00847	354242.CJJ81176_1194	9e-128	463.0	Epsilonproteobacteria	fliR			ko:K02421	ko02040,map02040				ko00000,ko00001,ko02035,ko02044	3.A.6.2			Epsilonproteobacteria	1NIF4@1224,2YMKE@29547,42NX7@68525,COG1684@1,COG1684@2	NA|NA|NA	N	Flagellar biosynthetic protein fliR
533AP_01367	192222.Cj0239c	1.5e-183	648.7	Epsilonproteobacteria	iscU			ko:K13819					ko00000				Epsilonproteobacteria	1RD5K@1224,2YMXY@29547,42MT6@68525,COG0694@1,COG0694@2,COG0822@1,COG0822@2	NA|NA|NA	CO	May be involved in the formation or repair of Fe-S clusters present in iron-sulfur proteins
533AP_00627	192222.Cj0005c	5e-245	853.2	Epsilonproteobacteria	sorA			ko:K07147					ko00000,ko01000				Epsilonproteobacteria	1MX9E@1224,2YNHF@29547,42QKD@68525,COG2041@1,COG2041@2	NA|NA|NA	S	Sulfite dehydrogenase (Cytochrome) subunit SorA apoprotein
533AP_00341	192222.Cj1445c	3e-156	558.1	Epsilonproteobacteria	kpsE			ko:K10107	ko02010,map02010	M00249			ko00000,ko00001,ko00002,ko02000	3.A.1.101			Epsilonproteobacteria	1R3ZY@1224,2YN0A@29547,42MXY@68525,COG3524@1,COG3524@2	NA|NA|NA	M	capsule polysaccharide export system inner membrane protein
533AP_00395	354242.CJJ81176_1382	5.1e-125	453.8	Epsilonproteobacteria			5.3.4.1	ko:K03981					ko00000,ko01000,ko02044,ko03110	3.A.7.11.1			Epsilonproteobacteria	1Q5KI@1224,2YPB0@29547,42PDI@68525,COG1651@1,COG1651@2	NA|NA|NA	O	Required for disulfide bond formation in some periplasmic proteins. Acts by transferring its disulfide bond to other proteins and is reduced in the process
533AP_00213	192222.Cj0711	5.7e-36	156.4	Epsilonproteobacteria				ko:K06960					ko00000				Epsilonproteobacteria	1N7IX@1224,2YQ7J@29547,42VEW@68525,COG1837@1,COG1837@2	NA|NA|NA	S	RNA-binding protein
533AP_01533	354242.CJJ81176_0081	2e-305	1054.3	Epsilonproteobacteria	flgE			ko:K02390	ko02040,map02040				ko00000,ko00001,ko02035				Epsilonproteobacteria	1MU5J@1224,2YMHV@29547,42MPN@68525,COG1749@1,COG1749@2	NA|NA|NA	N	Flagellar basal body protein
533AP_00366	354242.CJJ81176_1412	4.1e-228	797.0	Epsilonproteobacteria	kpsS			ko:K07265					ko00000				Epsilonproteobacteria	1MUZT@1224,2YMNP@29547,42P5Z@68525,COG3562@1,COG3562@2	NA|NA|NA	M	Capsule polysaccharide biosynthesis protein
533AP_00840	192222.Cj1172c	5.6e-124	450.3	Epsilonproteobacteria	yebC												Epsilonproteobacteria	1MW3X@1224,2YMD4@29547,42N7Q@68525,COG0217@1,COG0217@2	NA|NA|NA	K	Transcriptional regulatory protein
533AP_01316	192222.Cj0172c	3e-234	817.4	Epsilonproteobacteria	LYS1		1.5.1.7	ko:K00290	ko00300,ko00310,ko01100,ko01110,ko01130,ko01230,map00300,map00310,map01100,map01110,map01130,map01230	M00030,M00032	R00715	RC00217,RC01532	ko00000,ko00001,ko00002,ko01000				Epsilonproteobacteria	1NIU2@1224,2YM99@29547,42MHS@68525,COG1748@1,COG1748@2	NA|NA|NA	E	Saccharopine dehydrogenase
533AP_01403	354242.CJJ81176_0473	1.2e-162	579.3	Epsilonproteobacteria													Epsilonproteobacteria	1MU9B@1224,2YMXC@29547,42P9M@68525,COG0840@1,COG0840@2	NA|NA|NA	NT	chemotaxis protein
533AP_00143	192222.Cj0646	1e-148	532.7	Epsilonproteobacteria	rlpA			ko:K03642					ko00000				Epsilonproteobacteria	1MZ8S@1224,2YMTU@29547,42PQF@68525,COG0797@1,COG0797@2	NA|NA|NA	M	Lytic transglycosylase with a strong preference for naked glycan strands that lack stem peptides
533AP_01098	354242.CJJ81176_0413	0.0	1474.1	Epsilonproteobacteria	pflB												Epsilonproteobacteria	1QV15@1224,2YMKG@29547,42NKI@68525,COG0457@1,COG0457@2	NA|NA|NA	O	COG0457 FOG TPR repeat
533AP_00322	192222.Cj1465	1.8e-69	268.5	Epsilonproteobacteria	flgN												Epsilonproteobacteria	1Q1N3@1224,2AIM0@1,2YQ0V@29547,31939@2,42U15@68525	NA|NA|NA
533AP_00394	354242.CJJ81176_1383	1.3e-88	332.4	Epsilonproteobacteria													Epsilonproteobacteria	1QB7M@1224,2ANWN@1,2YP8F@29547,31DX8@2,42RWM@68525	NA|NA|NA
533AP_00529	192222.Cj1644	1.1e-153	549.3	Epsilonproteobacteria	ispA		2.5.1.1,2.5.1.10	ko:K00795	ko00900,ko01100,ko01110,ko01130,map00900,map01100,map01110,map01130	M00364	R01658,R02003	RC00279	ko00000,ko00001,ko00002,ko01000,ko01006				Epsilonproteobacteria	1MWNG@1224,2YMV8@29547,42NPN@68525,COG0142@1,COG0142@2	NA|NA|NA	H	Belongs to the FPP GGPP synthase family
533AP_00778	354242.CJJ81176_1129	1.1e-102	379.4	Epsilonproteobacteria				ko:K05595					ko00000,ko02000	2.A.95.1			Epsilonproteobacteria	1MX5T@1224,2YMXR@29547,42TIP@68525,COG2095@1,COG2095@2	NA|NA|NA	U	UPF0056 inner membrane protein
533AP_00082	354242.CJJ81176_0610	2.6e-214	751.1	Epsilonproteobacteria	lysC		2.7.2.4	ko:K00928	ko00260,ko00261,ko00270,ko00300,ko01100,ko01110,ko01120,ko01130,ko01210,ko01230,map00260,map00261,map00270,map00300,map01100,map01110,map01120,map01130,map01210,map01230	M00016,M00017,M00018,M00033,M00525,M00526,M00527	R00480	RC00002,RC00043	ko00000,ko00001,ko00002,ko01000				Epsilonproteobacteria	1MW3H@1224,2YMIS@29547,42NDT@68525,COG0527@1,COG0527@2	NA|NA|NA	E	Belongs to the aspartokinase family
533AP_01534	192222.Cj0042	3.4e-126	458.0	Epsilonproteobacteria	flgD			ko:K02389	ko02040,map02040				ko00000,ko00001,ko02035				Epsilonproteobacteria	1PQS2@1224,2YPFZ@29547,42TAQ@68525,COG1843@1,COG1843@2	NA|NA|NA	N	Required for flagellar hook formation. May act as a scaffolding protein
533AP_00757	192222.Cj1090c	8e-88	329.7	Epsilonproteobacteria													Epsilonproteobacteria	1Q3XC@1224,2BTJ1@1,2YPVI@29547,32NRK@2,42RS4@68525	NA|NA|NA	S	Lipopolysaccharide-assembly
533AP_01366	192222.Cj0238	0.0	1177.5	Epsilonproteobacteria	mscS			ko:K16052					ko00000,ko02000	1.A.23.4			Epsilonproteobacteria	1MXD2@1224,2YN0J@29547,42M92@68525,COG0668@1,COG0668@2	NA|NA|NA	M	mechanosensitive ion channel
533AP_01337	354242.CJJ81176_0229	4.4e-214	750.4	Epsilonproteobacteria	rarA			ko:K07478					ko00000				Epsilonproteobacteria	1MUVS@1224,2YMQ1@29547,42M9X@68525,COG2256@1,COG2256@2	NA|NA|NA	L	COG2256 ATPase related to the helicase subunit of the Holliday junction resolvase
533AP_01193	192222.Cj0881c	7.3e-197	693.0	Epsilonproteobacteria				ko:K07097					ko00000				Epsilonproteobacteria	1NHB1@1224,2YMQ4@29547,42NB0@68525,COG2404@1,COG2404@2	NA|NA|NA	S	phosphohydrolase (DHH superfamily)
533AP_00410	192222.Cj1363	2.3e-174	618.2	Epsilonproteobacteria	amaA												Epsilonproteobacteria	1MVX7@1224,2YNID@29547,42N2T@68525,COG0628@1,COG0628@2	NA|NA|NA	S	acid membrane antigen A
533AP_01192	192222.Cj0880c	4.8e-35	153.3	Epsilonproteobacteria													Epsilonproteobacteria	1QTD3@1224,2B2VS@1,2YQ8E@29547,31VGA@2,42V7K@68525	NA|NA|NA
533AP_01557	354242.CJJ81176_0808	6.1e-38	162.9	Epsilonproteobacteria													Epsilonproteobacteria	1Q1QI@1224,29ZJG@1,2YPWC@29547,30MJQ@2,42U6T@68525	NA|NA|NA
533AP_01144	192222.Cj0823	4e-110	404.1	Epsilonproteobacteria													Epsilonproteobacteria	1Q5A1@1224,2A8T2@1,2YNRT@29547,30XVZ@2,42QAI@68525	NA|NA|NA
533AP_01078	354242.CJJ81176_0392	1e-254	885.6	Epsilonproteobacteria	ccoG												Epsilonproteobacteria	1MVFY@1224,2YMSH@29547,42M8Q@68525,COG0348@1,COG0348@2	NA|NA|NA	C	Cytochrome c oxidase accessory protein
533AP_00115	354242.CJJ81176_0644	1.2e-186	659.1	Epsilonproteobacteria	pstA			ko:K02038	ko02010,map02010	M00222			ko00000,ko00001,ko00002,ko02000	3.A.1.7			Epsilonproteobacteria	1MUWB@1224,2YN7V@29547,42MWK@68525,COG0581@1,COG0581@2	NA|NA|NA	P	phosphate transport system permease protein
533AP_00430	192222.Cj1347c	6.3e-115	420.2	Epsilonproteobacteria	cdsA		2.7.7.41	ko:K00981	ko00564,ko01100,ko01110,ko04070,map00564,map01100,map01110,map04070	M00093	R01799	RC00002	ko00000,ko00001,ko00002,ko01000				Epsilonproteobacteria	1R34Q@1224,2YNUH@29547,42QTH@68525,COG4589@1,COG4589@2	NA|NA|NA	S	Belongs to the CDS family
533AP_00111	192222.Cj0611c	4.9e-233	813.5	Epsilonproteobacteria	algI												Epsilonproteobacteria	1MUXN@1224,2YN3N@29547,42MIR@68525,COG1696@1,COG1696@2	NA|NA|NA	M	Alginate O-acetylation protein
533AP_00682	192222.Cj1019c	7.3e-203	713.0	Epsilonproteobacteria	livK			ko:K01999	ko02010,ko02024,map02010,map02024	M00237			ko00000,ko00001,ko00002,ko02000	3.A.1.4			Epsilonproteobacteria	1MWJ1@1224,2YNAK@29547,42MSJ@68525,COG0683@1,COG0683@2	NA|NA|NA	E	amino acid abc transporter
533AP_00432	192222.Cj1345c	2.4e-223	781.2	Epsilonproteobacteria	pgp1												Epsilonproteobacteria	1Q5G3@1224,2YMTA@29547,42MSH@68525,COG3608@1,COG3608@2	NA|NA|NA	S	C-terminal domain of metallo-carboxypeptidase
533AP_01246	354242.CJJ81176_0941	9.7e-210	736.1	Epsilonproteobacteria				ko:K03308					ko00000	2.A.22.4,2.A.22.5			Epsilonproteobacteria	1MUZJ@1224,2YMF8@29547,42M3J@68525,COG0733@1,COG0733@2	NA|NA|NA	P	Belongs to the sodium neurotransmitter symporter (SNF) (TC 2.A.22) family
533AP_01595	192222.Cj0800c	0.0	1140.6	Epsilonproteobacteria													Epsilonproteobacteria	1R5P6@1224,2YM7Y@29547,42MAS@68525,COG1315@1,COG1315@2	NA|NA|NA	L	Flagellar Assembly Protein A
533AP_00824	192222.Cj1154c	3.5e-26	123.6	Bacteria													Epsilonproteobacteria	COG3197@1,COG3197@2	NA|NA|NA	P	Cytochrome oxidase maturation protein
533AP_01524	192222.Cj0059c	7.1e-150	536.6	Epsilonproteobacteria	fliY			ko:K02417	ko02030,ko02040,map02030,map02040				ko00000,ko00001,ko02035,ko02044	3.A.6.2,3.A.6.3			Epsilonproteobacteria	1NF4E@1224,2YN6N@29547,42R4G@68525,COG1886@1,COG1886@2	NA|NA|NA	N	flagellar motor switch protein
533AP_01309	1150621.SMUL_0216	2.7e-08	65.5	Epsilonproteobacteria													Epsilonproteobacteria	1Q0NR@1224,2AI7Y@1,2YPMQ@29547,318NF@2,42SAU@68525	NA|NA|NA
533AP_00547	192222.Cj1662	9.6e-171	606.3	Epsilonproteobacteria				ko:K02004		M00258			ko00000,ko00002,ko02000	3.A.1			Epsilonproteobacteria	1R75G@1224,2YNAH@29547,42M8U@68525,COG0577@1,COG0577@2	NA|NA|NA	V	ABC transporter, permease protein
533AP_00171	192222.Cj0682	2.2e-35	154.5	Epsilonproteobacteria													Epsilonproteobacteria	1Q1NW@1224,2BT19@1,2YQ2X@29547,30C35@2,42U2X@68525	NA|NA|NA
533AP_01556	354242.CJJ81176_0809	3.8e-79	300.8	Epsilonproteobacteria	ciaD												Epsilonproteobacteria	1Q5WA@1224,2B0KG@1,2YPWM@29547,31ANQ@2,42U67@68525	NA|NA|NA
533AP_00564	192222.Cj1675	1.2e-29	135.6	Epsilonproteobacteria	fliQ			ko:K02420	ko02040,map02040				ko00000,ko00001,ko02035,ko02044	3.A.6.2			Epsilonproteobacteria	1N73W@1224,2YPTR@29547,42VAB@68525,COG1987@1,COG1987@2	NA|NA|NA	N	Flagellar biosynthetic protein FliQ
533AP_00946	354242.CJJ81176_1295	2.9e-216	757.7	Epsilonproteobacteria				ko:K06882					ko00000				Epsilonproteobacteria	1R42S@1224,2YT1B@29547,43AEN@68525,COG4733@1,COG4733@2	NA|NA|NA	S	Fibronectin type III domain protein
533AP_00499	354242.CJJ81176_1605	8.2e-162	576.2	Epsilonproteobacteria													Epsilonproteobacteria	1N2I6@1224,2YNK6@29547,42P9K@68525,COG0535@1,COG0535@2	NA|NA|NA	S	Radical SAM
533AP_01024	192222.Cj0313	1.2e-186	659.1	Epsilonproteobacteria				ko:K11720	ko02010,map02010	M00320			ko00000,ko00001,ko00002,ko02000	1.B.42.1			Epsilonproteobacteria	1PXEK@1224,2YN6F@29547,42MVG@68525,COG0795@1,COG0795@2	NA|NA|NA	S	Permease
533AP_01409	192222.Cj0454c	6.4e-85	320.1	Epsilonproteobacteria													Epsilonproteobacteria	1Q19H@1224,2AIHQ@1,2YPGP@29547,318ZM@2,42T48@68525	NA|NA|NA
533AP_00037	192222.Cj0540	1.5e-97	362.1	Epsilonproteobacteria													Epsilonproteobacteria	1QEGF@1224,2AJYI@1,2YP17@29547,31GTA@2,42QPQ@68525	NA|NA|NA
533AP_00315	192222.Cj1473c	7.7e-106	389.8	Epsilonproteobacteria	ctsP		4.3.3.7	ko:K01714	ko00261,ko00300,ko01100,ko01110,ko01120,ko01130,ko01230,map00261,map00300,map01100,map01110,map01120,map01130,map01230	M00016,M00525,M00526,M00527	R10147	RC03062,RC03063	ko00000,ko00001,ko00002,ko01000				Epsilonproteobacteria	1QWU9@1224,2YTAG@29547,43BVJ@68525,COG2842@1,COG2842@2	NA|NA|NA	S	ATPases associated with a variety of cellular activities
533AP_00525	354242.CJJ81176_1631	5.4e-98	363.6	Epsilonproteobacteria													Epsilonproteobacteria	1PZWA@1224,2BJAC@1,2YSZ9@29547,32DK7@2,42R8N@68525	NA|NA|NA
533AP_00882	192222.Cj1216c	3.1e-27	127.1	Epsilonproteobacteria													Epsilonproteobacteria	1Q2E4@1224,2AIW0@1,2YQJY@29547,319DC@2,42VHP@68525	NA|NA|NA
533AP_01290	192222.Cj0964	6.1e-216	756.5	Epsilonproteobacteria													Epsilonproteobacteria	1Q7JN@1224,2YN6T@29547,42NDA@68525,COG0683@1,COG0683@2	NA|NA|NA	E	leucine binding
533AP_01151	354242.CJJ81176_0847	3.3e-68	264.2	Epsilonproteobacteria				ko:K09943					ko00000				Epsilonproteobacteria	1N0F5@1224,2YPH3@29547,42T6H@68525,COG3399@1,COG3399@2	NA|NA|NA	S	Protein conserved in bacteria
533AP_00148	354242.CJJ81176_0679	7.2e-86	323.2	Epsilonproteobacteria													Epsilonproteobacteria	1QAH6@1224,2AND6@1,2YPSX@29547,31DBR@2,42TWJ@68525	NA|NA|NA
533AP_01033	354242.CJJ81176_0344	1.7e-72	278.5	Epsilonproteobacteria	perR			ko:K09825					ko00000,ko03000				Epsilonproteobacteria	1N0HW@1224,2YPH9@29547,42SQX@68525,COG0735@1,COG0735@2	NA|NA|NA	K	Belongs to the Fur family
533AP_00661	354242.CJJ81176_1017	5.3e-190	670.2	Epsilonproteobacteria													Epsilonproteobacteria	1MVIP@1224,2YMPJ@29547,42P59@68525,COG2855@1,COG2855@2	NA|NA|NA	S	Belongs to the UPF0324 family
533AP_00534	354242.CJJ81176_1640	3e-102	377.9	Epsilonproteobacteria				ko:K18480		M00669			ko00000,ko00002,ko02000	3.A.1.27.1			Epsilonproteobacteria	1Q0UI@1224,2YPND@29547,42SHP@68525,COG3218@1,COG3218@2	NA|NA|NA	S	ABC-type transport auxiliary lipoprotein component
533AP_01487	192222.Cj0109	1.9e-90	338.6	Epsilonproteobacteria	tolQ												Epsilonproteobacteria	1NCWW@1224,2YNC3@29547,42PKF@68525,COG0811@1,COG0811@2	NA|NA|NA	U	MotA TolQ ExbB proton channel family
533AP_01099	354242.CJJ81176_0414	2.3e-108	398.3	Epsilonproteobacteria													Epsilonproteobacteria	1NADG@1224,2BYUV@1,2YPDY@29547,307Y4@2,42T6E@68525	NA|NA|NA
533AP_00837	192222.Cj1169c	1.2e-32	145.2	Epsilonproteobacteria													Epsilonproteobacteria	1Q2QY@1224,2BRBD@1,2YQNP@29547,32K9Y@2,42W4C@68525	NA|NA|NA
533AP_00858	192222.Cj1190c	2.3e-214	751.5	Epsilonproteobacteria	cetA												Epsilonproteobacteria	1MU9B@1224,2YNDT@29547,42R36@68525,COG0840@1,COG0840@2	NA|NA|NA	NT	methyl-accepting chemotaxis protein
533AP_00833	354242.CJJ81176_1180	1.8e-81	308.5	Epsilonproteobacteria													Epsilonproteobacteria	1RAWK@1224,2YNRX@29547,42QRH@68525,COG3610@1,COG3610@2	NA|NA|NA	S	Threonine/Serine exporter, ThrE
533AP_00551	192222.Cj1666c	2e-79	301.6	Epsilonproteobacteria													Epsilonproteobacteria	1MZ9V@1224,2YPNU@29547,42SXP@68525,COG3019@1,COG3019@2	NA|NA|NA	S	Protein of unknown function, DUF
533AP_01169	192222.Cj0848c	1.6e-42	178.3	Epsilonproteobacteria	flhB2			ko:K04061					ko00000,ko02044				Epsilonproteobacteria	1N7F1@1224,2YPVJ@29547,42VB5@68525,COG2257@1,COG2257@2	NA|NA|NA	S	of the cytoplasmic domain of flagellar protein FhlB
533AP_01322	192222.Cj0183	3.6e-244	850.5	Epsilonproteobacteria	corC												Epsilonproteobacteria	1MV3P@1224,2YMRU@29547,42N97@68525,COG1253@1,COG1253@2	NA|NA|NA	S	COG1253 Hemolysins and related proteins containing CBS domains
533AP_01370	192222.Cj0243c	8.7e-191	672.9	Epsilonproteobacteria													Epsilonproteobacteria	1PXEY@1224,2AG8Z@1,2YMTI@29547,316EE@2,42MVY@68525	NA|NA|NA
533AP_00300	192222.Cj1488c	5.8e-42	176.4	Epsilonproteobacteria	ccoQ			ko:K00407	ko00190,ko01100,ko02020,map00190,map01100,map02020	M00156			ko00000,ko00001,ko00002	3.D.4.3			Epsilonproteobacteria	1QDIU@1224,2YQ9S@29547,42V2T@68525,COG4736@1,COG4736@2	NA|NA|NA	O	cytochrome c oxidase
533AP_00679	192222.Cj1016c	2.8e-180	637.9	Epsilonproteobacteria	livM			ko:K01998	ko02010,ko02024,map02010,map02024	M00237			ko00000,ko00001,ko00002,ko02000	3.A.1.4			Epsilonproteobacteria	1MV66@1224,2YMBQ@29547,42M19@68525,COG4177@1,COG4177@2	NA|NA|NA	E	Belongs to the binding-protein-dependent transport system permease family
533AP_00566	354242.CJJ81176_1673	1.3e-131	475.7	Epsilonproteobacteria													Epsilonproteobacteria	1PZNI@1224,2AHPI@1,2YP3A@29547,3181P@2,42QW7@68525	NA|NA|NA
533AP_00638	192222.Cj0017c	5e-287	993.0	Epsilonproteobacteria	dsbI			ko:K03611					ko00000,ko03110	5.A.2.1			Epsilonproteobacteria	1R9CU@1224,2YN52@29547,42Q8M@68525,COG1495@1,COG1495@2	NA|NA|NA	C	Disulfide bond formation protein DsbB
533AP_01414	192222.Cj0459c	7.9e-38	162.5	Epsilonproteobacteria													Epsilonproteobacteria	1QR1D@1224,29H9G@1,2YPSP@29547,30470@2,42TWI@68525	NA|NA|NA
533AP_00879	192222.Cj1213c	7.3e-253	879.4	Epsilonproteobacteria	glcD		1.1.3.15	ko:K00104	ko00630,ko01100,ko01110,ko01120,ko01130,map00630,map01100,map01110,map01120,map01130		R00475	RC00042	ko00000,ko00001,ko01000				Epsilonproteobacteria	1MU6Y@1224,2YMAY@29547,42M0V@68525,COG0277@1,COG0277@2	NA|NA|NA	C	Glycolate oxidase subunit
533AP_00943	192222.Cj1276c	1.2e-133	482.6	Epsilonproteobacteria	ftsX			ko:K09811	ko02010,map02010	M00256			ko00000,ko00001,ko00002,ko02000,ko03036	3.A.1.140			Epsilonproteobacteria	1R85B@1224,2YNQW@29547,42PX3@68525,COG2177@1,COG2177@2	NA|NA|NA	D	Cell division protein FtsX
533AP_00036	192222.Cj0539	2.6e-42	177.6	Epsilonproteobacteria													Epsilonproteobacteria	1Q1JU@1224,2AIKG@1,2YPYF@29547,3192R@2,42TVG@68525	NA|NA|NA	S	Domain of unknown function (DUF2018)
533AP_00388	192222.Cj1387c	1.3e-114	419.1	Epsilonproteobacteria													Epsilonproteobacteria	1MU5K@1224,2YMJ3@29547,42Q5W@68525,COG2964@1,COG2964@2	NA|NA|NA	S	YheO-like PAS domain
533AP_00560	192222.Cj1671c	1.6e-28	131.3	Epsilonproteobacteria													Epsilonproteobacteria	1Q2TH@1224,2BRG4@1,2YQBQ@29547,32KF0@2,42W83@68525	NA|NA|NA
533AP_01234	354242.CJJ81176_0929	4.9e-131	473.8	Epsilonproteobacteria	pebC			ko:K09972,ko:K10041	ko02010,map02010	M00228,M00232			ko00000,ko00001,ko00002,ko01000,ko02000	3.A.1.3,3.A.1.3.17,3.A.1.3.18,3.A.1.3.7,3.A.1.3.8			Epsilonproteobacteria	1MU9Q@1224,2YMQY@29547,42M0S@68525,COG1126@1,COG1126@2	NA|NA|NA	E	abc transporter atp-binding protein
533AP_00918	354242.CJJ81176_1267	4e-75	287.3	Epsilonproteobacteria													Epsilonproteobacteria	1N7R6@1224,2YPV6@29547,42U2T@68525,COG1714@1,COG1714@2	NA|NA|NA	S	RDD family
533AP_00626	192222.Cj0004c	8.8e-59	232.6	Epsilonproteobacteria													Epsilonproteobacteria	1N6XI@1224,2E0TJ@1,2YQYU@29547,32WB7@2,42XT2@68525	NA|NA|NA
533AP_01376	354242.CJJ81176_0276	6.7e-89	333.2	Epsilonproteobacteria													Epsilonproteobacteria	1Q5GG@1224,2AJSH@1,2YP8A@29547,31AEU@2,42QZH@68525	NA|NA|NA
533AP_00671	354242.CJJ81176_1027	1.4e-267	928.3	Epsilonproteobacteria				ko:K09944					ko00000				Epsilonproteobacteria	1N5T1@1224,2YMCG@29547,42M0B@68525,COG3400@1,COG3400@2	NA|NA|NA	S	TrkA-C domain
533AP_00528	192222.Cj1643	2.5e-208	731.1	Epsilonproteobacteria													Epsilonproteobacteria	1QV19@1224,2YNEU@29547,42N98@68525,COG0793@1,COG0793@2	NA|NA|NA	M	Domain present in PSD-95, Dlg, and ZO-1/2.
533AP_00550	192222.Cj1665	3.2e-89	334.3	Epsilonproteobacteria													Epsilonproteobacteria	1NIFY@1224,2YP51@29547,42UBP@68525,COG0526@1,COG0526@2	NA|NA|NA	CO	AhpC/TSA family
533AP_00489	354242.CJJ81176_1595	6.3e-157	560.1	Epsilonproteobacteria													Epsilonproteobacteria	1QUIV@1224,2YMIT@29547,42M4N@68525,COG2204@1,COG2204@2	NA|NA|NA	T	response regulator
533AP_00709	192222.Cj1046c	3.3e-149	534.3	Epsilonproteobacteria	thiF		2.7.7.73	ko:K03148	ko00730,ko01100,ko04122,map00730,map01100,map04122		R07459	RC00043	ko00000,ko00001,ko01000				Epsilonproteobacteria	1R87S@1224,2YNKH@29547,42R16@68525,COG0476@1,COG0476@2	NA|NA|NA	H	Thiamine biosynthesis protein ThiF
533AP_01592	192222.Cj0797c	1.6e-29	134.8	Epsilonproteobacteria													Epsilonproteobacteria	1QTMF@1224,2B33V@1,2YQ90@29547,31VRH@2,42VGS@68525	NA|NA|NA	S	Antitoxin component of a toxin-antitoxin (TA) module
533AP_01465	192222.Cj0131	1.8e-259	901.4	Epsilonproteobacteria													Epsilonproteobacteria	1NESH@1224,2YMT7@29547,42MGB@68525,COG0739@1,COG0739@2	NA|NA|NA	M	peptidase M23
533AP_01288	192222.Cj0962	6.3e-87	326.6	Epsilonproteobacteria													Epsilonproteobacteria	1QTZ4@1224,2YPPB@29547,42SGX@68525,COG0454@1,COG0454@2	NA|NA|NA	K	Acetyltransferase (GNAT) family
533AP_01153	354242.CJJ81176_0849	7.4e-303	1045.8	Epsilonproteobacteria	nhaC												Epsilonproteobacteria	1MY5C@1224,2YN3S@29547,42P0P@68525,COG1757@1,COG1757@2	NA|NA|NA	C	Na H antiporter
533AP_01083	354242.CJJ81176_0398	6.1e-77	293.5	Epsilonproteobacteria				ko:K09767					ko00000				Epsilonproteobacteria	1RDTF@1224,2YPE3@29547,42SVZ@68525,COG1666@1,COG1666@2	NA|NA|NA	S	Belongs to the UPF0234 family
533AP_00697	192222.Cj1034c	6.3e-148	530.0	Epsilonproteobacteria				ko:K03686					ko00000,ko03029,ko03110				Epsilonproteobacteria	1QV0K@1224,2YMTW@29547,42RGB@68525,COG2214@1,COG2214@2	NA|NA|NA	O	DnaJ domain protein
533AP_01571	192222.Cj0773c	1.6e-147	528.9	Epsilonproteobacteria	metI			ko:K02072	ko02010,map02010	M00238			ko00000,ko00001,ko00002,ko02000	3.A.1.24			Epsilonproteobacteria	1MW8E@1224,2YMZ7@29547,42PBM@68525,COG2011@1,COG2011@2	NA|NA|NA	P	ABC transporter permease
533AP_00721	192222.Cj1053c	1.9e-53	214.9	Epsilonproteobacteria													Epsilonproteobacteria	1Q1GM@1224,29RFU@1,2YPY0@29547,30KZI@2,42TKN@68525	NA|NA|NA
533AP_00221	354242.CJJ81176_0742	2e-112	411.8	Epsilonproteobacteria				ko:K06997					ko00000				Epsilonproteobacteria	1MWN7@1224,2YMFJ@29547,42PSG@68525,COG0325@1,COG0325@2	NA|NA|NA	S	Pyridoxal 5'-phosphate (PLP)-binding protein, which is involved in PLP homeostasis
533AP_00914	354242.CJJ81176_1262	4.2e-86	323.9	Epsilonproteobacteria													Epsilonproteobacteria	1Q1P5@1224,2BPB2@1,2YPVP@29547,32I2Y@2,42U3B@68525	NA|NA|NA
533AP_00916	354242.CJJ81176_1265	5.1e-273	946.4	Epsilonproteobacteria													Epsilonproteobacteria	1QV6N@1224,29WG6@1,2YNM8@29547,30I25@2,42P4B@68525	NA|NA|NA
533AP_00897	192222.Cj1230	7.9e-61	239.6	Epsilonproteobacteria	hspR			ko:K13640					ko00000,ko03000				Epsilonproteobacteria	1N948@1224,2YPH4@29547,42SGY@68525,COG0789@1,COG0789@2	NA|NA|NA	K	Transcriptional regulator
533AP_00652	192222.Cj0990c	9.9e-111	406.4	Epsilonproteobacteria													Epsilonproteobacteria	1Q151@1224,2AIG5@1,2YPDU@29547,318XR@2,42SWR@68525	NA|NA|NA	S	Family of unknown function (DUF5416)
533AP_00660	192222.Cj0998c	9.5e-98	362.8	Epsilonproteobacteria													Epsilonproteobacteria	1QV6S@1224,29WG7@1,2YT9Y@29547,30I27@2,42TFC@68525	NA|NA|NA
533AP_01600	192222.Cj0805	6e-238	829.7	Epsilonproteobacteria	pqqL												Epsilonproteobacteria	1MVST@1224,2YMMP@29547,42N0H@68525,COG0612@1,COG0612@2	NA|NA|NA	S	Belongs to the peptidase M16 family
533AP_00569	354242.CJJ81176_1676	1.6e-187	662.1	Epsilonproteobacteria													Epsilonproteobacteria	1RFKE@1224,2YT5F@29547,43B2P@68525,COG0475@1,COG0475@2	NA|NA|NA	P	Sodium hydrogen exchanger
533AP_00316	192222.Cj1472c	5.2e-91	340.5	Epsilonproteobacteria	ctsX												Epsilonproteobacteria	1Q1J3@1224,2A4CN@1,2YQ3J@29547,32HSI@2,42TU1@68525	NA|NA|NA
533AP_00745	354242.CJJ81176_1096	5.4e-113	413.7	Epsilonproteobacteria													Epsilonproteobacteria	1Q1FW@1224,2BNVW@1,2YQ33@29547,32HJS@2,42THV@68525	NA|NA|NA
533AP_01305	192222.Cj0159c	1.9e-106	391.7	Epsilonproteobacteria	queD		4.1.2.50,4.2.3.12	ko:K01737	ko00790,ko01100,map00790,map01100	M00842,M00843	R04286,R09959	RC01117,RC02846,RC02847	ko00000,ko00001,ko00002,ko01000,ko03016				Epsilonproteobacteria	1R62M@1224,2YNZW@29547,42R4Z@68525,COG0720@1,COG0720@2	NA|NA|NA	H	synthase
533AP_01126	354242.CJJ81176_0442	2.1e-63	248.1	Epsilonproteobacteria													Epsilonproteobacteria	1MZVD@1224,2YPSJ@29547,42TMC@68525,COG0537@1,COG0537@2	NA|NA|NA	FG	(HIT) family
533AP_01297	354242.CJJ81176_0187	7.2e-144	516.5	Epsilonproteobacteria													Epsilonproteobacteria	1Q1CZ@1224,2AIIS@1,2YNJ8@29547,3190V@2,42TB4@68525	NA|NA|NA
533AP_00746	354242.CJJ81176_1097	6.6e-78	296.6	Epsilonproteobacteria													Epsilonproteobacteria	1QN10@1224,2AYAR@1,2YPPS@29547,31QD9@2,42T1P@68525	NA|NA|NA
533AP_01247	354242.CJJ81176_0942	3.6e-225	787.3	Epsilonproteobacteria				ko:K03308					ko00000	2.A.22.4,2.A.22.5			Epsilonproteobacteria	1MUZJ@1224,2YMF8@29547,42M3J@68525,COG0733@1,COG0733@2	NA|NA|NA	P	Belongs to the sodium neurotransmitter symporter (SNF) (TC 2.A.22) family
533AP_01080	192222.Cj0371	4e-86	324.3	Epsilonproteobacteria													Epsilonproteobacteria	1NBB7@1224,28WAS@1,2YNQ5@29547,2ZIB8@2,42P2G@68525	NA|NA|NA
533AP_00202	192222.Cj0700	1.2e-118	432.6	Epsilonproteobacteria													Epsilonproteobacteria	1P3HX@1224,2C2VD@1,2YM9Z@29547,338G0@2,42NM6@68525	NA|NA|NA
533AP_00747	354242.CJJ81176_1098	1.8e-110	405.2	Epsilonproteobacteria	hemD		4.2.1.75	ko:K01719	ko00860,ko01100,ko01110,ko01120,map00860,map01100,map01110,map01120	M00121	R03165	RC01861	ko00000,ko00001,ko00002,ko01000				Epsilonproteobacteria	1NMTP@1224,2YP0J@29547,42RBA@68525,COG1587@1,COG1587@2	NA|NA|NA	H	Uroporphyrinogen-III synthase
533AP_00754	354242.CJJ81176_1105	2.4e-164	584.7	Epsilonproteobacteria	tagE												Epsilonproteobacteria	1RB6E@1224,2YMRB@29547,43AE1@68525,COG0739@1,COG0739@2	NA|NA|NA	M	peptidase M23
533AP_01318	354242.CJJ81176_0210	6.1e-283	979.5	Epsilonproteobacteria	cfbpB			ko:K02011	ko02010,map02010	M00190			ko00000,ko00001,ko00002,ko02000	3.A.1.10			Epsilonproteobacteria	1MWEV@1224,2YN46@29547,42PE3@68525,COG1178@1,COG1178@2	NA|NA|NA	P	ABC transporter permease
533AP_00083	354242.CJJ81176_0611	7e-95	353.2	Epsilonproteobacteria	hobA												Epsilonproteobacteria	1Q0P6@1224,2BM55@1,2YPGR@29547,32FNN@2,42SB7@68525	NA|NA|NA	S	DNA replication regulator
533AP_01274	192222.Cj0947c	1.7e-170	605.1	Epsilonproteobacteria	aguB		3.5.1.53	ko:K12251	ko00330,ko01100,map00330,map01100		R01152	RC00096	ko00000,ko00001,ko01000				Epsilonproteobacteria	1MXG5@1224,2YMJA@29547,42M1Y@68525,COG0388@1,COG0388@2	NA|NA|NA	S	Hydrolase
533AP_01558	192222.Cj0786	1.1e-12	78.6	Epsilonproteobacteria													Epsilonproteobacteria	1PJGT@1224,2A8J7@1,2YQS4@29547,30XMG@2,42XMY@68525	NA|NA|NA
533AP_00756	192222.Cj1089c	1.9e-256	891.3	Epsilonproteobacteria													Epsilonproteobacteria	1MXAW@1224,2YN3C@29547,42M6B@68525,COG2199@1,COG3706@2	NA|NA|NA	T	Diguanylate cyclase
533AP_00032	354242.CJJ81176_0560	4.1e-55	220.3	Epsilonproteobacteria	oorD		1.2.7.3	ko:K00176	ko00020,ko00720,ko01100,ko01120,ko01200,map00020,map00720,map01100,map01120,map01200	M00009,M00011,M00173,M00620	R01197	RC00004,RC02833	br01601,ko00000,ko00001,ko00002,ko01000				Epsilonproteobacteria	1NJJD@1224,2YPUN@29547,42TVE@68525,COG1146@1,COG1146@2	NA|NA|NA	C	2-oxoglutarate acceptor oxidoreductase
533AP_00767	192222.Cj1100	1e-75	289.3	Epsilonproteobacteria													Epsilonproteobacteria	1Q8WA@1224,2AMMX@1,2YPW0@29547,31CI0@2,42UGB@68525	NA|NA|NA
533AP_00100	354242.CJJ81176_0628	5.2e-164	583.6	Epsilonproteobacteria	acd		3.5.99.7	ko:K01505	ko00270,map00270		R00997	RC00419	ko00000,ko00001,ko01000				Epsilonproteobacteria	1R87T@1224,2YN3K@29547,42MPC@68525,COG2515@1,COG2515@2	NA|NA|NA	E	1-aminocyclopropane-1-carboxylate deaminase
533AP_00694	192222.Cj1031	8.9e-221	772.7	Epsilonproteobacteria	cmeD												Epsilonproteobacteria	1QAFS@1224,2YNEK@29547,42NPK@68525,COG1538@1,COG1538@2	NA|NA|NA	MU	Outer membrane component of efflux system
533AP_01077	354242.CJJ81176_0391	1.2e-114	419.1	Epsilonproteobacteria	cmeR			ko:K18992		M00647			ko00000,ko00002,ko03000				Epsilonproteobacteria	1QAWA@1224,2YQ31@29547,42TVV@68525,COG1309@1,COG1309@2	NA|NA|NA	K	tetR family
533AP_00035	354242.CJJ81176_0563	3.7e-99	367.5	Epsilonproteobacteria	oorC		1.2.7.3	ko:K00177	ko00020,ko00720,ko01100,ko01120,ko01200,map00020,map00720,map01100,map01120,map01200	M00009,M00011,M00173,M00620	R01197	RC00004,RC02833	br01601,ko00000,ko00001,ko00002,ko01000				Epsilonproteobacteria	1RAQ4@1224,2YT80@29547,43BEE@68525,COG1014@1,COG1014@2	NA|NA|NA	C	2-oxoglutarate acceptor oxidoreductase
533AP_00852	354242.CJJ81176_1199	1.1e-201	709.1	Epsilonproteobacteria	petC			ko:K00413	ko00190,ko01100,ko02020,ko04260,ko04714,ko04932,ko05010,ko05012,ko05016,map00190,map01100,map02020,map04260,map04714,map04932,map05010,map05012,map05016	M00151,M00152			ko00000,ko00001,ko00002			iIT341.HP1538	Epsilonproteobacteria	1PX4N@1224,2YMBA@29547,42MFF@68525,COG2010@1,COG2010@2,COG2857@1,COG2857@2	NA|NA|NA	C	ubiquinol cytochrome c oxidoreductase, cytochrome c1
533AP_00093	192222.Cj0593c	5e-108	397.1	Epsilonproteobacteria													Epsilonproteobacteria	1R9H8@1224,2YT6A@29547,43B6T@68525,COG2860@1,COG2860@2	NA|NA|NA	S	membrane
533AP_01107	354242.CJJ81176_0422	4.3e-95	354.0	Epsilonproteobacteria	cvpA			ko:K03558					ko00000				Epsilonproteobacteria	1NIBK@1224,2YPS8@29547,42U0P@68525,COG1286@1,COG1286@2	NA|NA|NA	S	Colicin V production protein
533AP_00313	192222.Cj1475c	2.8e-51	207.6	Epsilonproteobacteria	ctsR												Epsilonproteobacteria	1QM34@1224,2AXDN@1,2YQNE@29547,31PD0@2,42W5R@68525	NA|NA|NA
533AP_00559	354242.CJJ81176_1666	1.1e-118	432.6	Epsilonproteobacteria	cgpA												Epsilonproteobacteria	1PDM4@1224,2A50M@1,2YMGJ@29547,30TNT@2,42QJ6@68525	NA|NA|NA	S	AMIN domain
533AP_01072	354242.CJJ81176_0386	7.6e-255	885.9	Epsilonproteobacteria	hemN1												Epsilonproteobacteria	1MV1I@1224,2YN6U@29547,42MN3@68525,COG0635@1,COG0635@2	NA|NA|NA	H	coproporphyrinogen III oxidase
533AP_01575	192222.Cj0769c	1.1e-113	416.0	Epsilonproteobacteria	flgA			ko:K02386	ko02040,map02040				ko00000,ko00001,ko02035				Epsilonproteobacteria	1QE4I@1224,2YNQU@29547,42QDR@68525,COG1261@1,COG1261@2	NA|NA|NA	N	Involved in the assembly process of the P-ring formation. It may associate with FlgF on the rod constituting a structure essential for the P-ring assembly or may act as a modulator protein for the P-ring assembly
533AP_00205	192222.Cj0703	1.3e-80	305.8	Epsilonproteobacteria													Epsilonproteobacteria	1PZNU@1224,2AHPN@1,2YMYS@29547,3181V@2,42QWU@68525	NA|NA|NA	S	Protein of unknown function (DUF3972)
533AP_01477	192222.Cj0119	1.4e-95	355.5	Epsilonproteobacteria	pncA												Epsilonproteobacteria	1NDJV@1224,2YPBQ@29547,42RYG@68525,COG1335@1,COG1335@2	NA|NA|NA	Q	Isochorismatase family
533AP_01158	354242.CJJ81176_0854	1.6e-174	618.6	Epsilonproteobacteria			4.99.1.1,4.99.1.9	ko:K01772	ko00860,ko01100,ko01110,map00860,map01100,map01110	M00121	R00310,R11329	RC01012	ko00000,ko00001,ko00002,ko01000				Epsilonproteobacteria	1Q5GZ@1224,2YP4M@29547,42RQ8@68525,COG0770@1,COG0770@2	NA|NA|NA	M	UDP-N-acetylmuramoyl-tripeptide-D-alanyl-D-alanine ligase activity
533AP_01298	354242.CJJ81176_0188	2.4e-154	551.6	Epsilonproteobacteria													Epsilonproteobacteria	1Q0A2@1224,2YPB1@29547,42RUH@68525,COG1426@1,COG1426@2	NA|NA|NA	S	Protein conserved in bacteria
533AP_00909	354242.CJJ81176_1257	8.9e-45	186.0	Epsilonproteobacteria													Epsilonproteobacteria	1Q2TN@1224,2BRGH@1,2YQGC@29547,32KFE@2,42W8A@68525	NA|NA|NA
533AP_01560	354242.CJJ81176_0805	9e-167	592.8	Epsilonproteobacteria	napL												Epsilonproteobacteria	1QUIK@1224,2YPA4@29547,42RTQ@68525,COG3391@1,COG3391@2	NA|NA|NA	S	amine dehydrogenase activity
533AP_01031	354242.CJJ81176_0342	7.5e-136	490.0	Epsilonproteobacteria	fliH			ko:K02411	ko02040,map02040				ko00000,ko00001,ko02035,ko02044	3.A.6.2			Epsilonproteobacteria	1NJAJ@1224,2YQ57@29547,42P5I@68525,COG1317@1,COG1317@2	NA|NA|NA	N	flagellar assembly protein FliH
533AP_00044	192222.Cj0547	1e-57	229.2	Epsilonproteobacteria	flaG			ko:K06603					ko00000,ko02035				Epsilonproteobacteria	1NH9T@1224,2YQC3@29547,42V6P@68525,COG1334@1,COG1334@2	NA|NA|NA	N	flagellar protein FlaG
533AP_01259	192222.Cj0939c	1.5e-62	245.4	Epsilonproteobacteria													Epsilonproteobacteria	1Q62J@1224,2AK35@1,2YQDE@29547,31ASX@2,42W2T@68525	NA|NA|NA
533AP_01054	192222.Cj0343c	1.4e-131	475.7	Epsilonproteobacteria				ko:K07090					ko00000				Epsilonproteobacteria	1MWX2@1224,2YNVA@29547,42R15@68525,COG0730@1,COG0730@2	NA|NA|NA	S	membrane transporter protein
533AP_00282	192222.Cj1507c	2.1e-134	485.0	Epsilonproteobacteria													Epsilonproteobacteria	1MZ31@1224,2YMWX@29547,42NA0@68525,COG2005@1,COG2005@2	NA|NA|NA	S	Transcriptional regulator
533AP_01226	192222.Cj0914c	0.0	1219.9	Epsilonproteobacteria	ciaB												Epsilonproteobacteria	1PDTB@1224,2YN3M@29547,42PNY@68525,COG2956@1,COG2956@2	NA|NA|NA	G	Modulates cellular lipopolysaccharide (LPS) levels by regulating LpxC, which is involved in lipid A biosynthesis. May act by modulating the proteolytic activity of FtsH towards LpxC. May also coordinate assembly of proteins involved in LPS synthesis at the plasma membrane
533AP_00305	192222.Cj1483c	1.2e-91	342.4	Epsilonproteobacteria													Epsilonproteobacteria	1Q27X@1224,2YQE8@29547,42V4G@68525,COG5456@1,COG5456@2	NA|NA|NA	P	FixH
533AP_01228	192222.Cj0916c	6.9e-32	142.5	Epsilonproteobacteria													Epsilonproteobacteria	1N6TY@1224,2YQEE@29547,42VHD@68525,COG2879@1,COG2879@2	NA|NA|NA	S	Selenoprotein, putative
533AP_01191	354242.CJJ81176_0887	2.3e-113	414.8	Epsilonproteobacteria													Epsilonproteobacteria	1Q0HN@1224,2AI57@1,2YP7M@29547,318JF@2,42S4G@68525	NA|NA|NA
533AP_00276	192222.Cj1513c	1.2e-25	121.7	Epsilonproteobacteria													Epsilonproteobacteria	1Q2S9@1224,2BRDS@1,2YQ9V@29547,32KCH@2,42W6B@68525	NA|NA|NA
533AP_01062	354242.CJJ81176_0376	6.1e-119	433.7	Epsilonproteobacteria													Epsilonproteobacteria	1Q1CX@1224,2YP0B@29547,42PAU@68525,COG3190@1,COG3190@2	NA|NA|NA	N	flagellar
533AP_00084	354242.CJJ81176_0612	6.2e-92	343.6	Epsilonproteobacteria	holB		2.7.7.7	ko:K02341	ko00230,ko00240,ko01100,ko03030,ko03430,ko03440,map00230,map00240,map01100,map03030,map03430,map03440	M00260	R00375,R00376,R00377,R00378	RC02795	ko00000,ko00001,ko00002,ko01000,ko03032,ko03400				Epsilonproteobacteria	1R9U1@1224,2YPZZ@29547,42R45@68525,COG0470@1,COG0470@2	NA|NA|NA	L	DNA polymerase III
533AP_01211	354242.CJJ81176_0907	4e-65	253.8	Epsilonproteobacteria				ko:K02503					ko00000,ko04147				Epsilonproteobacteria	1RDCJ@1224,2YPE2@29547,42SEH@68525,COG0537@1,COG0537@2	NA|NA|NA	FG	Hit family
533AP_01531	192222.Cj0045c	5.3e-128	463.8	Epsilonproteobacteria													Epsilonproteobacteria	1MY86@1224,2YPMZ@29547,42T60@68525,COG2703@1,COG2703@2	NA|NA|NA	P	Hemerythrin HHE cation binding domain
533AP_01220	354242.CJJ81176_0918	7e-22	110.5	Epsilonproteobacteria													Epsilonproteobacteria	1NG9I@1224,2DRYR@1,2YPMH@29547,33DQT@2,42T18@68525	NA|NA|NA
533AP_01324	354242.CJJ81176_0216	4.9e-28	129.8	Epsilonproteobacteria	phnA			ko:K06193	ko01120,map01120				ko00000				Epsilonproteobacteria	1RGUU@1224,2YQGA@29547,42V18@68525,COG2824@1,COG2824@2	NA|NA|NA	P	Zn-ribbon-containing protein involved in phosphonate metabolism
533AP_01338	192222.Cj0199c	2.3e-204	718.0	Epsilonproteobacteria													Epsilonproteobacteria	1Q3CF@1224,2AJ43@1,2YQUB@29547,319NJ@2,42X3I@68525	NA|NA|NA
533AP_01472	192222.Cj0124c	5e-171	607.1	Epsilonproteobacteria													Epsilonproteobacteria	1Q5FH@1224,29CAW@1,2YP18@29547,2ZZ9C@2,42Q2S@68525	NA|NA|NA
533AP_01583	192222.Cj0761	5.5e-53	213.4	Epsilonproteobacteria													Epsilonproteobacteria	1QTHP@1224,2YQD1@29547,42VCM@68525,COG1917@1,COG1917@2	NA|NA|NA	S	conserved protein, contains double-stranded beta-helix domain
533AP_01612	354242.CJJ81176_1002	9.6e-195	686.0	Epsilonproteobacteria													Epsilonproteobacteria	1Q1B4@1224,2AIIA@1,2YPJJ@29547,31909@2,42T6T@68525	NA|NA|NA	M	Adhesin from Campylobacter
533AP_00515	192222.Cj1630	1.2e-86	326.2	Epsilonproteobacteria	tonB2			ko:K03832					ko00000,ko02000	2.C.1.1			Epsilonproteobacteria	1NDQZ@1224,2YQ0S@29547,42VIY@68525,COG0810@1,COG0810@2	NA|NA|NA	U	Interacts with outer membrane receptor proteins that carry out high-affinity binding and energy dependent uptake into the periplasmic space of specific substrates. It could act to transduce energy from the cytoplasmic membrane to specific energy- requiring processes in the outer membrane, resulting in the release into the periplasm of ligands bound by these outer membrane proteins
533AP_01535	354242.CJJ81176_0079	2.1e-159	569.3	Epsilonproteobacteria	fliK												Epsilonproteobacteria	1QFE0@1224,2YNWS@29547,42R6D@68525,COG3144@1,COG3144@2	NA|NA|NA	N	Flagellar hook-length control protein FliK
533AP_01641	354242.CJJ81176_0181	0.0	1195.6	Epsilonproteobacteria				ko:K07093					ko00000				Epsilonproteobacteria	1MU8T@1224,2YND6@29547,42PAS@68525,COG3211@1,COG3211@2	NA|NA|NA	S	(twin-arginine translocation) pathway signal
533AP_01393	354242.CJJ81176_0462	5.2e-74	283.5	Epsilonproteobacteria													Epsilonproteobacteria	1P0VJ@1224,2YP7N@29547,42S6M@68525,COG5015@1,COG5015@2	NA|NA|NA	S	Pfam:Pyridox_oxidase
533AP_00524	192222.Cj1639	9.7e-45	185.7	Epsilonproteobacteria													Epsilonproteobacteria	1MVQ1@1224,2YPSA@29547,42V85@68525,COG0694@1,COG0694@2	NA|NA|NA	O	Nitrogen fixation protein NifU
533AP_00016	192222.Cj0516	3.9e-122	444.1	Epsilonproteobacteria	plsC		2.3.1.51	ko:K00655	ko00561,ko00564,ko01100,ko01110,map00561,map00564,map01100,map01110	M00089	R02241,R09381	RC00004,RC00037,RC00039	ko00000,ko00001,ko00002,ko01000,ko01004				Epsilonproteobacteria	1MY51@1224,2YT8I@29547,42S1J@68525,COG0204@1,COG0204@2	NA|NA|NA	I	Belongs to the 1-acyl-sn-glycerol-3-phosphate acyltransferase family
533AP_00051	354242.CJJ81176_0579	6.2e-193	679.9	delta/epsilon subdivisions													Epsilonproteobacteria	1MX6G@1224,2C57D@1,2Z7RS@2,42Y78@68525	NA|NA|NA	S	Protein of unknown function (DUF2891)
533AP_00087	192222.Cj0587	1.7e-145	522.3	Epsilonproteobacteria													Epsilonproteobacteria	1Q20P@1224,2AIRA@1,2YQ38@29547,31982@2,42UT9@68525	NA|NA|NA
533AP_00110	192222.Cj0610c	1.4e-168	599.0	Epsilonproteobacteria				ko:K09795					ko00000				Epsilonproteobacteria	1R4X7@1224,2YNBE@29547,42PSW@68525,COG2845@1,COG2845@2	NA|NA|NA	S	Protein of unknown function (DUF459)
533AP_00130	192222.Cj0633	4.3e-168	597.4	Epsilonproteobacteria				ko:K09798					ko00000				Epsilonproteobacteria	1N3JP@1224,2YP6V@29547,42RJN@68525,COG2861@1,COG2861@2	NA|NA|NA	S	Divergent polysaccharide deacetylase
533AP_00472	354242.CJJ81176_1577	1e-145	522.7	Epsilonproteobacteria													Epsilonproteobacteria	1MY6G@1224,2YPFD@29547,42TEI@68525,COG0491@1,COG0491@2	NA|NA|NA	S	Metallo-beta-lactamase superfamily
533AP_00145	192222.Cj0648	3.7e-85	320.9	Epsilonproteobacteria													Epsilonproteobacteria	1Q1MS@1224,2AIKV@1,2YPU8@29547,31934@2,42TZX@68525	NA|NA|NA	S	hmm pf06835
533AP_00161	354242.CJJ81176_0694	3.2e-71	274.2	Epsilonproteobacteria	tsaE			ko:K06925					ko00000,ko03016				Epsilonproteobacteria	1Q97W@1224,2YPKI@29547,42TIG@68525,COG0802@1,COG0802@2	NA|NA|NA	S	ATPase or kinase
533AP_00207	354242.CJJ81176_0728	5.2e-133	480.3	Epsilonproteobacteria			3.5.4.16	ko:K22391	ko00790,ko01100,map00790,map01100	M00126	R00428,R04639,R05046,R05048	RC00263,RC00294,RC00323,RC00945,RC01188	ko00000,ko00001,ko00002,ko01000				Epsilonproteobacteria	1MVUN@1224,2YMM1@29547,42MHJ@68525,COG0327@1,COG0327@2	NA|NA|NA	S	dinuclear metal center protein, YbgI
533AP_00210	354242.CJJ81176_0731	4.8e-134	483.8	Epsilonproteobacteria	rluA		5.4.99.23,5.4.99.24	ko:K06179,ko:K06180					ko00000,ko01000,ko03009				Epsilonproteobacteria	1MVJ5@1224,2YN04@29547,42N4V@68525,COG0564@1,COG0564@2	NA|NA|NA	J	Belongs to the pseudouridine synthase RluA family
533AP_00284	192222.Cj1505c	1.2e-100	372.5	Epsilonproteobacteria	yedF												Epsilonproteobacteria	1N08X@1224,2YPC8@29547,42RUG@68525,COG0425@1,COG0425@2	NA|NA|NA	O	Belongs to the sulfur carrier protein TusA family
533AP_00291	192222.Cj1497c	1e-64	252.7	Epsilonproteobacteria													Epsilonproteobacteria	1Q1HE@1224,2BNY3@1,2YQ2U@29547,32HN4@2,42TPE@68525	NA|NA|NA	S	Flagellar FliJ protein
533AP_00302	192222.Cj1486c	3.6e-29	133.7	Epsilonproteobacteria													Epsilonproteobacteria	1Q2BM@1224,2AIVC@1,2YQF6@29547,319CK@2,42VCW@68525	NA|NA|NA	S	Family of unknown function (DUF4006)
533AP_00846	192222.Cj1178c	3.3e-138	498.4	Epsilonproteobacteria				ko:K07288					ko00000				Epsilonproteobacteria	1QV0V@1224,2YM9F@29547,42NMI@68525,COG5183@1,COG5183@2	NA|NA|NA	A	protein ubiquitination
533AP_00320	192222.Cj1467	2.3e-139	501.5	Epsilonproteobacteria													Epsilonproteobacteria	1RAK3@1224,2YNKT@29547,42M4V@68525,COG0177@1,COG0177@2	NA|NA|NA	L	tigr02757
533AP_00328	354242.CJJ81176_1452	7.3e-200	703.0	Epsilonproteobacteria													Epsilonproteobacteria	1QE4T@1224,2YM7P@29547,42QE6@68525,COG0479@1,COG0479@2	NA|NA|NA	C	COG0479 Succinate dehydrogenase fumarate reductase, Fe-S protein subunit
533AP_00400	192222.Cj1374c	1.1e-104	386.0	Epsilonproteobacteria	rdgB		3.6.1.66	ko:K02428	ko00230,map00230		R00426,R00720,R01855,R02100,R02720,R03531	RC00002	ko00000,ko00001,ko01000				Epsilonproteobacteria	1MUK5@1224,2YN0R@29547,42NGT@68525,COG0127@1,COG0127@2	NA|NA|NA	F	Pyrophosphatase that catalyzes the hydrolysis of nucleoside triphosphates to their monophosphate derivatives, with a high preference for the non-canonical purine nucleotides XTP (xanthosine triphosphate), dITP (deoxyinosine triphosphate) and ITP. Seems to function as a house-cleaning enzyme that removes non-canonical purine nucleotides from the nucleotide pool, thus preventing their incorporation…
533AP_00402	192222.Cj1372	3.4e-95	354.4	Epsilonproteobacteria	ttg2D			ko:K07323	ko02010,map02010	M00210			ko00000,ko00001,ko00002,ko02000	3.A.1.27.3			Epsilonproteobacteria	1NFKI@1224,2YNY8@29547,43ADD@68525,COG2854@1,COG2854@2	NA|NA|NA	Q	Toluene tolerance protein
533AP_00429	354242.CJJ81176_1347	1.8e-24	118.6	Epsilonproteobacteria													Epsilonproteobacteria	1QAW0@1224,2BTT4@1,2YQ30@29547,32P0P@2,42US6@68525	NA|NA|NA
533AP_00494	354242.CJJ81176_1600	1.9e-138	498.4	Epsilonproteobacteria	chuZ			ko:K07226					ko00000				Epsilonproteobacteria	1MY8K@1224,2YM8E@29547,42NQN@68525,COG0748@1,COG0748@2	NA|NA|NA	P	Heme iron utilization protein
533AP_00511	354242.CJJ81176_1617	1.6e-70	271.9	Epsilonproteobacteria													Epsilonproteobacteria	1PDDN@1224,2YPIB@29547,42TE4@68525,COG3212@1,COG3212@2	NA|NA|NA	S	Putative beta-lactamase-inhibitor-like, PepSY-like
533AP_00512	192222.Cj1627c	1.3e-136	492.3	Proteobacteria													Epsilonproteobacteria	1N26E@1224,COG4859@1,COG4859@2	NA|NA|NA	S	chaperone-mediated protein folding
533AP_00541	354242.CJJ81176_1647	3.5e-22	110.2	Epsilonproteobacteria													Epsilonproteobacteria	1PV3P@1224,2AF5A@1,2YQYB@29547,31541@2,42XJX@68525	NA|NA|NA	S	Putative motility protein
533AP_00594	354242.CJJ81176_1699	1.9e-53	215.3	Epsilonproteobacteria	rplV			ko:K02890	ko03010,map03010	M00178,M00179			br01610,ko00000,ko00001,ko00002,ko03011				Epsilonproteobacteria	1RH0W@1224,2YPJZ@29547,42TRE@68525,COG0091@1,COG0091@2	NA|NA|NA	J	The globular domain of the protein is located near the polypeptide exit tunnel on the outside of the subunit, while an extended beta-hairpin is found that lines the wall of the exit tunnel in the center of the 70S ribosome
533AP_00604	354242.CJJ81176_0006	7.8e-94	349.7	Epsilonproteobacteria													Epsilonproteobacteria	1R9VR@1224,2YP67@29547,42RM2@68525,COG0775@1,COG0775@2	NA|NA|NA	F	phosphorylase
533AP_00613	192222.Cj1715	2e-97	361.7	Epsilonproteobacteria													Epsilonproteobacteria	1NJYM@1224,2YRIA@29547,42VGY@68525,COG0454@1,COG0454@2	NA|NA|NA	K	Acetyltransferase (GNAT) family
533AP_00643	192222.Cj0022c	6.6e-156	556.6	Epsilonproteobacteria	sfhB		5.4.99.23	ko:K06180					ko00000,ko01000,ko03009				Epsilonproteobacteria	1MVJ5@1224,2YMNI@29547,42MDF@68525,COG0564@1,COG0564@2	NA|NA|NA	J	Pseudouridine synthase
533AP_00021	354242.CJJ81176_0549	8.1e-289	999.2	Epsilonproteobacteria				ko:K03324					ko00000,ko02000	2.A.58.2			Epsilonproteobacteria	1MUDE@1224,2YN4S@29547,42PW9@68525,COG1283@1,COG1283@2	NA|NA|NA	P	Na Pi-cotransporter
533AP_00665	354242.CJJ81176_1021	6.8e-87	326.6	Epsilonproteobacteria													Epsilonproteobacteria	1NH9I@1224,2YPF6@29547,42RJD@68525,COG0705@1,COG0705@2	NA|NA|NA	S	hmm pf01694
533AP_00666	354242.CJJ81176_1022	1.4e-69	268.9	Epsilonproteobacteria													Epsilonproteobacteria	1Q523@1224,2YPJ1@29547,42SQV@68525,COG3212@1,COG3212@2	NA|NA|NA	S	Putative beta-lactamase-inhibitor-like, PepSY-like
533AP_00688	192222.Cj1025c	4.3e-52	210.3	Epsilonproteobacteria	flgQ												Epsilonproteobacteria	1Q2WV@1224,2BRND@1,2YQGJ@29547,32KMZ@2,42WDD@68525	NA|NA|NA
533AP_00729	192222.Cj1062	1.3e-201	708.8	Epsilonproteobacteria	cinA		3.5.1.42	ko:K03743	ko00760,map00760		R02322	RC00100	ko00000,ko00001,ko01000				Epsilonproteobacteria	1RH2Y@1224,2YMUS@29547,42MQ4@68525,COG1546@1,COG1546@2	NA|NA|NA	S	Belongs to the CinA family
533AP_00733	192222.Cj1066	4.1e-107	394.0	Epsilonproteobacteria	rdxB												Epsilonproteobacteria	1R9VX@1224,2YP92@29547,42M0E@68525,COG0778@1,COG0778@2	NA|NA|NA	C	Nitroreductase family
533AP_00877	192222.Cj1211	1.8e-197	695.3	Epsilonproteobacteria	comE			ko:K02238		M00429			ko00000,ko00002,ko02044	3.A.11.1,3.A.11.2			Epsilonproteobacteria	1PY6P@1224,2YME0@29547,42NU2@68525,COG0658@1,COG0658@2	NA|NA|NA	S	Competence protein
533AP_00891	192222.Cj1225	2.4e-33	148.3	Epsilonproteobacteria													Epsilonproteobacteria	1PPRE@1224,2YPWX@29547,42U0A@68525,COG4710@1,COG4710@2	NA|NA|NA	S	Ribbon-helix-helix domain
533AP_00936	192222.Cj1269c	3.1e-289	1000.7	Epsilonproteobacteria	amiA		3.5.1.28	ko:K01448	ko01503,map01503	M00727	R04112	RC00064,RC00141	ko00000,ko00001,ko00002,ko01000,ko01011,ko03036				Epsilonproteobacteria	1MUQK@1224,2YMZ9@29547,42MPH@68525,COG0860@1,COG0860@2	NA|NA|NA	M	N-acetylmuramoyl-L-alanine amidase
533AP_00942	192222.Cj1275c	1.3e-165	589.3	Epsilonproteobacteria													Epsilonproteobacteria	1QUJP@1224,2YT9A@29547,43BJK@68525,COG0739@1,COG0739@2	NA|NA|NA	M	peptidase M23
533AP_00977	192222.Cj0266c	6.3e-77	293.5	Epsilonproteobacteria													Epsilonproteobacteria	1PZW6@1224,2BJA5@1,2YP2W@29547,32DJZ@2,42R8I@68525	NA|NA|NA	S	Protein of unknown function (DUF2393)
533AP_00996	354242.CJJ81176_0312	1e-113	416.0	Epsilonproteobacteria	lpxH		3.6.1.54	ko:K03269	ko00540,ko01100,map00540,map01100	M00060	R04549	RC00002	ko00000,ko00001,ko00002,ko01000,ko01005				Epsilonproteobacteria	1Q1QY@1224,2YP6A@29547,42STS@68525,COG2908@1,COG2908@2	NA|NA|NA	S	protein conserved in bacteria
533AP_01002	354242.CJJ81176_0315	1.7e-139	501.9	Epsilonproteobacteria	peb3			ko:K10938	ko05111,map05111				ko00000,ko00001				Epsilonproteobacteria	1N6UH@1224,2YNIT@29547,42QEC@68525,COG4588@1,COG4588@2	NA|NA|NA	S	Bacterial extracellular solute-binding protein
533AP_01042	192222.Cj0331c	8.2e-60	236.1	Epsilonproteobacteria													Epsilonproteobacteria	1Q1I8@1224,2YQ23@29547,42TRP@68525,COG1399@1,COG1399@2	NA|NA|NA	S	metal-binding, possibly nucleic acid-binding protein
533AP_01084	192222.Cj0375	5.6e-57	226.9	Epsilonproteobacteria													Epsilonproteobacteria	1Q9EE@1224,29BMV@1,2YQKT@29547,2ZYK6@2,42VEN@68525	NA|NA|NA
533AP_01114	192222.Cj0406c	4.9e-141	507.3	Epsilonproteobacteria													Epsilonproteobacteria	1PY6M@1224,2AGR0@1,2YNQR@29547,316YR@2,42NTZ@68525	NA|NA|NA
533AP_01122	192222.Cj0414	5.5e-135	486.9	Epsilonproteobacteria			1.1.99.3	ko:K06152	ko00030,ko01100,ko01120,map00030,map01100,map01120		R01741	RC00084	ko00000,ko00001,ko01000				Epsilonproteobacteria	1MX06@1224,2DB8V@1,2YRC1@29547,2Z7SX@2,42S5W@68525	NA|NA|NA	S	Gluconate 2-dehydrogenase subunit 3
533AP_01125	192222.Cj0418c	2.6e-65	255.4	Epsilonproteobacteria	Cj0418c												Epsilonproteobacteria	1MZUF@1224,2YQ0H@29547,42U5X@68525,COG3064@1,COG3064@2	NA|NA|NA	M	SprA-related family
533AP_01160	192222.Cj0839c	3.2e-29	133.7	Epsilonproteobacteria													Epsilonproteobacteria	1Q664@1224,2AK4P@1,2YQR8@29547,31AUI@2,42X10@68525	NA|NA|NA
533AP_01197	354242.CJJ81176_0893	0.0	1508.8	Epsilonproteobacteria	ftsK			ko:K03466					ko00000,ko03036	3.A.12			Epsilonproteobacteria	1MVPI@1224,2YMTD@29547,42N4X@68525,COG1196@1,COG1196@2,COG1674@1,COG1674@2	NA|NA|NA	D	Belongs to the FtsK SpoIIIE SftA family
533AP_01222	354242.CJJ81176_0918	1.5e-69	268.9	Epsilonproteobacteria													Epsilonproteobacteria	1NG9I@1224,2DRYR@1,2YPMH@29547,33DQT@2,42T18@68525	NA|NA|NA
533AP_01223	192222.Cj0911	1.3e-99	369.0	Epsilonproteobacteria				ko:K07152					ko00000,ko03029				Epsilonproteobacteria	1RHSV@1224,2YP5Z@29547,42TEB@68525,COG1999@1,COG1999@2	NA|NA|NA	S	SCO1 SenC
533AP_01584	192222.Cj0760	1.2e-199	702.2	Epsilonproteobacteria													Epsilonproteobacteria	1MV20@1224,2YP9R@29547,42QPP@68525,COG2220@1,COG2220@2	NA|NA|NA	S	Beta-lactamase superfamily domain
533AP_01273	192222.Cj0946	4.1e-208	730.7	Epsilonproteobacteria													Epsilonproteobacteria	1R45H@1224,2YN06@29547,42NS0@68525,COG0791@1,COG0791@2	NA|NA|NA	M	COG0791 Cell wall-associated hydrolases (invasion-associated proteins)
533AP_01277	192222.Cj0950c	1.6e-73	282.0	Epsilonproteobacteria													Epsilonproteobacteria	1NGG1@1224,2YPZP@29547,42U5J@68525,COG3187@1,COG3187@2	NA|NA|NA	O	Heat shock protein
533AP_01304	192222.Cj0158c	9e-69	266.2	Epsilonproteobacteria													Epsilonproteobacteria	1QT1X@1224,2YQ21@29547,42UVF@68525,COG2863@1,COG2863@2	NA|NA|NA	C	cytochrome
533AP_01343	354242.CJJ81176_0236	0.0	1221.1	Epsilonproteobacteria													Epsilonproteobacteria	1N7SK@1224,2YNNM@29547,42PMM@68525,COG1297@1,COG1297@2	NA|NA|NA	S	oligopeptide transporter, OPT family
533AP_01369	192222.Cj0241c	2.5e-65	254.6	Epsilonproteobacteria													Epsilonproteobacteria	1PCDS@1224,2YQKF@29547,42W64@68525,COG2703@1,COG2703@2	NA|NA|NA	C	Oxygen-binding protein. May be involved in a storage mechanism or for delivery to oxygen-requiring enzymes. The oxygen- binding site contains two iron atoms
533AP_01418	192222.Cj0463	4.5e-222	776.9	Epsilonproteobacteria													Epsilonproteobacteria	1MU6R@1224,2YMI1@29547,42M74@68525,COG0612@1,COG0612@2	NA|NA|NA	S	Peptidase, M16
533AP_01445	354242.CJJ81176_0517	3e-68	264.2	Epsilonproteobacteria				ko:K06940					ko00000				Epsilonproteobacteria	1N3F5@1224,2YPYY@29547,42THI@68525,COG0727@1,COG0727@2	NA|NA|NA	S	Uncharacterised protein family (UPF0153)
533AP_01448	354242.CJJ81176_0520	1.1e-91	342.4	Epsilonproteobacteria													Epsilonproteobacteria	1RHYQ@1224,2YNWN@29547,42SEG@68525,COG0537@1,COG0537@2	NA|NA|NA	FG	HIT family
533AP_01503	192222.Cj0093	1.4e-191	675.6	Epsilonproteobacteria													Epsilonproteobacteria	1RH5B@1224,2YNA9@29547,42NTI@68525,COG1462@1,COG1462@2	NA|NA|NA	M	curli production assembly transport component CsgG
533AP_01504	192222.Cj0092	1.4e-240	838.6	Epsilonproteobacteria													Epsilonproteobacteria	1N2NF@1224,2DMWB@1,2YNRJ@29547,32U39@2,42MG6@68525	NA|NA|NA
533AP_01506	192222.Cj0090	5e-60	236.9	Epsilonproteobacteria													Epsilonproteobacteria	1PAVQ@1224,2YQKN@29547,42WPU@68525,COG5633@1,COG5633@2	NA|NA|NA	S	Protein of unknown function (DUF1425)
533AP_01507	354242.CJJ81176_0124	1.1e-248	865.5	Epsilonproteobacteria				ko:K09859					ko00000				Epsilonproteobacteria	1PKX6@1224,2YNQM@29547,42PQ4@68525,COG3014@1,COG3014@2	NA|NA|NA	S	protein conserved in bacteria
533AP_01566	354242.CJJ81176_0799	9e-133	479.6	Epsilonproteobacteria	peb2			ko:K10938	ko05111,map05111				ko00000,ko00001				Epsilonproteobacteria	1N6UH@1224,2YNNH@29547,42Q91@68525,COG4588@1,COG4588@2	NA|NA|NA	S	Bacterial extracellular solute-binding protein
533AP_01568	192222.Cj0776c	5.1e-110	404.4	Epsilonproteobacteria													Epsilonproteobacteria	1PZW7@1224,2AHTV@1,2YNVM@29547,3186G@2,42R8J@68525	NA|NA|NA
533AP_01617	192222.Cj0978c	5.9e-27	125.9	Epsilonproteobacteria													Epsilonproteobacteria	1PC5S@1224,2A477@1,2YQIK@29547,30SSE@2,42W07@68525	NA|NA|NA
533AP_01627	192222.Cj0077c	1.8e-101	375.2	Epsilonproteobacteria	cdtC			ko:K11015					ko00000,ko02042				Epsilonproteobacteria	1Q1D8@1224,2AIIX@1,2YPFP@29547,31910@2,42TBZ@68525	NA|NA|NA	S	Cytolethal distending toxin
533AP_00067	192222.Cj0570	8.9e-119	433.0	Epsilonproteobacteria													Epsilonproteobacteria	1PZ7F@1224,2AHG8@1,2YNP8@29547,317TJ@2,42Q66@68525	NA|NA|NA
533AP_00054	192222.Cj0557c	9.8e-189	666.0	Epsilonproteobacteria													Epsilonproteobacteria	1MV94@1224,2YNNV@29547,42PWV@68525,COG4129@1,COG4129@2	NA|NA|NA	S	Fusaric acid resistance protein-like
533AP_00058	354242.CJJ81176_0586	7.3e-156	556.6	Epsilonproteobacteria													Epsilonproteobacteria	1NK0Q@1224,29J9T@1,2YPK9@29547,3067A@2,42T3K@68525	NA|NA|NA	S	Protein of unknown function (DUF2860)
533AP_00049	192222.Cj0552	6.3e-120	436.8	delta/epsilon subdivisions													Epsilonproteobacteria	1MWFM@1224,42Z97@68525,COG3819@1,COG3819@2	NA|NA|NA	S	membrane
533AP_01341	192222.Cj0202c	2.2e-50	204.9	Epsilonproteobacteria													Epsilonproteobacteria	1NJ53@1224,2EJEZ@1,2YSH8@29547,33D5Y@2,433BI@68525	NA|NA|NA	S	Domain of unknown function (DUF4878)
533AP_00015	192222.Cj0515	1.1e-217	762.3	Epsilonproteobacteria													Epsilonproteobacteria	1QUJN@1224,29W5U@1,2YNFP@29547,30HQY@2,42NUV@68525	NA|NA|NA
533AP_00025	354242.CJJ81176_0553	4.7e-73	280.4	Epsilonproteobacteria	flgB			ko:K02387	ko02040,map02040				ko00000,ko00001,ko02035				Epsilonproteobacteria	1PSBA@1224,2YPBB@29547,42VSQ@68525,COG1815@1,COG1815@2	NA|NA|NA	N	Structural component of flagellum, the bacterial motility apparatus. Part of the rod structure of flagellar basal body
533AP_00026	354242.CJJ81176_0554	2.2e-145	521.5	Epsilonproteobacteria	mltG			ko:K07082					ko00000				Epsilonproteobacteria	1MUQF@1224,2YMKT@29547,42MPA@68525,COG1559@1,COG1559@2	NA|NA|NA	S	Functions as a peptidoglycan terminase that cleaves nascent peptidoglycan strands endolytically to terminate their elongation
533AP_00027	192222.Cj0530	0.0	1611.7	Epsilonproteobacteria													Epsilonproteobacteria	1QA6E@1224,2YM89@29547,42NCN@68525,COG2982@1,COG2982@2	NA|NA|NA	M	AsmA-like C-terminal region
533AP_00034	192222.Cj0537	1.7e-164	585.1	Epsilonproteobacteria	oorB		1.2.7.11,1.2.7.3	ko:K00175	ko00010,ko00020,ko00620,ko00650,ko00720,ko01100,ko01120,ko01130,ko01200,map00010,map00020,map00620,map00650,map00720,map01100,map01120,map01130,map01200	M00009,M00011,M00173,M00620	R01196,R01197	RC00004,RC02742,RC02833	br01601,ko00000,ko00001,ko00002,ko01000				Epsilonproteobacteria	1R5BF@1224,2YMMW@29547,42MD3@68525,COG1013@1,COG1013@2	NA|NA|NA	C	Oxidoreductase
533AP_00041	683083.C414_000080165	3.6e-24	117.9	Epsilonproteobacteria			2.3.3.13	ko:K01649,ko:K07113	ko00290,ko00620,ko01100,ko01110,ko01210,ko01230,map00290,map00620,map01100,map01110,map01210,map01230	M00432	R01213	RC00004,RC00470,RC02754	br01601,ko00000,ko00001,ko00002,ko01000				Epsilonproteobacteria	1R38C@1224,2BR1D@1,2YQE6@29547,32JYV@2,42W3Q@68525	NA|NA|NA	S	FxsA cytoplasmic membrane protein
533AP_00109	354242.CJJ81176_0638	1.5e-219	768.5	Epsilonproteobacteria													Epsilonproteobacteria	1MXSG@1224,2YMHC@29547,42PM9@68525,COG2755@1,COG2755@2	NA|NA|NA	E	GDSL-like Lipase/Acylhydrolase family
533AP_00150	354242.CJJ81176_0681	0.0	1192.9	Epsilonproteobacteria	pepQ		3.4.11.9	ko:K01262					ko00000,ko01000,ko01002				Epsilonproteobacteria	1MUZS@1224,2YMKR@29547,42M1K@68525,COG0006@1,COG0006@2	NA|NA|NA	E	Belongs to the peptidase M24B family
533AP_00191	192222.Cj0688	7.1e-278	962.6	Epsilonproteobacteria	pta		2.3.1.8	ko:K00625,ko:K13788	ko00430,ko00620,ko00640,ko00680,ko00720,ko01100,ko01120,ko01200,map00430,map00620,map00640,map00680,map00720,map01100,map01120,map01200	M00357,M00579	R00230,R00921	RC00004,RC02746,RC02816	ko00000,ko00001,ko00002,ko01000				Epsilonproteobacteria	1QTS5@1224,2YMV7@29547,42MPY@68525,COG0280@1,COG0280@2	NA|NA|NA	C	phosphate acetyltransferase
533AP_00193	192222.Cj0691	6.3e-82	310.1	Epsilonproteobacteria													Epsilonproteobacteria	1Q04R@1224,2AHYJ@1,2YPAQ@29547,318BT@2,42RKI@68525	NA|NA|NA
533AP_00208	354242.CJJ81176_0729	2.9e-96	358.2	Epsilonproteobacteria			3.5.4.16	ko:K07164,ko:K22391	ko00790,ko01100,map00790,map01100	M00126	R00428,R04639,R05046,R05048	RC00263,RC00294,RC00323,RC00945,RC01188	ko00000,ko00001,ko00002,ko01000				Epsilonproteobacteria	1R7GT@1224,2YMAN@29547,42P3S@68525,COG1579@1,COG1579@2	NA|NA|NA	S	COG1579 Zn-ribbon protein possibly nucleic acid-binding
533AP_00260	354242.CJJ81176_1518	6.2e-188	663.3	Epsilonproteobacteria				ko:K07133					ko00000				Epsilonproteobacteria	1QP8R@1224,2YPG4@29547,42SQ9@68525,COG1373@1,COG1373@2	NA|NA|NA	S	ATPase (AAA
533AP_00280	192222.Cj1509c	1.6e-166	592.0	Epsilonproteobacteria	fdhC			ko:K00127	ko00630,ko00680,ko01100,ko01120,ko01200,map00630,map00680,map01100,map01120,map01200		R00519	RC02796	ko00000,ko00001				Epsilonproteobacteria	1MXFQ@1224,2YN10@29547,42MVF@68525,COG2864@1,COG2864@2	NA|NA|NA	C	formate dehydrogenase
533AP_00295	192222.Cj1493c	3.3e-110	404.4	Epsilonproteobacteria				ko:K09792					ko00000				Epsilonproteobacteria	1RIGJ@1224,2YNTJ@29547,42Q44@68525,COG2836@1,COG2836@2	NA|NA|NA	S	Cytochrome C biogenesis protein transmembrane region
533AP_00303	192222.Cj1485c	1e-07	61.2	Epsilonproteobacteria													Epsilonproteobacteria	1Q35R@1224,2BS7E@1,2YQYR@29547,32M8Q@2,42WTH@68525	NA|NA|NA
533AP_00306	354242.CJJ81176_1475	0.0	1484.9	Epsilonproteobacteria	addB												Epsilonproteobacteria	1QUIU@1224,2YMX0@29547,42M7I@68525,COG0210@1,COG0210@2,COG2887@1,COG2887@2	NA|NA|NA	L	COG3893 inactivated superfamily I helicase
533AP_00321	354242.CJJ81176_1459	1e-310	1072.0	Epsilonproteobacteria	flgK			ko:K02396	ko02040,map02040				ko00000,ko00001,ko02035				Epsilonproteobacteria	1MV2M@1224,2YMGR@29547,42PBN@68525,COG1256@1,COG1256@2,COG4786@1,COG4786@2	NA|NA|NA	N	flagellar hook-associated protein
533AP_00323	192222.Cj1464	3.7e-25	120.2	Epsilonproteobacteria	flgM												Epsilonproteobacteria	1Q26Z@1224,2AITS@1,2YQH0@29547,319AU@2,42V32@68525	NA|NA|NA	S	Anti-sigma-28 factor, FlgM
533AP_00324	354242.CJJ81176_1456	7.2e-53	213.0	Epsilonproteobacteria	flgJ												Epsilonproteobacteria	1Q5W9@1224,2YPWJ@29547,42UQG@68525,COG3951@1,COG3951@2	NA|NA|NA	MNO	Rod binding protein
533AP_00389	192222.Cj1386	1.6e-21	109.4	Epsilonproteobacteria				ko:K06867					ko00000				Epsilonproteobacteria	1RG3W@1224,2YPAS@29547,42S67@68525,COG0666@1,COG0666@2	NA|NA|NA	S	Ankyrin repeat protein
533AP_00401	192222.Cj1373	0.0	1461.0	Epsilonproteobacteria				ko:K07003					ko00000				Epsilonproteobacteria	1MUE1@1224,2YM9E@29547,42ME2@68525,COG1033@1,COG1033@2	NA|NA|NA	S	MMPL family
533AP_00428	192222.Cj1349c	5.9e-236	823.2	Epsilonproteobacteria													Epsilonproteobacteria	1P028@1224,2YN21@29547,42MKF@68525,COG1293@1,COG1293@2	NA|NA|NA	K	Fibronectin fibrinogen-binding protein
533AP_00444	192222.Cj1565c	0.0	1518.4	Epsilonproteobacteria	pflA												Epsilonproteobacteria	1QV1A@1224,2YMDB@29547,42MIW@68525,COG0457@1,COG0457@2	NA|NA|NA	N	Paralysed flagella protein
533AP_00452	354242.CJJ81176_1558	0.0	1509.2	Epsilonproteobacteria	nuoG		1.6.5.3	ko:K00336	ko00190,ko01100,map00190,map01100	M00144	R11945	RC00061	ko00000,ko00001,ko00002,ko01000	3.D.1			Epsilonproteobacteria	1RCFT@1224,2YNI6@29547,42NK4@68525,COG1034@1,COG1034@2,COG3383@1,COG3383@2	NA|NA|NA	C	COG1034 NADH dehydrogenase NADH ubiquinone oxidoreductase 75 kD subunit (chain G)
533AP_00454	192222.Cj1575c	2.5e-33	147.5	Epsilonproteobacteria	nuoE		1.6.5.3	ko:K00334	ko00190,ko01100,map00190,map01100	M00144	R11945	RC00061	ko00000,ko00001,ko00002,ko01000	3.D.1			Epsilonproteobacteria	1Q26T@1224,2AITQ@1,2YQFN@29547,319AS@2,42V2V@68525	NA|NA|NA	S	putative NADH-ubiquinone oxidoreductase chain E
533AP_00471	354242.CJJ81176_1576	4.6e-233	813.5	Epsilonproteobacteria													Epsilonproteobacteria	1MU46@1224,2YNS4@29547,42N05@68525,COG0477@1,COG0477@2	NA|NA|NA	EGP	proline betaine transporter
533AP_00502	354242.CJJ81176_1608	2.7e-132	478.0	Epsilonproteobacteria													Epsilonproteobacteria	1Q92B@1224,2YNYR@29547,42RCH@68525,COG2968@1,COG2968@2	NA|NA|NA	S	Membrane
533AP_00508	354242.CJJ81176_1614	7.8e-83	313.2	Epsilonproteobacteria													Epsilonproteobacteria	1Q019@1224,2AHWW@1,2YPC7@29547,3189S@2,42RFE@68525	NA|NA|NA
533AP_00513	354242.CJJ81176_1619	2.4e-66	258.1	Epsilonproteobacteria	exbB2			ko:K03561					ko00000,ko02000	1.A.30.2.1			Epsilonproteobacteria	1RK2P@1224,2YTR6@29547,42RR0@68525,COG0811@1,COG0811@2	NA|NA|NA	U	TonB system transport protein ExbB
533AP_00514	192222.Cj1629	1.8e-60	238.4	Epsilonproteobacteria	exbD			ko:K03559					ko00000,ko02000	1.A.30.2.1			Epsilonproteobacteria	1N9DN@1224,2YT6C@29547,42TPJ@68525,COG0848@1,COG0848@2	NA|NA|NA	U	TonB system transport protein ExbD
533AP_00531	354242.CJJ81176_1637	1.2e-192	679.1	Epsilonproteobacteria	iamB			ko:K02066	ko02010,map02010	M00210,M00669,M00670			ko00000,ko00001,ko00002,ko02000	3.A.1.27			Epsilonproteobacteria	1MVPN@1224,2YMCB@29547,42MG3@68525,COG0767@1,COG0767@2,COG3113@1,COG3113@2	NA|NA|NA	Q	ABC-type transport system involved in resistance to organic solvents permease component
533AP_00533	192222.Cj1648	2e-118	432.2	Epsilonproteobacteria				ko:K02067	ko02010,map02010	M00210,M00669,M00670			ko00000,ko00001,ko00002,ko02000	3.A.1.27			Epsilonproteobacteria	1MU4B@1224,2YP5G@29547,42RPB@68525,COG1463@1,COG1463@2	NA|NA|NA	Q	ABC-type transport system involved in resistance to organic solvents periplasmic component
533AP_00535	192222.Cj1650	2.3e-84	318.2	Epsilonproteobacteria													Epsilonproteobacteria	1PZXX@1224,2AHUW@1,2YP0Y@29547,3187P@2,42RB5@68525	NA|NA|NA	S	Flagellar FLiS export co-chaperone, HP1076
533AP_00543	354242.CJJ81176_1649	0.0	1284.6	Epsilonproteobacteria				ko:K07243					ko00000,ko02000	2.A.108.1,2.A.108.2			Epsilonproteobacteria	1MXHM@1224,2YM7W@29547,42MNW@68525,COG0672@1,COG0672@2	NA|NA|NA	P	Iron permease, FTR1 family
533AP_00545	354242.CJJ81176_1651	3.4e-242	844.0	Epsilonproteobacteria													Epsilonproteobacteria	1R507@1224,2YM97@29547,42NQA@68525,COG3350@1,COG3350@2,COG4393@1,COG4393@2	NA|NA|NA	S	integral membrane protein
533AP_00546	192222.Cj1661	1.4e-226	792.0	Epsilonproteobacteria				ko:K02004		M00258			ko00000,ko00002,ko02000	3.A.1			Epsilonproteobacteria	1PU2M@1224,2YN0M@29547,43AD5@68525,COG0577@1,COG0577@2	NA|NA|NA	V	Abc transporter, permease protein
533AP_00632	354242.CJJ81176_0037	2e-33	147.9	Epsilonproteobacteria	comEA			ko:K02237		M00429			ko00000,ko00002,ko02044	3.A.11.1,3.A.11.2			Epsilonproteobacteria	1PU4P@1224,2YQIA@29547,42VEG@68525,COG1555@1,COG1555@2	NA|NA|NA	L	competence protein
533AP_00664	354242.CJJ81176_1020	1.3e-90	339.0	Epsilonproteobacteria	sixA			ko:K08296					ko00000,ko01000				Epsilonproteobacteria	1N0FX@1224,2YPZ4@29547,42TJ0@68525,COG2062@1,COG2062@2	NA|NA|NA	T	phosphohistidine phosphatase, SixA
533AP_00673	354242.CJJ81176_1029	3.8e-134	484.2	Epsilonproteobacteria													Epsilonproteobacteria	1PZXN@1224,2YTQT@29547,42UX2@68525,COG0598@1,COG0598@2	NA|NA|NA	P	CorA-like Mg2+ transporter protein
533AP_00675	354242.CJJ81176_1031	5.5e-72	276.9	Epsilonproteobacteria													Epsilonproteobacteria	1Q1DC@1224,2BNPN@1,2YPKK@29547,32HCQ@2,42TC7@68525	NA|NA|NA
533AP_00684	192222.Cj1021c	1.9e-26	124.4	Epsilonproteobacteria													Epsilonproteobacteria	1Q3SP@1224,2BTAY@1,2YQS5@29547,32NGJ@2,42XS2@68525	NA|NA|NA	S	Campylobacter major outer membrane protein
533AP_00689	192222.Cj1026c	1.8e-84	318.5	Epsilonproteobacteria	flgP			ko:K09860					ko00000				Epsilonproteobacteria	1RGG9@1224,2YNKG@29547,42P0S@68525,COG3018@1,COG3018@2	NA|NA|NA	S	(Lipo)protein
533AP_00691	192222.Cj1028c	2e-79	302.0	Epsilonproteobacteria	ctsW			ko:K02242		M00429			ko00000,ko00002,ko02044				Epsilonproteobacteria	1Q1C2@1224,2YPEB@29547,42T93@68525,COG1040@1,COG1040@2	NA|NA|NA	S	transformation system protein
533AP_00699	354242.CJJ81176_1055	3.6e-33	147.1	Epsilonproteobacteria													Epsilonproteobacteria	1Q3CW@1224,2BSNG@1,2YQWX@29547,32MR2@2,42X46@68525	NA|NA|NA
533AP_00753	354242.CJJ81176_1104	1.3e-26	125.6	Epsilonproteobacteria													Epsilonproteobacteria	1MZG6@1224,2YQ7A@29547,42V9C@68525,COG1664@1,COG1664@2	NA|NA|NA	M	Integral membrane protein CcmA involved in cell shape determination
533AP_00773	354242.CJJ81176_1124	1.1e-112	412.5	Epsilonproteobacteria	trxC												Epsilonproteobacteria	1Q02E@1224,2YP6W@29547,42RHC@68525,COG0526@1,COG0526@2	NA|NA|NA	CO	COG0526, thiol-disulfide isomerase and thioredoxins
533AP_00780	192222.Cj1113	6.3e-148	530.0	Epsilonproteobacteria													Epsilonproteobacteria	1MW0V@1224,2YMPZ@29547,42KZ6@68525,COG2833@1,COG2833@2	NA|NA|NA	S	hmm pf04305
533AP_00786	192222.Cj1119c	2.4e-156	558.1	Epsilonproteobacteria	pglG												Epsilonproteobacteria	1QWU2@1224,2YTAE@29547,43BVG@68525,COG0840@1,COG0840@2	NA|NA|NA	NT	transmembrane signaling receptor activity
533AP_00830	192222.Cj1162c	3.9e-27	126.7	Epsilonproteobacteria	copZ												Epsilonproteobacteria	1Q28D@1224,2YQCI@29547,42V5V@68525,COG2608@1,COG2608@2	NA|NA|NA	P	domain, Protein
533AP_00832	192222.Cj1164c	1.6e-44	184.9	Epsilonproteobacteria				ko:K09981					ko00000				Epsilonproteobacteria	1N6ZY@1224,2YQ7I@29547,42VNA@68525,COG3809@1,COG3809@2	NA|NA|NA	S	Transcription factor zinc-finger
533AP_00861	192222.Cj1193c	2e-146	525.0	Epsilonproteobacteria													Epsilonproteobacteria	1PZUM@1224,2AHSR@1,2YP26@29547,31859@2,42R5W@68525	NA|NA|NA
533AP_00367	192222.Cj1412c	9.3e-206	722.6	Epsilonproteobacteria													Epsilonproteobacteria	1MXCB@1224,2YNGS@29547,42MZT@68525,COG0596@1,COG0596@2	NA|NA|NA	S	Alpha beta hydrolase
533AP_00868	354242.CJJ81176_1215	6.1e-140	503.4	Epsilonproteobacteria	yaeC			ko:K02073	ko02010,map02010	M00238			ko00000,ko00001,ko00002,ko02000	3.A.1.24			Epsilonproteobacteria	1MUVY@1224,2YMY1@29547,42M5R@68525,COG1464@1,COG1464@2	NA|NA|NA	P	Belongs to the nlpA lipoprotein family
533AP_00890	354242.CJJ81176_1237	1.3e-110	405.6	Epsilonproteobacteria				ko:K07216					ko00000				Epsilonproteobacteria	1N8CP@1224,2YNNC@29547,42NR3@68525,COG2703@1,COG2703@2	NA|NA|NA	P	Hemerythrin
533AP_00899	192222.Cj1232	4.6e-52	210.3	Epsilonproteobacteria													Epsilonproteobacteria	1Q5YN@1224,2AK0W@1,2YQ4X@29547,31AQE@2,42VDB@68525	NA|NA|NA
533AP_00911	354242.CJJ81176_1259	1.7e-157	562.0	Epsilonproteobacteria													Epsilonproteobacteria	1QG36@1224,2YN42@29547,42M82@68525,COG0731@1,COG0731@2	NA|NA|NA	C	Radical SAM
533AP_00392	192222.Cj1383c	1.4e-124	452.2	Epsilonproteobacteria													Epsilonproteobacteria	1Q25Y@1224,2AJTZ@1,2YPAF@29547,319A9@2,42RTZ@68525	NA|NA|NA
533AP_00912	354242.CJJ81176_1260	1.1e-217	762.3	Epsilonproteobacteria													Epsilonproteobacteria	1PZ6D@1224,29VGP@1,2YNMH@29547,30GY9@2,42Q3Y@68525	NA|NA|NA
533AP_00923	192222.Cj1256c	2.8e-109	401.4	Epsilonproteobacteria													Epsilonproteobacteria	1PZMA@1224,2AHNX@1,2YNVR@29547,3180Y@2,42QU6@68525	NA|NA|NA	S	Protein of unknown function (DUF4230)
533AP_00929	192222.Cj1262	4.3e-228	797.0	Epsilonproteobacteria	racS		2.7.13.3	ko:K02484					ko00000,ko01000,ko01001,ko02022				Epsilonproteobacteria	1QUJK@1224,2YMW6@29547,42PPA@68525,COG0642@1,COG0642@2	NA|NA|NA	T	Histidine kinase
533AP_00931	192222.Cj1264c	4.1e-89	334.0	Epsilonproteobacteria	hydD			ko:K03605					ko00000,ko01000,ko01002				Epsilonproteobacteria	1RE1C@1224,2YP5U@29547,42REH@68525,COG0680@1,COG0680@2	NA|NA|NA	C	hydrogenase maturation protease
533AP_00978	192222.Cj0267c	9.1e-87	326.2	Epsilonproteobacteria													Epsilonproteobacteria	1Q1WR@1224,2BPVH@1,2YPU6@29547,32IP6@2,42UJX@68525	NA|NA|NA	S	Protein of unknown function (DUF2393)
533AP_00981	354242.CJJ81176_0297	1.1e-27	128.6	Epsilonproteobacteria			5.3.2.6	ko:K01821	ko00362,ko00621,ko00622,ko01100,ko01120,ko01220,map00362,map00621,map00622,map01100,map01120,map01220	M00569	R03966,R05389	RC01040,RC01355	ko00000,ko00001,ko00002,ko01000				Epsilonproteobacteria	1QTEA@1224,2YQ8I@29547,42V91@68525,COG1942@1,COG1942@2	NA|NA|NA	G	Belongs to the 4-oxalocrotonate tautomerase family
533AP_00988	192222.Cj0277	1.5e-135	488.8	Epsilonproteobacteria	mreC			ko:K03570					ko00000,ko03036	9.B.157.1			Epsilonproteobacteria	1QB26@1224,2YNT9@29547,42MF4@68525,COG1792@1,COG1792@2	NA|NA|NA	M	Rod shape-determining protein (MreC)
533AP_00736	354242.CJJ81176_1087	1.6e-165	588.6	Epsilonproteobacteria				ko:K09824					ko00000				Epsilonproteobacteria	1NTXF@1224,2YQA1@29547,42VVU@68525,COG2990@1,COG2990@2	NA|NA|NA	S	Protein of unknown function (DUF535)
533AP_01071	354242.CJJ81176_0385	1.2e-79	302.4	Epsilonproteobacteria				ko:K08973					ko00000				Epsilonproteobacteria	1RHGS@1224,2YPG7@29547,42ST2@68525,COG1981@1,COG1981@2	NA|NA|NA	S	membrane
533AP_01073	192222.Cj0364	3.9e-40	170.2	Epsilonproteobacteria													Epsilonproteobacteria	1Q1XG@1224,2A280@1,2YQ39@29547,3196P@2,42UMW@68525	NA|NA|NA
533AP_01082	354242.CJJ81176_0397	1.5e-172	612.1	Epsilonproteobacteria	hprA		1.1.1.29	ko:K00018	ko00260,ko00630,ko00680,ko01100,ko01110,ko01120,ko01130,ko01200,map00260,map00630,map00680,map01100,map01110,map01120,map01130,map01200	M00346	R00717,R01388	RC00031,RC00042	ko00000,ko00001,ko00002,ko01000				Epsilonproteobacteria	1MU2D@1224,2YMFN@29547,42M8N@68525,COG1052@1,COG1052@2	NA|NA|NA	C	Belongs to the D-isomer specific 2-hydroxyacid dehydrogenase family
533AP_01085	192222.Cj0376	2.7e-154	551.2	Epsilonproteobacteria													Epsilonproteobacteria	1Q4D5@1224,29ZF1@1,2YR6R@29547,30MEB@2,42YXR@68525	NA|NA|NA
533AP_01138	354242.CJJ81176_0451	1.5e-132	478.8	Epsilonproteobacteria													Epsilonproteobacteria	1NC62@1224,2YPH0@29547,42SHI@68525,COG2165@1,COG2165@2	NA|NA|NA	NU	general secretion pathway protein
533AP_01146	354242.CJJ81176_0842	3.6e-132	477.6	Epsilonproteobacteria	pilD		3.4.23.43	ko:K02654		M00331			ko00000,ko00002,ko01000,ko01002,ko02035,ko02044	3.A.15.2			Epsilonproteobacteria	1MUZF@1224,2YP5V@29547,42S2A@68525,COG1989@1,COG1989@2	NA|NA|NA	NOU	Peptidase A24
533AP_01163	192222.Cj0842	6.2e-82	310.1	Epsilonproteobacteria													Epsilonproteobacteria	1QSFZ@1224,2B23J@1,2YPQ2@29547,31UKJ@2,42SWY@68525	NA|NA|NA
533AP_01165	192222.Cj0844c	8.3e-39	166.0	Epsilonproteobacteria				ko:K02221					ko00000,ko02044				Epsilonproteobacteria	1QDB9@1224,2YQ8B@29547,42VCU@68525,COG0762@1,COG0762@2	NA|NA|NA	S	YGGT family
533AP_01172	192222.Cj0851c	4.4e-83	313.9	Epsilonproteobacteria													Epsilonproteobacteria	1Q26C@1224,2BQCJ@1,2YQH4@29547,32J7Q@2,42V25@68525	NA|NA|NA
533AP_01175	192222.Cj0854c	7.6e-58	229.6	Epsilonproteobacteria	cccE												Epsilonproteobacteria	1Q1EN@1224,2YPKT@29547,42TEZ@68525,COG2010@1,COG2010@2	NA|NA|NA	C	Cytochrome c
533AP_01219	354242.CJJ81176_0915	7.4e-175	619.8	Epsilonproteobacteria	pgp2												Epsilonproteobacteria	1N2B6@1224,2YNYQ@29547,42QS4@68525,COG3034@1,COG3034@2	NA|NA|NA	S	ErfK YbiS YcfS YnhG family protein
533AP_01257	354242.CJJ81176_0954	1.8e-154	552.0	Epsilonproteobacteria				ko:K07088					ko00000				Epsilonproteobacteria	1RCAI@1224,2YT4K@29547,43AZD@68525,COG0679@1,COG0679@2	NA|NA|NA	S	hmm pf03547
533AP_01267	354242.CJJ81176_0964	4.2e-112	411.0	Epsilonproteobacteria	glnP			ko:K02029		M00236			ko00000,ko00002,ko02000	3.A.1.3			Epsilonproteobacteria	1MX3E@1224,2YNPR@29547,42N9B@68525,COG0765@1,COG0765@2	NA|NA|NA	P	Amino acid ABC transporter, permease protein, His Glu Gln Arg opine family
533AP_01283	192222.Cj0957c	3.6e-143	514.2	Epsilonproteobacteria				ko:K06346					ko00000				Epsilonproteobacteria	1RB1P@1224,2YNW5@29547,42QYV@68525,COG1847@1,COG1847@2	NA|NA|NA	S	Jag_N
533AP_00903	354242.CJJ81176_1250	2e-177	628.2	Epsilonproteobacteria													Epsilonproteobacteria	1QNDB@1224,2YNBU@29547,42MQ8@68525,COG1565@1,COG1565@2	NA|NA|NA	S	Putative S-adenosyl-L-methionine-dependent methyltransferase
533AP_01289	192222.Cj0963	1.3e-113	415.6	Epsilonproteobacteria			3.2.2.27	ko:K21929	ko03410,map03410				ko00000,ko00001,ko01000,ko03400				Epsilonproteobacteria	1MWX1@1224,2YNXY@29547,42QXV@68525,COG1573@1,COG1573@2	NA|NA|NA	L	Uracil-DNA glycosylase
533AP_01294	192222.Cj0148c	2.1e-57	228.0	Epsilonproteobacteria				ko:K07460					ko00000				Epsilonproteobacteria	1Q27V@1224,2YQJM@29547,42V4E@68525,COG0792@1,COG0792@2	NA|NA|NA	L	Belongs to the UPF0102 family
533AP_01321	354242.CJJ81176_0213	9.5e-217	759.2	Epsilonproteobacteria				ko:K17938					ko00000,ko02000	9.A.18.1			Epsilonproteobacteria	1QU39@1224,2YNB2@29547,42NU7@68525,COG1133@1,COG1133@2	NA|NA|NA	I	ABC transporter transmembrane region 2
533AP_01325	354242.CJJ81176_0217	8.8e-117	426.4	Epsilonproteobacteria													Epsilonproteobacteria	1MWC9@1224,2YMT5@29547,42MZB@68525,COG0861@1,COG0861@2	NA|NA|NA	P	Membrane protein, TerC
533AP_01339	192222.Cj0200c	9.9e-58	229.2	Epsilonproteobacteria													Epsilonproteobacteria	1Q2XG@1224,2AJ14@1,2YQN2@29547,319J9@2,42WET@68525	NA|NA|NA
533AP_01360	192222.Cj0232c	5.2e-66	256.9	Epsilonproteobacteria													Epsilonproteobacteria	1N7R6@1224,2YPKG@29547,42UXC@68525,COG1714@1,COG1714@2	NA|NA|NA	S	RDD family
533AP_01363	192222.Cj0235c	3.2e-38	164.5	Epsilonproteobacteria	secG			ko:K03075	ko02024,ko03060,ko03070,map02024,map03060,map03070	M00335			ko00000,ko00001,ko00002,ko02044	3.A.5.1,3.A.5.2			Epsilonproteobacteria	1NJ1D@1224,2YPUI@29547,42TKW@68525,COG1314@1,COG1314@2	NA|NA|NA	U	Preprotein translocase subunit SecG
533AP_01375	354242.CJJ81176_0275	6.7e-156	556.6	Epsilonproteobacteria													Epsilonproteobacteria	1RAH3@1224,2YMRX@29547,42PRF@68525,COG1639@1,COG1639@2	NA|NA|NA	T	Signal transduction protein
533AP_01381	192222.Cj0254	1.1e-201	709.1	Epsilonproteobacteria													Epsilonproteobacteria	1PZSV@1224,2AHRS@1,2YP07@29547,31845@2,42R2U@68525	NA|NA|NA
533AP_01402	683083.C414_000090053	1.1e-106	392.5	Epsilonproteobacteria			3.6.1.45	ko:K08077					ko00000,ko01000				Epsilonproteobacteria	1QSQG@1224,2YP9Q@29547,42RR5@68525,COG0494@1,COG0494@2	NA|NA|NA	L	Nudix domain
533AP_01410	354242.CJJ81176_0480	5.7e-89	333.6	Epsilonproteobacteria													Epsilonproteobacteria	1Q1VC@1224,2YPY1@29547,42UGS@68525,COG3166@1,COG3166@2	NA|NA|NA	NU	PFAM Fimbrial assembly family protein
533AP_01411	354242.CJJ81176_0481	3e-173	614.4	Epsilonproteobacteria													Epsilonproteobacteria	1Q0CN@1224,2AI33@1,2YP41@29547,318GW@2,42RYK@68525	NA|NA|NA
533AP_01412	354242.CJJ81176_0482	1.1e-118	432.6	Epsilonproteobacteria				ko:K09778					ko00000				Epsilonproteobacteria	1MZID@1224,2YP5P@29547,42RJM@68525,COG2121@1,COG2121@2	NA|NA|NA	S	protein conserved in bacteria
533AP_01416	192222.Cj0461c	4e-207	727.2	Epsilonproteobacteria													Epsilonproteobacteria	1QRUM@1224,2YMW9@29547,42MFJ@68525,COG0477@1,COG2814@2	NA|NA|NA	EGP	Major facilitator Superfamily
533AP_01446	192222.Cj0497	1.8e-234	818.1	Epsilonproteobacteria													Epsilonproteobacteria	1Q55C@1224,2YND3@29547,42RCA@68525,COG0457@1,COG0457@2	NA|NA|NA	S	chaperone-mediated protein folding
533AP_01461	192222.Cj0135	1.1e-29	135.2	Epsilonproteobacteria													Epsilonproteobacteria	1Q9EF@1224,2YQ7U@29547,42V3X@68525,COG2740@1,COG2740@2	NA|NA|NA	K	Protein of unknown function (DUF448)
533AP_01463	192222.Cj0133	1.3e-69	268.9	Epsilonproteobacteria	tsaB												Epsilonproteobacteria	1Q1J6@1224,2YQ3R@29547,42TUF@68525,COG1214@1,COG1214@2	NA|NA|NA	O	COG1214 Inactive homolog of metal-dependent proteases
533AP_01476	192222.Cj0120	2e-114	418.3	Epsilonproteobacteria													Epsilonproteobacteria	1QAJR@1224,2YPCX@29547,42NUJ@68525,COG1381@1,COG1381@2	NA|NA|NA	L	RecO N terminal
533AP_01485	354242.CJJ81176_0146	2.9e-134	484.6	Epsilonproteobacteria	tolA			ko:K03832					ko00000,ko02000	2.C.1.1			Epsilonproteobacteria	1PY35@1224,2YNF9@29547,42NPU@68525,COG0810@1,COG0810@2	NA|NA|NA	M	TonB C terminal
533AP_01514	192222.Cj0069	1.2e-202	712.2	Epsilonproteobacteria													Epsilonproteobacteria	1RFU7@1224,2YN6J@29547,42P3U@68525,COG0189@1,COG0189@2	NA|NA|NA	HJ	ligase activity
533AP_01515	192222.Cj0068	1.2e-158	565.8	Epsilonproteobacteria	sppA			ko:K04773					ko00000,ko01000,ko01002				Epsilonproteobacteria	1MUXE@1224,2YMK1@29547,42MNA@68525,COG0616@1,COG0616@2	NA|NA|NA	OU	signal peptide peptidase SppA, 36K type
533AP_01516	354242.CJJ81176_0105	9.4e-228	795.8	Epsilonproteobacteria	orf1		3.5.4.40	ko:K20810	ko00130,ko01110,map00130,map01110		R10695	RC00477	ko00000,ko00001,ko01000				Epsilonproteobacteria	1MVPA@1224,2YMWU@29547,42MJ7@68525,COG0402@1,COG0402@2	NA|NA|NA	F	COG0402 Cytosine deaminase and related metal-dependent
533AP_01521	192222.Cj0062c	8.1e-55	219.5	Epsilonproteobacteria													Epsilonproteobacteria	1QT0N@1224,29NSE@1,2YP79@29547,309QF@2,42TIY@68525	NA|NA|NA
533AP_01536	354242.CJJ81176_0078	4.9e-19	100.5	Epsilonproteobacteria													Epsilonproteobacteria	1QSK9@1224,29MUG@1,2YQ4C@29547,308SA@2,42UIY@68525	NA|NA|NA
533AP_01540	354242.CJJ81176_0074	1.1e-155	556.6	Epsilonproteobacteria													Epsilonproteobacteria	1MWNT@1224,2YMC2@29547,42NKA@68525,COG4487@1,COG4487@2	NA|NA|NA	S	protein conserved in bacteria
533AP_01542	192222.Cj0034c	6.3e-120	436.8	Epsilonproteobacteria				ko:K09797					ko00000				Epsilonproteobacteria	1QU0K@1224,2YPCF@29547,42RZ8@68525,COG2859@1,COG2859@2	NA|NA|NA	S	Protein of unknown function (DUF541)
533AP_01559	192222.Cj0785	9.3e-53	212.6	Epsilonproteobacteria	napD			ko:K02570					ko00000				Epsilonproteobacteria	1NGMR@1224,2YPV5@29547,42UYI@68525,COG3062@1,COG3062@2	NA|NA|NA	P	NapD protein
533AP_01340	192222.Cj0201c	1.3e-100	372.5	Epsilonproteobacteria													Epsilonproteobacteria	1NNIK@1224,2YQ9Y@29547,42WM4@68525,COG3863@1,COG3863@2	NA|NA|NA	S	Permuted papain-like amidase enzyme, YaeF/YiiX, C92 family
533AP_00318	354242.CJJ81176_1463	1.1e-201	709.1	Epsilonproteobacteria	ctsF			ko:K02455,ko:K02653,ko:K12278	ko03070,ko05111,map03070,map05111	M00331			ko00000,ko00001,ko00002,ko02035,ko02044	3.A.15,3.A.15.2			Epsilonproteobacteria	1MV4U@1224,2YMT3@29547,42NES@68525,COG1459@1,COG1459@2	NA|NA|NA	NU	Type II secretion system
533AP_00257	192222.Cj1536c	5.5e-155	553.5	Epsilonproteobacteria	galU		2.7.7.9	ko:K00963	ko00040,ko00052,ko00500,ko00520,ko01100,ko01130,map00040,map00052,map00500,map00520,map01100,map01130	M00129,M00361,M00362,M00549	R00289	RC00002	ko00000,ko00001,ko00002,ko01000			iIT341.HP0646	Epsilonproteobacteria	1MV5F@1224,2YM7H@29547,42MJU@68525,COG1210@1,COG1210@2	NA|NA|NA	M	UTP-glucose-1-phosphate uridylyltransferase
533AP_00915	354242.CJJ81176_1264	3.3e-294	1016.9	Epsilonproteobacteria	guaA		6.3.5.2	ko:K01951	ko00230,ko00983,ko01100,map00230,map00983,map01100	M00050	R01230,R01231,R08244	RC00010,RC00204	ko00000,ko00001,ko00002,ko01000,ko01002				Epsilonproteobacteria	1MU2A@1224,2YMV0@29547,42M0I@68525,COG0518@1,COG0518@2,COG0519@1,COG0519@2	NA|NA|NA	F	Catalyzes the synthesis of GMP from XMP
533AP_00725	192222.Cj1058c	3.8e-268	930.2	Epsilonproteobacteria	guaB		1.1.1.205	ko:K00088	ko00230,ko00983,ko01100,ko01110,map00230,map00983,map01100,map01110	M00050	R01130,R08240	RC00143,RC02207	ko00000,ko00001,ko00002,ko01000,ko04147				Epsilonproteobacteria	1MUJM@1224,2YMS3@29547,42M2M@68525,COG0516@1,COG0516@2,COG0517@1,COG0517@2	NA|NA|NA	F	Catalyzes the conversion of inosine 5'-phosphate (IMP) to xanthosine 5'-phosphate (XMP), the first committed and rate- limiting step in the de novo synthesis of guanine nucleotides, and therefore plays an important role in the regulation of cell growth
533AP_00690	192222.Cj1027c	0.0	1553.1	Epsilonproteobacteria	gyrA		5.99.1.3	ko:K02469					ko00000,ko01000,ko03032,ko03400				Epsilonproteobacteria	1MUGG@1224,2YMS4@29547,42KZ9@68525,COG0188@1,COG0188@2	NA|NA|NA	L	A type II topoisomerase that negatively supercoils closed circular double-stranded (ds) DNA in an ATP-dependent manner to modulate DNA topology and maintain chromosomes in an underwound state. Negative supercoiling favors strand separation, and DNA replication, transcription, recombination and repair, all of which involve strand separation. Also able to catalyze the interconversion of other topol…
533AP_00625	354242.CJJ81176_0029	0.0	1511.5	Epsilonproteobacteria	gyrB		5.99.1.3	ko:K02470					ko00000,ko01000,ko03032,ko03400				Epsilonproteobacteria	1MVKT@1224,2YMUW@29547,42M7M@68525,COG0187@1,COG0187@2	NA|NA|NA	L	A type II topoisomerase that negatively supercoils closed circular double-stranded (ds) DNA in an ATP-dependent manner to modulate DNA topology and maintain chromosomes in an underwound state. Negative supercoiling favors strand separation, and DNA replication, transcription, recombination and repair, all of which involve strand separation. Also able to catalyze the interconversion of other topol…
533AP_01121	192222.Cj0413	2.2e-51	209.1	Epsilonproteobacteria	hcpE			ko:K07126					ko00000				Epsilonproteobacteria	1MWPA@1224,2YMDJ@29547,42NNF@68525,COG0790@1,COG0790@2	NA|NA|NA	S	COG0790 FOG TPR repeat, SEL1 subfamily
533AP_00039	354242.CJJ81176_0567	9.3e-234	815.8	Epsilonproteobacteria	hemA		1.2.1.70	ko:K02492	ko00860,ko01100,ko01110,ko01120,map00860,map01100,map01110,map01120	M00121	R04109	RC00055,RC00149	ko00000,ko00001,ko00002,ko01000				Epsilonproteobacteria	1MU41@1224,2YMMM@29547,42MUG@68525,COG0373@1,COG0373@2	NA|NA|NA	H	Catalyzes the NADPH-dependent reduction of glutamyl- tRNA(Glu) to glutamate 1-semialdehyde (GSA)
533AP_00657	354242.CJJ81176_1013	2.6e-180	637.9	Epsilonproteobacteria	hemB		4.2.1.24	ko:K01698	ko00860,ko01100,ko01110,ko01120,map00860,map01100,map01110,map01120	M00121	R00036	RC00918,RC01781	ko00000,ko00001,ko00002,ko01000,ko04147				Epsilonproteobacteria	1MWMW@1224,2YMV6@29547,42N17@68525,COG0113@1,COG0113@2	NA|NA|NA	H	Belongs to the ALAD family
533AP_00042	192222.Cj0545	5e-165	587.0	Epsilonproteobacteria	hemC		2.5.1.61	ko:K01749	ko00860,ko01100,ko01110,ko01120,map00860,map01100,map01110,map01120	M00121	R00084	RC02317	ko00000,ko00001,ko00002,ko01000				Epsilonproteobacteria	1MU56@1224,2YN32@29547,42M84@68525,COG0181@1,COG0181@2	NA|NA|NA	H	Tetrapolymerization of the monopyrrole PBG into the hydroxymethylbilane pre-uroporphyrinogen in several discrete steps
533AP_00910	354242.CJJ81176_1258	5.5e-197	693.3	Epsilonproteobacteria	hemE		4.1.1.37	ko:K01599	ko00860,ko01100,ko01110,map00860,map01100,map01110	M00121	R03197,R04972	RC00872	ko00000,ko00001,ko00002,ko01000				Epsilonproteobacteria	1MUG1@1224,2YMPG@29547,42MV9@68525,COG0407@1,COG0407@2	NA|NA|NA	H	Catalyzes the decarboxylation of four acetate groups of uroporphyrinogen-III to yield coproporphyrinogen-III
533AP_00003	354242.CJJ81176_0531	6.3e-176	623.2	Epsilonproteobacteria	hemH		4.99.1.1,4.99.1.9	ko:K01772	ko00860,ko01100,ko01110,map00860,map01100,map01110	M00121	R00310,R11329	RC01012	ko00000,ko00001,ko00002,ko01000				Epsilonproteobacteria	1MVR1@1224,2YM8W@29547,42M0C@68525,COG0276@1,COG0276@2	NA|NA|NA	H	Catalyzes the ferrous insertion into protoporphyrin IX
533AP_01174	192222.Cj0853c	1.8e-242	844.7	Epsilonproteobacteria	hemL		5.4.3.8	ko:K01845	ko00860,ko01100,ko01110,ko01120,map00860,map01100,map01110,map01120	M00121	R02272	RC00677	ko00000,ko00001,ko00002,ko01000,ko01007				Epsilonproteobacteria	1MUY5@1224,2YM9C@29547,42MBF@68525,COG0001@1,COG0001@2	NA|NA|NA	H	Glutamate-1-semialdehyde aminotransferase
533AP_00080	354242.CJJ81176_0608	8.2e-204	716.1	Epsilonproteobacteria	hemN2												Epsilonproteobacteria	1MU76@1224,2YMCD@29547,42NGU@68525,COG0635@1,COG0635@2	NA|NA|NA	H	Involved in the biosynthesis of porphyrin-containing compound
533AP_00654	354242.CJJ81176_1010	2.5e-261	907.5	Epsilonproteobacteria	hemN	GO:0003674,GO:0003824,GO:0005488,GO:0005575,GO:0005622,GO:0005623,GO:0005737,GO:0006725,GO:0006778,GO:0006779,GO:0006782,GO:0006783,GO:0006807,GO:0008150,GO:0008152,GO:0009058,GO:0009987,GO:0016491,GO:0016627,GO:0018130,GO:0019438,GO:0033013,GO:0033014,GO:0034641,GO:0042168,GO:0042440,GO:0044237,GO:0044249,GO:0044271,GO:0044424,GO:0044464,GO:0046148,GO:0046483,GO:0046501,GO:0048037,GO:0051186,GO:…											Epsilonproteobacteria	1MV1I@1224,2YNA4@29547,42M87@68525,COG0635@1,COG0635@2	NA|NA|NA	H	Belongs to the anaerobic coproporphyrinogen-III oxidase family
533AP_01610	192222.Cj0985c	2.2e-218	764.6	Epsilonproteobacteria	hipO		3.5.1.32	ko:K01451,ko:K14665	ko00360,map00360		R01424	RC00096,RC00162	ko00000,ko00001,ko01000,ko01002				Epsilonproteobacteria	1MUIV@1224,2YMDD@29547,42PC8@68525,COG1473@1,COG1473@2	NA|NA|NA	S	Peptidase family M20 M25 M40
533AP_00483	354242.CJJ81176_1588	2.1e-129	468.4	Epsilonproteobacteria	hisA		5.3.1.16	ko:K01814	ko00340,ko01100,ko01110,ko01230,map00340,map01100,map01110,map01230	M00026	R04640	RC00945	ko00000,ko00001,ko00002,ko01000				Epsilonproteobacteria	1MW6S@1224,2YMSK@29547,42NRX@68525,COG0106@1,COG0106@2	NA|NA|NA	E	1-(5-phosphoribosyl)-5- (5-phosphoribosylamino)methylideneamino imidazole-4-carboxamide isomerase
533AP_00481	354242.CJJ81176_1586	3.1e-203	714.1	Epsilonproteobacteria	hisB		3.1.3.15,4.2.1.19	ko:K01089,ko:K01693	ko00340,ko01100,ko01110,ko01230,map00340,map01100,map01110,map01230	M00026	R03013,R03457	RC00017,RC00932	ko00000,ko00001,ko00002,ko01000				Epsilonproteobacteria	1MWBS@1224,2YN3P@29547,42NIV@68525,COG0131@1,COG0131@2,COG0241@1,COG0241@2	NA|NA|NA	E	Imidazoleglycerol-phosphate dehydratase
533AP_01028	354242.CJJ81176_0339	4.5e-205	720.3	Epsilonproteobacteria	hisC		2.6.1.9	ko:K00817	ko00340,ko00350,ko00360,ko00400,ko00401,ko00960,ko01100,ko01110,ko01130,ko01230,map00340,map00350,map00360,map00400,map00401,map00960,map01100,map01110,map01130,map01230	M00026	R00694,R00734,R03243	RC00006,RC00888	ko00000,ko00001,ko00002,ko01000,ko01007				Epsilonproteobacteria	1MW7I@1224,2YMW7@29547,42NCH@68525,COG0079@1,COG0079@2	NA|NA|NA	E	Belongs to the class-II pyridoxal-phosphate-dependent aminotransferase family. Histidinol-phosphate aminotransferase subfamily
533AP_00480	354242.CJJ81176_1585	4e-229	800.4	Epsilonproteobacteria	hisD		1.1.1.23	ko:K00013	ko00340,ko01100,ko01110,ko01230,map00340,map01100,map01110,map01230	M00026	R01158,R01163,R03012	RC00099,RC00242,RC00463	ko00000,ko00001,ko00002,ko01000				Epsilonproteobacteria	1MUUF@1224,2YN91@29547,42M3R@68525,COG0141@1,COG0141@2	NA|NA|NA	E	Catalyzes the sequential NAD-dependent oxidations of L- histidinol to L-histidinaldehyde and then to L-histidine
533AP_00484	354242.CJJ81176_1590	1.8e-139	501.9	Epsilonproteobacteria	hisF			ko:K02500	ko00340,ko01100,ko01110,ko01230,map00340,map01100,map01110,map01230	M00026	R04558	RC00010,RC01190,RC01943	ko00000,ko00001,ko00002,ko01000				Epsilonproteobacteria	1MUS0@1224,2YMH6@29547,42M44@68525,COG0107@1,COG0107@2	NA|NA|NA	E	IGPS catalyzes the conversion of PRFAR and glutamine to IGP, AICAR and glutamate. The HisF subunit catalyzes the cyclization activity that produces IGP and AICAR from PRFAR using the ammonia provided by the HisH subunit
533AP_00479	192222.Cj1597	4.9e-149	533.9	Epsilonproteobacteria	hisG		2.4.2.17	ko:K00765	ko00340,ko01100,ko01110,ko01230,map00340,map01100,map01110,map01230	M00026	R01071	RC02819,RC03200	ko00000,ko00001,ko00002,ko01000				Epsilonproteobacteria	1MUCY@1224,2YN1G@29547,42N9N@68525,COG0040@1,COG0040@2	NA|NA|NA	F	Catalyzes the condensation of ATP and 5-phosphoribose 1- diphosphate to form N'-(5'-phosphoribosyl)-ATP (PR-ATP). Has a crucial role in the pathway because the rate of histidine biosynthesis seems to be controlled primarily by regulation of HisG enzymatic activity
533AP_00482	354242.CJJ81176_1587	2e-106	391.7	Epsilonproteobacteria	hisH			ko:K02501	ko00340,ko01100,ko01110,ko01230,map00340,map01100,map01110,map01230	M00026	R04558	RC00010,RC01190,RC01943	ko00000,ko00001,ko00002,ko01000				Epsilonproteobacteria	1MU4X@1224,2YMRN@29547,42QX8@68525,COG0118@1,COG0118@2	NA|NA|NA	E	IGPS catalyzes the conversion of PRFAR and glutamine to IGP, AICAR and glutamate. The HisH subunit provides the glutamine amidotransferase activity that produces the ammonia necessary to HisF for the synthesis of IGP and AICAR
533AP_00485	354242.CJJ81176_1591	3.1e-110	404.4	Epsilonproteobacteria	hisI		3.5.4.19,3.6.1.31	ko:K11755	ko00340,ko01100,ko01110,ko01230,map00340,map01100,map01110,map01230	M00026	R04035,R04037	RC00002,RC01055	ko00000,ko00001,ko00002,ko01000				Epsilonproteobacteria	1MW67@1224,2YNQD@29547,42SGH@68525,COG0139@1,COG0139@2,COG0140@1,COG0140@2	NA|NA|NA	E	Histidine biosynthesis bifunctional protein hisIE
533AP_00217	192222.Cj0715	1.9e-71	275.0	Epsilonproteobacteria			3.5.2.17	ko:K07127	ko00230,ko01100,ko01120,map00230,map01100,map01120	M00546	R06601	RC03393	ko00000,ko00001,ko00002,ko01000,ko02000	9.B.35.1.2,9.B.35.2			Epsilonproteobacteria	1RH84@1224,2YRQX@29547,42W18@68525,COG2351@1,COG2351@2	NA|NA|NA	S	Belongs to the transthyretin family. 5-hydroxyisourate hydrolase subfamily
533AP_00821	354242.CJJ81176_1168	9.1e-178	629.4	Epsilonproteobacteria	waaD		5.1.3.20	ko:K03274	ko00540,ko01100,map00540,map01100	M00064	R05176	RC01291	ko00000,ko00001,ko00002,ko01000,ko01005				Epsilonproteobacteria	1MVE4@1224,2YMD0@29547,42MC1@68525,COG0451@1,COG0451@2	NA|NA|NA	M	ADP-L-glycero-D-manno-heptose-6-epimerase
533AP_00820	192222.Cj1150c	1.7e-246	858.2	Epsilonproteobacteria	hldE		2.7.1.167,2.7.7.70	ko:K03272	ko00540,ko01100,map00540,map01100	M00064	R05644,R05646	RC00002,RC00078	ko00000,ko00001,ko00002,ko01000,ko01005				Epsilonproteobacteria	1MV3Z@1224,2YMZG@29547,42MBC@68525,COG0615@1,COG0615@2,COG2870@1,COG2870@2	NA|NA|NA	F	Catalyzes the ADP transfer from ATP to D-glycero-beta-D- manno-heptose 1-phosphate, yielding ADP-D-glycero-beta-D-manno- heptose
533AP_00496	354242.CJJ81176_1602	1.5e-172	612.1	Epsilonproteobacteria	chuB			ko:K02015	ko02010,map02010	M00240			ko00000,ko00001,ko00002,ko02000	3.A.1.14			Epsilonproteobacteria	1MV9W@1224,2YMHB@29547,42N28@68525,COG0609@1,COG0609@2	NA|NA|NA	P	Belongs to the binding-protein-dependent transport system permease family. FecCD subfamily
533AP_01295	354242.CJJ81176_0185	4.2e-223	780.4	Epsilonproteobacteria	hom		1.1.1.3	ko:K00003	ko00260,ko00270,ko00300,ko01100,ko01110,ko01120,ko01130,ko01230,map00260,map00270,map00300,map01100,map01110,map01120,map01130,map01230	M00017,M00018	R01773,R01775	RC00087	ko00000,ko00001,ko00002,ko01000				Epsilonproteobacteria	1MUDC@1224,2YMUK@29547,42MGS@68525,COG0460@1,COG0460@2	NA|NA|NA	E	homoserine dehydrogenase
533AP_00157	354242.CJJ81176_0690	2.7e-94	351.3	Epsilonproteobacteria	hslV		3.4.25.2	ko:K01419					ko00000,ko01000,ko01002				Epsilonproteobacteria	1MVF2@1224,2YMFC@29547,42MEH@68525,COG5405@1,COG5405@2	NA|NA|NA	O	Protease subunit of a proteasome-like degradation complex believed to be a general protein degrading machinery
533AP_00018	354242.CJJ81176_0546	0.0	1167.5	Epsilonproteobacteria	htpG			ko:K04079	ko04141,ko04151,ko04217,ko04612,ko04621,ko04626,ko04657,ko04659,ko04914,ko04915,ko05200,ko05215,ko05418,map04141,map04151,map04217,map04612,map04621,map04626,map04657,map04659,map04914,map04915,map05200,map05215,map05418				ko00000,ko00001,ko01009,ko03029,ko03051,ko03110,ko04131,ko04147				Epsilonproteobacteria	1MUUE@1224,2YMNR@29547,42N42@68525,COG0326@1,COG0326@2	NA|NA|NA	O	Molecular chaperone. Has ATPase activity
533AP_00225	192222.Cj0723c	1.9e-209	734.9	Epsilonproteobacteria			3.4.24.84	ko:K06013	ko00900,ko01130,map00900,map01130		R09845	RC00141	ko00000,ko00001,ko01000,ko01002,ko04147				Epsilonproteobacteria	1MUXT@1224,2YN96@29547,42P1M@68525,COG0501@1,COG0501@2	NA|NA|NA	O	Peptidase M48
533AP_01225	192222.Cj0913c	2.5e-41	174.5	Epsilonproteobacteria	hup			ko:K03530					ko00000,ko03032,ko03036,ko03400				Epsilonproteobacteria	1MZ5B@1224,2YPKB@29547,42VDU@68525,COG0776@1,COG0776@2	NA|NA|NA	L	Belongs to the bacterial histone-like protein family
533AP_00247	192222.Cj1546	6.5e-54	216.5	Epsilonproteobacteria													Epsilonproteobacteria	1N4JS@1224,2YT1G@29547,42UPE@68525,COG1733@1,COG1733@2	NA|NA|NA	K	Transcriptional regulator
533AP_00002	354242.CJJ81176_0530	1.5e-282	978.4	Epsilonproteobacteria													Epsilonproteobacteria	1MWEC@1224,2YNTF@29547,42N70@68525,COG2831@1,COG2831@2	NA|NA|NA	U	Haemolysin secretion/activation protein ShlB/FhaC/HecB
533AP_00934	192222.Cj1267c	1.3e-223	781.9	Epsilonproteobacteria	hydA	GO:0005575,GO:0005623,GO:0005886,GO:0016020,GO:0044464,GO:0071944	1.12.5.1	ko:K05927					ko00000,ko01000				Epsilonproteobacteria	1MWAC@1224,2YMAS@29547,42MI0@68525,COG1740@1,COG1740@2	NA|NA|NA	C	Small subunit
533AP_00933	354242.CJJ81176_1282	0.0	1179.5	Epsilonproteobacteria	hydB	GO:0005575,GO:0005623,GO:0005886,GO:0016020,GO:0044464,GO:0071944	1.12.5.1	ko:K05922					ko00000,ko01000				Epsilonproteobacteria	1MWFJ@1224,2YM8Q@29547,42M4S@68525,COG0374@1,COG0374@2	NA|NA|NA	C	Belongs to the NiFe NiFeSe hydrogenase large subunit family
533AP_00932	354242.CJJ81176_1281	6.9e-127	459.9	Epsilonproteobacteria	hydC	GO:0005575,GO:0005623,GO:0005886,GO:0016020,GO:0044464,GO:0071944		ko:K03620	ko02020,map02020				ko00000,ko00001				Epsilonproteobacteria	1MU87@1224,2YMRF@29547,42NQ3@68525,COG1969@1,COG1969@2	NA|NA|NA	C	Ni Fe-hydrogenase, b-type cytochrome subunit
533AP_00125	354242.CJJ81176_0656	2.2e-57	228.0	Epsilonproteobacteria	hypA			ko:K04651					ko00000,ko03110				Epsilonproteobacteria	1MZJH@1224,2YPWP@29547,42TGG@68525,COG0375@1,COG0375@2	NA|NA|NA	S	Probably plays a role in a hydrogenase nickel cofactor insertion step
533AP_00121	192222.Cj0623	4.1e-125	454.1	Epsilonproteobacteria	hypB			ko:K04652					ko00000,ko03110				Epsilonproteobacteria	1MVBD@1224,2YMJ0@29547,42MMJ@68525,COG0378@1,COG0378@2	NA|NA|NA	KO	Hydrogenase
533AP_00123	354242.CJJ81176_0654	5.6e-208	729.9	Epsilonproteobacteria	hypD			ko:K04654					ko00000				Epsilonproteobacteria	1MU1F@1224,2YMQU@29547,42M6R@68525,COG0409@1,COG0409@2	NA|NA|NA	O	Belongs to the HypD family
533AP_00124	354242.CJJ81176_0655	1.2e-177	629.0	Epsilonproteobacteria	hypE			ko:K04655					ko00000				Epsilonproteobacteria	1MVCC@1224,2YMY3@29547,42M3M@68525,COG0309@1,COG0309@2	NA|NA|NA	O	hydrogenase expression formation protein
533AP_00028	354242.CJJ81176_0556	0.0	1421.4	Epsilonproteobacteria	icd		1.1.1.42	ko:K00031	ko00020,ko00480,ko00720,ko01100,ko01110,ko01120,ko01130,ko01200,ko01210,ko01230,ko04146,map00020,map00480,map00720,map01100,map01110,map01120,map01130,map01200,map01210,map01230,map04146	M00009,M00010,M00173,M00740	R00267,R00268,R01899	RC00001,RC00084,RC00114,RC00626,RC02801	br01601,ko00000,ko00001,ko00002,ko01000				Epsilonproteobacteria	1MV6Q@1224,2YMT1@29547,42MY0@68525,COG2838@1,COG2838@2	NA|NA|NA	C	Isocitrate dehydrogenase
533AP_00728	192222.Cj1061c	0.0	1841.2	Epsilonproteobacteria	ileS		6.1.1.5	ko:K01870	ko00970,map00970	M00359,M00360	R03656	RC00055,RC00523	ko00000,ko00001,ko00002,ko01000,ko01007,ko03016				Epsilonproteobacteria	1MVBQ@1224,2YMIZ@29547,42MKB@68525,COG0060@1,COG0060@2	NA|NA|NA	J	amino acids such as valine, to avoid such errors it has two additional distinct tRNA(Ile)-dependent editing activities. One activity is designated as 'pretransfer' editing and involves the hydrolysis of activated Val-AMP. The other activity is designated 'posttransfer' editing and involves deacylation of mischarged Val-tRNA(Ile)
533AP_00129	354242.CJJ81176_0660	5.7e-178	630.2	Epsilonproteobacteria	ilvC		1.1.1.86	ko:K00053	ko00290,ko00770,ko01100,ko01110,ko01130,ko01210,ko01230,map00290,map00770,map01100,map01110,map01130,map01210,map01230	M00019,M00570	R03051,R04439,R04440,R05068,R05069,R05071	RC00726,RC00836,RC00837,RC01726	ko00000,ko00001,ko00002,ko01000			iIT341.HP0330	Epsilonproteobacteria	1MV7M@1224,2YNCB@29547,42MRS@68525,COG0059@1,COG0059@2	NA|NA|NA	H	Involved in the biosynthesis of branched-chain amino acids (BCAA). Catalyzes an alkyl-migration followed by a ketol- acid reduction of (S)-2-acetolactate (S2AL) to yield (R)-2,3- dihydroxy-isovalerate. In the isomerase reaction, S2AL is rearranged via a Mg-dependent methyl migration to produce 3- hydroxy-3-methyl-2-ketobutyrate (HMKB). In the reductase reaction, this 2-ketoacid undergoes a metal-…
533AP_00634	354242.CJJ81176_0039	0.0	1080.9	Epsilonproteobacteria	ilvD		4.2.1.9	ko:K01687	ko00290,ko00770,ko01100,ko01110,ko01130,ko01210,ko01230,map00290,map00770,map01100,map01110,map01130,map01210,map01230	M00019,M00570	R01209,R04441,R05070	RC00468,RC01714	ko00000,ko00001,ko00002,ko01000				Epsilonproteobacteria	1MUTQ@1224,2YM8F@29547,42N3P@68525,COG0129@1,COG0129@2	NA|NA|NA	EG	Belongs to the IlvD Edd family
533AP_00980	354242.CJJ81176_0296	7.9e-171	606.3	Epsilonproteobacteria	ilvE		2.6.1.42	ko:K00826	ko00270,ko00280,ko00290,ko00770,ko01100,ko01110,ko01130,ko01210,ko01230,map00270,map00280,map00290,map00770,map01100,map01110,map01130,map01210,map01230	M00019,M00036,M00119,M00570	R01090,R01214,R02199,R10991	RC00006,RC00036	ko00000,ko00001,ko00002,ko01000,ko01007				Epsilonproteobacteria	1MVB0@1224,2YMGF@29547,42MKX@68525,COG0115@1,COG0115@2	NA|NA|NA	E	Belongs to the class-IV pyridoxal-phosphate-dependent aminotransferase family
533AP_00075	192222.Cj0575	2.3e-78	298.1	Epsilonproteobacteria	ilvH		2.2.1.6	ko:K01653	ko00290,ko00650,ko00660,ko00770,ko01100,ko01110,ko01130,ko01210,ko01230,map00290,map00650,map00660,map00770,map01100,map01110,map01130,map01210,map01230	M00019,M00570	R00006,R00014,R00226,R03050,R04672,R04673,R08648	RC00027,RC00106,RC01192,RC02744,RC02893	ko00000,ko00001,ko00002,ko01000				Epsilonproteobacteria	1RAGN@1224,2YP7A@29547,42RRU@68525,COG0440@1,COG0440@2	NA|NA|NA	E	acetolactate synthase
533AP_00074	192222.Cj0574	0.0	1122.8	Epsilonproteobacteria	ilvI		2.2.1.6	ko:K01652	ko00290,ko00650,ko00660,ko00770,ko01100,ko01110,ko01130,ko01210,ko01230,map00290,map00650,map00660,map00770,map01100,map01110,map01130,map01210,map01230	M00019,M00570	R00006,R00014,R00226,R03050,R04672,R04673,R08648	RC00027,RC00106,RC01192,RC02744,RC02893	ko00000,ko00001,ko00002,ko01000				Epsilonproteobacteria	1MU6U@1224,2YMQ9@29547,42M1X@68525,COG0028@1,COG0028@2	NA|NA|NA	H	acetolactate synthase
533AP_00473	1367491.BN865_05540c	4.8e-34	149.8	Epsilonproteobacteria	infA			ko:K02518					ko00000,ko03012				Epsilonproteobacteria	1MZFU@1224,2YPS3@29547,42TRU@68525,COG0361@1,COG0361@2	NA|NA|NA	J	One of the essential components for the initiation of protein synthesis. Stabilizes the binding of IF-2 and IF-3 on the 30S subunit to which N-formylmethionyl-tRNA(fMet) subsequently binds. Helps modulate mRNA selection, yielding the 30S pre- initiation complex (PIC). Upon addition of the 50S ribosomal subunit IF-1, IF-2 and IF-3 are released leaving the mature 70S translation initation complex
533AP_01346	192222.Cj0207	1.5e-86	325.5	Epsilonproteobacteria	infC			ko:K02520					ko00000,ko03012,ko03029				Epsilonproteobacteria	1RDD2@1224,2YNX4@29547,42RHA@68525,COG0290@1,COG0290@2	NA|NA|NA	J	IF-3 binds to the 30S ribosomal subunit and shifts the equilibrum between 70S ribosomes and their 50S and 30S subunits in favor of the free subunits, thus enhancing the availability of 30S subunits on which protein synthesis initiation begins
533AP_00004	192222.Cj0504c	3.4e-152	544.3	Epsilonproteobacteria													Epsilonproteobacteria	1MV7C@1224,2YMFQ@29547,42NV0@68525,COG0673@1,COG0673@2	NA|NA|NA	S	Oxidoreductase
533AP_01368	192222.Cj0240c	1.5e-222	778.5	Epsilonproteobacteria	iscS		2.8.1.7	ko:K04487	ko00730,ko01100,ko04122,map00730,map01100,map04122		R07460,R11528,R11529	RC01789,RC02313	ko00000,ko00001,ko01000,ko02048,ko03016,ko03029				Epsilonproteobacteria	1MU1C@1224,2YM81@29547,42M5V@68525,COG1104@1,COG1104@2	NA|NA|NA	E	Cysteine desulfurase
533AP_00038	192222.Cj0541	1.4e-156	558.9	Epsilonproteobacteria	ispB		2.5.1.90	ko:K02523	ko00900,ko01110,map00900,map01110		R09248	RC00279	ko00000,ko00001,ko01000,ko01006				Epsilonproteobacteria	1MUK6@1224,2YMCC@29547,42M1B@68525,COG0142@1,COG0142@2	NA|NA|NA	H	Belongs to the FPP GGPP synthase family
533AP_00488	192222.Cj1607	1.3e-207	728.8	Epsilonproteobacteria	ispDF		2.7.7.60,4.6.1.12	ko:K12506	ko00900,ko01100,ko01110,ko01130,map00900,map01100,map01110,map01130	M00096	R05633,R05637	RC00002,RC01440	ko00000,ko00001,ko00002,ko01000				Epsilonproteobacteria	1MVHA@1224,2YMEK@29547,42MJ6@68525,COG0245@1,COG0245@2,COG1211@1,COG1211@2	NA|NA|NA	I	Bifunctional enzyme that catalyzes the formation of 4- diphosphocytidyl-2-C-methyl-D-erythritol from CTP and 2-C-methyl- D-erythritol 4-phosphate (MEP) (IspD), and catalyzes the conversion of 4-diphosphocytidyl-2-C-methyl-D-erythritol 2- phosphate (CDP-ME2P) to 2-C-methyl-D-erythritol 2,4- cyclodiphosphate (ME-CPP) with a corresponding release of cytidine 5-monophosphate (CMP) (IspF)
533AP_00771	354242.CJJ81176_1122	7.9e-140	503.1	Epsilonproteobacteria	ispE		2.7.1.148	ko:K00919	ko00900,ko01100,ko01110,ko01130,map00900,map01100,map01110,map01130	M00096	R05634	RC00002,RC01439	ko00000,ko00001,ko00002,ko01000				Epsilonproteobacteria	1MVU3@1224,2YNY5@29547,42RGS@68525,COG1947@1,COG1947@2	NA|NA|NA	F	Catalyzes the phosphorylation of the position 2 hydroxy group of 4-diphosphocytidyl-2C-methyl-D-erythritol
533AP_00189	354242.CJJ81176_0709	2e-197	694.9	Epsilonproteobacteria	ispG		1.17.7.1,1.17.7.3	ko:K03526	ko00900,ko01100,ko01110,ko01130,map00900,map01100,map01110,map01130	M00096	R08689,R10859	RC01486	ko00000,ko00001,ko00002,ko01000			iIT341.HP0625	Epsilonproteobacteria	1MUAX@1224,2YMJP@29547,42M3V@68525,COG0821@1,COG0821@2	NA|NA|NA	I	Converts 2C-methyl-D-erythritol 2,4-cyclodiphosphate (ME-2,4cPP) into 1-hydroxy-2-methyl-2-(E)-butenyl 4-diphosphate
533AP_01207	192222.Cj0894c	4e-153	547.4	Epsilonproteobacteria	ispH		1.17.7.4	ko:K03527	ko00900,ko01100,ko01110,ko01130,map00900,map01100,map01110,map01130	M00096	R05884,R08210	RC01137,RC01487	ko00000,ko00001,ko00002,ko01000			iIT341.HP0400	Epsilonproteobacteria	1MU7G@1224,2YMV3@29547,42MJK@68525,COG0761@1,COG0761@2	NA|NA|NA	IM	Catalyzes the conversion of 1-hydroxy-2-methyl-2-(E)- butenyl 4-diphosphate (HMBPP) into a mixture of isopentenyl diphosphate (IPP) and dimethylallyl diphosphate (DMAPP). Acts in the terminal step of the DOXP MEP pathway for isoprenoid precursor biosynthesis
533AP_00390	192222.Cj1385	3.8e-281	973.4	Epsilonproteobacteria	katA	GO:0008150,GO:0008152,GO:0009056,GO:0009987,GO:0016999,GO:0017001,GO:0017144,GO:0042737,GO:0042743,GO:0042744,GO:0044237,GO:0044248,GO:0051186,GO:0051187,GO:0072593	1.11.1.6	ko:K03781	ko00380,ko00630,ko01110,ko01130,ko01200,ko04011,ko04016,ko04068,ko04146,ko04211,ko04212,ko04213,ko05014,map00380,map00630,map01110,map01130,map01200,map04011,map04016,map04068,map04146,map04211,map04212,map04213,map05014	M00532	R00009,R00602,R02670	RC00034,RC00767,RC02141,RC02755	ko00000,ko00001,ko00002,ko01000				Epsilonproteobacteria	1MUXZ@1224,2YN6H@29547,42MIN@68525,COG0753@1,COG0753@2	NA|NA|NA	C	Catalase
533AP_00165	354242.CJJ81176_0699	6.5e-288	996.1	Epsilonproteobacteria	kdpA		3.6.3.12	ko:K01546	ko02020,map02020				ko00000,ko00001,ko01000	3.A.3.7			Epsilonproteobacteria	1MV1K@1224,2YRI9@29547,42NCD@68525,COG2060@1,COG2060@2	NA|NA|NA	P	Part of the high-affinity ATP-driven potassium transport (or Kdp) system, which catalyzes the hydrolysis of ATP coupled with the electrogenic transport of potassium into the cytoplasm. This subunit binds and transports the potassium across the cytoplasmic membrane
533AP_00166	354242.CJJ81176_0700	0.0	1272.7	Epsilonproteobacteria	kdpB		3.6.3.12	ko:K01547	ko02020,map02020				ko00000,ko00001,ko01000	3.A.3.7			Epsilonproteobacteria	1MU7D@1224,2YRJE@29547,42NGX@68525,COG2216@1,COG2216@2	NA|NA|NA	P	Part of the high-affinity ATP-driven potassium transport (or Kdp) system, which catalyzes the hydrolysis of ATP coupled with the electrogenic transport of potassium into the cytoplasm. This subunit is responsible for energy coupling to the transport system
533AP_00167	354242.CJJ81176_0701	6.7e-102	376.7	Epsilonproteobacteria	kdpC		3.6.3.12	ko:K01548	ko02020,map02020				ko00000,ko00001,ko01000	3.A.3.7			Epsilonproteobacteria	1RABG@1224,2YSAE@29547,42SC9@68525,COG2156@1,COG2156@2	NA|NA|NA	P	Part of the high-affinity ATP-driven potassium transport (or Kdp) system, which catalyzes the hydrolysis of ATP coupled with the electrogenic transport of potassium into the cytoplasm. This subunit acts as a catalytic chaperone that increases the ATP- binding affinity of the ATP-hydrolyzing subunit KdpB by the formation of a transient KdpB KdpC ATP ternary complex
533AP_00168	354242.CJJ81176_0702	0.0	1200.3	Epsilonproteobacteria	kdpD		2.7.13.3	ko:K07646	ko02020,map02020	M00454			ko00000,ko00001,ko00002,ko01000,ko01001,ko02022				Epsilonproteobacteria	1MUZQ@1224,2YR6D@29547,42NZF@68525,COG0642@1,COG2205@2	NA|NA|NA	T	Osmosensitive K+ channel His kinase sensor domain
533AP_01092	192222.Cj0384c	6e-146	523.5	Epsilonproteobacteria	kdsA		2.5.1.55	ko:K01627	ko00540,ko01100,map00540,map01100	M00063	R03254	RC00435	ko00000,ko00001,ko00002,ko01000,ko01005				Epsilonproteobacteria	1MV91@1224,2YM9D@29547,42M61@68525,COG2877@1,COG2877@2	NA|NA|NA	M	Belongs to the KdsA family
533AP_01608	354242.CJJ81176_0834	9e-130	469.5	Epsilonproteobacteria	kdsB		2.7.7.38	ko:K00979	ko00540,ko01100,map00540,map01100	M00063	R03351,R11396	RC00152,RC00910	ko00000,ko00001,ko00002,ko01000,ko01005				Epsilonproteobacteria	1MUUU@1224,2YMNS@29547,42PTX@68525,COG1212@1,COG1212@2	NA|NA|NA	M	Activates KDO (a required 8-carbon sugar) for incorporation into bacterial lipopolysaccharide in Gram-negative bacteria
533AP_00144	354242.CJJ81176_0675	1.7e-87	328.6	Epsilonproteobacteria	kdsC		2.7.7.43,2.7.7.92,3.1.3.45	ko:K03270,ko:K21749	ko00520,ko00540,ko01100,map00520,map00540,map01100	M00063	R01117,R03350,R04215	RC00017,RC00152	ko00000,ko00001,ko00002,ko01000,ko01005				Epsilonproteobacteria	1RH85@1224,2YPEC@29547,42SN2@68525,COG1778@1,COG1778@2	NA|NA|NA	M	3-deoxy-d-manno-octulosonate 8-phosphate phosphatase
533AP_00898	192222.Cj1231	7.2e-284	982.6	Epsilonproteobacteria	kefB			ko:K03455					ko00000	2.A.37			Epsilonproteobacteria	1MV34@1224,2YMWQ@29547,42MEM@68525,COG0475@1,COG0475@2,COG1226@1,COG1226@2	NA|NA|NA	P	Belongs to the monovalent cation proton antiporter 2 (CPA2) transporter (TC 2.A.37) family
533AP_00500	192222.Cj1619	1.5e-228	798.5	Epsilonproteobacteria	kgtP			ko:K03761					ko00000,ko02000	2.A.1.6.2			Epsilonproteobacteria	1MVZG@1224,2YMQN@29547,42MW9@68525,COG0477@1,COG0477@2	NA|NA|NA	EGP	Alpha-ketoglutarate permease
533AP_00250	192222.Cj1543	8.6e-168	596.3	Epsilonproteobacteria													Epsilonproteobacteria	1MU9H@1224,2YPFF@29547,42RGN@68525,COG1984@1,COG1984@2	NA|NA|NA	E	Allophanate hydrolase subunit 2
533AP_00251	192222.Cj1542	2.1e-134	485.0	Epsilonproteobacteria													Epsilonproteobacteria	1MWRB@1224,2YQ12@29547,42SAF@68525,COG2049@1,COG2049@2	NA|NA|NA	E	Carboxyltransferase domain, subdomain C and D
533AP_00033	192222.Cj0536	2.1e-210	738.0	Epsilonproteobacteria	oorA		1.2.7.11,1.2.7.3	ko:K00174	ko00010,ko00020,ko00620,ko00650,ko00720,ko01100,ko01120,ko01130,ko01200,map00010,map00020,map00620,map00650,map00720,map01100,map01120,map01130,map01200	M00009,M00011,M00173,M00620	R01196,R01197	RC00004,RC02742,RC02833	br01601,ko00000,ko00001,ko00002,ko01000				Epsilonproteobacteria	1NBSJ@1224,2YMD2@29547,42MS1@68525,COG0674@1,COG0674@2	NA|NA|NA	C	Oxidoreductase
533AP_00342	192222.Cj1444c	4e-306	1056.6	Epsilonproteobacteria	kpsD												Epsilonproteobacteria	1N7GP@1224,2YMKY@29547,42M62@68525,COG1596@1,COG1596@2	NA|NA|NA	M	Capsular polysaccharide ABC transporter, periplasmic polysaccharide-binding protein
533AP_00343	192222.Cj1443c	7.2e-167	593.2	Epsilonproteobacteria	kpsF		5.3.1.13	ko:K06041	ko00540,ko01100,map00540,map01100	M00063	R01530	RC00541	ko00000,ko00001,ko00002,ko01000,ko01005				Epsilonproteobacteria	1MUXD@1224,2YMCK@29547,42M0M@68525,COG0517@1,COG0517@2,COG0794@1,COG0794@2	NA|NA|NA	M	Belongs to the SIS family. GutQ KpsF subfamily
533AP_00340	192222.Cj1447c	1.7e-122	445.3	Epsilonproteobacteria	kpsT		3.6.3.38	ko:K09689	ko02010,map02010	M00249			ko00000,ko00001,ko00002,ko01000,ko02000	3.A.1.101			Epsilonproteobacteria	1MWWC@1224,2YN9Z@29547,42NNW@68525,COG1134@1,COG1134@2	NA|NA|NA	GM	ABC transporter
533AP_00952	192222.Cj1284	7e-113	413.3	Epsilonproteobacteria	ktrA			ko:K03499					ko00000,ko02000	2.A.38.1,2.A.38.4			Epsilonproteobacteria	1R7KM@1224,2YP5Q@29547,42PJH@68525,COG0569@1,COG0569@2	NA|NA|NA	P	uptake protein
533AP_00951	354242.CJJ81176_1300	2.6e-239	834.3	Epsilonproteobacteria	ktrB			ko:K03498					ko00000,ko02000	2.A.38.1,2.A.38.4			Epsilonproteobacteria	1N412@1224,2YMWN@29547,42MBI@68525,COG0168@1,COG0168@2	NA|NA|NA	P	Potassium uptake protein
533AP_00522	354242.CJJ81176_1628	6.3e-182	643.3	Epsilonproteobacteria													Epsilonproteobacteria	1QUIS@1224,2YMKN@29547,42M7G@68525,COG2956@1,COG2956@2	NA|NA|NA	G	tetratricopeptide repeat
533AP_00835	354242.CJJ81176_1182	1.5e-153	548.9	Epsilonproteobacteria	ldh		1.1.1.27	ko:K00016	ko00010,ko00270,ko00620,ko00640,ko01100,ko01110,ko01120,ko01130,ko04922,map00010,map00270,map00620,map00640,map01100,map01110,map01120,map01130,map04922		R00703,R01000,R03104	RC00031,RC00044	ko00000,ko00001,ko01000,ko04147				Epsilonproteobacteria	1MV57@1224,2YNK9@29547,42KZJ@68525,COG0039@1,COG0039@2	NA|NA|NA	C	Belongs to the LDH MDH superfamily
533AP_00693	192222.Cj1030c	0.0	1156.4	Epsilonproteobacteria	lepA			ko:K03596	ko05134,map05134				ko00000,ko00001				Epsilonproteobacteria	1MVZA@1224,2YMAA@29547,42M3D@68525,COG0481@1,COG0481@2	NA|NA|NA	M	Required for accurate and efficient protein synthesis under certain stress conditions. May act as a fidelity factor of the translation reaction, by catalyzing a one-codon backward translocation of tRNAs on improperly translocated ribosomes. Back- translocation proceeds from a post-translocation (POST) complex to a pre-translocation (PRE) complex, thus giving elongation factor G a second chance to…
533AP_01460	192222.Cj0136	0.0	1367.1	Epsilonproteobacteria	infB			ko:K02519					ko00000,ko03012,ko03029				Epsilonproteobacteria	1MV26@1224,2YM9V@29547,42M5Q@68525,COG0532@1,COG0532@2	NA|NA|NA	J	One of the essential components for the initiation of protein synthesis. Protects formylmethionyl-tRNA from spontaneous hydrolysis and promotes its binding to the 30S ribosomal subunits. Also involved in the hydrolysis of GTP during the formation of the 70S ribosomal complex
533AP_01177	192222.Cj0856	7.3e-163	579.7	Epsilonproteobacteria	lepB		3.4.21.89	ko:K03100	ko02024,ko03060,map02024,map03060				ko00000,ko00001,ko01000,ko01002				Epsilonproteobacteria	1MXUF@1224,2YM8V@29547,42NJE@68525,COG0681@1,COG0681@2	NA|NA|NA	U	Belongs to the peptidase S26 family
533AP_00617	354242.CJJ81176_0017	2e-288	997.7	Epsilonproteobacteria	leuA		2.3.3.13	ko:K01649	ko00290,ko00620,ko01100,ko01110,ko01210,ko01230,map00290,map00620,map01100,map01110,map01210,map01230	M00432	R01213	RC00004,RC00470,RC02754	br01601,ko00000,ko00001,ko00002,ko01000				Epsilonproteobacteria	1MUNQ@1224,2YMGI@29547,42MSP@68525,COG0119@1,COG0119@2	NA|NA|NA	E	Catalyzes the condensation of the acetyl group of acetyl-CoA with 3-methyl-2-oxobutanoate (2-oxoisovalerate) to form 3-carboxy-3-hydroxy-4-methylpentanoate (2-isopropylmalate)
533AP_00616	192222.Cj1718c	6.8e-198	696.4	Epsilonproteobacteria	leuB		1.1.1.85	ko:K00052	ko00290,ko00660,ko01100,ko01110,ko01210,ko01230,map00290,map00660,map01100,map01110,map01210,map01230	M00432,M00535	R00994,R04426,R10052	RC00084,RC00417,RC03036	br01601,ko00000,ko00001,ko00002,ko01000				Epsilonproteobacteria	1MUH4@1224,2YME5@29547,42M8G@68525,COG0473@1,COG0473@2	NA|NA|NA	CE	Catalyzes the oxidation of 3-carboxy-2-hydroxy-4- methylpentanoate (3-isopropylmalate) to 3-carboxy-4-methyl-2- oxopentanoate. The product decarboxylates to 4-methyl-2 oxopentanoate
533AP_00615	354242.CJJ81176_0015	1.5e-266	924.9	Epsilonproteobacteria	leuC		4.2.1.33,4.2.1.35	ko:K01703	ko00290,ko00660,ko00966,ko01100,ko01110,ko01210,ko01230,map00290,map00660,map00966,map01100,map01110,map01210,map01230	M00432,M00535	R03896,R03898,R03968,R04001,R08620,R08624,R08628,R08634,R08641,R08645,R10170	RC00497,RC00976,RC00977,RC01041,RC01046,RC03072	br01601,ko00000,ko00001,ko00002,ko01000				Epsilonproteobacteria	1MVYR@1224,2YN2D@29547,42M5D@68525,COG0065@1,COG0065@2	NA|NA|NA	E	Catalyzes the isomerization between 2-isopropylmalate and 3-isopropylmalate, via the formation of 2-isopropylmaleate
533AP_00614	192222.Cj1716c	2.1e-108	398.3	Epsilonproteobacteria	leuD		4.2.1.33,4.2.1.35	ko:K01704	ko00290,ko00660,ko01100,ko01110,ko01210,ko01230,map00290,map00660,map01100,map01110,map01210,map01230	M00432,M00535	R03896,R03898,R03968,R04001,R10170	RC00976,RC00977,RC01041,RC01046,RC03072	br01601,ko00000,ko00001,ko00002,ko01000				Epsilonproteobacteria	1MVXB@1224,2YP0H@29547,42R6H@68525,COG0066@1,COG0066@2	NA|NA|NA	E	Catalyzes the isomerization between 2-isopropylmalate and 3-isopropylmalate, via the formation of 2-isopropylmaleate
533AP_00758	354242.CJJ81176_1109	0.0	1606.7	Epsilonproteobacteria	leuS		6.1.1.4	ko:K01869	ko00970,map00970	M00359,M00360	R03657	RC00055,RC00523	ko00000,ko00001,ko00002,ko01000,ko01007,ko03016,ko03029				Epsilonproteobacteria	1MV47@1224,2YMJY@29547,42MRQ@68525,COG0495@1,COG0495@2	NA|NA|NA	J	Belongs to the class-I aminoacyl-tRNA synthetase family
533AP_01115	192222.Cj0407	6.2e-151	540.0	Epsilonproteobacteria	lgt			ko:K13292					ko00000,ko01000				Epsilonproteobacteria	1MVE3@1224,2YMER@29547,42M2I@68525,COG0682@1,COG0682@2	NA|NA|NA	M	Transfers the N-acyl diglyceride group on what will become the N-terminal cysteine of membrane lipoproteins
533AP_00086	192222.Cj0586	0.0	1256.5	Epsilonproteobacteria	ligA		6.5.1.2	ko:K01972	ko03030,ko03410,ko03420,ko03430,map03030,map03410,map03420,map03430		R00382	RC00005	ko00000,ko00001,ko01000,ko03032,ko03400				Epsilonproteobacteria	1MV3R@1224,2YM83@29547,42MC5@68525,COG0272@1,COG0272@2	NA|NA|NA	L	DNA ligase that catalyzes the formation of phosphodiester linkages between 5'-phosphoryl and 3'-hydroxyl groups in double-stranded DNA using NAD as a coenzyme and as the energy source for the reaction. It is essential for DNA replication and repair of damaged DNA
533AP_00558	192222.Cj1669c	8.1e-162	576.2	Epsilonproteobacteria	lig		6.5.1.1,6.5.1.6,6.5.1.7	ko:K10747	ko03030,ko03410,ko03420,ko03430,map03030,map03410,map03420,map03430		R00381,R00382,R10822,R10823	RC00005	ko00000,ko00001,ko01000,ko03032,ko03400				Epsilonproteobacteria	1MUW3@1224,2YN2A@29547,42P3X@68525,COG1793@1,COG1793@2	NA|NA|NA	L	DNA ligase
533AP_00677	192222.Cj1014c	3e-122	444.5	Epsilonproteobacteria	livF			ko:K01996	ko02010,ko02024,map02010,map02024	M00237			ko00000,ko00001,ko00002,ko02000	3.A.1.4			Epsilonproteobacteria	1MVVC@1224,2YMB4@29547,42M9C@68525,COG0410@1,COG0410@2	NA|NA|NA	E	amino acid abc transporter
533AP_00680	192222.Cj1017c	2.7e-155	554.7	Epsilonproteobacteria	livH			ko:K01997	ko02010,ko02024,map02010,map02024	M00237			ko00000,ko00001,ko00002,ko02000	3.A.1.4			Epsilonproteobacteria	1MU25@1224,2YN8X@29547,42NUE@68525,COG0559@1,COG0559@2	NA|NA|NA	E	Belongs to the binding-protein-dependent transport system permease family
533AP_01626	192222.Cj0076c	9e-306	1055.4	Epsilonproteobacteria	lctP			ko:K03303					ko00000,ko02000	2.A.14		iIT341.HP0140,iIT341.HP0141	Epsilonproteobacteria	1MV13@1224,2YN6M@29547,42NEP@68525,COG1620@1,COG1620@2	NA|NA|NA	C	L-lactate permease
533AP_00762	354242.CJJ81176_1113	2.7e-188	664.5	Epsilonproteobacteria	lnt			ko:K03820					ko00000,ko01000		GT2		Epsilonproteobacteria	1MUBU@1224,2YMSR@29547,42MPS@68525,COG0815@1,COG0815@2	NA|NA|NA	M	apolipoprotein N-acyltransferase
533AP_01270	192222.Cj0943	2.5e-86	324.7	Epsilonproteobacteria	lolA			ko:K03634					ko00000				Epsilonproteobacteria	1PQ15@1224,2YPW1@29547,42WEH@68525,COG2834@1,COG2834@2	NA|NA|NA	M	Participates in the translocation of lipoproteins from the inner membrane to the outer membrane. Only forms a complex with a lipoprotein if the residue after the N-terminal Cys is not an aspartate (The Asp acts as a targeting signal to indicate that the lipoprotein should stay in the inner membrane)
533AP_01268	354242.CJJ81176_0965	4.5e-166	590.9	Epsilonproteobacteria	lolC			ko:K02004		M00258			ko00000,ko00002,ko02000	3.A.1			Epsilonproteobacteria	1MVV7@1224,2YMKF@29547,42MV0@68525,COG4591@1,COG4591@2	NA|NA|NA	M	ABC-type transport system involved in lipoprotein release permease component
533AP_00848	354242.CJJ81176_1195	8e-114	416.4	Epsilonproteobacteria				ko:K02003		M00258			ko00000,ko00002,ko02000	3.A.1			Epsilonproteobacteria	1NCFC@1224,2YT11@29547,43AYK@68525,COG1136@1,COG1136@2	NA|NA|NA	V	ABC transporter, ATP-binding protein
533AP_00740	192222.Cj1073c	0.0	1506.1	Epsilonproteobacteria	lon		3.4.21.53	ko:K01338	ko04112,map04112				ko00000,ko00001,ko01000,ko01002				Epsilonproteobacteria	1MUV2@1224,2YMNT@29547,42M9W@68525,COG0466@1,COG0466@2	NA|NA|NA	O	ATP-dependent serine protease that mediates the selective degradation of mutant and abnormal proteins as well as certain short-lived regulatory proteins. Required for cellular homeostasis and for survival from DNA damage and developmental changes induced by stress. Degrades polypeptides processively to yield small peptide fragments that are 5 to 10 amino acids long. Binds to DNA in a double-stran…
533AP_00146	192222.Cj0649	6.1e-79	300.1	Epsilonproteobacteria	lptA			ko:K09774					ko00000,ko02000	1.B.42.1			Epsilonproteobacteria	1NJS7@1224,2YPFN@29547,42SEJ@68525,COG1934@1,COG1934@2	NA|NA|NA	S	Lipopolysaccharide transport periplasmic protein lpta
533AP_00678	192222.Cj1015c	4.3e-138	497.3	Epsilonproteobacteria	livG			ko:K01995	ko02010,ko02024,map02010,map02024	M00237			ko00000,ko00001,ko00002,ko02000	3.A.1.4			Epsilonproteobacteria	1MUTY@1224,2YMVR@29547,42NMG@68525,COG0411@1,COG0411@2	NA|NA|NA	E	Abc transporter
533AP_00162	354242.CJJ81176_0695	1.3e-131	475.7	Epsilonproteobacteria	lptB			ko:K01990,ko:K06861	ko02010,map02010	M00254,M00320			ko00000,ko00001,ko00002,ko01000,ko02000	1.B.42.1,3.A.1			Epsilonproteobacteria	1MU8M@1224,2YMZ4@29547,42M4J@68525,COG1137@1,COG1137@2	NA|NA|NA	S	ABC transporter, ATP-binding protein
533AP_00919	192222.Cj1252	0.0	1394.0	Epsilonproteobacteria	lptD			ko:K04744					ko00000,ko02000	1.B.42.1			Epsilonproteobacteria	1MUJC@1224,2YMFS@29547,42N34@68525,COG1452@1,COG1452@2	NA|NA|NA	M	Involved in the assembly of lipopolysaccharide (LPS) at the surface of the outer membrane
533AP_00985	192222.Cj0274	1.6e-90	339.3	Epsilonproteobacteria	lpxA		2.3.1.129	ko:K00677	ko00540,ko01100,ko01503,map00540,map01100,map01503	M00060	R04567	RC00039,RC00055	ko00000,ko00001,ko00002,ko01000,ko01005			iIT341.HP1375	Epsilonproteobacteria	1MUHQ@1224,2YMG4@29547,42NPG@68525,COG1043@1,COG1043@2	NA|NA|NA	M	Involved in the biosynthesis of lipid A, a phosphorylated glycolipid that anchors the lipopolysaccharide to the outer membrane of the cell
533AP_01464	192222.Cj0132	1.1e-161	575.9	Epsilonproteobacteria	lpxC		3.5.1.108	ko:K02535	ko00540,ko01100,map00540,map01100	M00060	R04587	RC00166,RC00300	ko00000,ko00001,ko00002,ko01000,ko01005				Epsilonproteobacteria	1MV6T@1224,2YMMR@29547,42MVM@68525,COG0774@1,COG0774@2	NA|NA|NA	M	Catalyzes the hydrolysis of UDP-3-O-myristoyl-N- acetylglucosamine to form UDP-3-O-myristoylglucosamine and acetate, the committed step in lipid A biosynthesis
533AP_00076	192222.Cj0576	2e-124	452.2	Epsilonproteobacteria	lpxD		2.3.1.191	ko:K02536	ko00540,ko01100,map00540,map01100	M00060	R04550	RC00039,RC00166	ko00000,ko00001,ko00002,ko01000,ko01005				Epsilonproteobacteria	1MUX6@1224,2YMCF@29547,42M4X@68525,COG1044@1,COG1044@2	NA|NA|NA	M	Catalyzes the N-acylation of UDP-3-O-acylglucosamine using 3-hydroxyacyl-ACP as the acyl donor. Is involved in the biosynthesis of lipid A, a phosphorylated glycolipid that anchors the lipopolysaccharide to the outer membrane of the cell
533AP_01606	192222.Cj0811	1e-173	615.9	Epsilonproteobacteria	lpxK		2.7.1.130	ko:K00912	ko00540,ko01100,map00540,map01100	M00060	R04657	RC00002,RC00078	ko00000,ko00001,ko00002,ko01000,ko01005				Epsilonproteobacteria	1MU8G@1224,2YN18@29547,42PA2@68525,COG1663@1,COG1663@2	NA|NA|NA	M	Transfers the gamma-phosphate of ATP to the 4'-position of a tetraacyldisaccharide 1-phosphate intermediate (termed DS-1- P) to form tetraacyldisaccharide 1,4'-bis-phosphate (lipid IVA)
533AP_00800	354242.CJJ81176_1151	5.6e-158	563.5	Epsilonproteobacteria	waaM		2.3.1.241	ko:K02517	ko00540,ko01100,map00540,map01100	M00060	R05146	RC00037,RC00039	ko00000,ko00001,ko00002,ko01000,ko01005				Epsilonproteobacteria	1MVNI@1224,2YMCX@29547,42N6U@68525,COG1560@1,COG1560@2	NA|NA|NA	M	lipid a biosynthesis
533AP_01070	354242.CJJ81176_0384	1.5e-80	305.4	Epsilonproteobacteria	lspA		3.4.23.36	ko:K03101	ko03060,map03060				ko00000,ko00001,ko01000,ko01002				Epsilonproteobacteria	1Q1GU@1224,2YPZS@29547,42TMD@68525,COG0597@1,COG0597@2	NA|NA|NA	MU	This protein specifically catalyzes the removal of signal peptides from prolipoproteins
533AP_00653	354242.CJJ81176_1009	1.9e-244	851.3	Epsilonproteobacteria	glpC			ko:K11473	ko00630,ko01100,ko01110,ko01120,ko01130,map00630,map01100,map01110,map01120,map01130		R00475	RC00042	ko00000,ko00001				Epsilonproteobacteria	1MWTK@1224,2YMPB@29547,42MMF@68525,COG0247@1,COG0247@2	NA|NA|NA	C	Glycerol-3-phosphate dehydrogenase
533AP_01625	354242.CJJ81176_0112	1e-136	492.7	Epsilonproteobacteria	lldE			ko:K18928					ko00000				Epsilonproteobacteria	1MWTK@1224,2YP29@29547,42PNX@68525,COG0247@1,COG0247@2	NA|NA|NA	C	Fe-S oxidoreductase
533AP_01624	354242.CJJ81176_0111	2.7e-282	977.2	Epsilonproteobacteria	lldF			ko:K18929					ko00000				Epsilonproteobacteria	1MV6J@1224,2YNJS@29547,42MN2@68525,COG1139@1,COG1139@2	NA|NA|NA	C	Iron-sulfur cluster binding protein
533AP_01623	354242.CJJ81176_0110	1.1e-110	406.0	Epsilonproteobacteria	lldG			ko:K00782					ko00000				Epsilonproteobacteria	1RJ6A@1224,2YMT8@29547,42P31@68525,COG1556@1,COG1556@2	NA|NA|NA	S	LUD domain
533AP_00866	192222.Cj1198	4.5e-88	330.5	Epsilonproteobacteria	luxS		4.4.1.21	ko:K07173	ko00270,ko01100,ko01230,ko02024,ko02026,ko05111,map00270,map01100,map01230,map02024,map02026,map05111	M00609	R01291	RC00069,RC01929	ko00000,ko00001,ko00002,ko01000				Epsilonproteobacteria	1MWQF@1224,2YNWJ@29547,42QP7@68525,COG1854@1,COG1854@2	NA|NA|NA	H	Involved in the synthesis of autoinducer 2 (AI-2) which is secreted by bacteria and is used to communicate both the cell density and the metabolic potential of the environment. The regulation of gene expression in response to changes in cell density is called quorum sensing. Catalyzes the transformation of S-ribosylhomocysteine (RHC) to homocysteine (HC) and 4,5- dihydroxy-2,3-pentadione (DPD)
533AP_01025	354242.CJJ81176_0336	1.1e-225	788.9	Epsilonproteobacteria	lysA		4.1.1.20	ko:K01586	ko00300,ko01100,ko01110,ko01120,ko01130,ko01230,map00300,map01100,map01110,map01120,map01130,map01230	M00016,M00525,M00526,M00527	R00451	RC00299	ko00000,ko00001,ko00002,ko01000				Epsilonproteobacteria	1MUA6@1224,2YMZM@29547,42KZH@68525,COG0019@1,COG0019@2	NA|NA|NA	E	Specifically catalyzes the decarboxylation of meso- diaminopimelate (meso-DAP) to L-lysine
533AP_01109	192222.Cj0401	8.4e-287	992.3	Epsilonproteobacteria	lysS	GO:0005575,GO:0005622,GO:0005623,GO:0005737,GO:0044424,GO:0044464	6.1.1.6	ko:K04567	ko00970,map00970	M00359,M00360	R03658	RC00055,RC00523	ko00000,ko00001,ko00002,ko01000,ko01007,ko03016				Epsilonproteobacteria	1MX1V@1224,2YMR5@29547,42M90@68525,COG1190@1,COG1190@2	NA|NA|NA	J	Belongs to the class-II aminoacyl-tRNA synthetase family
533AP_00106	354242.CJJ81176_0635	2.2e-141	508.8	Epsilonproteobacteria	macA			ko:K13888		M00709			ko00000,ko00002,ko02000	8.A.1			Epsilonproteobacteria	1MU8D@1224,2YMYW@29547,42NVA@68525,COG0845@1,COG0845@2	NA|NA|NA	M	Belongs to the membrane fusion protein (MFP) (TC 8.A.1) family
533AP_00107	354242.CJJ81176_0636	0.0	1184.9	Epsilonproteobacteria	macB			ko:K02003,ko:K05685	ko02010,map02010	M00258,M00709			ko00000,ko00001,ko00002,ko01000,ko02000	3.A.1,3.A.1.122.1,3.A.1.122.12			Epsilonproteobacteria	1MU45@1224,2YT91@29547,4308T@68525,COG0577@1,COG0577@2,COG1136@1,COG1136@2	NA|NA|NA	V	Non-canonical ABC transporter that contains transmembrane domains (TMD), which form a pore in the membrane, and an ATP-binding domain (NBD), which is responsible for energy generation. Confers resistance against macrolides
533AP_00955	192222.Cj1287c	3.6e-227	793.9	Epsilonproteobacteria	mez		1.1.1.38,1.1.1.40	ko:K00027,ko:K00029	ko00620,ko00710,ko01100,ko01120,ko01200,ko02020,map00620,map00710,map01100,map01120,map01200,map02020	M00169,M00172	R00214,R00216	RC00105	ko00000,ko00001,ko00002,ko01000				Epsilonproteobacteria	1MU0A@1224,2YMJJ@29547,42MDI@68525,COG0281@1,COG0281@2	NA|NA|NA	C	malic enzyme
533AP_00007	192222.Cj0507	3.2e-95	354.4	Epsilonproteobacteria	maf			ko:K06287					ko00000				Epsilonproteobacteria	1RH6H@1224,2YP8T@29547,42SR7@68525,COG0424@1,COG0424@2	NA|NA|NA	D	nucleotide-binding protein implicated in inhibition of septum formation
533AP_00536	354242.CJJ81176_1642	1.5e-143	515.4	Epsilonproteobacteria	map		3.4.11.18	ko:K01265					ko00000,ko01000,ko01002				Epsilonproteobacteria	1MU99@1224,2YM98@29547,42MM5@68525,COG0024@1,COG0024@2	NA|NA|NA	E	Methionine aminopeptidase
533AP_00273	354242.CJJ81176_1508	1.1e-289	1001.9	Epsilonproteobacteria	cueO			ko:K04753					ko00000				Epsilonproteobacteria	1MU0J@1224,2YNKY@29547,42MPR@68525,COG2132@1,COG2132@2	NA|NA|NA	Q	Multicopper oxidase family protein
533AP_00640	192222.Cj0019c	3.3e-290	1003.8	Epsilonproteobacteria				ko:K03406	ko02020,ko02030,map02020,map02030				ko00000,ko00001,ko02035				Epsilonproteobacteria	1MU9B@1224,2YND1@29547,42P0K@68525,COG0840@1,COG0840@2	NA|NA|NA	NT	MCP-domain signal transduction protein
533AP_01278	354242.CJJ81176_0975	5.3e-215	753.8	Epsilonproteobacteria				ko:K03406	ko02020,ko02030,map02020,map02030				ko00000,ko00001,ko02035				Epsilonproteobacteria	1MU9B@1224,2YM92@29547,42P4R@68525,COG0840@1,COG0840@2	NA|NA|NA	NT	chemotaxis protein
533AP_01373	192222.Cj0246c	1e-121	443.0	Epsilonproteobacteria													Epsilonproteobacteria	1MVUZ@1224,2YM9R@29547,42MYH@68525,COG0840@1,COG0840@2,COG3287@1,COG3287@2	NA|NA|NA	NT	FIST N domain
533AP_00248	192222.Cj1545c	2e-111	408.3	Epsilonproteobacteria	mdaB			ko:K03923					ko00000				Epsilonproteobacteria	1MWV9@1224,2YNA5@29547,42NNM@68525,COG2249@1,COG2249@2	NA|NA|NA	S	modulator of drug activity
533AP_00029	192222.Cj0532	2e-158	565.1	Epsilonproteobacteria	mdh		1.1.1.37	ko:K00024	ko00020,ko00270,ko00620,ko00630,ko00680,ko00710,ko00720,ko01100,ko01110,ko01120,ko01130,ko01200,map00020,map00270,map00620,map00630,map00680,map00710,map00720,map01100,map01110,map01120,map01130,map01200	M00009,M00011,M00012,M00168,M00173,M00346,M00374,M00620,M00740	R00342,R07136	RC00031	ko00000,ko00001,ko00002,ko01000				Epsilonproteobacteria	1MV57@1224,2YMR0@29547,42KZJ@68525,COG0039@1,COG0039@2	NA|NA|NA	C	Catalyzes the reversible oxidation of malate to oxaloacetate
533AP_00696	354242.CJJ81176_1052	0.0	1786.2	Epsilonproteobacteria	cmeF			ko:K03296					ko00000	2.A.6.2			Epsilonproteobacteria	1MU48@1224,2YM96@29547,42MF6@68525,COG0841@1,COG0841@2	NA|NA|NA	V	Belongs to the resistance-nodulation-cell division (RND) (TC 2.A.6) family
533AP_00842	192222.Cj1174	2.7e-46	191.0	Epsilonproteobacteria				ko:K11742		M00711			ko00000,ko00002,ko02000	2.A.7.1.9			Epsilonproteobacteria	1NAD6@1224,2YPY7@29547,42U7V@68525,COG2076@1,COG2076@2	NA|NA|NA	U	Multi-drug resistance protein
533AP_00841	192222.Cj1173	1.8e-48	198.4	Epsilonproteobacteria				ko:K11743		M00711			ko00000,ko00002,ko02000	2.A.7.1.9			Epsilonproteobacteria	1RJKJ@1224,2YPM2@29547,42T4Z@68525,COG2076@1,COG2076@2	NA|NA|NA	P	Multidrug resistance protein
533AP_01183	354242.CJJ81176_0878	0.0	1172.1	Epsilonproteobacteria	pabB		2.6.1.85,4.1.3.38	ko:K03342	ko00790,map00790		R01716,R05553	RC00010,RC01418,RC01843,RC02148	ko00000,ko00001,ko01000,ko01007				Epsilonproteobacteria	1MVBJ@1224,2YTMX@29547,42P55@68525,COG0115@1,COG0115@2,COG0147@1,COG0147@2	NA|NA|NA	EH	component I
533AP_01035	354242.CJJ81176_0346	1.3e-125	455.7	Epsilonproteobacteria	ubiE		2.1.1.163,2.1.1.201	ko:K03183	ko00130,ko01100,ko01110,map00130,map01100,map01110	M00116,M00117	R04990,R04993,R06859,R08774,R09736	RC00003,RC01253,RC01662	ko00000,ko00001,ko00002,ko01000				Epsilonproteobacteria	1MX8I@1224,2YN11@29547,42P2Z@68525,COG0500@1,COG2226@2	NA|NA|NA	H	Methyltransferase required for the conversion of demethylmenaquinol (DMKH2) to menaquinol (MKH2) and the conversion of 2-polyprenyl-6-methoxy-1,4-benzoquinol (DDMQH2) to 2- polyprenyl-3-methyl-6-methoxy-1,4-benzoquinol (DMQH2)
533AP_00057	354242.CJJ81176_0585	2.7e-228	797.7	Epsilonproteobacteria													Epsilonproteobacteria	1R4H5@1224,2YMZ6@29547,42SB3@68525,COG0534@1,COG0534@2	NA|NA|NA	V	Mate efflux family protein
533AP_00881	192222.Cj1215	2.6e-219	767.7	Epsilonproteobacteria													Epsilonproteobacteria	1MVTF@1224,2YMW2@29547,42MNF@68525,COG0739@1,COG0739@2	NA|NA|NA	M	peptidase M23
533AP_00385	354242.CJJ81176_1392	2.7e-224	784.3	Epsilonproteobacteria	metC		4.4.1.8	ko:K01760	ko00270,ko00450,ko01100,ko01110,ko01230,map00270,map00450,map01100,map01110,map01230	M00017	R00782,R01286,R02408,R04941	RC00056,RC00069,RC00382,RC00488,RC00710,RC01245,RC02303	ko00000,ko00001,ko00002,ko01000				Epsilonproteobacteria	1MU57@1224,2YT9S@29547,42M67@68525,COG0626@1,COG0626@2	NA|NA|NA	E	Cys/Met metabolism PLP-dependent enzyme
533AP_00869	354242.CJJ81176_1216	0.0	1482.2	Epsilonproteobacteria	metE		2.1.1.14	ko:K00549	ko00270,ko00450,ko01100,ko01110,ko01230,map00270,map00450,map01100,map01110,map01230	M00017	R04405,R09365	RC00035,RC00113,RC01241	ko00000,ko00001,ko00002,ko01000				Epsilonproteobacteria	1MUI9@1224,2YN4J@29547,42M8I@68525,COG0620@1,COG0620@2	NA|NA|NA	E	Catalyzes the transfer of a methyl group from 5- methyltetrahydrofolate to homocysteine resulting in methionine formation
533AP_00870	354242.CJJ81176_1217	1.4e-158	565.5	Epsilonproteobacteria	metF		1.5.1.20	ko:K00297	ko00670,ko00720,ko01100,ko01120,ko01200,ko01523,map00670,map00720,map01100,map01120,map01200,map01523	M00377	R01224,R07168	RC00081	ko00000,ko00001,ko00002,ko01000				Epsilonproteobacteria	1MUC9@1224,2YMNG@29547,42P5X@68525,COG0685@1,COG0685@2	NA|NA|NA	E	Methylenetetrahydrofolate reductase
533AP_01159	354242.CJJ81176_0855	0.0	1245.7	Epsilonproteobacteria	metG		6.1.1.10	ko:K01874	ko00450,ko00970,map00450,map00970	M00359,M00360	R03659,R04773	RC00055,RC00523	ko00000,ko00001,ko00002,ko01000,ko01007,ko03016				Epsilonproteobacteria	1MUBY@1224,2YMYX@29547,42N1K@68525,COG0073@1,COG0073@2,COG0143@1,COG0143@2	NA|NA|NA	J	Is required not only for elongation of protein synthesis but also for the initiation of all mRNA translation through initiator tRNA(fMet) aminoacylation
533AP_00763	192222.Cj1096c	2.2e-229	801.2	Epsilonproteobacteria	metK		2.5.1.6	ko:K00789	ko00270,ko01100,ko01110,ko01230,map00270,map01100,map01110,map01230	M00034,M00035,M00368,M00609	R00177,R04771	RC00021,RC01211	ko00000,ko00001,ko00002,ko01000				Epsilonproteobacteria	1MUFQ@1224,2YMJU@29547,42MFM@68525,COG0192@1,COG0192@2	NA|NA|NA	H	Catalyzes the formation of S-adenosylmethionine (AdoMet) from methionine and ATP. The overall synthetic reaction is composed of two sequential steps, AdoMet formation and the subsequent tripolyphosphate hydrolysis which occurs prior to release of AdoMet from the enzyme
533AP_00944	354242.CJJ81176_1293	8.4e-122	443.0	Epsilonproteobacteria	ftsE			ko:K09812	ko02010,map02010	M00256			ko00000,ko00001,ko00002,ko02000,ko03036	3.A.1.140			Epsilonproteobacteria	1NQZZ@1224,2YMBB@29547,43BN9@68525,COG1136@1,COG1136@2	NA|NA|NA	D	ATP-binding protein
533AP_01570	192222.Cj0774c	6.2e-185	653.3	Epsilonproteobacteria	metN			ko:K02071	ko02010,map02010	M00238			ko00000,ko00001,ko00002,ko02000	3.A.1.24		iIT341.HP1576	Epsilonproteobacteria	1QTTK@1224,2YMFU@29547,42M85@68525,COG1135@1,COG1135@2	NA|NA|NA	P	Part of the ABC transporter complex MetNIQ involved in methionine import. Responsible for energy coupling to the transport system
533AP_01572	354242.CJJ81176_0793	7.4e-138	496.5	Epsilonproteobacteria	metQ1			ko:K02073	ko02010,map02010	M00238			ko00000,ko00001,ko00002,ko02000	3.A.1.24			Epsilonproteobacteria	1MUVY@1224,2YMY1@29547,42M5R@68525,COG1464@1,COG1464@2	NA|NA|NA	P	Belongs to the nlpA lipoprotein family
533AP_01574	354242.CJJ81176_0791	3.3e-138	497.7	Epsilonproteobacteria				ko:K02073	ko02010,map02010	M00238			ko00000,ko00001,ko00002,ko02000	3.A.1.24			Epsilonproteobacteria	1MUVY@1224,2YN2Y@29547,42NDD@68525,COG1464@1,COG1464@2	NA|NA|NA	M	NLPA lipoprotein
533AP_00752	354242.CJJ81176_1103	0.0	1884.4	Epsilonproteobacteria	mfd			ko:K03723	ko03420,map03420				ko00000,ko00001,ko01000,ko03400				Epsilonproteobacteria	1MUXG@1224,2YMGZ@29547,42N8X@68525,COG1197@1,COG1197@2	NA|NA|NA	L	Couples transcription and DNA repair by recognizing RNA polymerase (RNAP) stalled at DNA lesions. Mediates ATP-dependent release of RNAP and its truncated transcript from the DNA, and recruitment of nucleotide excision repair machinery to the damaged site
533AP_01311	192222.Cj0166	2.3e-156	558.1	Epsilonproteobacteria	miaA		2.5.1.75	ko:K00791	ko00908,ko01100,ko01110,map00908,map01100,map01110		R01122	RC02820	ko00000,ko00001,ko01000,ko01006,ko03016				Epsilonproteobacteria	1MUB2@1224,2YMKI@29547,42M7V@68525,COG0324@1,COG0324@2	NA|NA|NA	J	Catalyzes the transfer of a dimethylallyl group onto the adenine at position 37 in tRNAs that read codons beginning with uridine, leading to the formation of N6-(dimethylallyl)adenosine (i(6)A)
533AP_01413	192222.Cj0458c	5.6e-247	859.8	Epsilonproteobacteria	miaB		2.8.4.3	ko:K06168			R10645,R10646,R10647	RC00003,RC00980,RC03221,RC03222	ko00000,ko01000,ko03016				Epsilonproteobacteria	1MURS@1224,2YMPC@29547,42MQ3@68525,COG0621@1,COG0621@2	NA|NA|NA	J	Catalyzes the methylthiolation of N6- (dimethylallyl)adenosine (i(6)A), leading to the formation of 2- methylthio-N6-(dimethylallyl)adenosine (ms(2)i(6)A) at position 37 in tRNAs that read codons beginning with uridine
533AP_00532	192222.Cj1647	6.5e-128	463.4	Epsilonproteobacteria	iamA			ko:K02065	ko02010,map02010	M00210,M00669,M00670			ko00000,ko00001,ko00002,ko02000	3.A.1.27			Epsilonproteobacteria	1MUSD@1224,2YNB7@29547,42NTG@68525,COG1127@1,COG1127@2	NA|NA|NA	Q	abc transporter atp-binding protein
533AP_00403	192222.Cj1371	1.4e-130	472.2	Epsilonproteobacteria				ko:K04754					ko00000				Epsilonproteobacteria	1MVX0@1224,2YNXT@29547,42RII@68525,COG2853@1,COG2853@2	NA|NA|NA	M	(Lipo)protein
533AP_00735	354242.CJJ81176_1086	2.3e-196	691.4	Epsilonproteobacteria	rseP			ko:K11749	ko02024,ko04112,map02024,map04112				ko00000,ko00001,ko01000,ko01002				Epsilonproteobacteria	1MU91@1224,2YM9A@29547,42NJ0@68525,COG0750@1,COG0750@2	NA|NA|NA	M	zinc metalloprotease
533AP_00518	354242.CJJ81176_1624	2.4e-181	641.3	Epsilonproteobacteria			2.8.1.13	ko:K00566	ko04122,map04122		R08700	RC02313,RC02315	ko00000,ko00001,ko01000,ko03016				Epsilonproteobacteria	1QUIT@1224,2YT92@29547,43BJ7@68525,COG0037@1,COG0037@2	NA|NA|NA	D	Thiamine biosynthesis protein (ThiI)
533AP_01526	354242.CJJ81176_0090	4e-192	677.2	Epsilonproteobacteria	mnmA		2.8.1.13	ko:K00566	ko04122,map04122		R08700	RC02313,RC02315	ko00000,ko00001,ko01000,ko03016				Epsilonproteobacteria	1MUT1@1224,2YN0Z@29547,42MZR@68525,COG0482@1,COG0482@2	NA|NA|NA	J	Catalyzes the 2-thiolation of uridine at the wobble position (U34) of tRNA, leading to the formation of s(2)U34
533AP_00935	354242.CJJ81176_1284	0.0	1195.6	Epsilonproteobacteria	mnmC		2.1.1.61	ko:K15461			R00601,R08702	RC00003,RC00053,RC00060,RC01483	ko00000,ko01000,ko03016				Epsilonproteobacteria	1MZW5@1224,2YMWC@29547,42MKQ@68525,COG0665@1,COG0665@2,COG4121@1,COG4121@2	NA|NA|NA	J	Catalyzes the last two steps in the biosynthesis of 5- methylaminomethyl-2-thiouridine (mnm(5)s(2)U) at the wobble position (U34) in tRNA. Catalyzes the FAD-dependent demodification of cmnm(5)s(2)U34 to nm(5)s(2)U34, followed by the transfer of a methyl group from S-adenosyl-L-methionine to nm(5)s(2)U34, to form mnm(5)s(2)U34
533AP_01282	354242.CJJ81176_0979	1.9e-237	828.2	Epsilonproteobacteria	mnmE			ko:K03650			R08701	RC00053,RC00209,RC00870	ko00000,ko01000,ko03016				Epsilonproteobacteria	1MUCQ@1224,2YMJD@29547,42M6T@68525,COG0486@1,COG0486@2	NA|NA|NA	J	Exhibits a very high intrinsic GTPase hydrolysis rate. Involved in the addition of a carboxymethylaminomethyl (cmnm) group at the wobble position (U34) of certain tRNAs, forming tRNA- cmnm(5)s(2)U34
533AP_00856	192222.Cj1188c	0.0	1203.7	Epsilonproteobacteria	gidA			ko:K03495			R08701	RC00053,RC00209,RC00870	ko00000,ko03016,ko03036				Epsilonproteobacteria	1MU6F@1224,2YM82@29547,42KZC@68525,COG0445@1,COG0445@2	NA|NA|NA	D	NAD-binding protein involved in the addition of a carboxymethylaminomethyl (cmnm) group at the wobble position (U34) of certain tRNAs, forming tRNA-cmnm(5)s(2)U34
533AP_01312	192222.Cj0167c	2.1e-73	282.0	Epsilonproteobacteria	mntP												Epsilonproteobacteria	1NWBY@1224,2YPGS@29547,42RE2@68525,COG1971@1,COG1971@2	NA|NA|NA	P	Probably functions as a manganese efflux pump
533AP_01307	192222.Cj0161c	7e-178	629.8	Epsilonproteobacteria	moaA		4.1.99.22	ko:K03639	ko00790,ko01100,ko04122,map00790,map01100,map04122		R09394	RC03420	ko00000,ko00001,ko01000				Epsilonproteobacteria	1MW3W@1224,2YM8U@29547,42NBV@68525,COG2896@1,COG2896@2	NA|NA|NA	H	Catalyzes the cyclization of GTP to (8S)-3',8-cyclo-7,8- dihydroguanosine 5'-triphosphate
533AP_01379	354242.CJJ81176_0279	1.8e-78	298.5	Epsilonproteobacteria	moaC		4.6.1.17	ko:K03637	ko00790,ko01100,ko04122,map00790,map01100,map04122		R11372	RC03425	ko00000,ko00001,ko01000				Epsilonproteobacteria	1RCYZ@1224,2YNVI@29547,42SNY@68525,COG0315@1,COG0315@2	NA|NA|NA	H	Catalyzes the conversion of (8S)-3',8-cyclo-7,8- dihydroguanosine 5'-triphosphate to cyclic pyranopterin monophosphate (cPMP)
533AP_00271	354242.CJJ81176_1510	2.8e-81	307.8	Epsilonproteobacteria	moaE		2.8.1.12	ko:K03635	ko00790,ko01100,ko04122,map00790,map01100,map04122		R09395	RC02507	ko00000,ko00001,ko01000				Epsilonproteobacteria	1Q97D@1224,2YP4E@29547,42REX@68525,COG0314@1,COG0314@2	NA|NA|NA	H	molybdopterin converting factor
533AP_00427	354242.CJJ81176_1349	9.2e-101	372.9	Epsilonproteobacteria	mobA		2.7.7.77	ko:K03752	ko00790,ko01100,map00790,map01100		R11581		ko00000,ko00001,ko01000				Epsilonproteobacteria	1NEIC@1224,2YPMS@29547,42SCE@68525,COG0746@1,COG0746@2	NA|NA|NA	H	Transfers a GMP moiety from GTP to Mo-molybdopterin (Mo- MPT) cofactor (Moco or molybdenum cofactor) to form Mo- molybdopterin guanine dinucleotide (Mo-MGD) cofactor
533AP_01162	354242.CJJ81176_0858	4.5e-88	330.5	Epsilonproteobacteria	mobB			ko:K03753					ko00000				Epsilonproteobacteria	1RD3Q@1224,2YPCQ@29547,42RZK@68525,COG1763@1,COG1763@2	NA|NA|NA	H	molybdopterin-guanine dinucleotide biosynthesis protein
533AP_01178	192222.Cj0857c	4.6e-208	730.3	Epsilonproteobacteria	moeA		2.10.1.1	ko:K03750	ko00790,ko01100,map00790,map01100		R09735	RC03462	ko00000,ko00001,ko01000				Epsilonproteobacteria	1MVD5@1224,2YMM3@29547,42MZZ@68525,COG0303@1,COG0303@2	NA|NA|NA	H	molybdopterin biosynthesis
533AP_00270	354242.CJJ81176_1511	1.7e-221	775.0	Epsilonproteobacteria	moeA2		2.10.1.1	ko:K03750	ko00790,ko01100,map00790,map01100		R09735	RC03462	ko00000,ko00001,ko01000				Epsilonproteobacteria	1MVD5@1224,2YMQH@29547,42M5U@68525,COG0303@1,COG0303@2	NA|NA|NA	H	molybdopterin biosynthesis
533AP_00227	192222.Cj0725c	3.1e-98	364.4	Epsilonproteobacteria	mogA		2.7.7.75	ko:K03831	ko00790,ko01100,ko04122,map00790,map01100,map04122		R09726	RC00002	ko00000,ko00001,ko01000				Epsilonproteobacteria	1R9W2@1224,2YN8W@29547,42PGH@68525,COG0521@1,COG0521@2	NA|NA|NA	H	Molybdenum cofactor biosynthesis protein
533AP_01047	354242.CJJ81176_0358	5.9e-132	476.9	Epsilonproteobacteria	motB			ko:K02557	ko02030,ko02040,map02030,map02040				ko00000,ko00001,ko02000,ko02035	1.A.30.1			Epsilonproteobacteria	1PDXY@1224,2YNEY@29547,42PTM@68525,COG1360@1,COG1360@2	NA|NA|NA	N	flagellar motor protein
533AP_00889	192222.Cj1223c	2.9e-122	444.5	Epsilonproteobacteria	dccR												Epsilonproteobacteria	1R9AZ@1224,2YNW2@29547,42NYS@68525,COG0745@1,COG0745@2	NA|NA|NA	KT	response regulator
533AP_00297	354242.CJJ81176_1483	4.9e-117	427.2	Epsilonproteobacteria													Epsilonproteobacteria	1QUJR@1224,2YN0F@29547,42NQS@68525,COG0745@1,COG0745@2	NA|NA|NA	T	response regulator
533AP_00953	354242.CJJ81176_1302	5.5e-121	440.3	Epsilonproteobacteria	mqnA		4.2.1.151	ko:K11782	ko00130,ko01110,map00130,map01110		R10666	RC03232	ko00000,ko00001,ko01000				Epsilonproteobacteria	1RCS0@1224,2YN8T@29547,42MJZ@68525,COG1427@1,COG1427@2	NA|NA|NA	H	Catalyzes the dehydration of chorismate into 3- (1- carboxyvinyl)oxy benzoate, a step in the biosynthesis of menaquinone (MK, vitamin K2)
533AP_01417	354242.CJJ81176_0487	9.6e-197	692.6	Epsilonproteobacteria	mqnC		1.21.98.1	ko:K11784	ko00130,ko01110,map00130,map01110		R08588	RC02329	ko00000,ko00001,ko01000				Epsilonproteobacteria	1MX50@1224,2YN4H@29547,42M6U@68525,COG1060@1,COG1060@2	NA|NA|NA	H	Radical SAM enzyme that catalyzes the cyclization of dehypoxanthine futalosine (DHFL) into cyclic dehypoxanthine futalosine (CDHFL), a step in the biosynthesis of menaquinone (MK, vitamin K2)
533AP_00563	354242.CJJ81176_1670	2.1e-157	561.6	Epsilonproteobacteria	mqnD			ko:K11785	ko00130,ko01110,map00130,map01110		R08589	RC02330	ko00000,ko00001,ko01000				Epsilonproteobacteria	1NYEA@1224,2YMNQ@29547,42MXB@68525,COG2107@1,COG2107@2	NA|NA|NA	H	Catalyzes the conversion of cyclic dehypoxanthine futalosine (cyclic DHFL) into 1,4-dihydroxy-6-naphthoate, a step in the biosynthesis of menaquinone (MK, vitamin K2)
533AP_01101	192222.Cj0393c	3.3e-258	897.1	Epsilonproteobacteria	mqo	GO:0005575,GO:0005623,GO:0005886,GO:0016020,GO:0044464,GO:0071944	1.1.5.4	ko:K00116	ko00020,ko00620,ko01100,ko01110,ko01120,ko01130,ko01200,map00020,map00620,map01100,map01110,map01120,map01130,map01200	M00009,M00011	R00360,R00361,R01257	RC00031	ko00000,ko00001,ko00002,ko01000			iIT341.HP0086	Epsilonproteobacteria	1MUCC@1224,2YMYG@29547,42M2Q@68525,COG0579@1,COG0579@2	NA|NA|NA	C	Malate quinone- oxidoreductase
533AP_01390	192222.Cj0433c	3.9e-190	670.6	Epsilonproteobacteria	mraY		2.7.8.13	ko:K01000	ko00550,ko01100,ko01502,map00550,map01100,map01502		R05629,R05630	RC00002,RC02753	ko00000,ko00001,ko01000,ko01011	9.B.146			Epsilonproteobacteria	1MUTK@1224,2YMQE@29547,42MCP@68525,COG0472@1,COG0472@2	NA|NA|NA	M	First step of the lipid cycle reactions in the biosynthesis of the cell wall peptidoglycan
533AP_00149	354242.CJJ81176_0680	0.0	1198.0	Epsilonproteobacteria	mrdA		3.4.16.4	ko:K05515	ko00550,ko01501,map00550,map01501				ko00000,ko00001,ko01000,ko01011				Epsilonproteobacteria	1MV8C@1224,2YMEF@29547,42M1S@68525,COG0768@1,COG0768@2	NA|NA|NA	M	penicillin-binding protein
533AP_00948	354242.CJJ81176_1297	1.5e-200	705.3	Epsilonproteobacteria	rodA			ko:K05837					ko00000,ko03036				Epsilonproteobacteria	1MUK3@1224,2YMQ6@29547,42MQT@68525,COG0772@1,COG0772@2	NA|NA|NA	D	Belongs to the SEDS family
533AP_00987	354242.CJJ81176_0303	3.5e-183	647.5	Epsilonproteobacteria	mreB			ko:K03569					ko00000,ko02048,ko03036,ko04812	1.A.33.1,9.B.157.1			Epsilonproteobacteria	1MUMW@1224,2YMHT@29547,42M1J@68525,COG1077@1,COG1077@2	NA|NA|NA	D	rod shape-determining protein mreB
533AP_01598	192222.Cj0803	0.0	1099.7	Epsilonproteobacteria	msbA			ko:K11085	ko02010,map02010				ko00000,ko00001,ko01000,ko02000	3.A.1.106			Epsilonproteobacteria	1MUBM@1224,2YMF7@29547,42M01@68525,COG1132@1,COG1132@2	NA|NA|NA	V	ABC transporter
533AP_00134	354242.CJJ81176_0665	9.7e-91	339.3	Epsilonproteobacteria	msrA		1.8.4.11,1.8.4.12	ko:K07304,ko:K12267					ko00000,ko01000				Epsilonproteobacteria	1MVUS@1224,2YMGN@29547,43BC4@68525,COG0225@1,COG0225@2	NA|NA|NA	O	Has an important function as a repair enzyme for proteins that have been inactivated by oxidation. Catalyzes the reversible oxidation-reduction of methionine sulfoxide in proteins to methionine
533AP_01088	354242.CJJ81176_0403	1.5e-169	602.1	Epsilonproteobacteria	msrP			ko:K07147					ko00000,ko01000				Epsilonproteobacteria	1MUW0@1224,2YNBJ@29547,42P5V@68525,COG2041@1,COG2041@2	NA|NA|NA	C	Part of the MsrPQ system that repairs oxidized periplasmic proteins containing methionine sulfoxide residues (Met-O), using respiratory chain electrons. Thus protects these proteins from oxidative-stress damage caused by reactive species of oxygen and chlorine generated by the host defense mechanisms. MsrPQ is essential for the maintenance of envelope integrity under bleach stress, rescuing a wid…
533AP_00668	354242.CJJ81176_1024	7.1e-231	806.2	Epsilonproteobacteria	yqeV												Epsilonproteobacteria	1MUCS@1224,2YN0D@29547,42MN1@68525,COG0621@1,COG0621@2	NA|NA|NA	J	MiaB-like tRNA modifying enzyme
533AP_01179	192222.Cj0858c	1.3e-227	795.4	Epsilonproteobacteria	murA		2.5.1.7	ko:K00790	ko00520,ko00550,ko01100,map00520,map00550,map01100		R00660	RC00350	ko00000,ko00001,ko01000,ko01011				Epsilonproteobacteria	1MUH7@1224,2YMEB@29547,42MJT@68525,COG0766@1,COG0766@2	NA|NA|NA	M	Cell wall formation. Adds enolpyruvyl to UDP-N- acetylglucosamine
533AP_00565	354242.CJJ81176_1672	2.6e-143	514.6	Epsilonproteobacteria	murB		1.3.1.98	ko:K00075	ko00520,ko00550,ko01100,map00520,map00550,map01100		R03191,R03192	RC02639	ko00000,ko00001,ko01000,ko01011			iIT341.HP1418	Epsilonproteobacteria	1MXDH@1224,2YN53@29547,42P86@68525,COG0812@1,COG0812@2	NA|NA|NA	M	cell wall formation
533AP_00722	354242.CJJ81176_1074	2e-228	798.1	Epsilonproteobacteria	murC		6.3.2.8	ko:K01924	ko00471,ko00550,ko01100,map00471,map00550,map01100		R03193	RC00064,RC00141	ko00000,ko00001,ko01000,ko01011			iIT341.HP0623	Epsilonproteobacteria	1MV68@1224,2YMTZ@29547,42MMP@68525,COG0773@1,COG0773@2	NA|NA|NA	M	Belongs to the MurCDEF family
533AP_01389	354242.CJJ81176_0458	2.6e-230	804.3	Epsilonproteobacteria	murD		6.3.2.9	ko:K01925	ko00471,ko00550,ko01100,map00471,map00550,map01100		R02783	RC00064,RC00141	ko00000,ko00001,ko01000,ko01011				Epsilonproteobacteria	1MVYD@1224,2YMA5@29547,42MJY@68525,COG0771@1,COG0771@2	NA|NA|NA	M	Cell wall formation. Catalyzes the addition of glutamate to the nucleotide precursor UDP-N-acetylmuramoyl-L-alanine (UMA)
533AP_00526	192222.Cj1641	6.2e-238	829.7	Epsilonproteobacteria	murE		6.3.2.13	ko:K01928	ko00300,ko00550,map00300,map00550		R02788	RC00064,RC00090	ko00000,ko00001,ko01000,ko01011				Epsilonproteobacteria	1MU6P@1224,2YN43@29547,42NKY@68525,COG0769@1,COG0769@2	NA|NA|NA	M	Catalyzes the addition of meso-diaminopimelic acid to the nucleotide precursor UDP-N-acetylmuramoyl-L-alanyl-D-glutamate (UMAG) in the biosynthesis of bacterial cell-wall peptidoglycan
533AP_01590	192222.Cj0795c	1.3e-244	852.0	Epsilonproteobacteria	murF		6.3.2.10	ko:K01929	ko00300,ko00550,ko01100,ko01502,map00300,map00550,map01100,map01502		R04573,R04617	RC00064,RC00141	ko00000,ko00001,ko01000,ko01011				Epsilonproteobacteria	1QTSF@1224,2YMJ8@29547,42MXF@68525,COG0770@1,COG0770@2	NA|NA|NA	M	Mur ligase middle domain
533AP_00537	192222.Cj1652c	1.9e-135	488.4	Epsilonproteobacteria	murI	GO:0003674,GO:0005488,GO:0005515,GO:0042802	5.1.1.3	ko:K01776	ko00471,ko01100,map00471,map01100		R00260	RC00302	ko00000,ko00001,ko01000,ko01011				Epsilonproteobacteria	1NAI2@1224,2YN3D@29547,42P58@68525,COG0796@1,COG0796@2	NA|NA|NA	M	Provides the (R)-glutamate required for cell wall biosynthesis
533AP_01596	354242.CJJ81176_0822	1.5e-245	855.1	Epsilonproteobacteria	murJ			ko:K03980					ko00000,ko01011,ko02000	2.A.66.4			Epsilonproteobacteria	1MUH0@1224,2YMFV@29547,42M28@68525,COG0728@1,COG0728@2	NA|NA|NA	J	Involved in peptidoglycan biosynthesis. Transports lipid-linked peptidoglycan precursors from the inner to the outer leaflet of the cytoplasmic membrane
533AP_00720	354242.CJJ81176_1072	0.0	1353.2	Epsilonproteobacteria	mutS2	GO:0000018,GO:0008150,GO:0009892,GO:0010605,GO:0019219,GO:0019222,GO:0031323,GO:0031324,GO:0045910,GO:0045934,GO:0048519,GO:0048523,GO:0050789,GO:0050794,GO:0051052,GO:0051053,GO:0051171,GO:0051172,GO:0060255,GO:0065007,GO:0080090		ko:K07456	ko03430,map03430				ko00000,ko00001,ko03400				Epsilonproteobacteria	1QUJI@1224,2YMFB@29547,42P7P@68525,COG1193@1,COG1193@2	NA|NA|NA	L	Endonuclease that is involved in the suppression of homologous recombination and may therefore have a key role in the control of bacterial genetic diversity
533AP_00501	192222.Cj1620c	7.7e-183	646.4	Epsilonproteobacteria	mutY			ko:K03575	ko03410,map03410				ko00000,ko00001,ko01000,ko03400				Epsilonproteobacteria	1MUD4@1224,2YN5V@29547,42PDR@68525,COG1194@1,COG1194@2	NA|NA|NA	L	a g-specific adenine glycosylase
533AP_01605	354242.CJJ81176_0831	1.7e-131	475.3	Epsilonproteobacteria	nadE		6.3.1.5	ko:K01916	ko00760,ko01100,map00760,map01100	M00115	R00189	RC00100	ko00000,ko00001,ko00002,ko01000				Epsilonproteobacteria	1MU9U@1224,2YNG2@29547,42N86@68525,COG0171@1,COG0171@2	NA|NA|NA	F	Catalyzes the ATP-dependent amidation of deamido-NAD to form NAD. Uses ammonia as a nitrogen source
533AP_00138	354242.CJJ81176_0669	5e-159	567.0	Epsilonproteobacteria	nadK		2.7.1.23	ko:K00858	ko00760,ko01100,map00760,map01100		R00104	RC00002,RC00078	ko00000,ko00001,ko01000				Epsilonproteobacteria	1MUBC@1224,2YNDC@29547,42MP8@68525,COG0061@1,COG0061@2	NA|NA|NA	F	Involved in the regulation of the intracellular balance of NAD and NADP, and is a key enzyme in the biosynthesis of NADP. Catalyzes specifically the phosphorylation on 2'-hydroxyl of the adenosine moiety of NAD to yield NADP
533AP_01026	354242.CJJ81176_0337	2.5e-138	498.0	Epsilonproteobacteria				ko:K02566					ko00000				Epsilonproteobacteria	1PYVR@1224,2YMK0@29547,42NA1@68525,COG0647@1,COG0647@2	NA|NA|NA	G	HAD-superfamily hydrolase, subfamily IIA
533AP_00278	354242.CJJ81176_1503	0.0	1540.4	Epsilonproteobacteria	fdhA		1.17.1.9	ko:K00123	ko00630,ko00680,ko01100,ko01120,ko01200,map00630,map00680,map01100,map01120,map01200		R00519	RC02796	ko00000,ko00001,ko01000				Epsilonproteobacteria	1MW3N@1224,2YTAH@29547,43BJY@68525,COG0243@1,COG0243@2,COG3383@1,COG3383@2	NA|NA|NA	C	Belongs to the prokaryotic molybdopterin-containing oxidoreductase family
533AP_01564	192222.Cj0780	0.0	1916.0	Epsilonproteobacteria	napA			ko:K02567	ko00910,ko01120,map00910,map01120	M00529,M00530	R00798,R01106	RC02812	ko00000,ko00001,ko00002,ko01000				Epsilonproteobacteria	1NS3T@1224,2YMEW@29547,42M9Q@68525,COG0243@1,COG0243@2	NA|NA|NA	C	nitrate reductase (NAP). Only expressed at high levels during aerobic growth. NapAB complex receives electrons from the membrane-anchored tetraheme protein NapC
533AP_01561	192222.Cj0783	7.6e-94	349.7	Epsilonproteobacteria	napB			ko:K02568	ko00910,ko01120,map00910,map01120	M00529,M00530	R00798	RC02812	ko00000,ko00001,ko00002				Epsilonproteobacteria	1NAZB@1224,2YPF9@29547,42SN1@68525,COG3043@1,COG3043@2	NA|NA|NA	C	Electron transfer subunit of the periplasmic nitrate reductase complex NapAB
533AP_01563	354242.CJJ81176_0802	5.4e-146	523.5	Epsilonproteobacteria	napG			ko:K02573					ko00000				Epsilonproteobacteria	1QW0T@1224,2YTAB@29547,43BQQ@68525,COG1145@1,COG1145@2,COG1245@1,COG1245@2	NA|NA|NA	C	ferredoxin-type protein NAPG
533AP_01562	192222.Cj0782	5.4e-128	463.8	Epsilonproteobacteria	napH			ko:K02574					ko00000				Epsilonproteobacteria	1MWR5@1224,2YMIN@29547,42NMJ@68525,COG0348@1,COG0348@2	NA|NA|NA	C	Ferredoxin-type protein, NapH MauN family
533AP_00445	192222.Cj1566c	4.6e-239	833.6	Epsilonproteobacteria	nuoN		1.6.5.3	ko:K00343	ko00190,ko01100,map00190,map01100	M00144	R11945	RC00061	ko00000,ko00001,ko00002,ko01000	3.D.1			Epsilonproteobacteria	1MV56@1224,2YNBN@29547,42P7Z@68525,COG1007@1,COG1007@2	NA|NA|NA	C	NDH-1 shuttles electrons from NADH, via FMN and iron- sulfur (Fe-S) centers, to quinones in the respiratory chain. The immediate electron acceptor for the enzyme in this species is believed to be ubiquinone. Couples the redox reaction to proton translocation (for every two electrons transferred, four hydrogen ions are translocated across the cytoplasmic membrane), and thus conserves the redox ene…
533AP_00458	1367491.BN865_05680	1e-63	249.2	Epsilonproteobacteria	nuoA		1.6.5.3	ko:K00330	ko00190,ko01100,map00190,map01100	M00144	R11945	RC00061	ko00000,ko00001,ko00002,ko01000	3.D.1			Epsilonproteobacteria	1RGUT@1224,2YP9N@29547,42SCR@68525,COG0838@1,COG0838@2	NA|NA|NA	C	NDH-1 shuttles electrons from NADH, via FMN and iron- sulfur (Fe-S) centers, to quinones in the respiratory chain. The immediate electron acceptor for the enzyme in this species is believed to be ubiquinone. Couples the redox reaction to proton translocation (for every two electrons transferred, four hydrogen ions are translocated across the cytoplasmic membrane), and thus conserves the redox ene…
533AP_00450	192222.Cj1571c	2.2e-103	381.7	Epsilonproteobacteria	nuoI		1.6.5.3	ko:K00338	ko00190,ko01100,map00190,map01100	M00144	R11945	RC00061	ko00000,ko00001,ko00002,ko01000	3.D.1			Epsilonproteobacteria	1MV90@1224,2YT52@29547,43B19@68525,COG1143@1,COG1143@2	NA|NA|NA	C	NDH-1 shuttles electrons from NADH, via FMN and iron- sulfur (Fe-S) centers, to quinones in the respiratory chain. The immediate electron acceptor for the enzyme in this species is believed to be ubiquinone. Couples the redox reaction to proton translocation (for every two electrons transferred, four hydrogen ions are translocated across the cytoplasmic membrane), and thus conserves the redox ene…
533AP_00456	192222.Cj1577c	1.7e-145	521.9	Epsilonproteobacteria	nuoC		1.6.5.3	ko:K00332	ko00190,ko01100,map00190,map01100	M00144	R11945	RC00061	ko00000,ko00001,ko00002,ko01000	3.D.1			Epsilonproteobacteria	1MX4B@1224,2YN6R@29547,42NAR@68525,COG0852@1,COG0852@2	NA|NA|NA	C	NDH-1 shuttles electrons from NADH, via FMN and iron- sulfur (Fe-S) centers, to quinones in the respiratory chain
533AP_01043	354242.CJJ81176_0354	3.9e-69	267.3	Epsilonproteobacteria	ndk		2.7.4.6	ko:K00940	ko00230,ko00240,ko00983,ko01100,ko01110,ko01130,ko04016,map00230,map00240,map00983,map01100,map01110,map01130,map04016	M00049,M00050,M00052,M00053	R00124,R00139,R00156,R00330,R00570,R00722,R01137,R01857,R02093,R02326,R02331,R03530,R11894,R11895	RC00002	ko00000,ko00001,ko00002,ko01000,ko04131				Epsilonproteobacteria	1R9ZA@1224,2YP3Q@29547,42RIR@68525,COG0105@1,COG0105@2	NA|NA|NA	F	Major role in the synthesis of nucleoside triphosphates other than ATP. The ATP gamma phosphate is transferred to the NDP beta phosphate via a ping-pong mechanism, using a phosphorylated active-site intermediate
533AP_00539	354242.CJJ81176_1645	6.1e-200	703.4	Epsilonproteobacteria	nhaA			ko:K03313					ko00000,ko02000	2.A.33.1			Epsilonproteobacteria	1MW15@1224,2YMCS@29547,42MBN@68525,COG3004@1,COG3004@2	NA|NA|NA	P	Na( ) H( ) antiporter that extrudes sodium in exchange for external protons
533AP_00540	354242.CJJ81176_1646	3.3e-198	697.6	Epsilonproteobacteria	nhaA			ko:K03313					ko00000,ko02000	2.A.33.1			Epsilonproteobacteria	1MW15@1224,2YMCS@29547,42MBN@68525,COG3004@1,COG3004@2	NA|NA|NA	P	Na( ) H( ) antiporter that extrudes sodium in exchange for external protons
533AP_00393	192222.Cj1382c	3.8e-87	327.4	Epsilonproteobacteria	fldA			ko:K03839					ko00000				Epsilonproteobacteria	1MX7F@1224,2YPA9@29547,42Q5G@68525,COG0716@1,COG0716@2	NA|NA|NA	C	Low-potential electron donor to a number of redox enzymes
533AP_00459	192222.Cj1580c	3.9e-119	434.1	Epsilonproteobacteria	nikV			ko:K02032	ko02024,map02024	M00239			ko00000,ko00001,ko00002,ko02000	3.A.1.5			Epsilonproteobacteria	1NU4K@1224,2YP1M@29547,42TDH@68525,COG4608@1,COG4608@2	NA|NA|NA	E	abc transporter atp-binding protein
533AP_01573	354242.CJJ81176_0792	3.7e-137	494.2	Epsilonproteobacteria	metQ2			ko:K02073	ko02010,map02010	M00238			ko00000,ko00001,ko00002,ko02000	3.A.1.24			Epsilonproteobacteria	1MUVY@1224,2YMEU@29547,42PB9@68525,COG1464@1,COG1464@2	NA|NA|NA	M	NLPA lipoprotein
533AP_01327	192222.Cj0188c	8.5e-254	882.5	Epsilonproteobacteria	nnrD		4.2.1.136,5.1.99.6	ko:K17758,ko:K17759					ko00000,ko01000				Epsilonproteobacteria	1MU1Q@1224,2YN5S@29547,42ND6@68525,COG0062@1,COG0062@2,COG0063@1,COG0063@2	NA|NA|NA	H	Bifunctional enzyme that catalyzes the epimerization of the S- and R-forms of NAD(P)HX and the dehydration of the S-form of NAD(P)HX at the expense of ADP, which is converted to AMP. This allows the repair of both epimers of NAD(P)HX, a damaged form of NAD(P)H that is a result of enzymatic or heat-dependent hydration
533AP_00457	192222.Cj1578c	4.7e-93	347.1	Epsilonproteobacteria	nuoB		1.6.5.3	ko:K00331	ko00190,ko01100,map00190,map01100	M00144	R11945	RC00061	ko00000,ko00001,ko00002,ko01000	3.D.1			Epsilonproteobacteria	1MUI2@1224,2YMUT@29547,42MDJ@68525,COG0377@1,COG0377@2	NA|NA|NA	C	NDH-1 shuttles electrons from NADH, via FMN and iron- sulfur (Fe-S) centers, to quinones in the respiratory chain. The immediate electron acceptor for the enzyme in this species is believed to be ubiquinone. Couples the redox reaction to proton translocation (for every two electrons transferred, four hydrogen ions are translocated across the cytoplasmic membrane), and thus conserves the redox ene…
533AP_00451	683083.C414_000010185	1.7e-174	618.6	Epsilonproteobacteria	nuoH		1.6.5.3	ko:K00337	ko00190,ko01100,map00190,map01100	M00144	R11945	RC00061	ko00000,ko00001,ko00002,ko01000	3.D.1			Epsilonproteobacteria	1MU2R@1224,2YMNX@29547,42MMX@68525,COG1005@1,COG1005@2	NA|NA|NA	C	NDH-1 shuttles electrons from NADH, via FMN and iron- sulfur (Fe-S) centers, to quinones in the respiratory chain. The immediate electron acceptor for the enzyme in this species is believed to be ubiquinone. Couples the redox reaction to proton translocation (for every two electrons transferred, four hydrogen ions are translocated across the cytoplasmic membrane), and thus conserves the redox ene…
533AP_00645	192222.Cj0024	0.0	1601.3	Epsilonproteobacteria	nrdA		1.17.4.1	ko:K00525	ko00230,ko00240,ko01100,map00230,map00240,map01100	M00053	R02017,R02018,R02019,R02024	RC00613	ko00000,ko00001,ko00002,ko01000,ko03400				Epsilonproteobacteria	1MUJ8@1224,2YN94@29547,42N8M@68525,COG0209@1,COG0209@2	NA|NA|NA	F	Provides the precursors necessary for DNA synthesis. Catalyzes the biosynthesis of deoxyribonucleotides from the corresponding ribonucleotides
533AP_01359	192222.Cj0231c	1.2e-196	692.2	Epsilonproteobacteria	nrdB		1.17.4.1	ko:K00526	ko00230,ko00240,ko01100,map00230,map00240,map01100	M00053	R02017,R02018,R02019,R02024	RC00613	ko00000,ko00001,ko00002,ko01000,ko03400				Epsilonproteobacteria	1MWUS@1224,2YN4W@29547,42ME8@68525,COG0208@1,COG0208@2	NA|NA|NA	F	Provides the precursors necessary for DNA synthesis. Catalyzes the biosynthesis of deoxyribonucleotides from the corresponding ribonucleotides
533AP_00417	192222.Cj1357c	0.0	1259.6	Epsilonproteobacteria	nrfA		1.7.2.2	ko:K03385	ko00910,ko01120,ko05132,map00910,map01120,map05132	M00530	R05712	RC00176	ko00000,ko00001,ko00002,ko01000				Epsilonproteobacteria	1MVJT@1224,2YN4G@29547,42MPU@68525,COG3303@1,COG3303@2	NA|NA|NA	C	Catalyzes the reduction of nitrite to ammonia, consuming six electrons in the process
533AP_00416	192222.Cj1358c	1.9e-91	341.7	Epsilonproteobacteria	nrfH			ko:K15876	ko00910,ko01120,map00910,map01120	M00530	R05712	RC00176	ko00000,ko00001,ko00002				Epsilonproteobacteria	1N0I4@1224,2YNYG@29547,42R1B@68525,COG3005@1,COG3005@2	NA|NA|NA	C	cytochrome C-type protein
533AP_00274	192222.Cj1515c	5.4e-217	760.0	Epsilonproteobacteria	nspC		4.1.1.96	ko:K13747	ko00330,ko01100,map00330,map01100		R09081,R09082	RC00299	ko00000,ko00001,ko01000				Epsilonproteobacteria	1MW3T@1224,2YMY4@29547,42MVP@68525,COG0019@1,COG0019@2	NA|NA|NA	H	Belongs to the Orn Lys Arg decarboxylase class-II family. NspC subfamily
533AP_00095	354242.CJJ81176_0623	4.6e-114	417.2	Epsilonproteobacteria	nth		4.2.99.18	ko:K10773	ko03410,map03410				ko00000,ko00001,ko01000,ko03400				Epsilonproteobacteria	1MUYQ@1224,2YN8H@29547,42N6I@68525,COG0177@1,COG0177@2	NA|NA|NA	L	DNA repair enzyme that has both DNA N-glycosylase activity and AP-lyase activity. The DNA N-glycosylase activity releases various damaged pyrimidines from DNA by cleaving the N- glycosidic bond, leaving an AP (apurinic apyrimidinic) site. The AP-lyase activity cleaves the phosphodiester bond 3' to the AP site by a beta-elimination, leaving a 3'-terminal unsaturated sugar and a product with a term…
533AP_00750	354242.CJJ81176_1101	2.9e-125	454.5	Epsilonproteobacteria	magIII			ko:K07457					ko00000				Epsilonproteobacteria	1RDJ8@1224,2YP2S@29547,42QYA@68525,COG2231@1,COG2231@2	NA|NA|NA	L	endonuclease III
533AP_00455	683083.C414_000010181	6.3e-240	836.3	Epsilonproteobacteria	nuoD		1.6.5.3	ko:K00333	ko00190,ko01100,map00190,map01100	M00144	R11945	RC00061	ko00000,ko00001,ko00002,ko01000	3.D.1			Epsilonproteobacteria	1MVIN@1224,2YMSC@29547,42M9G@68525,COG0649@1,COG0649@2	NA|NA|NA	C	NDH-1 shuttles electrons from NADH, via FMN and iron- sulfur (Fe-S) centers, to quinones in the respiratory chain. The immediate electron acceptor for the enzyme in this species is believed to be ubiquinone. Couples the redox reaction to proton translocation (for every two electrons transferred, four hydrogen ions are translocated across the cytoplasmic membrane), and thus conserves the redox ene…
533AP_00449	192222.Cj1570c	5.2e-79	300.4	Epsilonproteobacteria	nuoJ		1.6.5.3	ko:K00339	ko00190,ko01100,map00190,map01100	M00144	R11945	RC00061	ko00000,ko00001,ko00002,ko01000	3.D.1			Epsilonproteobacteria	1MWJV@1224,2YP9Y@29547,42RES@68525,COG0839@1,COG0839@2	NA|NA|NA	C	Belongs to the complex I subunit 6 family
533AP_00448	192222.Cj1569c	1.3e-42	178.7	Epsilonproteobacteria	nuoK		1.6.5.3	ko:K00340	ko00190,ko01100,map00190,map01100	M00144	R11945	RC00061	ko00000,ko00001,ko00002,ko01000	3.D.1		iIT341.HP1270	Epsilonproteobacteria	1RH0S@1224,2YPSQ@29547,42VAT@68525,COG0713@1,COG0713@2	NA|NA|NA	C	NDH-1 shuttles electrons from NADH, via FMN and iron- sulfur (Fe-S) centers, to quinones in the respiratory chain. The immediate electron acceptor for the enzyme in this species is believed to be ubiquinone. Couples the redox reaction to proton translocation (for every two electrons transferred, four hydrogen ions are translocated across the cytoplasmic membrane), and thus conserves the redox ene…
533AP_00447	192222.Cj1568c	0.0	1116.3	Epsilonproteobacteria	nuoL		1.6.5.3	ko:K00341	ko00190,ko01100,map00190,map01100	M00144	R11945	RC00061	ko00000,ko00001,ko00002,ko01000	3.D.1			Epsilonproteobacteria	1MW2M@1224,2YN0B@29547,42KZE@68525,COG1009@1,COG1009@2	NA|NA|NA	CP	COG1009 NADH ubiquinone oxidoreductase subunit 5 (chain L) Multisubunit Na H antiporter MnhA subunit
533AP_00446	192222.Cj1567c	1.3e-252	878.6	Epsilonproteobacteria	nuoM		1.6.5.3	ko:K00342	ko00190,ko01100,map00190,map01100	M00144	R11945	RC00061	ko00000,ko00001,ko00002,ko01000	3.D.1			Epsilonproteobacteria	1MV7V@1224,2YMP5@29547,42NGD@68525,COG1008@1,COG1008@2	NA|NA|NA	C	COG1008 NADH ubiquinone oxidoreductase subunit 4 (chain M)
533AP_01415	192222.Cj0460	4.2e-195	687.2	Epsilonproteobacteria	nusA			ko:K02600					ko00000,ko03009,ko03021				Epsilonproteobacteria	1MWT7@1224,2YMJW@29547,42MUW@68525,COG0195@1,COG0195@2	NA|NA|NA	K	Participates in both transcription termination and antitermination
533AP_01090	354242.CJJ81176_0405	3.3e-65	254.2	Epsilonproteobacteria	nusB			ko:K03625					ko00000,ko03009,ko03021				Epsilonproteobacteria	1N94P@1224,2YPFW@29547,42SEA@68525,COG0781@1,COG0781@2	NA|NA|NA	K	Involved in transcription antitermination. Required for transcription of ribosomal RNA (rRNA) genes. Binds specifically to the boxA antiterminator sequence of the ribosomal RNA (rrn) operons
533AP_01432	192222.Cj0473	1.2e-94	352.4	Epsilonproteobacteria	nusG			ko:K02601					ko00000,ko03009,ko03021				Epsilonproteobacteria	1MU14@1224,2YMJK@29547,42MPQ@68525,COG0250@1,COG0250@2	NA|NA|NA	K	Participates in transcription elongation, termination and antitermination
533AP_01500	192222.Cj0096	3.5e-183	647.5	Epsilonproteobacteria	obg			ko:K03979					ko00000,ko01000,ko03009				Epsilonproteobacteria	1MUGZ@1224,2YMGX@29547,42M40@68525,COG0536@1,COG0536@2	NA|NA|NA	S	An essential GTPase which binds GTP, GDP and possibly (p)ppGpp with moderate affinity, with high nucleotide exchange rates and a fairly low GTP hydrolysis rate. Plays a role in control of the cell cycle, stress response, ribosome biogenesis and in those bacteria that undergo differentiation, in morphogenesis control
533AP_01157	192222.Cj0836	1.7e-81	308.5	Epsilonproteobacteria	ogt		2.1.1.63	ko:K00567					ko00000,ko01000,ko03400				Epsilonproteobacteria	1N2YQ@1224,2YPC4@29547,42TN9@68525,COG0350@1,COG0350@2	NA|NA|NA	H	Involved in the cellular defense against the biological effects of O6-methylguanine (O6-MeG) and O4-methylthymine (O4-MeT) in DNA. Repairs the methylated nucleobase in DNA by stoichiometrically transferring the methyl group to a cysteine residue in the enzyme. This is a suicide reaction the enzyme is irreversibly inactivated
533AP_01203	354242.CJJ81176_0899	1.4e-119	435.6	Epsilonproteobacteria													Epsilonproteobacteria	1MY3D@1224,2YT1F@29547,43AGA@68525,COG0745@1,COG0745@2	NA|NA|NA	T	response regulator
533AP_00460	192222.Cj1581c	1.4e-122	445.7	Epsilonproteobacteria	nikW		3.6.3.24	ko:K02031,ko:K15587	ko02010,ko02024,map02010,map02024	M00239,M00440			ko00000,ko00001,ko00002,ko01000,ko02000	3.A.1.5			Epsilonproteobacteria	1R4KB@1224,2YNWK@29547,42M3F@68525,COG0444@1,COG0444@2	NA|NA|NA	EP	ABC transporter, ATP-binding protein
533AP_00310	192222.Cj1478c	3.6e-182	644.0	Epsilonproteobacteria	cadF			ko:K03286					ko00000,ko02000	1.B.6			Epsilonproteobacteria	1R8DG@1224,2YN3X@29547,42NGC@68525,COG2885@1,COG2885@2,COG3637@1,COG3637@2	NA|NA|NA	M	Belongs to the ompA family
533AP_01182	354242.CJJ81176_0877	5.2e-88	330.5	Epsilonproteobacteria	pabA		2.6.1.85	ko:K01664	ko00790,map00790		R01716	RC00010,RC01418	ko00000,ko00001,ko01000				Epsilonproteobacteria	1MV5Y@1224,2YP32@29547,42QTS@68525,COG0512@1,COG0512@2	NA|NA|NA	EH	para-aminobenzoate synthase glutamine amidotransferase component II
533AP_01545	354242.CJJ81176_0068	0.0	1696.0	Epsilonproteobacteria													Epsilonproteobacteria	1MVG5@1224,2YN2S@29547,42PJ2@68525,COG0827@1,COG0827@2,COG1002@1,COG1002@2	NA|NA|NA	LV	TaqI-like C-terminal specificity domain
533AP_01483	192222.Cj0113	1.2e-83	315.8	Epsilonproteobacteria	pal			ko:K03640					ko00000,ko02000	2.C.1.2			Epsilonproteobacteria	1MZTV@1224,2YNYJ@29547,42R5H@68525,COG2885@1,COG2885@2	NA|NA|NA	M	Belongs to the ompA family
533AP_01495	192222.Cj0101	3.3e-147	527.7	Epsilonproteobacteria	parB			ko:K03497					ko00000,ko03000,ko03036,ko04812				Epsilonproteobacteria	1MW2E@1224,2YNN2@29547,42M8S@68525,COG1475@1,COG1475@2	NA|NA|NA	K	Belongs to the ParB family
533AP_00008	354242.CJJ81176_0536	0.0	1281.2	Epsilonproteobacteria	pbpA		2.4.1.129,3.4.16.4	ko:K05366	ko00550,ko01100,ko01501,map00550,map01100,map01501				ko00000,ko00001,ko01000,ko01003,ko01011		GT51		Epsilonproteobacteria	1QTST@1224,2YMMJ@29547,43BJ8@68525,COG0744@1,COG0744@2	NA|NA|NA	M	penicillin-binding protein
533AP_00384	354242.CJJ81176_1393	2.9e-254	884.0	Epsilonproteobacteria	purB2		4.3.2.2	ko:K01756	ko00230,ko00250,ko01100,ko01110,ko01130,map00230,map00250,map01100,map01110,map01130	M00048,M00049	R01083,R04559	RC00379,RC00444,RC00445	ko00000,ko00001,ko00002,ko01000				Epsilonproteobacteria	1MV4B@1224,2YNF6@29547,42MYS@68525,COG0015@1,COG0015@2	NA|NA|NA	F	Belongs to the lyase 1 family. Adenylosuccinate lyase subfamily
533AP_01244	354242.CJJ81176_0939	0.0	1080.1	Epsilonproteobacteria	pckA		4.1.1.49	ko:K01610	ko00010,ko00020,ko00620,ko00710,ko01100,ko01110,ko01120,ko01130,ko01200,map00010,map00020,map00620,map00710,map01100,map01110,map01120,map01130,map01200	M00003,M00170	R00341	RC00002,RC02741	ko00000,ko00001,ko00002,ko01000				Epsilonproteobacteria	1MWXN@1224,2YN1U@29547,42N5Y@68525,COG1866@1,COG1866@2	NA|NA|NA	H	Involved in the gluconeogenesis. Catalyzes the conversion of oxaloacetate (OAA) to phosphoenolpyruvate (PEP) through direct phosphoryl transfer between the nucleoside triphosphate and OAA
533AP_01356	192222.Cj0228c	1.1e-115	422.5	Epsilonproteobacteria	pcm		2.1.1.77	ko:K00573					ko00000,ko01000				Epsilonproteobacteria	1MXQC@1224,2YNXJ@29547,42QSI@68525,COG2518@1,COG2518@2	NA|NA|NA	H	protein-L-isoaspartate O-methyltransferase
533AP_00768	192222.Cj1101	0.0	1263.1	Epsilonproteobacteria	uvrD		3.6.4.12	ko:K03657	ko03420,ko03430,map03420,map03430				ko00000,ko00001,ko01000,ko03400				Epsilonproteobacteria	1MU0G@1224,2YMHD@29547,42MKU@68525,COG0210@1,COG0210@2	NA|NA|NA	L	DNA helicase
533AP_00283	354242.CJJ81176_1498	5.8e-294	1016.5	Epsilonproteobacteria				ko:K03406	ko02020,ko02030,map02020,map02030				ko00000,ko00001,ko02035				Epsilonproteobacteria	1MU9B@1224,2YM8Z@29547,42M22@68525,COG0840@1,COG0840@2	NA|NA|NA	NT	methyl-accepting chemotaxis protein
533AP_00906	354242.CJJ81176_1253	4.2e-203	713.8	Epsilonproteobacteria	pdxA		1.1.1.262	ko:K00097	ko00750,ko01100,map00750,map01100	M00124	R05681,R05837,R07406	RC00089,RC00675,RC01475	ko00000,ko00001,ko00002,ko01000				Epsilonproteobacteria	1MX5W@1224,2YM8Y@29547,42NJJ@68525,COG1995@1,COG1995@2	NA|NA|NA	H	Catalyzes the NAD(P)-dependent oxidation of 4- (phosphohydroxy)-L-threonine (HTP) into 2-amino-3-oxo-4- (phosphohydroxy)butyric acid which spontaneously decarboxylates to form 3-amino-2-oxopropyl phosphate (AHAP)
533AP_00905	192222.Cj1238	2e-135	488.4	Epsilonproteobacteria	pdxJ		2.6.99.2	ko:K03474	ko00750,ko01100,map00750,map01100	M00124	R05838	RC01476	ko00000,ko00001,ko00002,ko01000				Epsilonproteobacteria	1MU9W@1224,2YMSS@29547,42NZY@68525,COG0854@1,COG0854@2	NA|NA|NA	H	Catalyzes the complicated ring closure reaction between the two acyclic compounds 1-deoxy-D-xylulose-5-phosphate (DXP) and 3-amino-2-oxopropyl phosphate (1-amino-acetone-3-phosphate or AAP) to form pyridoxine 5'-phosphate (PNP) and inorganic phosphate
533AP_01233	354242.CJJ81176_0928	1.8e-139	501.9	Epsilonproteobacteria	peb1A	GO:0005575,GO:0005623,GO:0009986,GO:0044464		ko:K02030,ko:K10039	ko02010,map02010	M00228,M00236			ko00000,ko00001,ko00002,ko02000	3.A.1.3			Epsilonproteobacteria	1NZE1@1224,2YMX8@29547,42PN5@68525,COG0834@1,COG0834@2	NA|NA|NA	ET	Belongs to the bacterial solute-binding protein 3 family
533AP_00022	354242.CJJ81176_0550	0.0	1176.0	Epsilonproteobacteria	ftsI		3.4.16.4	ko:K03587	ko00550,ko01501,map00550,map01501				ko00000,ko00001,ko01000,ko01011,ko03036				Epsilonproteobacteria	1MUNY@1224,2YMJ5@29547,42M1T@68525,COG0768@1,COG0768@2	NA|NA|NA	M	Cell division protein FtsI penicillin-binding protein
533AP_01241	192222.Cj0929	1.2e-269	935.3	Epsilonproteobacteria	pepA		3.4.11.1	ko:K01255	ko00480,ko01100,map00480,map01100		R00899,R04951	RC00096,RC00141	ko00000,ko00001,ko01000,ko01002				Epsilonproteobacteria	1MUF9@1224,2YMS0@29547,42M2G@68525,COG0260@1,COG0260@2	NA|NA|NA	E	Presumably involved in the processing and regular turnover of intracellular proteins. Catalyzes the removal of unsubstituted N-terminal amino acids from various peptides
533AP_01615	354242.CJJ81176_0999	1e-237	828.9	Epsilonproteobacteria	pepD			ko:K01270	ko00480,ko01100,map00480,map01100		R00899,R04951	RC00096,RC00141	ko00000,ko00001,ko01000,ko01002				Epsilonproteobacteria	1MUWK@1224,2YMQC@29547,42PS0@68525,COG2195@1,COG2195@2	NA|NA|NA	E	Dipeptidase
533AP_00766	192222.Cj1099	0.0	1108.6	Epsilonproteobacteria	pepF			ko:K08602					ko00000,ko01000,ko01002				Epsilonproteobacteria	1MXAC@1224,2YMNY@29547,42NAD@68525,COG1164@1,COG1164@2	NA|NA|NA	E	oligoendopeptidase F
533AP_00854	192222.Cj1186c	8.1e-93	346.3	Epsilonproteobacteria	petA		1.10.2.2	ko:K00411	ko00190,ko01100,ko02020,ko04260,ko04714,ko04932,ko05010,ko05012,ko05016,map00190,map01100,map02020,map04260,map04714,map04932,map05010,map05012,map05016	M00151,M00152			ko00000,ko00001,ko00002,ko01000				Epsilonproteobacteria	1RAA2@1224,2YNX0@29547,42R5N@68525,COG0723@1,COG0723@2	NA|NA|NA	C	Component of the ubiquinol-cytochrome c reductase complex (complex III or cytochrome b-c1 complex), which is a respiratory chain that generates an electrochemical potential coupled to ATP synthesis
533AP_00853	192222.Cj1185c	5.8e-241	839.7	Epsilonproteobacteria	petB			ko:K00412	ko00190,ko01100,ko02020,ko04260,ko04714,ko04932,ko05010,ko05012,ko05016,map00190,map01100,map02020,map04260,map04714,map04932,map05010,map05012,map05016	M00151,M00152			ko00000,ko00001,ko00002,ko03029				Epsilonproteobacteria	1MV97@1224,2YMXT@29547,42MD6@68525,COG1290@1,COG1290@2	NA|NA|NA	C	Component of the ubiquinol-cytochrome c reductase complex (complex III or cytochrome b-c1 complex), which is a respiratory chain that generates an electrochemical potential coupled to ATP synthesis
533AP_01479	354242.CJJ81176_0152	7.8e-123	446.4	Epsilonproteobacteria	pfs		3.2.2.30,3.2.2.9	ko:K18284	ko00130,ko00270,ko01100,ko01110,ko01230,map00130,map00270,map01100,map01110,map01230	M00034,M00609	R00194,R01401,R10668	RC00063,RC00318	ko00000,ko00001,ko00002,ko01000				Epsilonproteobacteria	1MY5S@1224,2YMHE@29547,42MBG@68525,COG0775@1,COG0775@2	NA|NA|NA	E	Catalyzes the irreversible cleavage of the glycosidic bond in both 5'-methylthioadenosine (MTA) and S- adenosylhomocysteine (SAH AdoHcy) to adenine and the corresponding thioribose, 5'-methylthioribose and S-ribosylhomocysteine, respectively
533AP_00880	192222.Cj1214c	3.3e-132	477.6	Epsilonproteobacteria													Epsilonproteobacteria	1Q4WC@1224,2YMWE@29547,42NFN@68525,COG2863@1,COG2863@2	NA|NA|NA	C	Plasminogen-binding protein pgbA N-terminal
533AP_01104	192222.Cj0396c	5e-171	607.1	Epsilonproteobacteria	pgbB												Epsilonproteobacteria	1PY20@1224,2AGMT@1,2YMQB@29547,316V3@2,42NND@68525	NA|NA|NA
533AP_00258	192222.Cj1535c	2e-230	804.7	Epsilonproteobacteria	pgi		5.3.1.9	ko:K01810	ko00010,ko00030,ko00500,ko00520,ko01100,ko01110,ko01120,ko01130,ko01200,map00010,map00030,map00500,map00520,map01100,map01110,map01120,map01130,map01200	M00001,M00004,M00114	R02739,R02740,R03321	RC00376,RC00563	ko00000,ko00001,ko00002,ko01000,ko04147				Epsilonproteobacteria	1MUFP@1224,2YMKW@29547,42MNB@68525,COG0166@1,COG0166@2	NA|NA|NA	G	Belongs to the GPI family
533AP_00377	192222.Cj1402c	5.6e-225	786.6	Epsilonproteobacteria	pgk		2.7.2.3	ko:K00927	ko00010,ko00710,ko01100,ko01110,ko01120,ko01130,ko01200,ko01230,map00010,map00710,map01100,map01110,map01120,map01130,map01200,map01230	M00001,M00002,M00003,M00165,M00166,M00308,M00552	R01512	RC00002,RC00043	ko00000,ko00001,ko00002,ko01000,ko04147				Epsilonproteobacteria	1MUNU@1224,2YMDF@29547,42N4P@68525,COG0126@1,COG0126@2	NA|NA|NA	F	Belongs to the phosphoglycerate kinase family
533AP_00791	192222.Cj1125c	6.2e-210	736.5	Epsilonproteobacteria	pglA	GO:0003674,GO:0003824,GO:0006464,GO:0006486,GO:0006487,GO:0006807,GO:0008150,GO:0008152,GO:0009058,GO:0009059,GO:0009100,GO:0009101,GO:0009987,GO:0016740,GO:0016757,GO:0016758,GO:0018193,GO:0018196,GO:0018279,GO:0019538,GO:0034645,GO:0036211,GO:0043170,GO:0043412,GO:0043413,GO:0044237,GO:0044238,GO:0044249,GO:0044260,GO:0044267,GO:0070085,GO:0071704,GO:1901135,GO:1901137,GO:1901564,GO:1901566,GO:…	2.4.1.290	ko:K15914			R10188	RC00005,RC00049	ko00000,ko01000,ko01003		GT4		Epsilonproteobacteria	1N0DG@1224,2YMG5@29547,42MJF@68525,COG0438@1,COG0438@2	NA|NA|NA	M	hmm pf00534
533AP_00792	354242.CJJ81176_1143	0.0	1355.9	Epsilonproteobacteria	pglB	GO:0000287,GO:0003674,GO:0003824,GO:0005488,GO:0006464,GO:0006486,GO:0006487,GO:0006807,GO:0008150,GO:0008152,GO:0009058,GO:0009059,GO:0009100,GO:0009101,GO:0009987,GO:0016740,GO:0016757,GO:0018193,GO:0018196,GO:0018279,GO:0019538,GO:0034645,GO:0036211,GO:0043167,GO:0043169,GO:0043170,GO:0043412,GO:0043413,GO:0044237,GO:0044238,GO:0044249,GO:0044260,GO:0044267,GO:0046872,GO:0070085,GO:0071704,GO:…	2.4.99.18,2.4.99.19	ko:K07151,ko:K17251	ko00510,ko00513,ko01100,ko04141,map00510,map00513,map01100,map04141	M00072	R04216,R05976	RC00005,RC00482	ko00000,ko00001,ko00002,ko01000,ko01003		GT66		Epsilonproteobacteria	1R481@1224,2YMU3@29547,42MNZ@68525,COG1287@1,COG1287@2	NA|NA|NA	S	Oligosaccharyl transferase, STT3 subunit
533AP_00790	354242.CJJ81176_1141	2.1e-103	381.7	Epsilonproteobacteria	pglC	GO:0003674,GO:0003824,GO:0006464,GO:0006486,GO:0006487,GO:0006807,GO:0008150,GO:0008152,GO:0009058,GO:0009059,GO:0009100,GO:0009101,GO:0009987,GO:0016740,GO:0016772,GO:0016780,GO:0018193,GO:0018196,GO:0018279,GO:0019538,GO:0034645,GO:0036211,GO:0043170,GO:0043412,GO:0043413,GO:0044237,GO:0044238,GO:0044249,GO:0044260,GO:0044267,GO:0070085,GO:0071704,GO:1901135,GO:1901137,GO:1901564,GO:1901566,GO:…	2.7.8.36	ko:K15915			R10184	RC00002	ko00000,ko01000				Epsilonproteobacteria	1MV6W@1224,2YN7T@29547,42NH8@68525,COG2148@1,COG2148@2	NA|NA|NA	M	Transferase
533AP_00789	354242.CJJ81176_1140	3.4e-106	391.0	Epsilonproteobacteria	pglD	GO:0003674,GO:0003824,GO:0006464,GO:0006486,GO:0006487,GO:0006807,GO:0008150,GO:0008152,GO:0009058,GO:0009059,GO:0009100,GO:0009101,GO:0009987,GO:0016740,GO:0016746,GO:0016747,GO:0018193,GO:0018196,GO:0018279,GO:0019538,GO:0034645,GO:0036211,GO:0043170,GO:0043412,GO:0043413,GO:0044237,GO:0044238,GO:0044249,GO:0044260,GO:0044267,GO:0070085,GO:0071704,GO:1901135,GO:1901137,GO:1901564,GO:1901566,GO:…	2.3.1.203	ko:K15913	ko00520,map00520		R10099	RC00004,RC00166	ko00000,ko00001,ko01000				Epsilonproteobacteria	1MZ7U@1224,2YP6S@29547,42RVS@68525,COG0110@1,COG0110@2	NA|NA|NA	S	sugar O-acyltransferase, sialic acid O-acetyltransferase NeuD family
533AP_00788	354242.CJJ81176_1139	1.6e-216	758.4	Epsilonproteobacteria	pglE		2.6.1.34	ko:K15910	ko00520,map00520				ko00000,ko00001,ko01000				Epsilonproteobacteria	1MUPN@1224,2YMVU@29547,42MJD@68525,COG0399@1,COG0399@2	NA|NA|NA	E	Belongs to the DegT DnrJ EryC1 family
533AP_00787	192222.Cj1120c	0.0	1127.9	Epsilonproteobacteria	pglF		4.2.1.135	ko:K15912	ko00520,map00520				ko00000,ko00001,ko01000				Epsilonproteobacteria	1MWKY@1224,2YMF0@29547,42MMR@68525,COG1086@1,COG1086@2	NA|NA|NA	GM	Polysaccharide biosynthesis protein
533AP_00795	354242.CJJ81176_1146	2.3e-198	698.0	Epsilonproteobacteria	pglH	GO:0003674,GO:0003824,GO:0006464,GO:0006486,GO:0006487,GO:0006807,GO:0008150,GO:0008152,GO:0009058,GO:0009059,GO:0009100,GO:0009101,GO:0009987,GO:0016740,GO:0016757,GO:0016758,GO:0018193,GO:0018196,GO:0018279,GO:0019538,GO:0034645,GO:0036211,GO:0043170,GO:0043412,GO:0043413,GO:0044237,GO:0044238,GO:0044249,GO:0044260,GO:0044267,GO:0070085,GO:0071704,GO:1901135,GO:1901137,GO:1901564,GO:1901566,GO:…	2.4.1.292	ko:K17249					ko00000,ko01000,ko01003		GT4		Epsilonproteobacteria	1QFQQ@1224,2YNP1@29547,42MDA@68525,COG0438@1,COG0438@2	NA|NA|NA	M	General glycosylation pathway protein
533AP_00794	683083.C414_000240103	1.9e-151	542.0	Epsilonproteobacteria	pglI	GO:0003674,GO:0003824,GO:0006464,GO:0006486,GO:0006487,GO:0006807,GO:0008150,GO:0008152,GO:0009058,GO:0009059,GO:0009100,GO:0009101,GO:0009987,GO:0016740,GO:0016757,GO:0016758,GO:0018193,GO:0018196,GO:0018279,GO:0019538,GO:0034645,GO:0036211,GO:0043170,GO:0043412,GO:0043413,GO:0044237,GO:0044238,GO:0044249,GO:0044260,GO:0044267,GO:0046527,GO:0070085,GO:0071704,GO:1901135,GO:1901137,GO:1901564,GO:…	2.4.1.293	ko:K17250					ko00000,ko01000,ko01003		GT2		Epsilonproteobacteria	1R5JQ@1224,2YMCH@29547,43BVH@68525,COG1215@1,COG1215@2	NA|NA|NA	M	hmm pf00535
533AP_00793	354242.CJJ81176_1144	2.7e-202	711.1	Epsilonproteobacteria	pglJ	GO:0003674,GO:0003824,GO:0006464,GO:0006486,GO:0006487,GO:0006807,GO:0008150,GO:0008152,GO:0009058,GO:0009059,GO:0009100,GO:0009101,GO:0009987,GO:0016740,GO:0016757,GO:0016758,GO:0018193,GO:0018196,GO:0018279,GO:0019538,GO:0034645,GO:0036211,GO:0043170,GO:0043412,GO:0043413,GO:0044237,GO:0044238,GO:0044249,GO:0044260,GO:0044267,GO:0070085,GO:0071704,GO:1901135,GO:1901137,GO:1901564,GO:1901566,GO:…	2.4.1.291	ko:K17248					ko00000,ko01000,ko01003		GT4		Epsilonproteobacteria	1QFQQ@1224,2YMBK@29547,42MC8@68525,COG0438@1,COG0438@2	NA|NA|NA	M	glycosyl transferase group 1
533AP_00796	354242.CJJ81176_1147	4e-285	986.9	Epsilonproteobacteria	pglK	GO:0003674,GO:0003824,GO:0005215,GO:0005319,GO:0006464,GO:0006486,GO:0006487,GO:0006807,GO:0006810,GO:0006869,GO:0008150,GO:0008152,GO:0008643,GO:0009058,GO:0009059,GO:0009100,GO:0009101,GO:0009987,GO:0010876,GO:0015221,GO:0015399,GO:0015405,GO:0015437,GO:0015772,GO:0015920,GO:0016462,GO:0016787,GO:0016817,GO:0016818,GO:0016887,GO:0017111,GO:0018193,GO:0018196,GO:0018279,GO:0019538,GO:0022804,GO:…		ko:K06147,ko:K06148					ko00000,ko02000	3.A.1,3.A.1.106,3.A.1.109,3.A.1.21			Epsilonproteobacteria	1MVJD@1224,2YN5G@29547,42PP5@68525,COG1132@1,COG1132@2	NA|NA|NA	P	ABC transporter ATP-binding
533AP_00491	192222.Cj1610	3.3e-78	297.7	Epsilonproteobacteria	pgpA		3.1.3.27	ko:K01095	ko00564,ko01100,map00564,map01100		R02029	RC00017	ko00000,ko00001,ko01000				Epsilonproteobacteria	1MZJA@1224,2YP6U@29547,42RMF@68525,COG1267@1,COG1267@2	NA|NA|NA	I	Lipid phosphatase which dephosphorylates phosphatidylglycerophosphate (PGP) to phosphatidylglycerol (PG)
533AP_00734	192222.Cj1067	9.5e-92	342.8	Epsilonproteobacteria	pgsA		2.7.8.5	ko:K00995	ko00564,ko01100,map00564,map01100		R01801	RC00002,RC00017,RC02795	ko00000,ko00001,ko01000			iIT341.HP1016	Epsilonproteobacteria	1RCZ7@1224,2YNX7@29547,42QQ4@68525,COG0558@1,COG0558@2	NA|NA|NA	I	Belongs to the CDP-alcohol phosphatidyltransferase class-I family
533AP_01003	1367491.BN865_01310	2.8e-249	867.5	Epsilonproteobacteria				ko:K02445,ko:K11382	ko02020,map02020				ko00000,ko00001,ko02000	2.A.1.4.2,2.A.1.4.3			Epsilonproteobacteria	1MX4V@1224,2YP96@29547,42QEQ@68525,COG2271@1,COG2271@2	NA|NA|NA	G	Catalyzes the uptake of glycerol-3-phosphate into the cell with the simultaneous export of inorganic phosphate from the cell
533AP_01027	354242.CJJ81176_0338	5e-201	706.8	Epsilonproteobacteria	pheA		4.2.1.51,5.4.99.5	ko:K14170	ko00400,ko01100,ko01110,ko01130,ko01230,map00400,map01100,map01110,map01130,map01230	M00024,M00025	R00691,R01373,R01715	RC00360,RC03116	ko00000,ko00001,ko00002,ko01000				Epsilonproteobacteria	1MU60@1224,2YNAN@29547,42MGN@68525,COG0077@1,COG0077@2,COG1605@1,COG1605@2	NA|NA|NA	E	Chorismate mutase prephenate dehydratase
533AP_01210	192222.Cj0897c	3.1e-189	667.5	Epsilonproteobacteria	pheS		6.1.1.20	ko:K01889	ko00970,map00970	M00359,M00360	R03660	RC00055,RC00523	ko00000,ko00001,ko00002,ko01000,ko01007,ko03016				Epsilonproteobacteria	1MVD7@1224,2YMC0@29547,42MB0@68525,COG0016@1,COG0016@2	NA|NA|NA	J	Belongs to the class-II aminoacyl-tRNA synthetase family. Phe-tRNA synthetase alpha subunit type 1 subfamily
533AP_01209	354242.CJJ81176_0905	0.0	1497.3	Epsilonproteobacteria	pheT	GO:0005575,GO:0005622,GO:0005623,GO:0005737,GO:0044424,GO:0044464	6.1.1.20	ko:K01890	ko00970,map00970	M00359,M00360	R03660	RC00055,RC00523	ko00000,ko00001,ko00002,ko01000,ko01007,ko03016				Epsilonproteobacteria	1MWKS@1224,2YMAI@29547,42M1G@68525,COG0072@1,COG0072@2,COG0073@1,COG0073@2	NA|NA|NA	J	Belongs to the phenylalanyl-tRNA synthetase beta subunit family. Type 1 subfamily
533AP_00140	354242.CJJ81176_0671	1.5e-228	798.5	Epsilonproteobacteria	cbrR												Epsilonproteobacteria	1MXBG@1224,2YN86@29547,42NGW@68525,COG0745@1,COG0745@2,COG2199@1,COG3706@2	NA|NA|NA	T	Diguanylate cyclase
533AP_01040	354242.CJJ81176_0351	3.4e-180	637.5	Epsilonproteobacteria	plsX		2.3.1.15	ko:K03621	ko00561,ko00564,ko01100,ko01110,map00561,map00564,map01100,map01110	M00089	R00851,R09380	RC00004,RC00039,RC00041	ko00000,ko00001,ko00002,ko01000,ko01004				Epsilonproteobacteria	1MVM3@1224,2YMK2@29547,42NRV@68525,COG0416@1,COG0416@2	NA|NA|NA	I	Catalyzes the reversible formation of acyl-phosphate (acyl-PO(4)) from acyl- acyl-carrier-protein (acyl-ACP). This enzyme utilizes acyl-ACP as fatty acyl donor, but not acyl-CoA
533AP_01067	354242.CJJ81176_0381	4.7e-87	327.4	Epsilonproteobacteria	plsY		2.3.1.15	ko:K08591	ko00561,ko00564,ko01100,ko01110,map00561,map00564,map01100,map01110	M00089	R00851,R09380	RC00004,RC00039,RC00041	ko00000,ko00001,ko00002,ko01000,ko01004				Epsilonproteobacteria	1RD4Z@1224,2YNZZ@29547,42QQP@68525,COG0344@1,COG0344@2	NA|NA|NA	I	Catalyzes the transfer of an acyl group from acyl- phosphate (acyl-PO(4)) to glycerol-3-phosphate (G3P) to form lysophosphatidic acid (LPA). This enzyme utilizes acyl-phosphate as fatty acyl donor, but not acyl-CoA or acyl-ACP
533AP_01358	192222.Cj0230c	1.7e-254	884.8	Epsilonproteobacteria	pncB		6.3.4.21	ko:K00763	ko00760,ko01100,map00760,map01100		R01724	RC00033	ko00000,ko00001,ko01000				Epsilonproteobacteria	1R5W0@1224,2YMKX@29547,42NQQ@68525,COG1488@1,COG1488@2	NA|NA|NA	H	Catalyzes the synthesis of beta-nicotinate D- ribonucleotide from nicotinate and 5-phospho-D-ribose 1-phosphate at the expense of ATP
533AP_00920	354242.CJJ81176_1269	0.0	1365.5	Epsilonproteobacteria	pnp		2.7.7.8	ko:K00962	ko00230,ko00240,ko03018,map00230,map00240,map03018	M00394	R00437,R00438,R00439,R00440	RC02795	ko00000,ko00001,ko00002,ko01000,ko03016,ko03019				Epsilonproteobacteria	1MVB9@1224,2YMPF@29547,42MTZ@68525,COG1185@1,COG1185@2	NA|NA|NA	J	Involved in mRNA degradation. Catalyzes the phosphorolysis of single-stranded polyribonucleotides processively in the 3'- to 5'-direction
533AP_01049	192222.Cj0338c	0.0	1698.7	Epsilonproteobacteria	polA		2.7.7.7	ko:K02335	ko00230,ko00240,ko01100,ko03030,ko03410,ko03420,ko03440,map00230,map00240,map01100,map03030,map03410,map03420,map03440		R00375,R00376,R00377,R00378	RC02795	ko00000,ko00001,ko01000,ko03032,ko03400				Epsilonproteobacteria	1MU31@1224,2YMQV@29547,42NAV@68525,COG0258@1,COG0258@2,COG0749@1,COG0749@2	NA|NA|NA	L	In addition to polymerase activity, this DNA polymerase exhibits 5'-3' exonuclease activity
533AP_01407	354242.CJJ81176_0477	6.2e-137	493.4	Epsilonproteobacteria	dnaQ		2.7.7.7	ko:K02342	ko00230,ko00240,ko01100,ko03030,ko03430,ko03440,map00230,map00240,map01100,map03030,map03430,map03440	M00260	R00375,R00376,R00377,R00378	RC02795	ko00000,ko00001,ko00002,ko01000,ko03032,ko03400				Epsilonproteobacteria	1MV8Z@1224,2YNAG@29547,42MQQ@68525,COG0847@1,COG0847@2	NA|NA|NA	L	dna polymerase iii
533AP_01048	354242.CJJ81176_0359	3.3e-138	497.7	Epsilonproteobacteria	motA			ko:K02556	ko02020,ko02030,ko02040,map02020,map02030,map02040				ko00000,ko00001,ko02000,ko02035	1.A.30.1			Epsilonproteobacteria	1MXK3@1224,2YMT0@29547,42PR1@68525,COG1291@1,COG1291@2	NA|NA|NA	N	forms the ion channels that couple flagellar rotation to proton sodium motive force across the membrane and forms the stator elements of the rotary flagellar machine
533AP_00312	192222.Cj1476c	0.0	2387.8	Epsilonproteobacteria	por		1.2.7.1	ko:K03737	ko00010,ko00020,ko00620,ko00650,ko00720,ko01100,ko01120,ko01130,ko01200,map00010,map00020,map00620,map00650,map00720,map01100,map01120,map01130,map01200	M00173,M00307	R01196,R10866	RC00004,RC02742	br01601,ko00000,ko00001,ko00002,ko01000				Epsilonproteobacteria	1MVM0@1224,2YMD8@29547,42MZ0@68525,COG0674@1,COG0674@2,COG1013@1,COG1013@2,COG1014@1,COG1014@2,COG1143@1,COG1143@2	NA|NA|NA	C	Oxidoreductase required for the transfer of electrons from pyruvate to flavodoxin
533AP_00135	1367491.BN865_14650	4.1e-92	344.0	Epsilonproteobacteria	ppa		3.6.1.1	ko:K01507	ko00190,map00190				ko00000,ko00001,ko01000				Epsilonproteobacteria	1RA2F@1224,2YM8X@29547,42MQB@68525,COG0221@1,COG0221@2	NA|NA|NA	C	Catalyzes the hydrolysis of inorganic pyrophosphate (PPi) forming two phosphate ions
533AP_00311	192222.Cj1477c	1.3e-111	409.1	Epsilonproteobacteria			3.1.3.18	ko:K01091	ko00630,ko01100,ko01110,ko01130,map00630,map01100,map01110,map01130		R01334	RC00017	ko00000,ko00001,ko01000				Epsilonproteobacteria	1RBMZ@1224,2YP44@29547,42RG3@68525,COG0546@1,COG0546@2	NA|NA|NA	S	Hydrolase
533AP_00839	192222.Cj1171c	7.2e-91	339.7	Epsilonproteobacteria	ppiB		5.2.1.8	ko:K03767,ko:K03768	ko01503,ko04217,map01503,map04217				ko00000,ko00001,ko01000,ko03110,ko04147				Epsilonproteobacteria	1R4KH@1224,2YNZU@29547,42R08@68525,COG0652@1,COG0652@2	NA|NA|NA	O	PPIases accelerate the folding of proteins. It catalyzes the cis-trans isomerization of proline imidic peptide bonds in oligopeptides
533AP_00196	354242.CJJ81176_0717	1.1e-246	859.0	Epsilonproteobacteria			5.2.1.8	ko:K03770					ko00000,ko01000,ko03110				Epsilonproteobacteria	1MWV0@1224,2YMFX@29547,42MPK@68525,COG0760@1,COG0760@2	NA|NA|NA	O	peptidylprolyl isomerase
533AP_00104	192222.Cj0604	2.4e-161	574.7	Epsilonproteobacteria	ppk2		2.7.4.1	ko:K22468	ko00190,ko03018,map00190,map03018				ko00000,ko00001,ko01000,ko03019				Epsilonproteobacteria	1MVE2@1224,2YMEG@29547,42M26@68525,COG2326@1,COG2326@2	NA|NA|NA	S	polyphosphate kinase
533AP_00415	192222.Cj1359	0.0	1357.0	Epsilonproteobacteria	ppk		2.7.4.1	ko:K00937	ko00190,ko03018,map00190,map03018				ko00000,ko00001,ko01000,ko03019				Epsilonproteobacteria	1MUM3@1224,2YMKH@29547,42NN7@68525,COG0855@1,COG0855@2	NA|NA|NA	F	Catalyzes the reversible transfer of the terminal phosphate of ATP to form a long-chain polyphosphate (polyP)
533AP_00493	354242.CJJ81176_1599	5.2e-190	670.2	Epsilonproteobacteria	prfA			ko:K02835					ko00000,ko03012				Epsilonproteobacteria	1MV28@1224,2YMD9@29547,42NA3@68525,COG0216@1,COG0216@2	NA|NA|NA	J	Peptide chain release factor 1 directs the termination of translation in response to the peptide chain termination codons UAG and UAA
533AP_00332	192222.Cj1455	7.7e-205	719.5	Epsilonproteobacteria	prfB			ko:K02836					ko00000,ko03012				Epsilonproteobacteria	1MUAW@1224,2YMRD@29547,42MKD@68525,COG1186@1,COG1186@2	NA|NA|NA	J	Peptide chain release factor 2 directs the termination of translation in response to the peptide chain termination codons UGA and UAA
533AP_00173	192222.Cj0684	0.0	1186.8	Epsilonproteobacteria	priA			ko:K04066	ko03440,map03440				ko00000,ko00001,ko01000,ko03400				Epsilonproteobacteria	1MUUZ@1224,2YMIP@29547,42MNH@68525,COG1198@1,COG1198@2	NA|NA|NA	L	Involved in the restart of stalled replication forks. Recognizes and binds the arrested nascent DNA chain at stalled replication forks. It can open the DNA duplex, via its helicase activity, and promote assembly of the primosome and loading of the major replicative helicase DnaB onto DNA
533AP_00784	192222.Cj1117c	2.1e-157	561.6	Epsilonproteobacteria	prmA			ko:K02687					ko00000,ko01000,ko03009				Epsilonproteobacteria	1MUPC@1224,2YNZK@29547,42NSS@68525,COG2264@1,COG2264@2	NA|NA|NA	J	Ribosomal protein L11 methyltransferase
533AP_00055	192222.Cj0558c	1.7e-224	785.0	Epsilonproteobacteria	proA		1.2.1.41	ko:K00147	ko00330,ko00332,ko01100,ko01110,ko01130,ko01230,map00330,map00332,map01100,map01110,map01130,map01230	M00015	R03313	RC00684	ko00000,ko00001,ko00002,ko01000				Epsilonproteobacteria	1MUGJ@1224,2YMC8@29547,42ME0@68525,COG0014@1,COG0014@2	NA|NA|NA	E	Catalyzes the NADPH-dependent reduction of L-glutamate 5-phosphate into L-glutamate 5-semialdehyde and phosphate. The product spontaneously undergoes cyclization to form 1-pyrroline-5- carboxylate
533AP_01499	192222.Cj0097	5.8e-135	486.9	Epsilonproteobacteria	proB		2.7.2.11	ko:K00931	ko00330,ko00332,ko01100,ko01130,ko01230,map00330,map00332,map01100,map01130,map01230	M00015	R00239	RC00002,RC00043	ko00000,ko00001,ko00002,ko01000				Epsilonproteobacteria	1MUBG@1224,2YN5P@29547,42NEA@68525,COG0263@1,COG0263@2	NA|NA|NA	E	Catalyzes the transfer of a phosphate group to glutamate to form L-glutamate 5-phosphate
533AP_00743	192222.Cj1076	7.8e-129	466.5	Epsilonproteobacteria	proC		1.5.1.2	ko:K00286	ko00330,ko01100,ko01110,ko01130,ko01230,map00330,map01100,map01110,map01130,map01230	M00015	R01248,R01251,R03291,R03293	RC00054,RC00083	ko00000,ko00001,ko00002,ko01000				Epsilonproteobacteria	1R5J1@1224,2YNFY@29547,42P7F@68525,COG0345@1,COG0345@2	NA|NA|NA	E	Catalyzes the reduction of 1-pyrroline-5-carboxylate (PCA) to L-proline
533AP_01614	192222.Cj0981c	3.5e-222	777.3	Epsilonproteobacteria	cjaB												Epsilonproteobacteria	1MU46@1224,2YNGW@29547,42P9Z@68525,COG0477@1,COG0477@2	NA|NA|NA	EGP	Sugar (and other) transporter
533AP_01050	192222.Cj0339	1.3e-249	868.6	Epsilonproteobacteria				ko:K08173					ko00000,ko02000	2.A.1.6			Epsilonproteobacteria	1MU46@1224,2YTMB@29547,42QW3@68525,COG0477@1,COG0477@2	NA|NA|NA	P	MFS/sugar transport protein
533AP_01377	354242.CJJ81176_0277	2.7e-241	840.9	Epsilonproteobacteria	proP												Epsilonproteobacteria	1MU46@1224,2YMDH@29547,42MYI@68525,COG0477@1,COG0477@2	NA|NA|NA	EGP	Major facilitator superfamily
533AP_00040	354242.CJJ81176_0568	0.0	1119.8	Epsilonproteobacteria	proS		6.1.1.15	ko:K01881	ko00970,map00970	M00359,M00360	R03661	RC00055,RC00523	ko00000,ko00001,ko00002,ko01000,ko01007,ko03016				Epsilonproteobacteria	1MU7E@1224,2YMKK@29547,42ME5@68525,COG0442@1,COG0442@2	NA|NA|NA	J	Catalyzes the attachment of proline to tRNA(Pro) in a two-step reaction proline is first activated by ATP to form Pro- AMP and then transferred to the acceptor end of tRNA(Pro). As ProRS can inadvertently accommodate and process non-cognate amino acids such as alanine and cysteine, to avoid such errors it has two additional distinct editing activities against alanine. One activity is designated a…
533AP_01230	354242.CJJ81176_0925	7.8e-166	589.7	Epsilonproteobacteria	prs		2.7.6.1	ko:K00948	ko00030,ko00230,ko01100,ko01110,ko01120,ko01130,ko01200,ko01230,map00030,map00230,map01100,map01110,map01120,map01130,map01200,map01230	M00005	R01049	RC00002,RC00078	ko00000,ko00001,ko00002,ko01000				Epsilonproteobacteria	1MW21@1224,2YMPY@29547,42MI2@68525,COG0462@1,COG0462@2	NA|NA|NA	F	Involved in the biosynthesis of the central metabolite phospho-alpha-D-ribosyl-1-pyrophosphate (PRPP) via the transfer of pyrophosphoryl group from ATP to 1-hydroxyl of ribose-5-phosphate (Rib-5-P)
533AP_00782	192222.Cj1115c	6e-90	337.0	Epsilonproteobacteria			4.1.1.65	ko:K01613	ko00564,ko01100,ko01110,map00564,map01100,map01110	M00093	R02055	RC00299	ko00000,ko00001,ko00002,ko01000				Epsilonproteobacteria	1P7K4@1224,2YPVS@29547,42TG5@68525,COG0688@1,COG0688@2	NA|NA|NA	I	phosphatidylserine
533AP_01168	354242.CJJ81176_0863	1.3e-148	532.3	Epsilonproteobacteria	psd		4.1.1.65	ko:K01613	ko00564,ko01100,ko01110,map00564,map01100,map01110	M00093	R02055	RC00299	ko00000,ko00001,ko00002,ko01000				Epsilonproteobacteria	1MVT4@1224,2YNM3@29547,42PAW@68525,COG0688@1,COG0688@2	NA|NA|NA	I	Catalyzes the formation of phosphatidylethanolamine (PtdEtn) from phosphatidylserine (PtdSer)
533AP_00961	192222.Cj1293	6.4e-190	669.8	Epsilonproteobacteria	pseB		4.2.1.115	ko:K15894	ko00520,map00520		R09697	RC02609	ko00000,ko00001,ko01000				Epsilonproteobacteria	1MWKY@1224,2YME6@29547,42M4P@68525,COG1086@1,COG1086@2	NA|NA|NA	M	UDP-N-acetylglucosamine 4,6-dehydratase
533AP_00962	192222.Cj1294	1.5e-208	731.9	Epsilonproteobacteria	pseC		2.6.1.92	ko:K15895	ko00520,map00520		R09825	RC00006,RC00781	ko00000,ko00001,ko01000				Epsilonproteobacteria	1MUPN@1224,2YMNH@29547,42MTX@68525,COG0399@1,COG0399@2	NA|NA|NA	E	Belongs to the DegT DnrJ EryC1 family
533AP_00116	354242.CJJ81176_0645	1.1e-133	482.6	Epsilonproteobacteria	pstB		3.6.3.27	ko:K02036	ko02010,map02010	M00222			ko00000,ko00001,ko00002,ko01000,ko02000	3.A.1.7			Epsilonproteobacteria	1MU16@1224,2YMQ7@29547,42MWA@68525,COG1117@1,COG1117@2	NA|NA|NA	P	Part of the ABC transporter complex PstSACB involved in phosphate import. Responsible for energy coupling to the transport system
533AP_00114	192222.Cj0614	5.7e-153	547.0	Epsilonproteobacteria	pstC			ko:K02037	ko02010,map02010	M00222			ko00000,ko00001,ko00002,ko02000	3.A.1.7			Epsilonproteobacteria	1MVKP@1224,2YN3F@29547,42N2N@68525,COG0573@1,COG0573@2	NA|NA|NA	P	probably responsible for the translocation of the substrate across the membrane
533AP_01023	192222.Cj0312	1.4e-95	355.5	Epsilonproteobacteria	pth		3.1.1.29	ko:K01056					ko00000,ko01000,ko03012				Epsilonproteobacteria	1MX1P@1224,2YP7I@29547,42RGU@68525,COG0193@1,COG0193@2	NA|NA|NA	J	The natural substrate for this enzyme may be peptidyl- tRNAs which drop off the ribosome during protein synthesis
533AP_00368	354242.CJJ81176_1410	3.6e-260	903.7	Epsilonproteobacteria													Epsilonproteobacteria	1MV75@1224,2YMSP@29547,42NH2@68525,COG2124@1,COG2124@2	NA|NA|NA	C	Belongs to the cytochrome P450 family
533AP_00290	354242.CJJ81176_1490	2.4e-242	844.3	Epsilonproteobacteria	purA		6.3.4.4	ko:K01939	ko00230,ko00250,ko01100,map00230,map00250,map01100	M00049	R01135	RC00458,RC00459	ko00000,ko00001,ko00002,ko01000				Epsilonproteobacteria	1MU5B@1224,2YMCM@29547,42M9E@68525,COG0104@1,COG0104@2	NA|NA|NA	F	Plays an important role in the de novo pathway of purine nucleotide biosynthesis. Catalyzes the first committed step in the biosynthesis of AMP from IMP
533AP_00644	192222.Cj0023	1.5e-234	818.5	Epsilonproteobacteria	purB		4.3.2.2	ko:K01756	ko00230,ko00250,ko01100,ko01110,ko01130,map00230,map00250,map01100,map01110,map01130	M00048,M00049	R01083,R04559	RC00379,RC00444,RC00445	ko00000,ko00001,ko00002,ko01000				Epsilonproteobacteria	1MV4B@1224,2YMZ5@29547,42MYS@68525,COG0015@1,COG0015@2	NA|NA|NA	F	Belongs to the lyase 1 family. Adenylosuccinate lyase subfamily
533AP_00012	354242.CJJ81176_0540	4.4e-129	467.2	Epsilonproteobacteria	purC		6.3.2.6	ko:K01923	ko00230,ko01100,ko01110,ko01130,map00230,map01100,map01110,map01130	M00048	R04591	RC00064,RC00162	ko00000,ko00001,ko00002,ko01000				Epsilonproteobacteria	1MUR9@1224,2YN5T@29547,42M8A@68525,COG0152@1,COG0152@2	NA|NA|NA	F	Belongs to the SAICAR synthetase family
533AP_00917	192222.Cj1250	9.6e-236	822.4	Epsilonproteobacteria	purD		6.3.4.13	ko:K01945	ko00230,ko01100,ko01110,ko01130,map00230,map01100,map01110,map01130	M00048	R04144	RC00090,RC00166	ko00000,ko00001,ko00002,ko01000				Epsilonproteobacteria	1MUAH@1224,2YMR4@29547,42MCI@68525,COG0151@1,COG0151@2	NA|NA|NA	F	Belongs to the GARS family
533AP_00204	192222.Cj0702	3.2e-78	297.7	Epsilonproteobacteria	purE		5.4.99.18	ko:K01588	ko00230,ko01100,ko01110,ko01130,map00230,map01100,map01110,map01130	M00048	R07405	RC01947	ko00000,ko00001,ko00002,ko01000				Epsilonproteobacteria	1RCWJ@1224,2YNW0@29547,42QTK@68525,COG0041@1,COG0041@2	NA|NA|NA	F	Catalyzes the conversion of N5-carboxyaminoimidazole ribonucleotide (N5-CAIR) to 4-carboxy-5-aminoimidazole ribonucleotide (CAIR)
533AP_01335	192222.Cj0196c	4.3e-250	870.2	Epsilonproteobacteria	purF		2.4.2.14	ko:K00764	ko00230,ko00250,ko01100,ko01110,ko01130,map00230,map00250,map01100,map01110,map01130	M00048	R01072	RC00010,RC02724,RC02752	ko00000,ko00001,ko00002,ko01000,ko01002				Epsilonproteobacteria	1MU0V@1224,2YMF9@29547,42MDB@68525,COG0034@1,COG0034@2	NA|NA|NA	F	Catalyzes the formation of phosphoribosylamine from phosphoribosylpyrophosphate (PRPP) and glutamine
533AP_01279	192222.Cj0953c	2e-288	997.7	Epsilonproteobacteria	purH		2.1.2.3,3.5.4.10	ko:K00602	ko00230,ko00670,ko01100,ko01110,ko01130,ko01523,map00230,map00670,map01100,map01110,map01130,map01523	M00048	R01127,R04560	RC00026,RC00263,RC00456	ko00000,ko00001,ko00002,ko01000,ko04147				Epsilonproteobacteria	1MUDQ@1224,2YN13@29547,42MV4@68525,COG0138@1,COG0138@2	NA|NA|NA	F	Bifunctional purine biosynthesis protein PurH
533AP_01281	354242.CJJ81176_0978	0.0	1437.6	Epsilonproteobacteria	purL		6.3.5.3	ko:K01952	ko00230,ko01100,ko01110,ko01130,map00230,map01100,map01110,map01130	M00048	R04463	RC00010,RC01160	ko00000,ko00001,ko00002,ko01000				Epsilonproteobacteria	1MYN4@1224,2YMHZ@29547,42M08@68525,COG0046@1,COG0046@2	NA|NA|NA	F	Part of the phosphoribosylformylglycinamidine synthase complex involved in the purines biosynthetic pathway. Catalyzes the ATP-dependent conversion of formylglycinamide ribonucleotide (FGAR) and glutamine to yield formylglycinamidine ribonucleotide (FGAM) and glutamate. The FGAM synthase complex is composed of three subunits. PurQ produces an ammonia molecule by converting glutamine to glutamate.…
533AP_00264	354242.CJJ81176_1514	8.8e-184	649.4	Epsilonproteobacteria	purM		6.3.3.1	ko:K01933	ko00230,ko01100,ko01110,ko01130,map00230,map01100,map01110,map01130	M00048	R04208	RC01100	ko00000,ko00001,ko00002,ko01000				Epsilonproteobacteria	1MURG@1224,2YMNC@29547,42KZT@68525,COG0150@1,COG0150@2	NA|NA|NA	F	Phosphoribosylformylglycinamidine cyclo-ligase
533AP_01326	354242.CJJ81176_0218	3.8e-99	367.5	Epsilonproteobacteria	purN		2.1.2.2	ko:K11175	ko00230,ko00670,ko01100,ko01110,ko01130,map00230,map00670,map01100,map01110,map01130	M00048	R04325,R04326	RC00026,RC00197,RC01128	ko00000,ko00001,ko00002,ko01000				Epsilonproteobacteria	1MWN1@1224,2YNU1@29547,42R30@68525,COG0299@1,COG0299@2	NA|NA|NA	F	Catalyzes the transfer of a formyl group from 10- formyltetrahydrofolate to 5-phospho-ribosyl-glycinamide (GAR), producing 5-phospho-ribosyl-N-formylglycinamide (FGAR) and tetrahydrofolate
533AP_00014	354242.CJJ81176_0542	1.2e-120	439.1	Epsilonproteobacteria	purQ		6.3.5.3	ko:K01952	ko00230,ko01100,ko01110,ko01130,map00230,map01100,map01110,map01130	M00048	R04463	RC00010,RC01160	ko00000,ko00001,ko00002,ko01000				Epsilonproteobacteria	1MU4Y@1224,2YMTM@29547,42MNY@68525,COG0047@1,COG0047@2	NA|NA|NA	F	Part of the phosphoribosylformylglycinamidine synthase complex involved in the purines biosynthetic pathway. Catalyzes the ATP-dependent conversion of formylglycinamide ribonucleotide (FGAR) and glutamine to yield formylglycinamidine ribonucleotide (FGAM) and glutamate. The FGAM synthase complex is composed of three subunits. PurQ produces an ammonia molecule by converting glutamine to glutamate.…
533AP_00013	354242.CJJ81176_0541	9.2e-34	149.1	Epsilonproteobacteria	purS		6.3.5.3	ko:K01952	ko00230,ko01100,ko01110,ko01130,map00230,map01100,map01110,map01130	M00048	R04463	RC00010,RC01160	ko00000,ko00001,ko00002,ko01000				Epsilonproteobacteria	1N83G@1224,2YQ9B@29547,42V3S@68525,COG1828@1,COG1828@2	NA|NA|NA	F	Part of the phosphoribosylformylglycinamidine synthase complex involved in the purines biosynthetic pathway. Catalyzes the ATP-dependent conversion of formylglycinamide ribonucleotide (FGAR) and glutamine to yield formylglycinamidine ribonucleotide (FGAM) and glutamate. The FGAM synthase complex is composed of three subunits. PurQ produces an ammonia molecule by converting glutamine to glutamate.…
533AP_01554	354242.CJJ81176_0811	1.2e-154	552.4	Epsilonproteobacteria	purU		3.5.1.10	ko:K01433	ko00630,ko00670,map00630,map00670		R00944	RC00026,RC00111	ko00000,ko00001,ko01000				Epsilonproteobacteria	1MVCF@1224,2YMX5@29547,42MPM@68525,COG0788@1,COG0788@2	NA|NA|NA	F	Catalyzes the hydrolysis of 10-formyltetrahydrofolate (formyl-FH4) to formate and tetrahydrofolate (FH4)
533AP_00287	192222.Cj1502c	2.6e-264	917.5	Epsilonproteobacteria	putP			ko:K11928					ko00000,ko02000	2.A.21.2			Epsilonproteobacteria	1MUBI@1224,2YMU2@29547,42N9T@68525,COG0591@1,COG0591@2	NA|NA|NA	E	Belongs to the sodium solute symporter (SSF) (TC 2.A.21) family
533AP_01100	192222.Cj0392c	1.4e-259	901.7	Epsilonproteobacteria	pyk		2.7.1.40	ko:K00873	ko00010,ko00230,ko00620,ko01100,ko01110,ko01120,ko01130,ko01200,ko01230,ko04922,ko04930,ko05165,ko05203,ko05230,map00010,map00230,map00620,map01100,map01110,map01120,map01130,map01200,map01230,map04922,map04930,map05165,map05203,map05230	M00001,M00002,M00049,M00050	R00200,R00430,R01138,R01858,R02320	RC00002,RC00015	ko00000,ko00001,ko00002,ko01000,ko04131,ko04147				Epsilonproteobacteria	1MU21@1224,2YMCR@29547,42N30@68525,COG0469@1,COG0469@2	NA|NA|NA	G	Belongs to the pyruvate kinase family
533AP_00765	354242.CJJ81176_1116	2.9e-162	577.8	Epsilonproteobacteria	pyrB		2.1.3.2	ko:K00609	ko00240,ko00250,ko01100,map00240,map00250,map01100	M00051	R01397	RC00064,RC02850	ko00000,ko00001,ko00002,ko01000				Epsilonproteobacteria	1MWAB@1224,2YN8M@29547,42NMR@68525,COG0540@1,COG0540@2	NA|NA|NA	F	Belongs to the ATCase OTCase family
533AP_00863	354242.CJJ81176_1210	9.4e-217	759.2	Epsilonproteobacteria	pyrC		3.5.2.3	ko:K01465	ko00240,ko01100,map00240,map01100	M00051	R01993	RC00632	ko00000,ko00001,ko00002,ko01000				Epsilonproteobacteria	1MVXY@1224,2YNG4@29547,42MJ9@68525,COG0044@1,COG0044@2	NA|NA|NA	F	Belongs to the metallo-dependent hydrolases superfamily. DHOase family. Class I DHOase subfamily
533AP_01599	192222.Cj0804	5.7e-197	693.3	Epsilonproteobacteria	pyrD		1.3.5.2	ko:K00254	ko00240,ko01100,map00240,map01100	M00051	R01868	RC00051	ko00000,ko00001,ko00002,ko01000				Epsilonproteobacteria	1MU7C@1224,2YMYR@29547,42M46@68525,COG0167@1,COG0167@2	NA|NA|NA	F	Catalyzes the conversion of dihydroorotate to orotate with quinone as electron acceptor
533AP_01361	192222.Cj0233c	2.7e-111	407.9	Epsilonproteobacteria	pyrE		2.4.2.10	ko:K00762	ko00240,ko01100,map00240,map01100	M00051	R01870	RC00611	ko00000,ko00001,ko00002,ko01000				Epsilonproteobacteria	1RIC5@1224,2YMTS@29547,42M91@68525,COG0461@1,COG0461@2	NA|NA|NA	F	Catalyzes the transfer of a ribosyl phosphate group from 5-phosphoribose 1-diphosphate to orotate, leading to the formation of orotidine monophosphate (OMP)
533AP_00648	354242.CJJ81176_0054	1.7e-309	1067.8	Epsilonproteobacteria	pyrG		6.3.4.2	ko:K01937	ko00240,ko01100,map00240,map01100	M00052	R00571,R00573	RC00010,RC00074	ko00000,ko00001,ko00002,ko01000				Epsilonproteobacteria	1MUIT@1224,2YMUF@29547,42MEU@68525,COG0504@1,COG0504@2	NA|NA|NA	F	Catalyzes the ATP-dependent amination of UTP to CTP with either L-glutamine or ammonia as the source of nitrogen. Regulates intracellular CTP levels through interactions with the four ribonucleotide triphosphates
533AP_00941	354242.CJJ81176_1290	2.7e-126	458.0	Epsilonproteobacteria	pyrH		2.7.4.22	ko:K09903	ko00240,ko01100,map00240,map01100		R00158	RC00002	ko00000,ko00001,ko01000				Epsilonproteobacteria	1MV3N@1224,2YMCQ@29547,42M3X@68525,COG0528@1,COG0528@2	NA|NA|NA	F	Catalyzes the reversible phosphorylation of UMP to UDP
533AP_00077	192222.Cj0577c	3.6e-196	690.6	Epsilonproteobacteria	queA		2.4.99.17	ko:K07568					ko00000,ko01000,ko03016				Epsilonproteobacteria	1MUH3@1224,2YMCT@29547,42MMG@68525,COG0809@1,COG0809@2	NA|NA|NA	F	Transfers and isomerizes the ribose moiety from AdoMet to the 7-aminomethyl group of 7-deazaguanine (preQ1-tRNA) to give epoxyqueuosine (oQ-tRNA)
533AP_00637	192222.Cj0016	1.5e-123	448.7	Epsilonproteobacteria	queC		6.3.4.20	ko:K06920	ko00790,ko01100,map00790,map01100		R09978	RC00959	ko00000,ko00001,ko01000,ko03016				Epsilonproteobacteria	1MU5V@1224,2YMGA@29547,42MKZ@68525,COG0603@1,COG0603@2	NA|NA|NA	F	Catalyzes the ATP-dependent conversion of 7-carboxy-7- deazaguanine (CDG) to 7-cyano-7-deazaguanine (preQ(0))
533AP_01306	354242.CJJ81176_0196	5.8e-140	503.4	Epsilonproteobacteria	queE		4.3.99.3	ko:K10026	ko00790,ko01100,map00790,map01100		R10002	RC02989	ko00000,ko00001,ko01000,ko03016				Epsilonproteobacteria	1PDNI@1224,2YN2N@29547,42R24@68525,COG0602@1,COG0602@2	NA|NA|NA	H	Catalyzes the complex heterocyclic radical-mediated conversion of 6-carboxy-5,6,7,8-tetrahydropterin (CPH4) to 7- carboxy-7-deazaguanine (CDG), a step common to the biosynthetic pathways of all 7-deazapurine-containing compounds
533AP_00620	192222.Cj1724c	2.5e-70	271.2	Epsilonproteobacteria	queF		1.7.1.13	ko:K09457	ko00790,ko01100,map00790,map01100		R07605	RC01875	ko00000,ko00001,ko01000,ko03016				Epsilonproteobacteria	1MW0M@1224,2YP5I@29547,42RDZ@68525,COG0780@1,COG0780@2	NA|NA|NA	S	Catalyzes the NADPH-dependent reduction of 7-cyano-7- deazaguanine (preQ0) to 7-aminomethyl-7-deazaguanine (preQ1)
533AP_00983	192222.Cj0272	2.1e-207	728.0	Epsilonproteobacteria	queH		1.17.99.6	ko:K09765					ko00000,ko01000,ko03016				Epsilonproteobacteria	1MUG5@1224,2YN69@29547,42M1E@68525,COG1636@1,COG1636@2	NA|NA|NA	C	Catalyzes the conversion of epoxyqueuosine (oQ) to queuosine (Q), which is a hypermodified base found in the wobble positions of tRNA(Asp), tRNA(Asn), tRNA(His) and tRNA(Tyr)
533AP_00872	192222.Cj1205c	1.1e-245	855.5	Epsilonproteobacteria	radA			ko:K04485					ko00000,ko03400				Epsilonproteobacteria	1MUJQ@1224,2YMAP@29547,42MG8@68525,COG1066@1,COG1066@2	NA|NA|NA	O	DNA-dependent ATPase involved in processing of recombination intermediates, plays a role in repairing DNA breaks. Stimulates the branch migration of RecA-mediated strand transfer reactions, allowing the 3' invading strand to extend heteroduplex DNA faster. Binds ssDNA in the presence of ADP but not other nucleotides, has ATPase activity that is stimulated by ssDNA and various branched DNA structu…
533AP_01459	192222.Cj0137	4.8e-63	246.9	Epsilonproteobacteria	rbfA			ko:K02834					ko00000,ko03009				Epsilonproteobacteria	1Q48R@1224,2YPZY@29547,42UQE@68525,COG0858@1,COG0858@2	NA|NA|NA	J	One of several proteins that assist in the late maturation steps of the functional core of the 30S ribosomal subunit. Associates with free 30S ribosomal subunits (but not with 30S subunits that are part of 70S ribosomes or polysomes). Required for efficient processing of 16S rRNA. May interact with the 5'-terminal helix region of 16S rRNA
533AP_00633	192222.Cj0012c	4.5e-112	410.6	Epsilonproteobacteria	rrc												Epsilonproteobacteria	1R9WG@1224,2YT86@29547,42N9V@68525,COG1592@1,COG1592@2	NA|NA|NA	C	Desulfoferrodoxin, N-terminal domain
533AP_00994	192222.Cj0284c	0.0	1291.9	Epsilonproteobacteria	cheA		2.7.13.3	ko:K03407	ko02020,ko02030,map02020,map02030	M00506			ko00000,ko00001,ko00002,ko01000,ko01001,ko02022,ko02035				Epsilonproteobacteria	1MUAG@1224,2YMB9@29547,42M6Q@68525,COG0643@1,COG0643@2,COG0745@1,COG0745@2,COG2198@1,COG2198@2	NA|NA|NA	T	chemotaxis protein
533AP_00562	192222.Cj1673c	1.5e-189	668.7	Epsilonproteobacteria	recA	GO:0006139,GO:0006259,GO:0006281,GO:0006725,GO:0006807,GO:0006950,GO:0006974,GO:0008150,GO:0008152,GO:0009987,GO:0033554,GO:0034641,GO:0043170,GO:0044237,GO:0044238,GO:0044260,GO:0046483,GO:0050896,GO:0051716,GO:0071704,GO:0090304,GO:1901360		ko:K03553	ko03440,map03440	M00729			ko00000,ko00001,ko00002,ko03400				Epsilonproteobacteria	1MU3C@1224,2YN4V@29547,42M69@68525,COG0468@1,COG0468@2	NA|NA|NA	L	Can catalyze the hydrolysis of ATP in the presence of single-stranded DNA, the ATP-dependent uptake of single-stranded DNA by duplex DNA, and the ATP-dependent hybridization of homologous single-stranded DNAs. It interacts with LexA causing its activation and leading to its autocatalytic cleavage
533AP_01272	354242.CJJ81176_0969	1.5e-250	871.7	Epsilonproteobacteria													Epsilonproteobacteria	1QCFP@1224,2YMK5@29547,42NH5@68525,COG0507@1,COG0507@2	NA|NA|NA	L	COG0507 ATP-dependent exoDNAse (exonuclease V) alpha subunit - helicase superfamily I member
533AP_01419	192222.Cj0464	0.0	1191.4	Epsilonproteobacteria	recG		3.6.4.12	ko:K03655	ko03440,map03440				ko00000,ko00001,ko01000,ko03400				Epsilonproteobacteria	1MWN2@1224,2YMBT@29547,42NF8@68525,COG1200@1,COG1200@2	NA|NA|NA	L	ATP-dependent DNA helicase
533AP_00649	354242.CJJ81176_0055	1.4e-297	1028.1	Epsilonproteobacteria	recJ			ko:K07462	ko03410,ko03430,ko03440,map03410,map03430,map03440				ko00000,ko00001,ko01000,ko03400				Epsilonproteobacteria	1MU1M@1224,2YMXD@29547,42MYF@68525,COG0608@1,COG0608@2	NA|NA|NA	L	Single-stranded-DNA-specific exonuclease (RecJ)
533AP_00139	192222.Cj0642	9.9e-243	845.9	Epsilonproteobacteria	recN			ko:K03631					ko00000,ko03400				Epsilonproteobacteria	1MUNP@1224,2YN1V@29547,42N50@68525,COG0497@1,COG0497@2	NA|NA|NA	L	May be involved in recombinational repair of damaged DNA
533AP_00930	354242.CJJ81176_1279	1.6e-100	372.1	Epsilonproteobacteria	recR			ko:K06187	ko03440,map03440				ko00000,ko00001,ko03400				Epsilonproteobacteria	1MV9Q@1224,2YNXZ@29547,42QZJ@68525,COG0353@1,COG0353@2	NA|NA|NA	L	May play a role in DNA repair. It seems to be involved in an RecBC-independent recombinational process of DNA repair. It may act with RecF and RecO
533AP_00928	192222.Cj1261	3.2e-121	441.0	Epsilonproteobacteria	racR			ko:K02483					ko00000,ko02022				Epsilonproteobacteria	1MY3D@1224,2YME4@29547,42MG4@68525,COG0745@1,COG0745@2	NA|NA|NA	K	response regulator
533AP_00894	192222.Cj1227c	1.6e-120	438.7	Epsilonproteobacteria	cprR			ko:K02483					ko00000,ko02022				Epsilonproteobacteria	1MY3D@1224,2YME4@29547,42MG4@68525,COG0745@1,COG0745@2	NA|NA|NA	K	response regulator
533AP_00939	192222.Cj1272c	0.0	1446.8	Epsilonproteobacteria	spoT		2.7.6.5,3.1.7.2	ko:K01139	ko00230,map00230		R00336,R00429	RC00002,RC00078	ko00000,ko00001,ko01000,ko03009				Epsilonproteobacteria	1MU44@1224,2YN2C@29547,42M6W@68525,COG0317@1,COG0317@2	NA|NA|NA	KT	In eubacteria ppGpp (guanosine 3'-diphosphate 5-' diphosphate) is a mediator of the stringent response that coordinates a variety of cellular activities in response to changes in nutritional abundance
533AP_00874	192222.Cj1207c	1.4e-98	365.5	Epsilonproteobacteria	resA												Epsilonproteobacteria	1RKKW@1224,2YPQV@29547,42SHJ@68525,COG0526@1,COG0526@2	NA|NA|NA	CO	Thioredoxin-like
533AP_00549	192222.Cj1664	3.9e-84	317.4	Epsilonproteobacteria													Epsilonproteobacteria	1QDMY@1224,2YPRZ@29547,42T97@68525,COG0526@1,COG0526@2	NA|NA|NA	CO	Thioredoxin-like
533AP_00799	354242.CJJ81176_1150	3.4e-186	657.5	Epsilonproteobacteria	waaC			ko:K02841	ko00540,ko01100,map00540,map01100	M00080			ko00000,ko00001,ko00002,ko01000,ko01003,ko01005		GT9		Epsilonproteobacteria	1MYZA@1224,2YN5U@29547,42NRP@68525,COG0859@1,COG0859@2	NA|NA|NA	M	lipopolysaccharide heptosyltransferase
533AP_00816	354242.CJJ81176_1164	3.7e-171	607.4	Epsilonproteobacteria	waaF			ko:K02843	ko00540,ko01100,map00540,map01100	M00080			ko00000,ko00001,ko00002,ko01000,ko01003,ko01005		GT9		Epsilonproteobacteria	1MXA2@1224,2YME1@29547,42NEW@68525,COG0859@1,COG0859@2	NA|NA|NA	M	heptosyltransferase ii
533AP_00826	354242.CJJ81176_1173	3e-240	837.4	Epsilonproteobacteria	rho			ko:K03628	ko03018,map03018				ko00000,ko00001,ko03019,ko03021				Epsilonproteobacteria	1MUCF@1224,2YMCI@29547,42M15@68525,COG1158@1,COG1158@2	NA|NA|NA	K	Facilitates transcription termination by a mechanism that involves Rho binding to the nascent RNA, activation of Rho's RNA-dependent ATPase activity, and release of the mRNA from the DNA template
533AP_00658	354242.CJJ81176_1014	5.6e-103	380.2	Epsilonproteobacteria	ribA		3.5.4.25	ko:K01497	ko00740,ko00790,ko01100,ko01110,ko02024,map00740,map00790,map01100,map01110,map02024	M00125	R00425	RC00293,RC02504	ko00000,ko00001,ko00002,ko01000				Epsilonproteobacteria	1MWZR@1224,2YM8K@29547,42N2Q@68525,COG0807@1,COG0807@2	NA|NA|NA	F	Catalyzes the conversion of GTP to 2,5-diamino-6- ribosylamino-4(3H)-pyrimidinone 5'-phosphate (DARP), formate and pyrophosphate
533AP_00072	192222.Cj0572	1.2e-191	675.6	Epsilonproteobacteria	ribB		3.5.4.25,4.1.99.12	ko:K14652	ko00740,ko00790,ko01100,ko01110,map00740,map00790,map01100,map01110	M00125,M00840	R00425,R07281	RC00293,RC01792,RC01815,RC02504	ko00000,ko00001,ko00002,ko01000				Epsilonproteobacteria	1MU8P@1224,2YMUA@29547,42N1C@68525,COG0108@1,COG0108@2,COG0807@1,COG0807@2	NA|NA|NA	H	Catalyzes the conversion of D-ribulose 5-phosphate to formate and 3,4-dihydroxy-2-butanone 4-phosphate
533AP_00507	354242.CJJ81176_1613	1e-184	652.5	Epsilonproteobacteria	ribD		1.1.1.193,3.5.4.26	ko:K11752	ko00740,ko01100,ko01110,ko02024,map00740,map01100,map01110,map02024	M00125	R03458,R03459	RC00204,RC00933	ko00000,ko00001,ko00002,ko01000				Epsilonproteobacteria	1MUWT@1224,2YMPP@29547,42NBS@68525,COG0117@1,COG0117@2,COG1985@1,COG1985@2	NA|NA|NA	H	riboflavin biosynthesis protein
533AP_00884	354242.CJJ81176_1231	6.8e-110	403.3	Epsilonproteobacteria	ribE		2.5.1.9	ko:K00793	ko00740,ko01100,ko01110,map00740,map01100,map01110	M00125	R00066	RC00958,RC00960	ko00000,ko00001,ko00002,ko01000				Epsilonproteobacteria	1MUMB@1224,2YNYN@29547,42QT1@68525,COG0307@1,COG0307@2	NA|NA|NA	H	riboflavin synthase alpha
533AP_00089	354242.CJJ81176_0617	1.7e-151	542.0	Epsilonproteobacteria	ribF		2.7.1.26,2.7.7.2	ko:K11753	ko00740,ko01100,ko01110,map00740,map01100,map01110	M00125	R00161,R00549	RC00002,RC00017	ko00000,ko00001,ko00002,ko01000				Epsilonproteobacteria	1MV9I@1224,2YMFH@29547,42MV7@68525,COG0196@1,COG0196@2	NA|NA|NA	H	Belongs to the ribF family
533AP_01091	192222.Cj0383c	1.5e-80	305.4	Epsilonproteobacteria	ribH		2.5.1.78	ko:K00794	ko00740,ko01100,ko01110,map00740,map01100,map01110	M00125	R04457	RC00960	ko00000,ko00001,ko00002,ko01000				Epsilonproteobacteria	1RD9J@1224,2YNVK@29547,42RQ6@68525,COG0054@1,COG0054@2	NA|NA|NA	H	Catalyzes the formation of 6,7-dimethyl-8- ribityllumazine by condensation of 5-amino-6-(D- ribitylamino)uracil with 3,4-dihydroxy-2-butanone 4-phosphate. This is the penultimate step in the biosynthesis of riboflavin
533AP_01093	192222.Cj0385c	1.7e-165	588.6	Epsilonproteobacteria				ko:K15270					ko00000,ko02000	2.A.7.3.7			Epsilonproteobacteria	1MZXM@1224,2YMBW@29547,42ME7@68525,COG0697@1,COG0697@2	NA|NA|NA	EG	membrane
533AP_01051	354242.CJJ81176_0364	1.2e-188	665.6	Epsilonproteobacteria													Epsilonproteobacteria	1MUIW@1224,2YRDW@29547,42WQU@68525,COG1957@1,COG1957@2	NA|NA|NA	F	inosine-uridine preferring nucleoside hydrolase
533AP_00214	354242.CJJ81176_0735	1.1e-95	355.9	Epsilonproteobacteria	rimM			ko:K02860					ko00000,ko03009				Epsilonproteobacteria	1MYUH@1224,2YPH6@29547,42SEN@68525,COG0806@1,COG0806@2	NA|NA|NA	J	An accessory protein needed during the final step in the assembly of 30S ribosomal subunit, possibly for assembly of the head region. Probably interacts with S19. Essential for efficient processing of 16S rRNA. May be needed both before and after RbfA during the maturation of 16S rRNA. It has affinity for free ribosomal 30S subunits but not for 70S ribosomes
533AP_00333	192222.Cj1454c	4.1e-245	853.6	Epsilonproteobacteria	rimO		2.8.4.4	ko:K14441			R10652	RC00003,RC03217	ko00000,ko01000,ko03009				Epsilonproteobacteria	1MU7N@1224,2YMF2@29547,42MRJ@68525,COG0621@1,COG0621@2	NA|NA|NA	J	Catalyzes the methylthiolation of an aspartic acid residue of ribosomal protein S12
533AP_01299	192222.Cj0153c	3.3e-121	441.0	Epsilonproteobacteria			2.1.1.185	ko:K03218					ko00000,ko01000,ko03009				Epsilonproteobacteria	1MWCM@1224,2YMQX@29547,42MZF@68525,COG0566@1,COG0566@2	NA|NA|NA	J	Belongs to the class IV-like SAM-binding methyltransferase superfamily. RNA methyltransferase TrmH family
533AP_01470	354242.CJJ81176_0161	2.9e-78	297.7	Epsilonproteobacteria	rlmH		2.1.1.177	ko:K00783					ko00000,ko01000,ko03009				Epsilonproteobacteria	1N7WB@1224,2YP43@29547,42V41@68525,COG1576@1,COG1576@2	NA|NA|NA	J	Specifically methylates the pseudouridine at position 1915 (m3Psi1915) in 23S rRNA
533AP_00605	192222.Cj1713	1.1e-195	689.1	Epsilonproteobacteria	rlmN		2.1.1.192	ko:K06941					ko00000,ko01000,ko03009				Epsilonproteobacteria	1MUYK@1224,2YN3J@29547,42N69@68525,COG0820@1,COG0820@2	NA|NA|NA	J	Specifically methylates position 2 of adenine 2503 in 23S rRNA and position 2 of adenine 37 in tRNAs
533AP_00601	192222.Cj1709c	3e-139	501.1	Epsilonproteobacteria	rluB		5.4.99.22	ko:K06178					ko00000,ko01000,ko03009				Epsilonproteobacteria	1MUCE@1224,2YMH9@29547,42NI7@68525,COG1187@1,COG1187@2	NA|NA|NA	J	Belongs to the pseudouridine synthase RsuA family
533AP_00947	354242.CJJ81176_1296	4.6e-177	627.1	Epsilonproteobacteria	rluD		5.4.99.23	ko:K06180					ko00000,ko01000,ko03009				Epsilonproteobacteria	1MUBN@1224,2YMBD@29547,42MBA@68525,COG0564@1,COG0564@2	NA|NA|NA	J	Responsible for synthesis of pseudouridine from uracil
533AP_00520	354242.CJJ81176_1626	1.7e-117	428.7	Epsilonproteobacteria	rnc		3.1.26.3	ko:K03685	ko03008,ko05205,map03008,map05205				ko00000,ko00001,ko01000,ko03009,ko03019,ko03036				Epsilonproteobacteria	1MUQ6@1224,2YMPW@29547,42MIP@68525,COG0571@1,COG0571@2	NA|NA|NA	J	Digests double-stranded RNA. Involved in the processing of primary rRNA transcript to yield the immediate precursors to the large and small rRNAs (23S and 16S). Processes some mRNAs, and tRNAs when they are encoded in the rRNA operon. Processes pre- crRNA and tracrRNA of type II CRISPR loci if present in the organism
533AP_00521	192222.Cj1636c	2.1e-81	308.1	Epsilonproteobacteria	rnhA		3.1.26.4	ko:K03469	ko03030,map03030				ko00000,ko00001,ko01000,ko03032				Epsilonproteobacteria	1RCZ1@1224,2YP9V@29547,42SIR@68525,COG0328@1,COG0328@2	NA|NA|NA	L	Endonuclease that specifically degrades the RNA of RNA- DNA hybrids
533AP_00631	683083.C414_000010020	2.7e-100	371.3	Epsilonproteobacteria	rnhB		3.1.26.4	ko:K03470	ko03030,map03030				ko00000,ko00001,ko01000,ko03032				Epsilonproteobacteria	1RA65@1224,2YP63@29547,42REG@68525,COG0164@1,COG0164@2	NA|NA|NA	L	Endonuclease that specifically degrades the RNA of RNA- DNA hybrids
533AP_00602	354242.CJJ81176_0004	0.0	1183.3	Epsilonproteobacteria	rnj			ko:K12574	ko03018,map03018				ko00000,ko00001,ko01000,ko03019				Epsilonproteobacteria	1MUGV@1224,2YMJN@29547,42M65@68525,COG0595@1,COG0595@2	NA|NA|NA	J	An RNase that has 5'-3' exonuclease and possibly endonuclease activity. Involved in maturation of rRNA and in some organisms also mRNA maturation and or decay
533AP_01286	192222.Cj0960c	2.4e-53	214.5	Epsilonproteobacteria	rnpA		3.1.26.5	ko:K03536					ko00000,ko01000,ko03016				Epsilonproteobacteria	1NGQJ@1224,2YQ3Q@29547,42U9K@68525,COG0594@1,COG0594@2	NA|NA|NA	J	RNaseP catalyzes the removal of the 5'-leader sequence from pre-tRNA to produce the mature 5'-terminus. It can also cleave other RNA substrates such as 4.5S RNA. The protein component plays an auxiliary but essential role in vivo by binding to the 5'-leader sequence and broadening the substrate specificity of the ribozyme
533AP_00128	354242.CJJ81176_0659	0.0	1234.2	Epsilonproteobacteria	rnr			ko:K12573	ko03018,map03018				ko00000,ko00001,ko01000,ko03016,ko03019				Epsilonproteobacteria	1MUS6@1224,2YMZZ@29547,42NGS@68525,COG0557@1,COG0557@2	NA|NA|NA	K	Ribonuclease
533AP_00875	354242.CJJ81176_1223	8.5e-242	842.8	Epsilonproteobacteria	rny			ko:K18682	ko03018,map03018				ko00000,ko00001,ko01000,ko03019				Epsilonproteobacteria	1P7YA@1224,2YMQS@29547,42KZ8@68525,COG1418@1,COG1418@2	NA|NA|NA	S	Endoribonuclease that initiates mRNA decay
533AP_00286	354242.CJJ81176_1495	0.0	2230.3	Epsilonproteobacteria	putA		1.2.1.88,1.5.5.2	ko:K13821	ko00250,ko00330,ko01100,ko01110,ko01130,map00250,map00330,map01100,map01110,map01130		R00245,R00707,R00708,R01253,R04444,R04445,R05051	RC00080,RC00083,RC00216,RC00242,RC00255	ko00000,ko00001,ko01000,ko03000				Epsilonproteobacteria	1MV93@1224,2YMM4@29547,42MQH@68525,COG0506@1,COG0506@2,COG1012@1,COG1012@2	NA|NA|NA	C	Oxidizes proline to glutamate for use as a carbon and nitrogen source
533AP_01406	192222.Cj0451	1.5e-115	422.2	Epsilonproteobacteria	rpe		5.1.3.1	ko:K01783	ko00030,ko00040,ko00710,ko01100,ko01110,ko01120,ko01130,ko01200,ko01230,map00030,map00040,map00710,map01100,map01110,map01120,map01130,map01200,map01230	M00004,M00007	R01529	RC00540	ko00000,ko00001,ko00002,ko01000			iIT341.HP1386	Epsilonproteobacteria	1MUZM@1224,2YMP8@29547,42NC0@68525,COG0036@1,COG0036@2	NA|NA|NA	G	Belongs to the ribulose-phosphate 3-epimerase family
533AP_01434	192222.Cj0475	1.5e-121	442.2	Epsilonproteobacteria	rplA			ko:K02863	ko03010,map03010	M00178,M00179			br01610,ko00000,ko00001,ko00002,ko03011				Epsilonproteobacteria	1MUE6@1224,2YMN7@29547,42MZP@68525,COG0081@1,COG0081@2	NA|NA|NA	J	Binds directly to 23S rRNA. The L1 stalk is quite mobile in the ribosome, and is involved in E site tRNA release
533AP_00596	192222.Cj1704c	3e-153	547.7	Epsilonproteobacteria	rplB			ko:K02886	ko03010,map03010	M00178,M00179			br01610,ko00000,ko00001,ko00002,ko03011				Epsilonproteobacteria	1MVTD@1224,2YN0T@29547,42MBV@68525,COG0090@1,COG0090@2	NA|NA|NA	J	One of the primary rRNA binding proteins. Required for association of the 30S and 50S subunits to form the 70S ribosome, for tRNA binding and peptide bond formation. It has been suggested to have peptidyltransferase activity
533AP_00598	354242.CJJ81176_1703	8.6e-105	386.3	Epsilonproteobacteria	rplD			ko:K02926	ko03010,map03010	M00178			br01610,ko00000,ko00001,ko00002,ko03011				Epsilonproteobacteria	1MXPF@1224,2YMU6@29547,42MPW@68525,COG0088@1,COG0088@2	NA|NA|NA	J	One of the primary rRNA binding proteins, this protein initially binds near the 5'-end of the 23S rRNA. It is important during the early stages of 50S assembly. It makes multiple contacts with different domains of the 23S rRNA in the assembled 50S subunit and ribosome
533AP_00587	192222.Cj1695c	6e-94	350.1	Epsilonproteobacteria	rplE			ko:K02931	ko03010,map03010	M00178,M00179			br01610,ko00000,ko00001,ko00002,ko03011				Epsilonproteobacteria	1MUU9@1224,2YN2M@29547,42QS6@68525,COG0094@1,COG0094@2	NA|NA|NA	J	This is 1 of the proteins that binds and probably mediates the attachment of the 5S RNA into the large ribosomal subunit, where it forms part of the central protuberance. In the 70S ribosome it contacts protein S13 of the 30S subunit (bridge B1b), connecting the 2 subunits
533AP_00584	192222.Cj1692c	1.2e-94	352.4	Epsilonproteobacteria	rplF			ko:K02933	ko03010,map03010	M00178,M00179			br01610,ko00000,ko00001,ko00002,ko03011				Epsilonproteobacteria	1R9YZ@1224,2YMUG@29547,42NSE@68525,COG0097@1,COG0097@2	NA|NA|NA	J	This protein binds to the 23S rRNA, and is important in its secondary structure. It is located near the subunit interface in the base of the L7 L12 stalk, and near the tRNA binding site of the peptidyltransferase center
533AP_00158	354242.CJJ81176_0691	2.1e-73	281.6	Epsilonproteobacteria	rplI			ko:K02939	ko03010,map03010	M00178			br01610,ko00000,ko00001,ko00002,ko03011				Epsilonproteobacteria	1RD0R@1224,2YPEP@29547,42SCQ@68525,COG0359@1,COG0359@2	NA|NA|NA	J	Binds to the 23S rRNA
533AP_01435	192222.Cj0476	6.3e-79	300.1	Epsilonproteobacteria	rplJ			ko:K02864	ko03010,map03010	M00178,M00179			br01610,ko00000,ko00001,ko00002,ko03011				Epsilonproteobacteria	1RB0Y@1224,2YNV9@29547,43B5K@68525,COG0244@1,COG0244@2	NA|NA|NA	J	Forms part of the ribosomal stalk, playing a central role in the interaction of the ribosome with GTP-bound translation factors
533AP_01433	1367491.BN865_16020c	2.5e-71	274.6	Epsilonproteobacteria	rplK			ko:K02867	ko03010,map03010	M00178,M00179			br01610,ko00000,ko00001,ko00002,ko03011				Epsilonproteobacteria	1RA2M@1224,2YNWY@29547,42RE7@68525,COG0080@1,COG0080@2	NA|NA|NA	J	Forms part of the ribosomal stalk which helps the ribosome interact with GTP-bound translation factors
533AP_01436	192222.Cj0477	9.8e-43	179.5	Epsilonproteobacteria	rplL			ko:K02935	ko03010,map03010	M00178			br01610,ko00000,ko00001,ko00002,ko03011				Epsilonproteobacteria	1RGU4@1224,2YPDZ@29547,42SHZ@68525,COG0222@1,COG0222@2	NA|NA|NA	J	Forms part of the ribosomal stalk which helps the ribosome interact with GTP-bound translation factors. Is thus essential for accurate translation
533AP_00308	1367491.BN865_06620	1.3e-75	288.9	Epsilonproteobacteria	rplM			ko:K02871	ko03010,map03010	M00178,M00179			br01610,ko00000,ko00001,ko00002,ko03011				Epsilonproteobacteria	1RA11@1224,2YP70@29547,42SD5@68525,COG0102@1,COG0102@2	NA|NA|NA	J	This protein is one of the early assembly proteins of the 50S ribosomal subunit, although it is not seen to bind rRNA by itself. It is important during the early stages of 50S assembly
533AP_00589	1367491.BN865_03430c	3e-60	237.7	Epsilonproteobacteria	rplN			ko:K02874	ko03010,map03010	M00178,M00179			br01610,ko00000,ko00001,ko00002,ko03011				Epsilonproteobacteria	1RCWZ@1224,2YP6F@29547,42RHR@68525,COG0093@1,COG0093@2	NA|NA|NA	J	Binds to 23S rRNA. Forms part of two intersubunit bridges in the 70S ribosome
533AP_00581	192222.Cj1689c	5.9e-59	233.4	Epsilonproteobacteria	rplO			ko:K02876	ko03010,map03010	M00178,M00179			br01610,ko00000,ko00001,ko00002,ko03011				Epsilonproteobacteria	1RDC8@1224,2YP4I@29547,42SRC@68525,COG0200@1,COG0200@2	NA|NA|NA	J	Binds to the 23S rRNA
533AP_00592	192222.Cj1700c	1.6e-73	282.0	Epsilonproteobacteria	rplP			ko:K02878	ko03010,map03010	M00178			br01610,ko00000,ko00001,ko00002,ko03011				Epsilonproteobacteria	1RA0Z@1224,2YNWG@29547,42QW5@68525,COG0197@1,COG0197@2	NA|NA|NA	J	Binds 23S rRNA and is also seen to make contacts with the A and possibly P site tRNAs
533AP_00478	192222.Cj1596	1.3e-57	228.8	Epsilonproteobacteria	rplQ			ko:K02879	ko03010,map03010	M00178			br01610,ko00000,ko00001,ko00002,ko03011				Epsilonproteobacteria	1RCWN@1224,2YPKU@29547,42SBD@68525,COG0203@1,COG0203@2	NA|NA|NA	J	ribosomal protein L17
533AP_00583	354242.CJJ81176_1688	3.6e-55	220.7	Epsilonproteobacteria	rplR			ko:K02881	ko03010,map03010	M00178,M00179			br01610,ko00000,ko00001,ko00002,ko03011				Epsilonproteobacteria	1RGY7@1224,2YPXD@29547,42TIT@68525,COG0256@1,COG0256@2	NA|NA|NA	J	This is one of the proteins that binds and probably mediates the attachment of the 5S RNA into the large ribosomal subunit, where it forms part of the central protuberance
533AP_00216	354242.CJJ81176_0737	4.6e-58	230.3	Epsilonproteobacteria	rplS			ko:K02884	ko03010,map03010	M00178			br01610,ko00000,ko00001,ko00002,ko03011				Epsilonproteobacteria	1RH3A@1224,2YPEI@29547,42TMU@68525,COG0335@1,COG0335@2	NA|NA|NA	J	This protein is located at the 30S-50S ribosomal subunit interface and may play a role in the structure and function of the aminoacyl-tRNA binding site
533AP_01372	192222.Cj0245	6.8e-54	216.5	Epsilonproteobacteria	rplT			ko:K02887	ko03010,map03010	M00178			br01610,ko00000,ko00001,ko00002,ko03011				Epsilonproteobacteria	1RGU2@1224,2YP4V@29547,42REF@68525,COG0292@1,COG0292@2	NA|NA|NA	J	Binds directly to 23S ribosomal RNA and is necessary for the in vitro assembly process of the 50S ribosomal subunit. It is not involved in the protein synthesizing functions of that subunit
533AP_01502	1367491.BN865_04690	7e-47	193.0	Epsilonproteobacteria	rplU			ko:K02888	ko03010,map03010	M00178			br01610,ko00000,ko00001,ko00002,ko03011				Epsilonproteobacteria	1MZEW@1224,2YPJ3@29547,42SGM@68525,COG0261@1,COG0261@2	NA|NA|NA	J	This protein binds to 23S rRNA in the presence of protein L20
533AP_00597	354242.CJJ81176_1702	5e-44	183.3	Epsilonproteobacteria	rplW			ko:K02892	ko03010,map03010	M00178,M00179			br01610,ko00000,ko00001,ko00002,ko03011				Epsilonproteobacteria	1QJHM@1224,2YPUJ@29547,42TRQ@68525,COG0089@1,COG0089@2	NA|NA|NA	J	One of the early assembly proteins it binds 23S rRNA. One of the proteins that surrounds the polypeptide exit tunnel on the outside of the ribosome. Forms the main docking site for trigger factor binding to the ribosome
533AP_00588	192222.Cj1696c	1.3e-34	151.8	Epsilonproteobacteria	rplX			ko:K02895	ko03010,map03010	M00178,M00179			br01610,ko00000,ko00001,ko00002,ko03011				Epsilonproteobacteria	1MZQD@1224,2YQA0@29547,42TGC@68525,COG0198@1,COG0198@2	NA|NA|NA	J	One of the proteins that surrounds the polypeptide exit tunnel on the outside of the subunit
533AP_01022	192222.Cj0311	2e-89	335.1	Epsilonproteobacteria	ctc			ko:K02897	ko03010,map03010	M00178			ko00000,ko00001,ko00002,ko03011				Epsilonproteobacteria	1RDH0@1224,2YT8U@29547,42RVM@68525,COG1825@1,COG1825@2	NA|NA|NA	J	This is one of the proteins that binds to the 5S RNA in the ribosome where it forms part of the central protuberance
533AP_01501	1367491.BN865_04700	1e-40	172.2	Epsilonproteobacteria	rpmA			ko:K02899	ko03010,map03010	M00178			br01610,ko00000,ko00001,ko00002,ko03011				Epsilonproteobacteria	1MZGH@1224,2YQ0A@29547,42THK@68525,COG0211@1,COG0211@2	NA|NA|NA	J	Belongs to the bacterial ribosomal protein bL27 family
533AP_01405	192222.Cj0450c	1.1e-26	125.2	Epsilonproteobacteria	rpmB			ko:K02902	ko03010,map03010	M00178			br01610,ko00000,ko00001,ko00002,ko03011				Epsilonproteobacteria	1PTFN@1224,2YQAP@29547,42V1S@68525,COG0227@1,COG0227@2	NA|NA|NA	J	Belongs to the bacterial ribosomal protein bL28 family
533AP_00591	192222.Cj1699c	2.1e-22	110.9	Epsilonproteobacteria	rpmC			ko:K02904	ko03010,map03010	M00178,M00179			br01610,ko00000,ko00001,ko00002,ko03011				Epsilonproteobacteria	1Q5ZI@1224,2YQ6C@29547,42VCR@68525,COG0255@1,COG0255@2	NA|NA|NA	J	Belongs to the universal ribosomal protein uL29 family
533AP_01301	192222.Cj0155c	4.1e-32	143.3	Epsilonproteobacteria	rpmE			ko:K02909	ko03010,map03010	M00178			br01610,ko00000,ko00001,ko00002,ko03011				Epsilonproteobacteria	1PT0H@1224,2YQ19@29547,42V2Z@68525,COG0254@1,COG0254@2	NA|NA|NA	J	Binds the 23S rRNA
533AP_01041	192222.Cj0330c	4.9e-19	99.4	Epsilonproteobacteria	rpmF			ko:K02911	ko03010,map03010	M00178			br01610,ko00000,ko00001,ko00002,ko03011,ko03029				Epsilonproteobacteria	1PU3Z@1224,2YQ6U@29547,42VA5@68525,COG0333@1,COG0333@2	NA|NA|NA	J	Belongs to the bacterial ribosomal protein bL32 family
533AP_01430	192222.Cj0471	1.2e-21	108.2	Epsilonproteobacteria	rpmG			ko:K02913	ko03010,map03010	M00178			br01610,ko00000,ko00001,ko00002,ko03011				Epsilonproteobacteria	1NJ67@1224,2YQ8V@29547,42V5X@68525,COG0267@1,COG0267@2	NA|NA|NA	J	Belongs to the bacterial ribosomal protein bL33 family
533AP_01287	1367491.BN865_12540c	2.3e-15	87.0	Epsilonproteobacteria	rpmH			ko:K02914	ko03010,map03010	M00178			br01610,ko00000,ko00001,ko00002,ko03011				Epsilonproteobacteria	1NGGS@1224,2YQ70@29547,42WSU@68525,COG0230@1,COG0230@2	NA|NA|NA	J	Belongs to the bacterial ribosomal protein bL34 family
533AP_01371	1367491.BN865_01800c	6.1e-25	119.4	Epsilonproteobacteria	rpmI			ko:K02916	ko03010,map03010	M00178			br01610,ko00000,ko00001,ko00002,ko03011				Epsilonproteobacteria	1QDQ4@1224,2YQAA@29547,42VSG@68525,COG0291@1,COG0291@2	NA|NA|NA	J	Belongs to the bacterial ribosomal protein bL35 family
533AP_00477	354242.CJJ81176_1582	1.8e-184	651.7	Epsilonproteobacteria	rpoA		2.7.7.6	ko:K03040	ko00230,ko00240,ko01100,ko03020,map00230,map00240,map01100,map03020	M00183	R00435,R00441,R00442,R00443	RC02795	br01611,ko00000,ko00001,ko00002,ko01000,ko03021,ko03400				Epsilonproteobacteria	1MU75@1224,2YM93@29547,42MIX@68525,COG0202@1,COG0202@2	NA|NA|NA	K	DNA-dependent RNA polymerase catalyzes the transcription of DNA into RNA using the four ribonucleoside triphosphates as substrates
533AP_01438	192222.Cj0479	0.0	2902.8	Epsilonproteobacteria	rpoC		2.7.7.6	ko:K03046,ko:K13797	ko00230,ko00240,ko01100,ko03020,map00230,map00240,map01100,map03020	M00183	R00435,R00441,R00442,R00443	RC02795	br01611,ko00000,ko00001,ko00002,ko01000,ko03021,ko03400				Epsilonproteobacteria	1MU3M@1224,2YMP9@29547,42NAW@68525,COG0086@1,COG0086@2	NA|NA|NA	K	DNA-dependent RNA polymerase catalyzes the transcription of DNA into RNA using the four ribonucleoside triphosphates as substrates
533AP_01437	354242.CJJ81176_0509	0.0	2698.3	Epsilonproteobacteria	rpoB		2.7.7.6	ko:K03043	ko00230,ko00240,ko01100,ko03020,map00230,map00240,map01100,map03020	M00183	R00435,R00441,R00442,R00443	RC02795	br01611,ko00000,ko00001,ko00002,ko01000,ko03021,ko03400				Epsilonproteobacteria	1MUC4@1224,2YMMS@29547,43DMZ@68525,COG0085@1,COG0085@2	NA|NA|NA	K	DNA-dependent RNA polymerase catalyzes the transcription of DNA into RNA using the four ribonucleoside triphosphates as substrates
533AP_00663	354242.CJJ81176_1019	3.9e-310	1070.1	Epsilonproteobacteria	rpoD			ko:K03086					ko00000,ko03021				Epsilonproteobacteria	1MVNJ@1224,2YMMT@29547,42N2S@68525,COG0568@1,COG0568@2	NA|NA|NA	K	Sigma factors are initiation factors that promote the attachment of RNA polymerase to specific initiation sites and are then released. This sigma factor is the primary sigma factor during exponential growth
533AP_00163	354242.CJJ81176_0696	6.2e-235	819.7	Epsilonproteobacteria	rpoN			ko:K03092	ko02020,ko05111,map02020,map05111				ko00000,ko00001,ko03021				Epsilonproteobacteria	1MW4V@1224,2YMHJ@29547,42M3C@68525,COG1508@1,COG1508@2	NA|NA|NA	K	Sigma factors are initiation factors that promote the attachment of RNA polymerase to specific initiation sites and are then released
533AP_00940	192222.Cj1273c	6e-32	142.9	Epsilonproteobacteria	rpoZ		2.7.7.6	ko:K03060	ko00230,ko00240,ko01100,ko03020,map00230,map00240,map01100,map03020	M00183	R00435,R00441,R00442,R00443	RC02795	br01611,ko00000,ko00001,ko00002,ko01000,ko03021,ko03400				Epsilonproteobacteria	1Q28G@1224,2YQDH@29547,42V5Z@68525,COG1758@1,COG1758@2	NA|NA|NA	K	Promotes RNA polymerase assembly. Latches the N- and C- terminal regions of the beta' subunit thereby facilitating its interaction with the beta and alpha subunits
533AP_00081	354242.CJJ81176_0609	2e-85	321.6	Epsilonproteobacteria	nudH			ko:K08311	ko03018,map03018		R10816	RC00002	ko00000,ko00001,ko01000,ko03019				Epsilonproteobacteria	1RDGJ@1224,2YP5E@29547,42RGH@68525,COG0494@1,COG0494@2	NA|NA|NA	L	Accelerates the degradation of transcripts by removing pyrophosphate from the 5'-end of triphosphorylated RNA, leading to a more labile monophosphorylated state that can stimulate subsequent ribonuclease cleavage
533AP_01206	354242.CJJ81176_0902	3.2e-295	1020.4	Epsilonproteobacteria	rpsA			ko:K02945	ko03010,map03010	M00178			br01610,ko00000,ko00001,ko00002,ko03011				Epsilonproteobacteria	1MVAV@1224,2YMBM@29547,42M29@68525,COG0539@1,COG0539@2,COG2183@1,COG2183@2	NA|NA|NA	J	ribosomal protein S1
533AP_00850	192222.Cj1182c	4.2e-128	464.2	Epsilonproteobacteria	rpsB			ko:K02967	ko03010,map03010	M00178,M00179			br01610,ko00000,ko00001,ko00002,ko03011				Epsilonproteobacteria	1MU33@1224,2YMD5@29547,42M3Y@68525,COG0052@1,COG0052@2	NA|NA|NA	J	Belongs to the universal ribosomal protein uS2 family
533AP_00593	192222.Cj1701c	2.5e-124	451.4	Epsilonproteobacteria	rpsC			ko:K02982	ko03010,map03010	M00178,M00179			br01610,ko00000,ko00001,ko00002,ko03011				Epsilonproteobacteria	1MUAI@1224,2YN05@29547,42N5W@68525,COG0092@1,COG0092@2	NA|NA|NA	J	Binds the lower part of the 30S subunit head. Binds mRNA in the 70S ribosome, positioning it for translation
533AP_00476	354242.CJJ81176_1581	2.4e-110	404.8	Epsilonproteobacteria	rpsD			ko:K02986	ko03010,map03010	M00178,M00179			br01610,ko00000,ko00001,ko00002,ko03011				Epsilonproteobacteria	1MW0U@1224,2YMCY@29547,42M5X@68525,COG0522@1,COG0522@2	NA|NA|NA	J	One of the primary rRNA binding proteins, it binds directly to 16S rRNA where it nucleates assembly of the body of the 30S subunit
533AP_00582	1367491.BN865_03350c	4.8e-73	280.4	Epsilonproteobacteria	rpsE			ko:K02988	ko03010,map03010	M00178,M00179			br01610,ko00000,ko00001,ko00002,ko03011				Epsilonproteobacteria	1MUS4@1224,2YNWB@29547,42QX0@68525,COG0098@1,COG0098@2	NA|NA|NA	J	Located at the back of the 30S subunit body where it stabilizes the conformation of the head with respect to the body
533AP_00737	354242.CJJ81176_1088	3.6e-61	240.7	Epsilonproteobacteria	rpsF			ko:K02990	ko03010,map03010	M00178			br01610,ko00000,ko00001,ko00002,ko03011,ko03029				Epsilonproteobacteria	1RH82@1224,2YPZ0@29547,42TJR@68525,COG0360@1,COG0360@2	NA|NA|NA	J	Binds together with S18 to 16S ribosomal RNA
533AP_01440	192222.Cj0492	1.5e-80	305.4	Epsilonproteobacteria	rpsG			ko:K02992	ko03010,map03010	M00178,M00179			br01610,ko00000,ko00001,ko00002,ko03011				Epsilonproteobacteria	1MXC8@1224,2YNZC@29547,42QR7@68525,COG0049@1,COG0049@2	NA|NA|NA	J	One of the primary rRNA binding proteins, it binds directly to 16S rRNA where it nucleates assembly of the head domain of the 30S subunit. Is located at the subunit interface close to the decoding center, probably blocks exit of the E-site tRNA
533AP_00585	192222.Cj1693c	1.7e-66	258.5	Epsilonproteobacteria	rpsH			ko:K02994	ko03010,map03010	M00178,M00179			br01610,ko00000,ko00001,ko00002,ko03011				Epsilonproteobacteria	1N3R7@1224,2YP6G@29547,43AC0@68525,COG0096@1,COG0096@2	NA|NA|NA	J	One of the primary rRNA binding proteins, it binds directly to 16S rRNA central domain where it helps coordinate assembly of the platform of the 30S subunit
533AP_00309	192222.Cj1479c	3.9e-63	247.3	Epsilonproteobacteria	rpsI			ko:K02996	ko03010,map03010	M00178,M00179			br01610,ko00000,ko00001,ko00002,ko03011				Epsilonproteobacteria	1RD4A@1224,2YP80@29547,42SVI@68525,COG0103@1,COG0103@2	NA|NA|NA	J	Belongs to the universal ribosomal protein uS9 family
533AP_00600	192222.Cj1708c	4.4e-49	200.3	Epsilonproteobacteria	rpsJ			ko:K02946	ko03010,map03010	M00178,M00179			br01610,ko00000,ko00001,ko00002,ko03011				Epsilonproteobacteria	1RGWF@1224,2YPG9@29547,42SE4@68525,COG0051@1,COG0051@2	NA|NA|NA	J	Involved in the binding of tRNA to the ribosomes
533AP_00475	1367491.BN865_05510c	2.3e-58	231.5	Epsilonproteobacteria	rpsK			ko:K02948	ko03010,map03010	M00178,M00179			br01610,ko00000,ko00001,ko00002,ko03011				Epsilonproteobacteria	1RD0A@1224,2YP73@29547,42R43@68525,COG0100@1,COG0100@2	NA|NA|NA	J	Located on the platform of the 30S subunit, it bridges several disparate RNA helices of the 16S rRNA. Forms part of the Shine-Dalgarno cleft in the 70S ribosome
533AP_01439	192222.Cj0491	5.1e-63	246.9	Epsilonproteobacteria	rpsL			ko:K02950	ko03010,map03010	M00178,M00179			br01610,ko00000,ko00001,ko00002,ko03011				Epsilonproteobacteria	1RCWY@1224,2YP65@29547,42RDQ@68525,COG0048@1,COG0048@2	NA|NA|NA	J	Interacts with and stabilizes bases of the 16S rRNA that are involved in tRNA selection in the A site and with the mRNA backbone. Located at the interface of the 30S and 50S subunits, it traverses the body of the 30S subunit contacting proteins on the other side and probably holding the rRNA structure together. The combined cluster of proteins S8, S12 and S17 appears to hold together the shoulder…
533AP_00474	192222.Cj1592	5.5e-59	233.4	Epsilonproteobacteria	rpsM			ko:K02952	ko03010,map03010	M00178,M00179			br01610,ko00000,ko00001,ko00002,ko03011				Epsilonproteobacteria	1RD1G@1224,2YP8H@29547,42RE3@68525,COG0099@1,COG0099@2	NA|NA|NA	J	Located at the top of the head of the 30S subunit, it contacts several helices of the 16S rRNA. In the 70S ribosome it contacts the 23S rRNA (bridge B1a) and protein L5 of the 50S subunit (bridge B1b), connecting the 2 subunits
533AP_01196	192222.Cj0884	7.3e-40	169.5	Epsilonproteobacteria	rpsO			ko:K02956	ko03010,map03010	M00178,M00179			br01610,ko00000,ko00001,ko00002,ko03011				Epsilonproteobacteria	1MZ2W@1224,2YPU9@29547,42TPZ@68525,COG0184@1,COG0184@2	NA|NA|NA	J	Forms an intersubunit bridge (bridge B4) with the 23S rRNA of the 50S subunit in the ribosome
533AP_00212	192222.Cj0710	7.7e-35	152.5	Epsilonproteobacteria	rpsP			ko:K02959	ko03010,map03010	M00178			br01610,ko00000,ko00001,ko00002,ko03011,ko03029				Epsilonproteobacteria	1MZCT@1224,2YPWV@29547,42V30@68525,COG0228@1,COG0228@2	NA|NA|NA	J	Belongs to the bacterial ribosomal protein bS16 family
533AP_00590	192222.Cj1698c	3.1e-37	160.6	Epsilonproteobacteria	rpsQ			ko:K02961	ko03010,map03010	M00178,M00179			br01610,ko00000,ko00001,ko00002,ko03011				Epsilonproteobacteria	1MZIK@1224,2YPV2@29547,42TNS@68525,COG0186@1,COG0186@2	NA|NA|NA	J	One of the primary rRNA binding proteins, it binds specifically to the 5'-end of 16S ribosomal RNA
533AP_00739	192222.Cj1072	1.4e-40	171.8	Epsilonproteobacteria	rpsR			ko:K02963	ko03010,map03010	M00178			br01610,ko00000,ko00001,ko00002,ko03011				Epsilonproteobacteria	1MZ8U@1224,2YPHN@29547,42VJQ@68525,COG0238@1,COG0238@2	NA|NA|NA	J	Binds as a heterodimer with protein S6 to the central domain of the 16S rRNA, where it helps stabilize the platform of the 30S subunit
533AP_00595	192222.Cj1703c	4.9e-47	193.4	Epsilonproteobacteria	rpsS			ko:K02965	ko03010,map03010	M00178,M00179			br01610,ko00000,ko00001,ko00002,ko03011				Epsilonproteobacteria	1RGYX@1224,2YPFU@29547,42THY@68525,COG0185@1,COG0185@2	NA|NA|NA	J	Protein S19 forms a complex with S13 that binds strongly to the 16S ribosomal RNA
533AP_00492	354242.CJJ81176_1598	8.1e-36	156.0	Epsilonproteobacteria	rpsT			ko:K02968	ko03010,map03010	M00178			br01610,ko00000,ko00001,ko00002,ko03011				Epsilonproteobacteria	1NITA@1224,2YPUG@29547,42V4U@68525,COG0268@1,COG0268@2	NA|NA|NA	J	Binds directly to 16S ribosomal RNA
533AP_01079	1367491.BN865_00560c	3.3e-26	123.6	Epsilonproteobacteria	rpsU			ko:K02970	ko03010,map03010	M00178			br01610,ko00000,ko00001,ko00002,ko03011				Epsilonproteobacteria	1Q61C@1224,2YQAH@29547,42VSR@68525,COG0828@1,COG0828@2	NA|NA|NA	J	Belongs to the bacterial ribosomal protein bS21 family
533AP_00586	192222.Cj1694c	1.5e-28	131.3	Epsilonproteobacteria	rpsN			ko:K02954	ko03010,map03010	M00178,M00179			br01610,ko00000,ko00001,ko00002,ko03011				Epsilonproteobacteria	1PDMJ@1224,2YQIN@29547,42VCE@68525,COG0199@1,COG0199@2	NA|NA|NA	J	Binds 16S rRNA, required for the assembly of 30S particles and may also be responsible for determining the conformation of the 16S rRNA at the A site
533AP_00374	354242.CJJ81176_1404	2.9e-51	207.6	Epsilonproteobacteria	rsfS			ko:K09710					ko00000,ko03009				Epsilonproteobacteria	1RCJN@1224,2YPU4@29547,42TWB@68525,COG0799@1,COG0799@2	NA|NA|NA	J	Functions as a ribosomal silencing factor. Interacts with ribosomal protein L14 (rplN), blocking formation of intersubunit bridge B8. Prevents association of the 30S and 50S ribosomal subunits and the formation of functional ribosomes, thus repressing translation
533AP_00603	192222.Cj1711c	1.8e-147	528.5	Epsilonproteobacteria	ksgA		2.1.1.182	ko:K02528			R10716	RC00003,RC03257	ko00000,ko01000,ko03009				Epsilonproteobacteria	1MVNU@1224,2YNGY@29547,42QAC@68525,COG0030@1,COG0030@2	NA|NA|NA	J	Specifically dimethylates two adjacent adenosines (A1518 and A1519) in the loop of a conserved hairpin near the 3'-end of 16S rRNA in the 30S particle. May play a critical role in biogenesis of 30S subunits
533AP_00326	192222.Cj1461	7.6e-118	429.9	Epsilonproteobacteria	rsmD												Epsilonproteobacteria	1MXKW@1224,2YP4X@29547,42U1F@68525,COG0742@1,COG0742@2	NA|NA|NA	L	methyltransferase
533AP_00133	354242.CJJ81176_0664	6e-152	543.5	Epsilonproteobacteria													Epsilonproteobacteria	1MWPE@1224,2YNNR@29547,42P2T@68525,COG0144@1,COG0144@2	NA|NA|NA	J	Belongs to the class I-like SAM-binding methyltransferase superfamily. RsmB NOP family
533AP_00659	354242.CJJ81176_1015	3.4e-100	370.9	Epsilonproteobacteria	gidB		2.1.1.170	ko:K03501					ko00000,ko01000,ko03009,ko03036				Epsilonproteobacteria	1MY0K@1224,2YPI9@29547,42SB8@68525,COG0357@1,COG0357@2	NA|NA|NA	J	Specifically methylates the N7 position of guanine in position 527 of 16S rRNA
533AP_00195	354242.CJJ81176_0716	5.6e-172	610.1	Epsilonproteobacteria	rsmH		2.1.1.199	ko:K03438					ko00000,ko01000,ko03009				Epsilonproteobacteria	1MUT4@1224,2YMRK@29547,42N5Q@68525,COG0275@1,COG0275@2	NA|NA|NA	J	Specifically methylates the N4 position of cytidine in position 1402 (C1402) of 16S rRNA
533AP_01300	354242.CJJ81176_0190	3.5e-146	524.2	Epsilonproteobacteria	rsmI		2.1.1.198	ko:K07056					ko00000,ko01000,ko03009				Epsilonproteobacteria	1MU0E@1224,2YMYB@29547,42P3I@68525,COG0313@1,COG0313@2	NA|NA|NA	H	Catalyzes the 2'-O-methylation of the ribose of cytidine 1402 (C1402) in 16S rRNA
533AP_00398	354242.CJJ81176_1379	0.0	1103.6	Epsilonproteobacteria													Epsilonproteobacteria	1MWHY@1224,2YMW8@29547,42MHE@68525,COG1145@1,COG1145@2,COG2221@1,COG2221@2	NA|NA|NA	C	domain protein
533AP_01594	354242.CJJ81176_0820	8.8e-93	346.3	Epsilonproteobacteria	ruvA		3.6.4.12	ko:K03550	ko03440,map03440				ko00000,ko00001,ko01000,ko03400				Epsilonproteobacteria	1MWJR@1224,2YP4Y@29547,42RPS@68525,COG0632@1,COG0632@2	NA|NA|NA	L	The RuvA-RuvB complex in the presence of ATP renatures cruciform structure in supercoiled DNA with palindromic sequence, indicating that it may promote strand exchange reactions in homologous recombination. RuvAB is a helicase that mediates the Holliday junction migration by localized denaturation and reannealing. RuvA stimulates, in the presence of DNA, the weak ATPase activity of RuvB
533AP_00411	192222.Cj1362	4.2e-181	640.6	Epsilonproteobacteria	ruvB		3.6.4.12	ko:K03551	ko03440,map03440				ko00000,ko00001,ko01000,ko03400				Epsilonproteobacteria	1MU38@1224,2YMR8@29547,42M99@68525,COG2255@1,COG2255@2	NA|NA|NA	L	The RuvA-RuvB complex in the presence of ATP renatures cruciform structure in supercoiled DNA with palindromic sequence, indicating that it may promote strand exchange reactions in homologous recombination. RuvAB is a helicase that mediates the Holliday junction migration by localized denaturation and reannealing
533AP_00622	354242.CJJ81176_0026	2.3e-81	308.1	Epsilonproteobacteria	ruvC		3.1.22.4	ko:K01159	ko03440,map03440				ko00000,ko00001,ko01000,ko03400				Epsilonproteobacteria	1MUJI@1224,2YNW3@29547,42QPX@68525,COG0817@1,COG0817@2	NA|NA|NA	L	Nuclease that resolves Holliday junction intermediates in genetic recombination. Cleaves the cruciform structure in supercoiled DNA by nicking to strands with the same polarity at sites symmetrically opposed at the junction in the homologous arms and leaves a 5'-terminal phosphate and a 3'-terminal hydroxyl group
533AP_00296	192222.Cj1492c	1.4e-223	781.9	Epsilonproteobacteria													Epsilonproteobacteria	1RCM9@1224,2YMNU@29547,42NFR@68525,COG4191@1,COG4191@2	NA|NA|NA	T	Histidine kinase
533AP_01551	192222.Cj0793	6.9e-184	649.8	Epsilonproteobacteria	flgS		2.7.13.3	ko:K02482,ko:K07710	ko02020,map02020	M00500			ko00000,ko00001,ko00002,ko01000,ko01001,ko02022				Epsilonproteobacteria	1NXDJ@1224,2YM8J@29547,42KZV@68525,COG0642@1,COG0642@2	NA|NA|NA	T	Histidine kinase
533AP_01202	192222.Cj0889c	1.8e-213	748.4	Epsilonproteobacteria													Epsilonproteobacteria	1QWTZ@1224,2YTAC@29547,42PG0@68525,COG0642@1,COG0642@2	NA|NA|NA	T	Histidine kinase
533AP_00490	354242.CJJ81176_1596	6.6e-223	779.6	Epsilonproteobacteria	sat		2.7.7.4	ko:K00958	ko00230,ko00261,ko00450,ko00920,ko01100,ko01120,ko01130,map00230,map00261,map00450,map00920,map01100,map01120,map01130	M00176,M00596	R00529,R04929	RC02809,RC02889	ko00000,ko00001,ko00002,ko01000				Epsilonproteobacteria	1MUQB@1224,2YME3@29547,42NAI@68525,COG2046@1,COG2046@2	NA|NA|NA	P	sulfate adenylyltransferase
533AP_00510	354242.CJJ81176_1616	6.9e-226	789.6	Epsilonproteobacteria	sdaC			ko:K03837					ko00000,ko02000	2.A.42.2.1			Epsilonproteobacteria	1NQFA@1224,2YN5K@29547,42MC6@68525,COG0814@1,COG0814@2	NA|NA|NA	E	serine transporter
533AP_01394	354242.CJJ81176_0463	0.0	1217.6	Epsilonproteobacteria	mfrA		1.3.5.1,1.3.5.4	ko:K00239	ko00020,ko00190,ko00650,ko00720,ko01100,ko01110,ko01120,ko01130,ko01200,ko05134,map00020,map00190,map00650,map00720,map01100,map01110,map01120,map01130,map01200,map05134	M00009,M00011,M00149,M00173,M00374,M00376	R02164	RC00045	ko00000,ko00001,ko00002,ko01000				Epsilonproteobacteria	1MU5M@1224,2YMTF@29547,42M81@68525,COG1053@1,COG1053@2	NA|NA|NA	C	fumarate reductase, flavoprotein subunit
533AP_01395	354242.CJJ81176_0464	1.8e-186	658.3	Epsilonproteobacteria	mfrB		1.3.5.1,1.3.5.4	ko:K00240	ko00020,ko00190,ko00650,ko00720,ko01100,ko01110,ko01120,ko01130,ko01200,map00020,map00190,map00650,map00720,map01100,map01110,map01120,map01130,map01200	M00009,M00011,M00149,M00173,M00374,M00376	R02164	RC00045	ko00000,ko00001,ko00002,ko01000				Epsilonproteobacteria	1MVHS@1224,2YNZ3@29547,42R1M@68525,COG0479@1,COG0479@2	NA|NA|NA	C	fumarate reductase, iron-sulfur protein
533AP_01396	192222.Cj0439	1.3e-159	568.9	Epsilonproteobacteria	mfrE			ko:K00241	ko00020,ko00190,ko00650,ko00720,ko01100,ko01110,ko01120,ko01130,ko01200,map00020,map00190,map00650,map00720,map01100,map01110,map01120,map01130,map01200	M00009,M00011,M00149,M00173,M00374,M00376	R02164	RC00045	ko00000,ko00001,ko00002				Epsilonproteobacteria	1N37J@1224,2YN0P@29547,42P51@68525,COG2048@1,COG2048@2	NA|NA|NA	C	Heterodisulfide reductase subunit B
533AP_01269	354242.CJJ81176_0966	0.0	1668.7	Epsilonproteobacteria	secA			ko:K03070	ko02024,ko03060,ko03070,map02024,map03060,map03070	M00335			ko00000,ko00001,ko00002,ko02044	3.A.5.1,3.A.5.10,3.A.5.2,3.A.5.4			Epsilonproteobacteria	1MUJZ@1224,2YMV9@29547,42MMV@68525,COG0653@1,COG0653@2	NA|NA|NA	U	Part of the Sec protein translocase complex. Interacts with the SecYEG preprotein conducting channel. Has a central role in coupling the hydrolysis of ATP to the transfer of proteins into and across the cell membrane, serving as an ATP-driven molecular motor driving the stepwise translocation of polypeptide chains across the membrane
533AP_00760	354242.CJJ81176_1111	2.3e-279	967.6	Epsilonproteobacteria	secD			ko:K03072	ko03060,ko03070,map03060,map03070	M00335			ko00000,ko00001,ko00002,ko02044	2.A.6.4,3.A.5.2,3.A.5.7			Epsilonproteobacteria	1MV5U@1224,2YM9I@29547,42M6V@68525,COG0342@1,COG0342@2	NA|NA|NA	U	Part of the Sec protein translocase complex. Interacts with the SecYEG preprotein conducting channel. SecDF uses the proton motive force (PMF) to complete protein translocation after the ATP-dependent function of SecA
533AP_00759	354242.CJJ81176_1110	3e-168	597.8	Epsilonproteobacteria	secF			ko:K03074	ko03060,ko03070,map03060,map03070	M00335			ko00000,ko00001,ko00002,ko02044	2.A.6.4,3.A.5.2,3.A.5.7			Epsilonproteobacteria	1MU74@1224,2YMM9@29547,42M2H@68525,COG0341@1,COG0341@2	NA|NA|NA	U	Part of the Sec protein translocase complex. Interacts with the SecYEG preprotein conducting channel. SecDF uses the proton motive force (PMF) to complete protein translocation after the ATP-dependent function of SecA
533AP_00580	192222.Cj1688c	4.8e-227	793.5	Epsilonproteobacteria	secY			ko:K03076	ko02024,ko03060,ko03070,map02024,map03060,map03070	M00335			ko00000,ko00001,ko00002,ko02044	3.A.5			Epsilonproteobacteria	1MVU7@1224,2YMUV@29547,42MGM@68525,COG0201@1,COG0201@2	NA|NA|NA	U	The central subunit of the protein translocation channel SecYEG. Consists of two halves formed by TMs 1-5 and 6-10. These two domains form a lateral gate at the front which open onto the bilayer between TMs 2 and 7, and are clamped together by SecE at the back. The channel is closed by both a pore ring composed of hydrophobic SecY resides and a short helix (helix 2A) on the extracellular side of …
533AP_00397	192222.Cj1378	4.7e-241	840.1	Epsilonproteobacteria	selA		2.9.1.1	ko:K01042	ko00450,ko00970,map00450,map00970		R08219	RC01246	ko00000,ko00001,ko01000				Epsilonproteobacteria	1MWXI@1224,2YMWS@29547,42MU7@68525,COG1921@1,COG1921@2	NA|NA|NA	J	Converts seryl-tRNA(Sec) to selenocysteinyl-tRNA(Sec) required for selenoprotein biosynthesis
533AP_00396	192222.Cj1379	0.0	1110.1	Epsilonproteobacteria	selB			ko:K03833					ko00000,ko03012				Epsilonproteobacteria	1MWXH@1224,2YMHW@29547,42M49@68525,COG3276@1,COG3276@2	NA|NA|NA	J	Elongation factor
533AP_00285	192222.Cj1504c	5.9e-166	590.1	Epsilonproteobacteria	selD		2.7.9.3	ko:K01008	ko00450,ko01100,map00450,map01100		R03595	RC00002,RC02878	ko00000,ko00001,ko01000,ko03016				Epsilonproteobacteria	1MWFG@1224,2YM8B@29547,42MC3@68525,COG0709@1,COG0709@2	NA|NA|NA	E	Synthesizes selenophosphate from selenide and ATP
533AP_01449	354242.CJJ81176_0521	4.6e-188	663.7	Epsilonproteobacteria	selU			ko:K06917					ko00000,ko01000,ko03016				Epsilonproteobacteria	1N4T5@1224,2YMZD@29547,42P4D@68525,COG2603@1,COG2603@2	NA|NA|NA	H	Catalyzes the transfer of selenium from selenophosphate for conversion of 2-thiouridine to 2-selenouridine at the wobble position in tRNA
533AP_01351	1367491.BN865_02000c	3e-86	325.5	Epsilonproteobacteria				ko:K12684					ko00000,ko01000,ko02000,ko02044	1.B.12.4			Epsilonproteobacteria	1QIU6@1224,2YN7H@29547,42QDA@68525,COG3468@1,COG3468@2	NA|NA|NA	MU	Immunoglobulin A1 protease
533AP_01204	354242.CJJ81176_0900	4.4e-294	1016.5	Epsilonproteobacteria	serA		1.1.1.399,1.1.1.95	ko:K00058	ko00260,ko00680,ko01100,ko01120,ko01130,ko01200,ko01230,map00260,map00680,map01100,map01120,map01130,map01200,map01230	M00020	R01513	RC00031	ko00000,ko00001,ko00002,ko01000,ko04147				Epsilonproteobacteria	1MU5Z@1224,2YMF3@29547,42M1C@68525,COG0111@1,COG0111@2	NA|NA|NA	E	Belongs to the D-isomer specific 2-hydroxyacid dehydrogenase family
533AP_00992	354242.CJJ81176_0308	1.1e-110	406.0	Epsilonproteobacteria	serB		3.1.3.3	ko:K01079	ko00260,ko00680,ko01100,ko01120,ko01130,ko01200,ko01230,map00260,map00680,map01100,map01120,map01130,map01200,map01230	M00020	R00582	RC00017	ko00000,ko00001,ko00002,ko01000,ko01009				Epsilonproteobacteria	1MWA3@1224,2YNHV@29547,42NIR@68525,COG0560@1,COG0560@2	NA|NA|NA	E	phosphoserine phosphatase
533AP_01037	354242.CJJ81176_0348	5.8e-205	719.9	Epsilonproteobacteria	serC		2.6.1.52	ko:K00831	ko00260,ko00680,ko00750,ko01100,ko01120,ko01130,ko01200,ko01230,map00260,map00680,map00750,map01100,map01120,map01130,map01200,map01230	M00020,M00124	R04173,R05085	RC00006,RC00036	ko00000,ko00001,ko00002,ko01000,ko01007				Epsilonproteobacteria	1MUB5@1224,2YNCT@29547,42MEN@68525,COG1932@1,COG1932@2	NA|NA|NA	E	Catalyzes the reversible conversion of 3- phosphohydroxypyruvate to phosphoserine and of 3-hydroxy-2-oxo-4- phosphonooxybutanoate to phosphohydroxythreonine
533AP_01097	354242.CJJ81176_0412	5.2e-218	763.5	Epsilonproteobacteria	serS		6.1.1.11	ko:K01875	ko00970,map00970	M00359,M00360	R03662,R08218	RC00055,RC00523	ko00000,ko00001,ko00002,ko01000,ko01007,ko03016				Epsilonproteobacteria	1MUJF@1224,2YMPK@29547,42M7H@68525,COG0172@1,COG0172@2	NA|NA|NA	J	Catalyzes the attachment of serine to tRNA(Ser). Is also able to aminoacylate tRNA(Sec) with serine, to form the misacylated tRNA L-seryl-tRNA(Sec), which will be further converted into selenocysteinyl-tRNA(Sec)
533AP_01481	192222.Cj0115	4.7e-81	307.4	Epsilonproteobacteria	slyD		5.2.1.8	ko:K03775					ko00000,ko01000,ko03110				Epsilonproteobacteria	1RD35@1224,2YP49@29547,42MCS@68525,COG1047@1,COG1047@2	NA|NA|NA	O	peptidyl-prolyl cis-trans isomerase
533AP_00772	192222.Cj1105	8.9e-75	286.2	Epsilonproteobacteria	smpB			ko:K03664					ko00000				Epsilonproteobacteria	1RDFP@1224,2YNWU@29547,42SJ8@68525,COG0691@1,COG0691@2	NA|NA|NA	J	Required for rescue of stalled ribosomes mediated by trans-translation. Binds to transfer-messenger RNA (tmRNA), required for stable association of tmRNA with ribosomes. tmRNA and SmpB together mimic tRNA shape, replacing the anticodon stem-loop with SmpB. tmRNA is encoded by the ssrA gene
533AP_01315	192222.Cj0169	4.1e-129	467.2	Epsilonproteobacteria	sodB	GO:0008150,GO:0009987,GO:0010035,GO:0010038,GO:0010039,GO:0042221,GO:0050896,GO:0051716,GO:0070887,GO:0071241,GO:0071248,GO:0071281	1.15.1.1	ko:K04564	ko04013,ko04068,ko04146,ko04211,ko04212,ko04213,ko05016,map04013,map04068,map04146,map04211,map04212,map04213,map05016				ko00000,ko00001,ko01000				Epsilonproteobacteria	1MVW2@1224,2YP8E@29547,42PC4@68525,COG0605@1,COG0605@2	NA|NA|NA	C	radicals which are normally produced within the cells and which are toxic to biological systems
533AP_01496	192222.Cj0100	4.7e-140	503.8	Epsilonproteobacteria	parA			ko:K03496					ko00000,ko03036,ko04812				Epsilonproteobacteria	1MV43@1224,2YMZQ@29547,42MTF@68525,COG1192@1,COG1192@2	NA|NA|NA	D	involved in chromosome partitioning
533AP_01580	354242.CJJ81176_0785	0.0	1218.0	Epsilonproteobacteria	speA		4.1.1.19	ko:K01585	ko00330,ko01100,map00330,map01100	M00133	R00566	RC00299	ko00000,ko00001,ko00002,ko01000			iIT341.HP0422	Epsilonproteobacteria	1MU80@1224,2YMP0@29547,42M2B@68525,COG1166@1,COG1166@2	NA|NA|NA	H	arginine decarboxylase
533AP_00113	192222.Cj0613	2.4e-181	641.3	Epsilonproteobacteria	pstS			ko:K02040	ko02010,ko02020,ko05152,map02010,map02020,map05152	M00222			ko00000,ko00001,ko00002,ko02000	3.A.1.7			Epsilonproteobacteria	1MUH9@1224,2YN9R@29547,42MJ3@68525,COG0226@1,COG0226@2	NA|NA|NA	P	PBP superfamily domain
533AP_01519	192222.Cj0064c	3.9e-257	893.6	Epsilonproteobacteria	flhF			ko:K02404					ko00000,ko02035				Epsilonproteobacteria	1MUQW@1224,2YN28@29547,42NBF@68525,COG1419@1,COG1419@2	NA|NA|NA	N	flagellar biosynthesis
533AP_00738	192222.Cj1071	2.2e-83	315.1	Epsilonproteobacteria	ssb			ko:K03111	ko03030,ko03430,ko03440,map03030,map03430,map03440				ko00000,ko00001,ko03029,ko03032,ko03400				Epsilonproteobacteria	1RCWT@1224,2YP9W@29547,42RN6@68525,COG0629@1,COG0629@2	NA|NA|NA	L	Plays an important role in DNA replication, recombination and repair. Binds to ssDNA and to an array of partner proteins to recruit them to their sites of action during DNA metabolism
533AP_00764	354242.CJJ81176_1115	5.5e-212	743.4	Epsilonproteobacteria	sstT			ko:K07862					ko00000,ko02000	2.A.23.4			Epsilonproteobacteria	1MXE1@1224,2YMR7@29547,42M95@68525,COG3633@1,COG3633@2	NA|NA|NA	E	Involved in the import of serine and threonine into the cell, with the concomitant import of sodium (symport system)
533AP_00030	192222.Cj0533	2.4e-212	744.6	Epsilonproteobacteria	sucC		6.2.1.5	ko:K01903	ko00020,ko00640,ko00660,ko00720,ko01100,ko01110,ko01120,ko01130,ko01200,map00020,map00640,map00660,map00720,map01100,map01110,map01120,map01130,map01200	M00009,M00011,M00173,M00374,M00620	R00405,R02404	RC00004,RC00014	ko00000,ko00001,ko00002,ko01000				Epsilonproteobacteria	1MVCE@1224,2YMJ2@29547,42M5K@68525,COG0045@1,COG0045@2	NA|NA|NA	F	Succinyl-CoA synthetase functions in the citric acid cycle (TCA), coupling the hydrolysis of succinyl-CoA to the synthesis of either ATP or GTP and thus represents the only step of substrate-level phosphorylation in the TCA. The beta subunit provides nucleotide specificity of the enzyme and binds the substrate succinate, while the binding sites for coenzyme A and phosphate are found in the alpha …
533AP_00031	354242.CJJ81176_0559	3.3e-158	564.3	Epsilonproteobacteria	sucD		6.2.1.5	ko:K01902	ko00020,ko00640,ko00660,ko00720,ko01100,ko01110,ko01120,ko01130,ko01200,map00020,map00640,map00660,map00720,map01100,map01110,map01120,map01130,map01200	M00009,M00011,M00173,M00374,M00620	R00405,R02404	RC00004,RC00014	ko00000,ko00001,ko00002,ko01000				Epsilonproteobacteria	1MUGA@1224,2YMZR@29547,42M2W@68525,COG0074@1,COG0074@2	NA|NA|NA	C	Succinyl-CoA synthetase functions in the citric acid cycle (TCA), coupling the hydrolysis of succinyl-CoA to the synthesis of either ATP or GTP and thus represents the only step of substrate-level phosphorylation in the TCA. The alpha subunit of the enzyme binds the substrates coenzyme A and phosphate, while succinate binding and nucleotide specificity is provided by the beta subunit
533AP_01553	354242.CJJ81176_0812	1.1e-242	845.5	Epsilonproteobacteria	csdA												Epsilonproteobacteria	1N124@1224,2YMHY@29547,42M1A@68525,COG0520@1,COG0520@2	NA|NA|NA	E	Aminotransferase
533AP_00957	354242.CJJ81176_1306	3.1e-142	511.1	Epsilonproteobacteria													Epsilonproteobacteria	1N20M@1224,2YPHS@29547,42SXW@68525,COG0760@1,COG0760@2	NA|NA|NA	O	Chaperone involved in the correct folding and assembly of outer membrane proteins. Recognizes specific patterns of aromatic residues and the orientation of their side chains, which are found more frequently in integral outer membrane proteins. May act in both early periplasmic and late outer membrane-associated steps of protein maturation
533AP_01004	192222.Cj0293	9.1e-144	516.2	Epsilonproteobacteria	surE		3.1.3.5	ko:K03787	ko00230,ko00240,ko00760,ko01100,ko01110,map00230,map00240,map00760,map01100,map01110		R00183,R00511,R00963,R01126,R01227,R01569,R01664,R01968,R02088,R02102,R02323,R02719,R03346	RC00017	ko00000,ko00001,ko01000				Epsilonproteobacteria	1MVHE@1224,2YMW1@29547,42N0I@68525,COG0496@1,COG0496@2	NA|NA|NA	S	Nucleotidase that shows phosphatase activity on nucleoside 5'-monophosphates
533AP_00991	354242.CJJ81176_0307	1.5e-180	638.6	Epsilonproteobacteria	tal		2.2.1.2	ko:K00616	ko00030,ko01100,ko01110,ko01120,ko01130,ko01200,ko01230,map00030,map01100,map01110,map01120,map01130,map01200,map01230	M00004,M00007	R01827	RC00439,RC00604	ko00000,ko00001,ko00002,ko01000				Epsilonproteobacteria	1N9G3@1224,2YMRY@29547,42MCK@68525,COG0176@1,COG0176@2	NA|NA|NA	H	Transaldolase is important for the balance of metabolites in the pentose-phosphate pathway
533AP_00844	192222.Cj1176c	8.9e-34	149.1	Epsilonproteobacteria	tatA			ko:K03116	ko03060,ko03070,map03060,map03070	M00336			ko00000,ko00001,ko00002,ko02044	2.A.64			Epsilonproteobacteria	1NGDP@1224,2YQ9F@29547,42VNG@68525,COG1826@1,COG1826@2	NA|NA|NA	U	Part of the twin-arginine translocation (Tat) system that transports large folded proteins containing a characteristic twin-arginine motif in their signal peptide across membranes. TatA could form the protein-conducting channel of the Tat system
533AP_00079	354242.CJJ81176_0607	8.6e-61	239.6	Epsilonproteobacteria	tatB			ko:K03117	ko03060,ko03070,map03060,map03070	M00336			ko00000,ko00001,ko00002,ko02044	2.A.64			Epsilonproteobacteria	1NI3F@1224,2YPWR@29547,42SP9@68525,COG1826@1,COG1826@2	NA|NA|NA	U	Part of the twin-arginine translocation (Tat) system that transports large folded proteins containing a characteristic twin-arginine motif in their signal peptide across membranes. Together with TatC, TatB is part of a receptor directly interacting with Tat signal peptides. TatB may form an oligomeric binding site that transiently accommodates folded Tat precursor proteins before their translocat…
533AP_00078	354242.CJJ81176_0606	4.6e-129	467.2	Epsilonproteobacteria	tatC			ko:K03118	ko03060,ko03070,map03060,map03070	M00336			ko00000,ko00001,ko00002,ko02044	2.A.64			Epsilonproteobacteria	1MVAY@1224,2YM87@29547,42MM7@68525,COG0805@1,COG0805@2	NA|NA|NA	U	Part of the twin-arginine translocation (Tat) system that transports large folded proteins containing a characteristic twin-arginine motif in their signal peptide across membranes. Together with TatB, TatC is part of a receptor directly interacting with Tat signal peptides
533AP_00646	192222.Cj0025c	5.8e-242	843.2	Epsilonproteobacteria				ko:K06956					ko00000				Epsilonproteobacteria	1R3F8@1224,2YNEX@29547,43DK0@68525,COG1823@1,COG1823@2	NA|NA|NA	U	Belongs to the dicarboxylate amino acid cation symporter (DAACS) (TC 2.A.23) family
533AP_01149	354242.CJJ81176_0845	3.2e-220	770.8	Epsilonproteobacteria	ilvA		4.3.1.19	ko:K01754	ko00260,ko00290,ko01100,ko01110,ko01130,ko01200,ko01230,map00260,map00290,map01100,map01110,map01130,map01200,map01230	M00570	R00220,R00996	RC00418,RC02600	ko00000,ko00001,ko00002,ko01000				Epsilonproteobacteria	1MVWJ@1224,2YMUR@29547,42MKY@68525,COG1171@1,COG1171@2	NA|NA|NA	E	Catalyzes the anaerobic formation of alpha-ketobutyrate and ammonia from threonine in a two-step reaction. The first step involved a dehydration of threonine and a production of enamine intermediates (aminocrotonate), which tautomerizes to its imine form (iminobutyrate). Both intermediates are unstable and short- lived. The second step is the nonenzymatic hydrolysis of the enamine imine intermedi…
533AP_00509	354242.CJJ81176_1615	1.1e-250	872.1	Epsilonproteobacteria	sdaA		4.3.1.17	ko:K01752	ko00260,ko00270,ko01100,ko01110,ko01130,ko01200,ko01230,map00260,map00270,map01100,map01110,map01130,map01200,map01230		R00220,R00590	RC00331,RC02600	ko00000,ko00001,ko01000				Epsilonproteobacteria	1MUZN@1224,2YNQE@29547,42N88@68525,COG1760@1,COG1760@2	NA|NA|NA	E	L-serine deaminase
533AP_00108	354242.CJJ81176_0637	7.7e-247	859.4	Epsilonproteobacteria													Epsilonproteobacteria	1MUA8@1224,2YNG7@29547,42MKA@68525,COG1538@1,COG1538@2	NA|NA|NA	MU	outer membrane efflux protein
533AP_01397	192222.Cj0440c	6.6e-119	433.3	Epsilonproteobacteria	tenA		3.5.99.2	ko:K03707	ko00730,ko01100,map00730,map01100		R02133,R09993	RC00224,RC00652,RC02832	ko00000,ko00001,ko01000,ko03000				Epsilonproteobacteria	1R21S@1224,2YNMD@29547,42MVU@68525,COG0819@1,COG0819@2	NA|NA|NA	K	Catalyzes an amino-pyrimidine hydrolysis reaction at the C5' of the pyrimidine moiety of thiamine compounds, a reaction that is part of a thiamine salvage pathway
533AP_00672	354242.CJJ81176_1028	1.2e-216	758.8	Epsilonproteobacteria	tgt		2.4.2.29	ko:K00773			R03789,R10209	RC00063	ko00000,ko01000,ko03016				Epsilonproteobacteria	1MUCA@1224,2YMJB@29547,42M5Y@68525,COG0343@1,COG0343@2	NA|NA|NA	F	Catalyzes the base-exchange of a guanine (G) residue with the queuine precursor 7-aminomethyl-7-deazaguanine (PreQ1) at position 34 (anticodon wobble position) in tRNAs with GU(N) anticodons (tRNA-Asp, -Asn, -His and -Tyr). Catalysis occurs through a double-displacement mechanism. The nucleophile active site attacks the C1' of nucleotide 34 to detach the guanine base from the RNA, forming a coval…
533AP_00749	354242.CJJ81176_1100	3.7e-151	540.8	Epsilonproteobacteria	thiD		2.7.1.49,2.7.4.7	ko:K00941	ko00730,ko01100,map00730,map01100	M00127	R03471,R04509	RC00002,RC00017	ko00000,ko00001,ko00002,ko01000				Epsilonproteobacteria	1MU9J@1224,2YNKP@29547,42N1F@68525,COG0351@1,COG0351@2	NA|NA|NA	H	Phosphomethylpyrimidine kinase
533AP_00748	354242.CJJ81176_1099	3.5e-109	401.0	Epsilonproteobacteria	thiE		2.5.1.3	ko:K00788	ko00730,ko01100,map00730,map01100	M00127	R03223,R10712	RC00224,RC03255,RC03397	ko00000,ko00001,ko00002,ko01000				Epsilonproteobacteria	1RDSU@1224,2YTRR@29547,42NTP@68525,COG0352@1,COG0352@2	NA|NA|NA	H	Condenses 4-methyl-5-(beta-hydroxyethyl)thiazole monophosphate (THZ-P) and 2-methyl-4-amino-5-hydroxymethyl pyrimidine pyrophosphate (HMP-PP) to form thiamine monophosphate (TMP)
533AP_00708	354242.CJJ81176_1066	3.8e-134	484.2	Epsilonproteobacteria	thiG		2.8.1.10	ko:K03149	ko00730,ko01100,map00730,map01100		R10247	RC03096,RC03097,RC03461	ko00000,ko00001,ko01000				Epsilonproteobacteria	1N0N5@1224,2YMUY@29547,42MNC@68525,COG2022@1,COG2022@2	NA|NA|NA	H	Catalyzes the rearrangement of 1-deoxy-D-xylulose 5- phosphate (DXP) to produce the thiazole phosphate moiety of thiamine. Sulfur is provided by the thiocarboxylate moiety of the carrier protein ThiS. In vitro, sulfur can be provided by H(2)S
533AP_00707	192222.Cj1044c	6.6e-199	699.9	Epsilonproteobacteria	thiH		4.1.99.19	ko:K03150	ko00730,ko01100,map00730,map01100		R10246	RC01434,RC03095	ko00000,ko00001,ko01000				Epsilonproteobacteria	1MXK0@1224,2YMIA@29547,42M3U@68525,COG0502@1,COG0502@2	NA|NA|NA	C	biosynthesis protein ThiH
533AP_00329	192222.Cj1458c	8.1e-151	539.7	Epsilonproteobacteria	thiL		2.7.4.16	ko:K00946	ko00730,ko01100,map00730,map01100	M00127	R00617	RC00002	ko00000,ko00001,ko00002,ko01000				Epsilonproteobacteria	1MU9X@1224,2YN0I@29547,42MYJ@68525,COG0611@1,COG0611@2	NA|NA|NA	H	Catalyzes the ATP-dependent phosphorylation of thiamine- monophosphate (TMP) to form thiamine-pyrophosphate (TPP), the active form of vitamin B1
533AP_01462	354242.CJJ81176_0169	5.6e-158	563.5	Epsilonproteobacteria	thrB		2.7.1.39	ko:K00872	ko00260,ko01100,ko01110,ko01120,ko01230,map00260,map01100,map01110,map01120,map01230	M00018	R01771	RC00002,RC00017	ko00000,ko00001,ko00002,ko01000				Epsilonproteobacteria	1MW8I@1224,2YMZ3@29547,42M9H@68525,COG0083@1,COG0083@2	NA|NA|NA	F	Catalyzes the ATP-dependent phosphorylation of L- homoserine to L-homoserine phosphate
533AP_01607	192222.Cj0812	7.2e-264	916.0	Epsilonproteobacteria	thrC		4.2.3.1	ko:K01733	ko00260,ko00750,ko01100,ko01110,ko01120,ko01230,map00260,map00750,map01100,map01110,map01120,map01230	M00018	R01466,R05086	RC00017,RC00526	ko00000,ko00001,ko00002,ko01000			iIT341.HP0098	Epsilonproteobacteria	1MUWQ@1224,2YM9P@29547,42MXQ@68525,COG0498@1,COG0498@2	NA|NA|NA	E	threonine synthase
533AP_01345	192222.Cj0206	0.0	1194.1	Epsilonproteobacteria	thrS		6.1.1.3	ko:K01868	ko00970,map00970	M00359,M00360	R03663	RC00055,RC00523	ko00000,ko00001,ko00002,ko01000,ko01007,ko03016				Epsilonproteobacteria	1MUP2@1224,2YMDG@29547,42M20@68525,COG0441@1,COG0441@2	NA|NA|NA	J	Catalyzes the attachment of threonine to tRNA(Thr) in a two-step reaction L-threonine is first activated by ATP to form Thr-AMP and then transferred to the acceptor end of tRNA(Thr)
533AP_00647	192222.Cj0026c	2.1e-114	418.3	Epsilonproteobacteria	thyX		2.1.1.148	ko:K03465	ko00240,ko00670,ko01100,map00240,map00670,map01100		R06613	RC00022,RC00332	ko00000,ko00001,ko01000				Epsilonproteobacteria	1Q73I@1224,2YMHF@29547,42N3X@68525,COG1351@1,COG1351@2	NA|NA|NA	F	Catalyzes the reductive methylation of 2'-deoxyuridine- 5'-monophosphate (dUMP) to 2'-deoxythymidine-5'-monophosphate (dTMP) while utilizing 5,10-methylenetetrahydrofolate (mTHF) as the methyl donor, and NAD(P)H and FADH(2) as the reductant
533AP_01332	354242.CJJ81176_0224	8.4e-238	829.3	Epsilonproteobacteria	tig	GO:0005575,GO:0005622,GO:0005623,GO:0005737,GO:0044424,GO:0044464		ko:K03545					ko00000				Epsilonproteobacteria	1MUJP@1224,2YMFZ@29547,42MBB@68525,COG0544@1,COG0544@2	NA|NA|NA	D	Involved in protein export. Acts as a chaperone by maintaining the newly synthesized protein in an open conformation. Functions as a peptidyl-prolyl cis-trans isomerase
533AP_00530	354242.CJJ81176_1636	0.0	1266.5	Epsilonproteobacteria	tkt		2.2.1.1	ko:K00615	ko00030,ko00710,ko01051,ko01100,ko01110,ko01120,ko01130,ko01200,ko01230,map00030,map00710,map01051,map01100,map01110,map01120,map01130,map01200,map01230	M00004,M00007,M00165,M00167	R01067,R01641,R01830,R06590	RC00032,RC00226,RC00571,RC01560	ko00000,ko00001,ko00002,ko01000				Epsilonproteobacteria	1MUEY@1224,2YMEN@29547,42M80@68525,COG0021@1,COG0021@2	NA|NA|NA	G	Catalyzes the transfer of a two-carbon ketol group from a ketose donor to an aldose acceptor, via a covalent intermediate with the cofactor thiamine pyrophosphate
533AP_00088	354242.CJJ81176_0616	1.9e-133	481.9	Epsilonproteobacteria	tlyA		2.1.1.226,2.1.1.227	ko:K06442					ko00000,ko01000,ko03009				Epsilonproteobacteria	1MWP5@1224,2YNYE@29547,42R2J@68525,COG1189@1,COG1189@2	NA|NA|NA	J	Hemolysin
533AP_01578	192222.Cj0766c	3.9e-99	367.5	Epsilonproteobacteria	tmk		2.7.4.9	ko:K00943	ko00240,ko01100,map00240,map01100	M00053	R02094,R02098	RC00002	ko00000,ko00001,ko00002,ko01000				Epsilonproteobacteria	1R98D@1224,2YP5N@29547,43B5Z@68525,COG0125@1,COG0125@2	NA|NA|NA	F	Phosphorylation of dTMP to form dTDP in both de novo and salvage pathways of dTTP synthesis
533AP_01484	192222.Cj0112	7.9e-203	713.0	Epsilonproteobacteria	tolB			ko:K03641					ko00000,ko02000	2.C.1.2			Epsilonproteobacteria	1MV09@1224,2YMQG@29547,42PHP@68525,COG0823@1,COG0823@2	NA|NA|NA	U	Involved in the TonB-independent uptake of proteins
[truncated: 100 more rows]
