# Supplementary material for: Genetic characterisation of a subset of Campylobacter jejuni isolates from clinical and poultry sources in Ireland
Source: PLoS One. 2021 Mar 9;16(3):e0246843. doi: 10.1371/journal.pone.0246843 (PMC7943001; doi:10.1371/journal.pone.0246843)
Supplement: S2 Appendix — (ZIP) [file pone.0246843.s002.zip › S2 Appendix/Broiler/Broiler_unique_genome.xlsx]

## Sheet: Sheet1
# emapper version: emapper-1.0.3-35-g63c274b emapper DB: 2.0
# command: ./emapper.py --cpu 6 -i /data/shared/emapper_jobs/user_data/MM_3xfd5e1z/query_seqs.fa --output query_seqs.fa --output_dir /data/shared/emapper_jobs/user_data/MM_3xfd5e1z -m diamond -d none --tax_scope 29547 --go_evidence non-electronic --target_orthologs all --seed_ortholog_evalue 0.001 --seed_ortholog_score 60 --query-cover 20 --subject-cover 0 --override --temp_dir /data/shared/emapp…
# time: Fri Jun 19 03:14:10 2020
#query_name seed_eggNOG_ortholog seed_ortholog_evalue seed_ortholog_score best_tax_level Preferred_name GOs EC KEGG_ko KEGG_Pathway KEGG_Module KEGG_Reaction KEGG_rclass BRITE KEGG_TC CAZy BiGG_Reaction
Query	Seed ortholog	e-value	score	best tax lvl	Preferred_name	GO terms	EC number	KEGG KO	KEGG pathway	KEGG module	KEGG reaction	KEGG rclass	BRITE	KEGG TC	CAZy	BiGG reaction	annot lvl	matching OGs	Best OG	COG cat	description
LK151_01877	1357400.HMPREF2086_00301	2e-84	319.7	Epsilonproteobacteria													Epsilonproteobacteria	1N01F@1224,2YS73@29547,431XI@68525,COG0463@1,COG0463@2	NA|NA|NA	M	Glycosyl transferase
TB1130_00478	192222.Cj1438c	2.9e-68	265.8	Epsilonproteobacteria													Epsilonproteobacteria	1QV6M@1224,2YNR4@29547,42UVZ@68525,COG1216@1,COG1216@2	NA|NA|NA	S	TupA-like ATPgrasp
C13_01324	683083.C414_000460008	5.5e-93	347.1	Epsilonproteobacteria	aspA		4.3.1.1	ko:K01744	ko00250,ko01100,map00250,map01100		R00490	RC00316,RC02799	ko00000,ko00001,ko01000				Epsilonproteobacteria	1R9JY@1224,2YMNA@29547,42MFS@68525,COG1027@1,COG1027@2	NA|NA|NA	E	Aspartate ammonia-lyase
533AP_01187	354242.CJJ81176_0882	0.0	1272.7	Epsilonproteobacteria			2.8.2.22	ko:K01023					ko00000,ko01000				Epsilonproteobacteria	1R5CV@1224,28MBK@1,2YMMZ@29547,2ZAQ1@2,42PFZ@68525	NA|NA|NA	M	hmm pf05935
533AP_01075	354242.CJJ81176_0389	0.0	1956.4	Epsilonproteobacteria	cmeB			ko:K03296,ko:K18138	ko01501,ko01503,map01501,map01503	M00647,M00699,M00718			ko00000,ko00001,ko00002,ko01504,ko02000	2.A.6.2			Epsilonproteobacteria	1MU48@1224,2YM7R@29547,42MF6@68525,COG0841@1,COG0841@2	NA|NA|NA	V	Efflux pump membrane transporter
533AP_01017	192222.Cj0306c	4.2e-214	750.4	Epsilonproteobacteria	bioF		2.3.1.47	ko:K00652	ko00780,ko01100,map00780,map01100	M00123,M00573,M00577	R03210,R10124	RC00004,RC00039,RC02725	ko00000,ko00001,ko00002,ko01000,ko01007				Epsilonproteobacteria	1MVVH@1224,2YN3A@29547,42MM1@68525,COG0156@1,COG0156@2	NA|NA|NA	E	8-amino-7-oxononanoate synthase
533AP_00495	192222.Cj1614	0.0	1327.0	Epsilonproteobacteria	chuA			ko:K02014					ko00000,ko02000	1.B.14			Epsilonproteobacteria	1REHF@1224,2YN71@29547,42PC6@68525,COG4772@1,COG4772@2	NA|NA|NA	P	TonB dependent receptor
533AP_01011	192222.Cj0300c	6.9e-156	556.6	Epsilonproteobacteria	modC		3.6.3.29	ko:K02017	ko02010,map02010	M00189			ko00000,ko00001,ko00002,ko01000,ko02000	3.A.1.8			Epsilonproteobacteria	1QVTM@1224,2YTA1@29547,430AU@68525,COG1118@1,COG1118@2	NA|NA|NA	P	ATP-binding protein
536AP_00079	311402.Avi_5328	3e-14	84.3	Rhizobiaceae													Epsilonproteobacteria	1MU3I@1224,2TV0Z@28211,4B7AR@82115,COG3842@1,COG3842@2	NA|NA|NA	P	Belongs to the ABC transporter superfamily
533AP_00360	354242.CJJ81176_1161	9.5e-92	344.0	Epsilonproteobacteria			2.7.7.82	ko:K18431	ko00520,map00520		R10182	RC00152	ko00000,ko00001,ko01000				Epsilonproteobacteria	1QACI@1224,2YP8B@29547,42RJA@68525,COG1083@1,COG1083@2	NA|NA|NA	M	Cytidylyltransferase
536AP_00315	537972.ABQU01000017_gene640	3.6e-152	544.3	Epsilonproteobacteria	cysD		2.7.7.4	ko:K00957	ko00230,ko00261,ko00450,ko00920,ko01100,ko01120,ko01130,map00230,map00261,map00450,map00920,map01100,map01120,map01130	M00176,M00596	R00529,R04929	RC02809,RC02889	ko00000,ko00001,ko00002,ko01000				Epsilonproteobacteria	1MUCZ@1224,2YN2H@29547,42NYE@68525,COG0175@1,COG0175@2	NA|NA|NA	H	COG0175 3'-phosphoadenosine 5'-phosphosulfate sulfotransferase (PAPS reductase) FAD synthetase
C13_01909	306263.Cla_1266	3e-74	285.0	Epsilonproteobacteria	dinP			ko:K03502					ko00000,ko03400				Epsilonproteobacteria	1Q43B@1224,2YM7U@29547,4345B@68525,COG0389@1,COG0389@2	NA|NA|NA	L	impB/mucB/samB family C-terminal domain
C13_00145	354242.CJJ81176_1156	2.3e-33	147.9	Epsilonproteobacteria				ko:K20444					ko00000,ko01000,ko01005,ko02000	4.D.1.3	GT2,GT4		Epsilonproteobacteria	1MZSD@1224,2YNN5@29547,42Q1D@68525,COG1216@1,COG1216@2	NA|NA|NA	M	Glycosyltransferase like family 2
533AP_00815	354242.CJJ81176_1163	3.5e-138	497.7	Epsilonproteobacteria	waaV												Epsilonproteobacteria	1N72Z@1224,2YNNI@29547,42NJA@68525,COG1216@1,COG1216@2	NA|NA|NA	S	Glycosyltransferase like family 2
536AP_00433	192222.Cj1320	1e-212	745.7	Epsilonproteobacteria													Epsilonproteobacteria	1MUPN@1224,2YMVU@29547,42MJD@68525,COG0399@1,COG0399@2	NA|NA|NA	E	Belongs to the DegT DnrJ EryC1 family
533AP_00379	192222.Cj1400c	1e-148	532.7	Epsilonproteobacteria	fabI	GO:0003674,GO:0003824,GO:0004312,GO:0004318,GO:0006082,GO:0006629,GO:0006631,GO:0006633,GO:0008150,GO:0008152,GO:0008610,GO:0009058,GO:0009987,GO:0016043,GO:0016053,GO:0016491,GO:0016627,GO:0016628,GO:0016740,GO:0016746,GO:0016747,GO:0019752,GO:0022607,GO:0030497,GO:0032787,GO:0043436,GO:0043933,GO:0044085,GO:0044237,GO:0044238,GO:0044249,GO:0044255,GO:0044281,GO:0044283,GO:0046394,GO:0051259,GO:…	1.3.1.10,1.3.1.9	ko:K00208	ko00061,ko00333,ko00780,ko01100,ko01130,ko01212,map00061,map00333,map00780,map01100,map01130,map01212	M00083,M00572	R01404,R04429,R04430,R04724,R04725,R04955,R04956,R04958,R04959,R04961,R04962,R04966,R04967,R04969,R04970,R07765,R10118,R10122,R11671	RC00052,RC00076,RC00120	ko00000,ko00001,ko00002,ko01000,ko01004				Epsilonproteobacteria	1MV05@1224,2YM9Q@29547,42MA4@68525,COG0623@1,COG0623@2	NA|NA|NA	I	Enoyl- acyl-carrier-protein reductase NADH
C14_01693	537972.ABQU01000027_gene499	2.1e-159	568.5	Epsilonproteobacteria	fcl		1.1.1.271	ko:K02377	ko00051,ko00520,ko01100,map00051,map00520,map01100		R05692	RC01014	ko00000,ko00001,ko01000				Epsilonproteobacteria	1MUGT@1224,2YNBD@29547,42M12@68525,COG0451@1,COG0451@2	NA|NA|NA	GM	Catalyzes the two-step NADP-dependent conversion of GDP- 4-dehydro-6-deoxy-D-mannose to GDP-fucose, involving an epimerase and a reductase reaction
C13_01043	354242.CJJ81176_0355	7.6e-48	196.1	Epsilonproteobacteria	fdxA												Epsilonproteobacteria	1QUJB@1224,2YPU2@29547,42TSI@68525,COG1145@1,COG1145@2	NA|NA|NA	C	Ferredoxin
533AP_00382	192222.Cj1397	2.3e-31	141.0	Epsilonproteobacteria	feoA			ko:K04758					ko00000,ko02000				Epsilonproteobacteria	1Q2PS@1224,2YQHX@29547,42W2D@68525,COG1918@1,COG1918@2	NA|NA|NA	P	FeoA
C14_00883	354242.CJJ81176_1339	1.2e-220	772.7	Epsilonproteobacteria	flaB	GO:0001539,GO:0005575,GO:0005576,GO:0005623,GO:0006928,GO:0008150,GO:0009288,GO:0009987,GO:0040011,GO:0042995,GO:0043226,GO:0043228,GO:0044464,GO:0048870,GO:0051179,GO:0051674,GO:0071973,GO:0071978,GO:0097588		ko:K02406	ko02020,ko02040,ko04621,ko04626,ko05132,ko05134,map02020,map02040,map04621,map04626,map05132,map05134				ko00000,ko00001,ko02035				Epsilonproteobacteria	1MV1N@1224,2YN00@29547,42MX8@68525,COG1344@1,COG1344@2	NA|NA|NA	N	Flagellin is the subunit protein which polymerizes to form the filaments of bacterial flagella
537AC_00205	354242.CJJ81176_1339	4.2e-213	747.7	Epsilonproteobacteria	flaB	GO:0001539,GO:0005575,GO:0005576,GO:0005623,GO:0006928,GO:0008150,GO:0009288,GO:0009987,GO:0040011,GO:0042995,GO:0043226,GO:0043228,GO:0044464,GO:0048870,GO:0051179,GO:0051674,GO:0071973,GO:0071978,GO:0097588		ko:K02406	ko02020,ko02040,ko04621,ko04626,ko05132,ko05134,map02020,map02040,map04621,map04626,map05132,map05134				ko00000,ko00001,ko02035				Epsilonproteobacteria	1MV1N@1224,2YN00@29547,42MX8@68525,COG1344@1,COG1344@2	NA|NA|NA	N	Flagellin is the subunit protein which polymerizes to form the filaments of bacterial flagella
533AP_00621	1367491.BN865_03750c	0.0	1355.5	Epsilonproteobacteria	flgE	GO:0005575,GO:0005623,GO:0009288,GO:0009425,GO:0042995,GO:0043226,GO:0043228,GO:0044422,GO:0044461,GO:0044463,GO:0044464		ko:K02390	ko02040,map02040				ko00000,ko00001,ko02035				Epsilonproteobacteria	1MU5J@1224,2YN81@29547,42NGP@68525,COG1749@1,COG1749@2	NA|NA|NA	N	Flagellar hook protein flgE
536AP_00448	354242.CJJ81176_1325	2.5e-15	87.0	Epsilonproteobacteria													Epsilonproteobacteria	1PF16@1224,2YPA3@29547,42RYZ@68525,COG0223@1,COG0223@2	NA|NA|NA	J	Formyl transferase
533AP_01347	192222.Cj0208	2e-205	721.5	Epsilonproteobacteria			2.1.1.72	ko:K07318					ko00000,ko01000,ko02048				Epsilonproteobacteria	1R6P4@1224,2YM8P@29547,42ND7@68525,COG3392@1,COG3392@2	NA|NA|NA	L	DNA methyltransferase
TB1130_00764	1367491.BN865_07200	6.4e-247	859.8	Bacteria													Epsilonproteobacteria	COG1208@1,COG1208@2,COG1209@1,COG1209@2	NA|NA|NA	M	Catalyzes the formation of dTDP-glucose, from dTTP and glucose 1-phosphate, as well as its pyrophosphorolysis
536AP_00331	1548153.LR59_11980	8.3e-129	467.6	Epsilonproteobacteria													Epsilonproteobacteria	1QZBJ@1224,2YTCC@29547,43CHM@68525,COG1216@1,COG1216@2	NA|NA|NA	S	Glycosyl transferase, family 2
536AP_01451	1448857.JFAP01000014_gene53	6.3e-35	155.2	Epsilonproteobacteria													Epsilonproteobacteria	1MU23@1224,2YMDW@29547,42N7I@68525,COG0582@1,COG0582@2	NA|NA|NA	L	Belongs to the 'phage' integrase family
536AP_01456	683083.C414_000260121	4.1e-13	82.0	Epsilonproteobacteria													Epsilonproteobacteria	1Q2HM@1224,28WN7@1,2YQM9@29547,2ZIN0@2,42VQR@68525	NA|NA|NA
536AP_01457	683083.C414_000260124	5.5e-15	88.2	Epsilonproteobacteria													Epsilonproteobacteria	1Q6IB@1224,2BV8R@1,2YSS3@29547,32QNF@2,4337S@68525	NA|NA|NA
C11_01132	354242.CJJ81176_0326	2.5e-121	441.4	Epsilonproteobacteria	bioC		2.1.1.197	ko:K02169	ko00780,ko01100,map00780,map01100	M00572	R09543	RC00003,RC00460	ko00000,ko00001,ko00002,ko01000				Epsilonproteobacteria	1QUHW@1224,2YP9U@29547,42RJ0@68525,COG0500@1,COG0500@2	NA|NA|NA	Q	Converts the free carboxyl group of a malonyl-thioester to its methyl ester by transfer of a methyl group from S-adenosyl- L-methionine (SAM). It allows to synthesize pimeloyl-ACP via the fatty acid synthetic pathway
C11_01735	354242.CJJ81176_1434	2.4e-236	824.3	Epsilonproteobacteria													Epsilonproteobacteria	1PFES@1224,2YS1Y@29547,430I3@68525,COG1442@1,COG1442@2	NA|NA|NA	M	Glycosyl transferase family 8
C13_00284	1121267.JHZL01000019_gene1266	1.6e-66	259.6	Epsilonproteobacteria													Epsilonproteobacteria	1Q6CV@1224,29DQ4@1,2YSHV@29547,300MZ@2,432WG@68525	NA|NA|NA
C13_01386	306263.Cla_0299	5.5e-33	148.7	Epsilonproteobacteria													Epsilonproteobacteria	1QAMS@1224,2YMA4@29547,42NWI@68525,COG1216@1,COG1216@2	NA|NA|NA	S	Protein of unknown function (DUF2972)
C13_01896	306264.CUP1190	6.2e-57	226.9	Proteobacteria													Epsilonproteobacteria	1N4YU@1224,COG0500@1,COG2226@2	NA|NA|NA	Q	Methyltransferase domain
LK151_00407	1367491.BN865_12110c	6.9e-254	883.6	Epsilonproteobacteria													Epsilonproteobacteria	1Q1AN@1224,2YSYH@29547,42T61@68525,COG4625@1,COG4625@2	NA|NA|NA	S	promoter associated poly-G tract could mediate phase variable expression
LK151_00961	192222.Cj0310c	4.2e-51	207.2	Epsilonproteobacteria				ko:K18924		M00712			ko00000,ko00002,ko02000	2.A.7.1.5			Epsilonproteobacteria	1NM5S@1224,2YPSW@29547,42UMP@68525,COG2076@1,COG2076@2	NA|NA|NA	P	resistance protein
LK151_01450	1121267.JHZL01000019_gene1262	6.6e-118	430.3	Epsilonproteobacteria													Epsilonproteobacteria	1Q5ZR@1224,2AK1I@1,2YSG6@29547,31AR4@2,43258@68525	NA|NA|NA
LK151_01789	537971.HCCG_01361	1.9e-27	130.2	Epsilonproteobacteria													Epsilonproteobacteria	1PR6Y@1224,2YR00@29547,43ABI@68525,COG5527@1,COG5527@2	NA|NA|NA	L	Initiator Replication protein
LK151_01837	537970.HCAN_0939	4.9e-104	384.8	Bacteria													Epsilonproteobacteria	COG4928@1,COG4928@2	NA|NA|NA	G	KAP family P-loop domain
533AP_00351	742726.HMPREF9448_02608	1.5e-31	144.1	Porphyromonadaceae													Epsilonproteobacteria	230VI@171551,2G2H3@200643,4NNFX@976,COG1442@1,COG1442@2	NA|NA|NA	M	Glycosyl transferase family 8
533AP_00352	192222.Cj1138	9.2e-62	245.4	Epsilonproteobacteria													Epsilonproteobacteria	1N8QE@1224,2YPF8@29547,42SKS@68525,COG0463@1,COG0463@2	NA|NA|NA	M	Involved in cell wall biogenesis
533AP_00356	944547.ABLL_2685	1.4e-63	250.0	Epsilonproteobacteria													Epsilonproteobacteria	1RC6B@1224,2YQA8@29547,42WK2@68525,COG2227@1,COG2227@2	NA|NA|NA	H	Methyltransferase domain
533AP_00357	1449345.JHWC01000006_gene997	4.9e-71	275.4	Epsilonproteobacteria													Epsilonproteobacteria	1QAMS@1224,2YMA4@29547,42NWI@68525,COG1216@1,COG1216@2	NA|NA|NA	S	Protein of unknown function (DUF2972)
533AP_00358	2340.JV46_10960	2.9e-51	209.1	Bacteria													Epsilonproteobacteria	COG0726@1,COG0726@2	NA|NA|NA	G	polysaccharide deacetylase
533AP_00361	1357400.HMPREF2086_01580	3.7e-84	318.2	Epsilonproteobacteria	aepX		5.4.2.9	ko:K01841	ko00440,ko01100,ko01120,ko01130,map00440,map01100,map01120,map01130		R00661	RC02792	ko00000,ko00001,ko01000				Epsilonproteobacteria	1N4VT@1224,2YNU6@29547,42PWB@68525,COG0615@1,COG0615@2,COG2513@1,COG2513@2	NA|NA|NA	GIM	Phosphoenolpyruvate phosphomutase
533AP_00363	1325130.HFN_2286	4.7e-123	448.0	Epsilonproteobacteria			4.1.1.82	ko:K09459	ko00440,ko01100,ko01120,ko01130,map00440,map01100,map01120,map01130		R04053	RC00506	ko00000,ko00001,ko01000				Epsilonproteobacteria	1R6QP@1224,2YRKY@29547,42Q6G@68525,COG0028@1,COG0028@2,COG4032@1,COG4032@2	NA|NA|NA	EH	Thiamine pyrophosphate enzyme, C-terminal TPP binding domain
533AP_00364	1357400.HMPREF2086_01584	3.3e-80	305.4	Epsilonproteobacteria													Epsilonproteobacteria	1MVPH@1224,2YQ3G@29547,42S48@68525,COG1454@1,COG1454@2	NA|NA|NA	C	Iron-containing alcohol dehydrogenase
533AP_00437	354242.CJJ81176_1340	0.0	1157.5	Epsilonproteobacteria													Epsilonproteobacteria	1R4P0@1224,2YNAS@29547,42NFM@68525,COG2604@1,COG2604@2	NA|NA|NA	S	Protein of unknown function DUF115
533AP_00440	354242.CJJ81176_1337	0.0	1154.0	Epsilonproteobacteria	pseE												Epsilonproteobacteria	1R4P0@1224,2YMMI@29547,42NB8@68525,COG2604@1,COG2604@2	NA|NA|NA	S	hmm pf01973
533AP_00442	354242.CJJ81176_1335	0.0	1115.9	Epsilonproteobacteria	pseE												Epsilonproteobacteria	1R4P0@1224,2YMMI@29547,42NB8@68525,COG2604@1,COG2604@2	NA|NA|NA	S	hmm pf01973
533AP_00964	1367491.BN865_08330c	2.6e-90	338.6	Epsilonproteobacteria			2.3.1.81	ko:K00662					ko00000,ko01000,ko01504				Epsilonproteobacteria	1MZ5F@1224,2YNHP@29547,42N21@68525,COG2746@1,COG2746@2	NA|NA|NA	V	Updated (2006) note Literature search identified paper linking product function of Cj1296 Cj1297 Cj1298 to antimicrobial efflux pumps
533AP_00967	354242.CJJ81176_1326	5.9e-22	109.8	Epsilonproteobacteria	acpP1												Epsilonproteobacteria	1Q2RK@1224,2YQFK@29547,32I8D@2,42W55@68525,COG0236@1	NA|NA|NA	IQ	fatty acid biosynthetic process
533AP_00973	683083.C414_000280009	8.8e-55	219.9	Epsilonproteobacteria	pseH		2.3.1.202	ko:K15896	ko00520,map00520		R09842	RC00004,RC00166	ko00000,ko00001,ko01000				Epsilonproteobacteria	1NIVC@1224,2YPSY@29547,42U80@68525,COG1670@1,COG1670@2	NA|NA|NA	J	Pseudaminic acid biosynthesis N-acetyl transferase
533AP_00999	537970.HCAN_0704	5e-272	944.1	Epsilonproteobacteria													Epsilonproteobacteria	1QVIQ@1224,2YNHA@29547,42PAI@68525,COG1061@1,COG1061@2	NA|NA|NA	KL	Type III restriction enzyme, res subunit
533AP_01456	367737.Abu_1481	1.2e-132	479.6	Epsilonproteobacteria			2.1.1.37	ko:K00558	ko00270,ko01100,ko05206,map00270,map01100,map05206	M00035	R04858	RC00003,RC00332	ko00000,ko00001,ko00002,ko01000,ko02048,ko03032,ko03036				Epsilonproteobacteria	1MV9H@1224,2YNCM@29547,42NPS@68525,COG0270@1,COG0270@2	NA|NA|NA	H	Cytosine-specific methyltransferase
533AP_01457	1537915.JU57_10375	2.1e-84	319.3	Epsilonproteobacteria													Epsilonproteobacteria	1R6NU@1224,28KZY@1,2YQ5X@29547,2ZAF3@2,42UWB@68525	NA|NA|NA
536AP_00311	537972.ABQU01000017_gene635	4.3e-78	298.9	Bacteria													Epsilonproteobacteria	COG1216@1,COG1216@2,COG1874@1,COG1874@2	NA|NA|NA	G	beta-galactosidase activity
536AP_00330	537972.ABQU01000030_gene411	7.1e-145	521.5	Epsilonproteobacteria													Epsilonproteobacteria	1MU66@1224,2YMXQ@29547,42NYK@68525,COG0463@1,COG0463@2,COG1887@1,COG1887@2	NA|NA|NA	M	CDP-Glycerol:Poly(glycerophosphate) glycerophosphotransferase
536AP_00336	1121267.JHZL01000002_gene1070	9.4e-107	393.7	Epsilonproteobacteria													Epsilonproteobacteria	1QZNN@1224,2YQV3@29547,42XST@68525,COG0500@1,COG0500@2	NA|NA|NA	Q	Methyltransferase domain
536AP_00343	413404.Rmag_0896	2.2e-90	339.3	Bacteria													Epsilonproteobacteria	COG2227@1,COG2227@2	NA|NA|NA	H	3-demethylubiquinone-9 3-O-methyltransferase activity
536AP_00344	556267.HWAG_00176	4.3e-11	73.2	Epsilonproteobacteria													Epsilonproteobacteria	1QV6I@1224,2YPH2@29547,42SDT@68525,COG1216@1,COG1216@2	NA|NA|NA	S	Glycosyl transferase, family 2
536AP_00345	1548153.LR59_08265	3e-17	95.1	Epsilonproteobacteria													Epsilonproteobacteria	1QV6I@1224,2YPH2@29547,42SDT@68525,COG1216@1,COG1216@2	NA|NA|NA	S	Glycosyl transferase, family 2
536AP_00346	683083.C414_000390015	1.8e-69	269.2	Epsilonproteobacteria													Epsilonproteobacteria	1R1GY@1224,2YRHZ@29547,42VSI@68525,COG1216@1,COG1216@2	NA|NA|NA	S	Glycosyl transferase, family 2
536AP_00347	354242.CJJ81176_1413	0.0	1263.8	Epsilonproteobacteria	kpsC			ko:K07266					ko00000				Epsilonproteobacteria	1MW0T@1224,2YN4A@29547,42PXV@68525,COG3563@1,COG3563@2	NA|NA|NA	M	polysaccharide export protein KPSC
536AP_00418	192222.Cj1341c	4.4e-306	1056.6	Epsilonproteobacteria													Epsilonproteobacteria	1R4P0@1224,2YNAS@29547,42NFM@68525,COG2604@1,COG2604@2	NA|NA|NA	S	Protein of unknown function DUF115
536AP_00419	192222.Cj1340c	0.0	1100.5	Epsilonproteobacteria													Epsilonproteobacteria	1R4P0@1224,2YNAS@29547,42NFM@68525,COG2604@1,COG2604@2	NA|NA|NA	S	Protein of unknown function DUF115
536AP_00423	192222.Cj1318	1.3e-308	1065.1	Epsilonproteobacteria	pseE												Epsilonproteobacteria	1R4P0@1224,2YMMI@29547,42NB8@68525,COG2604@1,COG2604@2	NA|NA|NA	S	hmm pf01973
536AP_00499	192222.Cj1259	1.5e-228	798.5	Epsilonproteobacteria	cmp1	GO:0005575,GO:0005623,GO:0009279,GO:0016020,GO:0019867,GO:0030312,GO:0030313,GO:0031975,GO:0044462,GO:0044464,GO:0071944											Epsilonproteobacteria	1Q4WK@1224,2YMXN@29547,42NQH@68525,COG4773@1,COG4773@2	NA|NA|NA	P	major outer membrane protein
536AP_01058	1408442.JADE01000009_gene514	2.2e-276	958.4	Epsilonproteobacteria													Epsilonproteobacteria	1N2TJ@1224,2YQP8@29547,42XUM@68525,COG0827@1,COG0827@2	NA|NA|NA	L	DNA restriction-modification system
536AP_01387	1242969.ATCC51562_774	5.3e-21	109.8	Epsilonproteobacteria													Epsilonproteobacteria	1NCWB@1224,2YPY2@29547,42U7X@68525,COG1357@1,COG1357@2	NA|NA|NA	S	PFAM Pentapeptide repeats (8 copies)
536AP_01388	1442598.JABW01000024_gene1554	6.3e-11	75.5	Proteobacteria													Epsilonproteobacteria	1R25H@1224,COG1196@1,COG1196@2	NA|NA|NA	D	nuclear chromosome segregation
536AP_01469	398511.BpOF4_06025	1.6e-16	93.6	Firmicutes													Epsilonproteobacteria	1VIMU@1239,2C4SQ@1,32ZWY@2	NA|NA|NA
536AP_01497	683083.C414_000260143	1.3e-65	255.8	Epsilonproteobacteria													Epsilonproteobacteria	1QN98@1224,2AYJG@1,2YPHQ@29547,31QPH@2,42T6M@68525	NA|NA|NA
536AP_01597	683083.C414_000080006	2e-56	224.9	Epsilonproteobacteria													Epsilonproteobacteria	1NMSX@1224,2C4D9@1,2YQB1@29547,33FB1@2,42W0V@68525	NA|NA|NA	S	Protein of unknown function (DUF1353)
541AC_00276	1367491.BN865_06230c	8e-70	270.0	Epsilonproteobacteria				ko:K03326					ko00000,ko02000	2.A.61.1			Epsilonproteobacteria	1MWBG@1224,2YNED@29547,42Q9E@68525,COG3069@1,COG3069@2	NA|NA|NA	C	C4-dicarboxylate
541AC_00344	1548153.LR59_08265	5.2e-74	285.4	Epsilonproteobacteria													Epsilonproteobacteria	1QV6I@1224,2YPH2@29547,42SDT@68525,COG1216@1,COG1216@2	NA|NA|NA	S	Glycosyl transferase, family 2
541AC_00356	192222.Cj1442c	2.2e-296	1024.2	Epsilonproteobacteria													Epsilonproteobacteria	1R615@1224,2YNMN@29547,42QGC@68525,COG4092@1,COG4092@2	NA|NA|NA	M	N-terminal domain of galactosyltransferase
541AC_00357	192222.Cj1434c	5.6e-80	304.7	Epsilonproteobacteria													Epsilonproteobacteria	1QV6M@1224,2YNR4@29547,42UVZ@68525,COG1216@1,COG1216@2	NA|NA|NA	S	TupA-like ATPgrasp
541AC_00363	1217712.F971_00833	1e-54	222.2	Moraxellaceae													Epsilonproteobacteria	1Q4T5@1224,1RS7M@1236,3NMFW@468,COG5610@1,COG5610@2	NA|NA|NA	S	Haloacid dehalogenase-like hydrolase
541AC_00364	537972.ABQU01000027_gene503	3e-68	266.5	Epsilonproteobacteria													Epsilonproteobacteria	1NH11@1224,2ER9I@1,2YTFJ@29547,33IV5@2,43D1Y@68525	NA|NA|NA
541AC_00366	354242.CJJ81176_1427	9.4e-200	702.6	Epsilonproteobacteria	fcl		1.1.1.271	ko:K02377	ko00051,ko00520,ko01100,map00051,map00520,map01100		R05692	RC01014	ko00000,ko00001,ko01000				Epsilonproteobacteria	1MUGT@1224,2YNBD@29547,42M12@68525,COG0451@1,COG0451@2	NA|NA|NA	GM	Catalyzes the two-step NADP-dependent conversion of GDP- 4-dehydro-6-deoxy-D-mannose to GDP-fucose, involving an epimerase and a reductase reaction
541AC_00370	354242.CJJ81176_1422	3.6e-112	411.0	Epsilonproteobacteria			2.7.7.71	ko:K15669	ko00540,map00540		R09772	RC00002	ko00000,ko00001,ko01000				Epsilonproteobacteria	1MUYJ@1224,2YNSH@29547,42PGT@68525,COG1208@1,COG1208@2	NA|NA|NA	JM	Nucleotidyl transferase
541AC_01390	1367491.BN865_04470c	4.5e-31	140.2	Epsilonproteobacteria				ko:K07216					ko00000				Epsilonproteobacteria	1N8CP@1224,2YNNC@29547,42NR3@68525,COG2703@1,COG2703@2	NA|NA|NA	P	Hemerythrin
C10_00120	742726.HMPREF9448_02608	1.5e-31	144.1	Porphyromonadaceae													Epsilonproteobacteria	230VI@171551,2G2H3@200643,4NNFX@976,COG1442@1,COG1442@2	NA|NA|NA	M	Glycosyl transferase family 8
C10_00121	82996.sch_08255	2.1e-81	310.5	Gammaproteobacteria													Epsilonproteobacteria	1MXIY@1224,1RY20@1236,COG1442@1,COG1442@2	NA|NA|NA	M	Glycosyl Transferase
533AP_00353	306264.CUP1274	8.8e-58	231.9	Bacteria													Epsilonproteobacteria	COG1216@1,COG1216@2	NA|NA|NA	V	Glycosyl transferase, family 2
C10_00205	354242.CJJ81176_1339	1.2e-215	756.1	Epsilonproteobacteria	flaB	GO:0001539,GO:0005575,GO:0005576,GO:0005623,GO:0006928,GO:0008150,GO:0009288,GO:0009987,GO:0040011,GO:0042995,GO:0043226,GO:0043228,GO:0044464,GO:0048870,GO:0051179,GO:0051674,GO:0071973,GO:0071978,GO:0097588		ko:K02406	ko02020,ko02040,ko04621,ko04626,ko05132,ko05134,map02020,map02040,map04621,map04626,map05132,map05134				ko00000,ko00001,ko02035				Epsilonproteobacteria	1MV1N@1224,2YN00@29547,42MX8@68525,COG1344@1,COG1344@2	NA|NA|NA	N	Flagellin is the subunit protein which polymerizes to form the filaments of bacterial flagella
C10_00206	354242.CJJ81176_1338	1.1e-226	792.7	Epsilonproteobacteria	flaB	GO:0001539,GO:0005575,GO:0005576,GO:0005623,GO:0006928,GO:0008150,GO:0009288,GO:0009987,GO:0040011,GO:0042995,GO:0043226,GO:0043228,GO:0044464,GO:0048870,GO:0051179,GO:0051674,GO:0071973,GO:0071978,GO:0097588		ko:K02406	ko02020,ko02040,ko04621,ko04626,ko05132,ko05134,map02020,map02040,map04621,map04626,map05132,map05134				ko00000,ko00001,ko02035				Epsilonproteobacteria	1MV1N@1224,2YN00@29547,42MX8@68525,COG1344@1,COG1344@2	NA|NA|NA	N	Flagellin is the subunit protein which polymerizes to form the filaments of bacterial flagella
C10_00207	354242.CJJ81176_1337	2.1e-306	1057.7	Epsilonproteobacteria	pseE												Epsilonproteobacteria	1R4P0@1224,2YMMI@29547,42NB8@68525,COG2604@1,COG2604@2	NA|NA|NA	S	hmm pf01973
C10_00999	1548153.LR59_02345	1.1e-82	313.2	Epsilonproteobacteria													Epsilonproteobacteria	1R5HI@1224,2YRD7@29547,42YIP@68525,COG1746@1,COG1746@2	NA|NA|NA	J	Nucleotidyltransferase domain
C10_01000	1548153.LR59_02340	6.3e-53	213.8	Epsilonproteobacteria													Epsilonproteobacteria	1N0XF@1224,2CJGM@1,2YRDN@29547,32SH2@2,42XX6@68525	NA|NA|NA
C10_01001	537970.HCAN_0701	9.2e-256	889.8	Epsilonproteobacteria			2.1.1.72	ko:K00571,ko:K07316					ko00000,ko01000,ko02048				Epsilonproteobacteria	1MX9M@1224,2YN47@29547,42PHQ@68525,COG2189@1,COG2189@2	NA|NA|NA	L	DNA methylase
C10_01356	192222.Cj0078c	1e-108	399.4	Epsilonproteobacteria	cdtB			ko:K11014					ko00000,ko02042				Epsilonproteobacteria	1RBN1@1224,2YNTW@29547,42MM3@68525,COG3021@1,COG3021@2	NA|NA|NA	S	Cytolethal distending toxin
C10_01394	192222.Cj0033	1.4e-269	935.3	Epsilonproteobacteria													Epsilonproteobacteria	1NCWB@1224,2YPY2@29547,42U7X@68525,COG1357@1,COG1357@2	NA|NA|NA	S	PFAM Pentapeptide repeats (8 copies)
C11_00002	354242.CJJ81176_1326	7.8e-32	142.5	Epsilonproteobacteria	acpP1												Epsilonproteobacteria	1Q2RK@1224,2YQFK@29547,32I8D@2,42W55@68525,COG0236@1	NA|NA|NA	IQ	fatty acid biosynthetic process
C11_00003	354242.CJJ81176_1325	5.1e-69	266.9	Epsilonproteobacteria													Epsilonproteobacteria	1PF16@1224,2YPA3@29547,42RYZ@68525,COG0223@1,COG0223@2	NA|NA|NA	J	Formyl transferase
C11_00005	354242.CJJ81176_1323	5e-104	384.0	Epsilonproteobacteria			2.3.1.128	ko:K03789					ko00000,ko01000,ko03009				Epsilonproteobacteria	1Q2AT@1224,2YQBG@29547,42VAY@68525,COG0454@1,COG0456@2	NA|NA|NA	K	Acetyltransferase (GNAT) domain
C11_00012	354242.CJJ81176_1317	3.3e-250	870.5	delta/epsilon subdivisions													Epsilonproteobacteria	1Q55V@1224,430M5@68525,COG1028@1,COG1028@2,COG2030@1,COG2030@2	NA|NA|NA	IQ	MaoC like domain
C11_00013	354242.CJJ81176_1316	4.2e-33	146.7	Epsilonproteobacteria													Epsilonproteobacteria	1Q6N3@1224,2YSGD@29547,433EN@68525,COG0236@1,COG0236@2	NA|NA|NA	IQ	Carrier of the growing fatty acid chain in fatty acid biosynthesis
C11_00014	354242.CJJ81176_1315	1.9e-135	488.4	Epsilonproteobacteria	Cj1298		2.3.1.81	ko:K00662					ko00000,ko01000,ko01504				Epsilonproteobacteria	1MZ5F@1224,2YNHP@29547,42N21@68525,COG2746@1,COG2746@2	NA|NA|NA	V	Updated (2006) note Literature search identified paper linking product function of Cj1296 Cj1297 Cj1298 to antimicrobial efflux pumps
C11_00142	192222.Cj1170c	3.7e-239	833.9	Epsilonproteobacteria													Epsilonproteobacteria	1NH3V@1224,2BYEY@1,2YNM5@29547,33IGY@2,42M8W@68525	NA|NA|NA	S	Protein of unknown function (DUF3373)
C11_00162	354242.CJJ81176_1165	7.3e-130	469.9	Epsilonproteobacteria				ko:K07270					ko00000		GT25		Epsilonproteobacteria	1PEP3@1224,2YPQ9@29547,42TE1@68525,COG3306@1,COG3306@2	NA|NA|NA	M	Glycosyltransferase family 25 (LPS biosynthesis protein)
C11_00482	683083.C414_000080026	6.2e-76	290.4	Epsilonproteobacteria													Epsilonproteobacteria	1PCTP@1224,2A4IX@1,2YQMP@29547,30T5G@2,42WDW@68525	NA|NA|NA	S	Protein of unknown function (DUF1804)
C11_00549	192222.Cj0594c	1.8e-113	415.2	Epsilonproteobacteria				ko:K01173	ko04210,map04210				ko00000,ko00001,ko03029				Epsilonproteobacteria	1RADP@1224,2YNYK@29547,42QR3@68525,COG1864@1,COG1864@2	NA|NA|NA	F	DNA RNA non-specific endonuclease
C11_00922	354242.CJJ81176_1589	1.3e-49	202.2	Epsilonproteobacteria				ko:K09805					ko00000				Epsilonproteobacteria	1R6W9@1224,2YNTK@29547,42QN3@68525,COG2958@1,COG2958@2	NA|NA|NA	S	protein conserved in bacteria
C11_00982	354242.CJJ81176_1648	2.5e-11	74.3	Epsilonproteobacteria													Epsilonproteobacteria	1Q5UN@1224,2A0SZ@1,2YSCA@29547,30NXM@2,431UX@68525	NA|NA|NA
C11_01017	354242.CJJ81176_1684	8.4e-41	172.6	Bacteria													Epsilonproteobacteria	COG2271@1,COG2271@2	NA|NA|NA	G	transmembrane transporter activity
C11_01070	354242.CJJ81176_0034	0.0	1144.8	delta/epsilon subdivisions													Epsilonproteobacteria	1PSIA@1224,42TA6@68525,COG1479@1,COG1479@2	NA|NA|NA	S	Protein of unknown function (DUF1524)
C11_01092	192222.Cj0262c	1.1e-68	265.8	Epsilonproteobacteria				ko:K03406	ko02020,ko02030,map02020,map02030				ko00000,ko00001,ko02035				Epsilonproteobacteria	1MU9B@1224,2YM8Z@29547,42M22@68525,COG0840@1,COG0840@2	NA|NA|NA	NT	methyl-accepting chemotaxis protein
C11_01133	354242.CJJ81176_0327	3.6e-111	407.5	Epsilonproteobacteria			3.1.1.85	ko:K09789	ko00780,ko01100,map00780,map01100	M00572	R09725	RC00460,RC00461	ko00000,ko00001,ko00002,ko01000				Epsilonproteobacteria	1R3YT@1224,2YP4J@29547,42RXG@68525,COG2830@1,COG2830@2	NA|NA|NA	S	Protein of unknown function (DUF452)
C11_01260	306263.Cla_0347	5.6e-124	451.1	Bacteria													Epsilonproteobacteria	COG0732@1,COG0732@2	NA|NA|NA	V	type I restriction modification DNA specificity domain
C11_01261	1367491.BN865_05950c	1.9e-125	455.3	Epsilonproteobacteria													Epsilonproteobacteria	1PV2B@1224,2AVAZ@1,2YRP8@29547,31M29@2,42ZPP@68525	NA|NA|NA
C11_01262	306263.Cla_0345	5.5e-104	383.6	Epsilonproteobacteria													Epsilonproteobacteria	1QSYK@1224,2B2I2@1,2YRMR@29547,31V34@2,42Y6W@68525	NA|NA|NA
C11_01284	354242.CJJ81176_1513	2.4e-245	854.4	Proteobacteria													Epsilonproteobacteria	1N052@1224,COG3950@1,COG3950@2	NA|NA|NA	V	AAA ATPase domain
C11_01285	1122172.KB890263_gene1662	6.4e-34	151.4	Bacteria													Epsilonproteobacteria	2BDBG@1,32707@2	NA|NA|NA	S	Protein of unknown function (DUF4435)
C11_01348	354242.CJJ81176_pVir0048	1.1e-16	91.7	Epsilonproteobacteria													Epsilonproteobacteria	1Q6PM@1224,2BVZI@1,2YSSQ@29547,2ZZD7@2,433IC@68525	NA|NA|NA
C11_01349	354242.CJJ81176_pVir0048	1.6e-18	97.8	Epsilonproteobacteria													Epsilonproteobacteria	1Q6PM@1224,2BVZI@1,2YSSQ@29547,2ZZD7@2,433IC@68525	NA|NA|NA
C11_01364	354242.CJJ81176_1435	7.2e-10	68.6	Epsilonproteobacteria													Epsilonproteobacteria	1QAMS@1224,2YMA4@29547,42NWI@68525,COG1216@1,COG1216@2	NA|NA|NA	S	Protein of unknown function (DUF2972)
C11_01365	354242.CJJ81176_1420	1.7e-209	734.9	Epsilonproteobacteria													Epsilonproteobacteria	1QAMS@1224,2YMA4@29547,42NWI@68525,COG1216@1,COG1216@2	NA|NA|NA	S	Protein of unknown function (DUF2972)
C11_01443	354242.CJJ81176_1342	2.7e-83	314.7	Epsilonproteobacteria	ctsG			ko:K02456	ko03070,ko05111,map03070,map05111	M00331			ko00000,ko00001,ko00002,ko02044	3.A.15			Epsilonproteobacteria	1RF6W@1224,2YPBH@29547,42S8E@68525,COG2165@1,COG2165@2	NA|NA|NA	NU	transformation system protein
C11_01445	354242.CJJ81176_1340	0.0	1218.4	Epsilonproteobacteria													Epsilonproteobacteria	1R4P0@1224,2YNAS@29547,42NFM@68525,COG2604@1,COG2604@2	NA|NA|NA	S	Protein of unknown function DUF115
C11_01586	354242.CJJ81176_0157	1.1e-215	755.7	Epsilonproteobacteria													Epsilonproteobacteria	1Q9T8@1224,2A5ZX@1,2YMU5@29547,30US6@2,42N02@68525	NA|NA|NA	S	Annotation was generated automatically without manual curation
C11_01654	983328.AFGH01000044_gene1775	8.2e-59	233.0	Epsilonproteobacteria													Epsilonproteobacteria	1R0W3@1224,2YTFS@29547,43D28@68525,COG2402@1,COG2402@2	NA|NA|NA	S	PIN domain
C11_01658	537972.ABQU01000096_gene1111	5.6e-62	243.4	Epsilonproteobacteria													Epsilonproteobacteria	1NK7M@1224,2C092@1,2YQ91@29547,31AZX@2,42VU6@68525	NA|NA|NA
C11_01659	537972.ABQU01000096_gene1110	0.0	1165.6	Epsilonproteobacteria													Epsilonproteobacteria	1QUDG@1224,2YMZA@29547,42Q9I@68525,COG3843@1,COG3843@2	NA|NA|NA	U	Relaxase/Mobilisation nuclease domain
C11_01661	50960.LS81_12630	1e-07	62.4	Epsilonproteobacteria													Epsilonproteobacteria	1Q3M6@1224,2AJ63@1,2YQQX@29547,319QR@2,42XHK@68525	NA|NA|NA
C11_01663	537972.ABQU01000093_gene1093	2.2e-53	214.9	Epsilonproteobacteria													Epsilonproteobacteria	1Q1W9@1224,2AIPN@1,2YSC1@29547,31969@2,431BY@68525	NA|NA|NA
C11_01664	537972.ABQU01000093_gene1094	6e-50	203.8	Epsilonproteobacteria													Epsilonproteobacteria	1NCKG@1224,2YS68@29547,42XHW@68525,COG4959@1,COG4959@2	NA|NA|NA	OU	Signal peptidase, peptidase S26
C11_01666	983328.AFGH01000043_gene1779	1.1e-26	125.6	Epsilonproteobacteria													Epsilonproteobacteria	1Q3J1@1224,2BSZB@1,2YQW2@29547,32N38@2,42XDZ@68525	NA|NA|NA
C11_01669	537972.ABQU01000093_gene1099	0.0	1256.1	Epsilonproteobacteria													Epsilonproteobacteria	1MU8I@1224,2YT93@29547,42N43@68525,COG4227@1,COG4227@2,COG4643@1,COG4643@2	NA|NA|NA	L	Domain of unknown function (DUF1738)
C11_01673	537972.ABQU01000093_gene1102	2.6e-76	291.6	Epsilonproteobacteria													Epsilonproteobacteria	1PZQV@1224,2YRTS@29547,42XKJ@68525,COG0741@1,COG0741@2	NA|NA|NA	M	Transglycosylase SLT domain
C11_01674	537972.ABQU01000093_gene1103	3.3e-135	488.4	Epsilonproteobacteria													Epsilonproteobacteria	1MU7U@1224,2YR2G@29547,42MIT@68525,COG2948@1,COG2948@2	NA|NA|NA	U	Bacterial conjugation TrbI-like protein
C11_01675	537972.ABQU01000093_gene1104	7.4e-58	229.9	Epsilonproteobacteria													Epsilonproteobacteria	1Q5RP@1224,2AJW9@1,2YSE3@29547,31AJ5@2,431PC@68525	NA|NA|NA
C11_01676	537972.ABQU01000093_gene1105	1.2e-163	582.4	Epsilonproteobacteria													Epsilonproteobacteria	1MVEF@1224,2YR66@29547,42RJC@68525,COG3504@1,COG3504@2	NA|NA|NA	U	Conjugal transfer protein
C11_01677	537972.ABQU01000093_gene1106	1e-122	446.0	Epsilonproteobacteria													Epsilonproteobacteria	1MVUC@1224,2YR7A@29547,42TGS@68525,COG3701@1,COG3701@2	NA|NA|NA	U	VirB8 protein
C11_01678	537972.ABQU01000093_gene1107	6.9e-154	550.4	Epsilonproteobacteria				ko:K07344	ko02024,map02024				ko00000,ko00001,ko02044	3.A.7.4			Epsilonproteobacteria	1MVFD@1224,2YPTM@29547,42U4U@68525,COG3846@1,COG3846@2	NA|NA|NA	U	TrbL/VirB6 plasmid conjugal transfer protein
C11_01679	827.JFJK01000007_gene1563	4.8e-39	168.3	Epsilonproteobacteria				ko:K20266	ko02024,map02024				ko00000,ko00001,ko02044	3.A.7.4			Epsilonproteobacteria	1PJ24@1224,2YQJZ@29547,42WI4@68525,COG5314@1,COG5314@2	NA|NA|NA	U	conjugation
C11_01681	537972.ABQU01000094_gene1087	5.9e-99	367.1	Epsilonproteobacteria													Epsilonproteobacteria	1N2T2@1224,2CIMF@1,2YNQG@29547,32UGF@2,42WS5@68525	NA|NA|NA	S	TrbM
C11_01683	537972.ABQU01000094_gene1088	6.1e-191	673.3	Epsilonproteobacteria													Epsilonproteobacteria	1MXH0@1224,2YRFU@29547,42M1N@68525,COG3451@1,COG3451@2	NA|NA|NA	U	ATPases associated with a variety of cellular activities
C11_01684	537972.ABQU01000094_gene1089	3e-36	157.5	Epsilonproteobacteria													Epsilonproteobacteria	1RKQ7@1224,2YS3H@29547,42WD2@68525,COG5268@1,COG5268@2	NA|NA|NA	NU	Type IV secretory pathway, VirB3-like protein
C11_01685	537972.ABQU01000094_gene1090	7e-28	129.8	Epsilonproteobacteria													Epsilonproteobacteria	1NBH2@1224,2YS5C@29547,42XBK@68525,COG3838@1,COG3838@2	NA|NA|NA	U	TrbC/VIRB2 family
C11_01718	354242.CJJ81176_0273	5.8e-64	250.0	Bacteria													Epsilonproteobacteria	COG3287@1,COG3287@2	NA|NA|NA	M	FIST C domain
C11_01734	354242.CJJ81176_1435	5.4e-214	750.0	Epsilonproteobacteria													Epsilonproteobacteria	1QAMS@1224,2YMA4@29547,42NWI@68525,COG1216@1,COG1216@2	NA|NA|NA	S	Protein of unknown function (DUF2972)
C11_01738	354242.CJJ81176_1431	0.0	1118.6	Epsilonproteobacteria													Epsilonproteobacteria	1QZBJ@1224,2YTCC@29547,43CHM@68525,COG1216@1,COG1216@2	NA|NA|NA	S	Glycosyl transferase, family 2
C11_01739	354242.CJJ81176_1430	1.9e-103	381.7	Epsilonproteobacteria			5.1.3.13	ko:K01790	ko00521,ko00523,ko01130,map00521,map00523,map01130	M00793	R06514	RC01531	ko00000,ko00001,ko00002,ko01000				Epsilonproteobacteria	1N5YT@1224,2YNQT@29547,42PR2@68525,COG1898@1,COG1898@2	NA|NA|NA	M	dTDP-4-dehydrorhamnose 3,5-epimerase
C11_01740	683083.C414_000350079	5.7e-153	547.0	Epsilonproteobacteria													Epsilonproteobacteria	1N0ZI@1224,2AJKK@1,2YP2A@29547,31A7Q@2,42QQ2@68525	NA|NA|NA	S	Methyltransferase FkbM domain
C11_01749	354242.CJJ81176_1422	8.8e-119	433.0	Epsilonproteobacteria			2.7.7.71	ko:K15669	ko00540,map00540		R09772	RC00002	ko00000,ko00001,ko01000				Epsilonproteobacteria	1MUYJ@1224,2YNSH@29547,42PGT@68525,COG1208@1,COG1208@2	NA|NA|NA	JM	Nucleotidyl transferase
C13_00146	354242.CJJ81176_1156	3e-07	60.1	Epsilonproteobacteria				ko:K20444					ko00000,ko01000,ko01005,ko02000	4.D.1.3	GT2,GT4		Epsilonproteobacteria	1MZSD@1224,2YNN5@29547,42Q1D@68525,COG1216@1,COG1216@2	NA|NA|NA	M	Glycosyltransferase like family 2
C13_00241	306264.CUP1283	1.9e-122	445.7	Epsilonproteobacteria			2.1.1.37	ko:K00558	ko00270,ko01100,ko05206,map00270,map01100,map05206	M00035	R04858	RC00003,RC00332	ko00000,ko00001,ko00002,ko01000,ko02048,ko03032,ko03036				Epsilonproteobacteria	1MV9H@1224,2YN85@29547,42NF9@68525,COG0270@1,COG0270@2	NA|NA|NA	H	Cytosine-specific methyltransferase
C13_00242	1121267.JHZL01000014_gene97	7.7e-103	380.2	Epsilonproteobacteria													Epsilonproteobacteria	1QAC0@1224,28NZD@1,2YN4F@29547,2ZBWB@2,42NIW@68525	NA|NA|NA	L	R.HinP1I restriction endonuclease
C13_00246	192222.Cj1040c	4.6e-23	113.6	Epsilonproteobacteria				ko:K03449					ko00000,ko02000	2.A.1.17			Epsilonproteobacteria	1MXGT@1224,2YMET@29547,42RSA@68525,COG2807@1,COG2807@2	NA|NA|NA	P	Major facilitator superfamily
C13_00359	398511.BpOF4_06025	2.2e-15	89.7	Firmicutes													Epsilonproteobacteria	1VIMU@1239,2C4SQ@1,32ZWY@2	NA|NA|NA
C13_00381	306263.Cla_0864	1.2e-111	409.5	Bacteria													Epsilonproteobacteria	2DNWU@1,32ZKI@2	NA|NA|NA
C13_00382	683083.C414_000260162	1.5e-62	246.1	Epsilonproteobacteria													Epsilonproteobacteria	1N86G@1224,2YPW9@29547,42TVM@68525,COG3646@1,COG3646@2	NA|NA|NA	S	Phage regulatory protein Rha (Phage_pRha)
C13_00392	683083.C414_000260143	9.1e-70	269.6	Epsilonproteobacteria													Epsilonproteobacteria	1QN98@1224,2AYJG@1,2YPHQ@29547,31QPH@2,42T6M@68525	NA|NA|NA
C13_00464	907239.HPSA_03500	1.2e-185	656.8	Proteobacteria													Epsilonproteobacteria	1NRZS@1224,COG0699@1,COG0699@2	NA|NA|NA	S	ATPase. Has a role at an early stage in the morphogenesis of the spore coat
C13_00465	1345592.CBOM010000002_gene293	4.5e-220	770.8	Proteobacteria													Epsilonproteobacteria	1NJBP@1224,COG0699@1,COG0699@2	NA|NA|NA	S	50S ribosome-binding GTPase
C13_00504	354242.CJJ81176_0632	2.5e-20	104.0	Epsilonproteobacteria	ppk2		2.7.4.1	ko:K22468	ko00190,ko03018,map00190,map03018				ko00000,ko00001,ko01000,ko03019				Epsilonproteobacteria	1MVE2@1224,2YMEG@29547,42M26@68525,COG2326@1,COG2326@2	NA|NA|NA	S	polyphosphate kinase
C13_00578	613026.HRAG_02110	5.5e-194	684.1	Proteobacteria													Epsilonproteobacteria	1NRBC@1224,COG1479@1,COG1479@2	NA|NA|NA	L	Protein of unknown function (DUF1524)
C13_00587	354242.CJJ81176_0025	0.0	1356.3	Epsilonproteobacteria	flgE	GO:0005575,GO:0005623,GO:0009288,GO:0009425,GO:0042995,GO:0043226,GO:0043228,GO:0044422,GO:0044461,GO:0044463,GO:0044464		ko:K02390	ko02040,map02040				ko00000,ko00001,ko02035				Epsilonproteobacteria	1MU5J@1224,2YN81@29547,42NGP@68525,COG1749@1,COG1749@2	NA|NA|NA	N	Flagellar hook protein flgE
C13_00687	192222.Cj1631c	2e-102	379.0	Epsilonproteobacteria													Epsilonproteobacteria	1Q0HM@1224,2AI55@1,2YPDP@29547,318JE@2,42S4F@68525	NA|NA|NA
C13_00723	683083.C414_000010156	1.9e-192	678.3	Epsilonproteobacteria			2.1.1.72	ko:K00571					ko00000,ko01000,ko02048				Epsilonproteobacteria	1MX9M@1224,2YPNJ@29547,42T09@68525,COG2189@1,COG2189@2	NA|NA|NA	L	Belongs to the N(4) N(6)-methyltransferase family
C13_00724	683083.C414_000010157	3.3e-130	471.1	Epsilonproteobacteria													Epsilonproteobacteria	1Q707@1224,29ZP5@1,2YS0V@29547,30MPU@2,430J2@68525	NA|NA|NA
C13_00735	192222.Cj0571	1.1e-10	72.0	Epsilonproteobacteria													Epsilonproteobacteria	1R65H@1224,2YN39@29547,42PYW@68525,COG2378@1,COG2378@2	NA|NA|NA	K	Transcriptional regulator
C13_00737	354242.CJJ81176_0591	4.4e-08	63.9	Epsilonproteobacteria													Epsilonproteobacteria	1MUTZ@1224,28J8V@1,2YQA2@29547,2Z940@2,42V6Z@68525	NA|NA|NA
C13_00738	1325130.HFN_0327	7.2e-142	510.8	Epsilonproteobacteria													Epsilonproteobacteria	1QVBK@1224,2YTIS@29547,43DII@68525,COG0628@1,COG0628@2	NA|NA|NA	S	permease
C13_00829	354242.CJJ81176_0884	3.9e-60	237.3	Epsilonproteobacteria			1.8.2.2	ko:K19713					ko00000,ko01000				Epsilonproteobacteria	1NIQK@1224,2YMP4@29547,42MCQ@68525,COG3258@1,COG3258@2	NA|NA|NA	C	cytochrome C
C13_00879	354242.CJJ81176_0815	2.5e-130	472.2	Epsilonproteobacteria													Epsilonproteobacteria	1Q9T8@1224,2A5ZX@1,2YMU5@29547,30US6@2,42N02@68525	NA|NA|NA	S	Annotation was generated automatically without manual curation
C13_00880	1121267.JHZL01000010_gene371	5.6e-13	80.9	Epsilonproteobacteria													Epsilonproteobacteria	1Q97T@1224,2AJ0E@1,2YPCH@29547,30TS6@2,42RF5@68525	NA|NA|NA
C13_00938	1367491.BN865_13620c	0.0	1731.1	Epsilonproteobacteria			3.1.21.3	ko:K01153					ko00000,ko01000,ko02048				Epsilonproteobacteria	1MU96@1224,2YMGE@29547,42MDY@68525,COG0610@1,COG0610@2	NA|NA|NA	L	COG0610 Type I site-specific restriction-modification system R (restriction) subunit and related
C13_00939	1548151.LS70_01090	2.4e-66	259.2	Bacteria													Epsilonproteobacteria	2AHY8@1,318BB@2	NA|NA|NA
C13_00986	1121267.JHZL01000006_gene956	6.4e-132	477.2	Epsilonproteobacteria													Epsilonproteobacteria	1PZ3E@1224,2AHDV@1,2YNQX@29547,317QX@2,42PXN@68525	NA|NA|NA
C13_00987	1121267.JHZL01000006_gene957	3.3e-84	318.2	Epsilonproteobacteria													Epsilonproteobacteria	1Q25R@1224,2YQJB@29547,319A4@2,42V13@68525,arCOG10428@1	NA|NA|NA	L	R.Pab1 restriction endonuclease
C13_00988	192222.Cj0280	8.9e-69	266.2	Epsilonproteobacteria	tsaC												Epsilonproteobacteria	1Q1KW@1224,2YPSU@29547,42TY2@68525,COG0009@1,COG0009@2	NA|NA|NA	J	L-threonylcarbamoyladenylate synthase
C13_00997	556267.HWAG_00215	3.6e-33	148.3	Bacteria													Epsilonproteobacteria	2BVET@1,32QUC@2	NA|NA|NA
C13_00998	526224.Bmur_1457	1.3e-55	223.8	Bacteria													Epsilonproteobacteria	COG1106@1,COG1106@2	NA|NA|NA	S	AAA domain, putative AbiEii toxin, Type IV TA system
C13_00999	683083.C414_000430035	2.2e-164	585.9	Epsilonproteobacteria			2.1.1.72	ko:K07316					ko00000,ko01000,ko02048				Epsilonproteobacteria	1MX9M@1224,2YMSI@29547,42Q2X@68525,COG2189@1,COG2189@2	NA|NA|NA	L	COG2189 adenine specific DNA methylase Mod
C13_01009	306263.Cla_1384	8.1e-85	320.1	Epsilonproteobacteria				ko:K07052					ko00000				Epsilonproteobacteria	1P0IE@1224,2YPQY@29547,42SHX@68525,COG1266@1,COG1266@2	NA|NA|NA	S	CAAX protease self-immunity
C13_01126	1121267.JHZL01000007_gene798	8.6e-15	86.3	Epsilonproteobacteria													Epsilonproteobacteria	1Q2MY@1224,2AIYB@1,2YQJ4@29547,319G1@2,42VYZ@68525	NA|NA|NA
C13_01138	354242.CJJ81176_0448	6.9e-41	173.3	Epsilonproteobacteria													Epsilonproteobacteria	1Q3A2@1224,2BSFE@1,2YQRT@29547,32MHH@2,42X03@68525	NA|NA|NA
C13_01144	1367491.BN865_05930c	5.5e-238	830.1	Epsilonproteobacteria			2.1.1.72	ko:K03427					ko00000,ko01000,ko02048				Epsilonproteobacteria	1MW3A@1224,2YNEZ@29547,42P6W@68525,COG0286@1,COG0286@2	NA|NA|NA	L	COGs COG0286 Type I restriction-modification system methyltransferase subunit
C13_01145	235279.HH_1422	4.5e-125	454.5	Epsilonproteobacteria													Epsilonproteobacteria	1MV69@1224,2YMTV@29547,42MWV@68525,COG3177@1,COG3177@2	NA|NA|NA	S	Fic/DOC family N-terminal
C13_01149	1367491.BN865_05990c	0.0	1075.1	Epsilonproteobacteria	hsdR		3.1.21.3	ko:K01153					ko00000,ko01000,ko02048				Epsilonproteobacteria	1QTS7@1224,2YMST@29547,42MXU@68525,COG4096@1,COG4096@2	NA|NA|NA	L	COGs COG4096 Type I site-specific restriction-modification system R (restriction) subunit and related helicase
C13_01176	683083.C414_000020025	2.2e-19	101.7	Epsilonproteobacteria				ko:K03326					ko00000,ko02000	2.A.61.1			Epsilonproteobacteria	1QA4E@1224,2YST0@29547,432TZ@68525,COG3069@1,COG3069@2	NA|NA|NA	C	C4-dicarboxylate anaerobic carrier
C13_01199	865938.Weevi_0079	5.8e-76	291.6	Flavobacteriia													Epsilonproteobacteria	1I3U7@117743,4NKMB@976,COG0732@1,COG0732@2	NA|NA|NA	V	Type I restriction modification DNA specificity domain
C13_01245	413404.Rmag_0896	9.7e-94	350.5	Bacteria													Epsilonproteobacteria	COG2227@1,COG2227@2	NA|NA|NA	H	3-demethylubiquinone-9 3-O-methyltransferase activity
C13_01252	354242.CJJ81176_1436	0.0	1285.0	Epsilonproteobacteria													Epsilonproteobacteria	1R615@1224,2YRJD@29547,42YAJ@68525,COG4092@1,COG4092@2	NA|NA|NA	M	Capsule polysaccharide biosynthesis protein
C13_01276	192222.Cj0037c	2e-53	214.9	Epsilonproteobacteria													Epsilonproteobacteria	1NIQK@1224,2YMP4@29547,42MCQ@68525,COG3258@1,COG3258@2	NA|NA|NA	C	cytochrome C
C13_01286	306264.CUP0697	2.1e-35	155.6	Epsilonproteobacteria				ko:K03319					ko00000	2.A.47			Epsilonproteobacteria	1MUSA@1224,2YN37@29547,42NGE@68525,COG0471@1,COG0471@2	NA|NA|NA	P	COG0471 Di- and tricarboxylate
C13_01292	1121267.JHZL01000010_gene371	1.2e-44	186.4	Epsilonproteobacteria													Epsilonproteobacteria	1Q97T@1224,2AJ0E@1,2YPCH@29547,30TS6@2,42RF5@68525	NA|NA|NA
C13_01315	192222.Cj0078c	1e-32	146.0	Epsilonproteobacteria	cdtB			ko:K11014					ko00000,ko02042				Epsilonproteobacteria	1RBN1@1224,2YNTW@29547,42MM3@68525,COG3021@1,COG3021@2	NA|NA|NA	S	Cytolethal distending toxin
C13_01337	1536774.H70357_21985	1.5e-13	84.3	Paenibacillaceae													Epsilonproteobacteria	1U111@1239,272TS@186822,4IAHB@91061,COG1403@1,COG1403@2	NA|NA|NA	V	HNH endonuclease
C13_01362	683083.C414_000420024	3.7e-11	74.3	Epsilonproteobacteria													Epsilonproteobacteria	1Q6PP@1224,2A1B4@1,2YSSD@29547,30PHX@2,433IH@68525	NA|NA|NA
C13_01544	354242.CJJ81176_0756	7.6e-27	125.9	Epsilonproteobacteria													Epsilonproteobacteria	1RA1A@1224,2YPX4@29547,42TQ7@68525,COG0560@1,COG0560@2	NA|NA|NA	E	HAD-superfamily subfamily IB hydrolase
C13_01672	192222.Cj0975	4.1e-11	73.6	Epsilonproteobacteria													Epsilonproteobacteria	1MWEC@1224,2YNTF@29547,42N70@68525,COG2831@1,COG2831@2	NA|NA|NA	U	Haemolysin secretion/activation protein ShlB/FhaC/HecB
C13_01677	354242.CJJ81176_0527	2.3e-26	124.4	Epsilonproteobacteria													Epsilonproteobacteria	1Q4H2@1224,2BUTW@1,2YR6M@29547,32Q5F@2,42Z6G@68525	NA|NA|NA
C13_01770	1325130.HFN_1980	3.7e-118	431.8	Epsilonproteobacteria													Epsilonproteobacteria	1PZRK@1224,2AHR9@1,2YP2N@29547,3183K@2,42R13@68525	NA|NA|NA
C13_01774	1172562.HCN_1416	2.1e-50	205.7	Bacteria													Epsilonproteobacteria	COG3675@1,COG3675@2	NA|NA|NA	I	Lipase (class 3)
C13_01776	1121267.JHZL01000028_gene1878	2.6e-58	231.5	Epsilonproteobacteria													Epsilonproteobacteria	1PZM9@1224,2AHNW@1,2YS3S@29547,3180X@2,430R2@68525	NA|NA|NA
C13_01778	1121267.JHZL01000028_gene1882	1.4e-74	287.3	Epsilonproteobacteria													Epsilonproteobacteria	1R16J@1224,2YRBV@29547,42YYH@68525,COG3675@1,COG3675@2	NA|NA|NA	I	Protein of unknown function (DUF2974)
C13_01828	683083.C414_000160010	3.5e-33	148.3	Epsilonproteobacteria													Epsilonproteobacteria	1PSTP@1224,2YRWJ@29547,4302I@68525,COG3646@1,COG3646@2	NA|NA|NA	S	Phage regulatory protein Rha (Phage_pRha)
C13_01840	537972.ABQU01000004_gene266	1.5e-21	109.8	Proteobacteria													Epsilonproteobacteria	1MWWR@1224,28K97@1,2Z9WV@2	NA|NA|NA
C13_01849	306264.CUPA0017	6e-21	106.3	Epsilonproteobacteria													Epsilonproteobacteria	1Q3KZ@1224,2BT2W@1,2YQQC@29547,32N7C@2,42XH2@68525	NA|NA|NA
C13_01866	354242.CJJ81176_1434	3.9e-37	162.5	Epsilonproteobacteria													Epsilonproteobacteria	1PFES@1224,2YS1Y@29547,430I3@68525,COG1442@1,COG1442@2	NA|NA|NA	M	Glycosyl transferase family 8
C13_01871	1121267.JHZL01000014_gene132	9.5e-111	407.1	Epsilonproteobacteria													Epsilonproteobacteria	1R0TI@1224,2YTFI@29547,43EFT@68525,COG0500@1,COG2226@2	NA|NA|NA	Q	C-methyltransferase C-terminal domain
C13_01874	192222.Cj1431c	2e-66	260.4	Epsilonproteobacteria													Epsilonproteobacteria	1QWU8@1224,2YP7E@29547,42RWR@68525,COG5610@1,COG5610@2	NA|NA|NA	S	Hydrolase
C13_01881	306263.Cla_0299	1.1e-25	124.4	Epsilonproteobacteria													Epsilonproteobacteria	1QAMS@1224,2YMA4@29547,42NWI@68525,COG1216@1,COG1216@2	NA|NA|NA	S	Protein of unknown function (DUF2972)
C13_01893	306264.CUP1185	3.7e-105	387.5	Epsilonproteobacteria													Epsilonproteobacteria	1QWU6@1224,2YTAF@29547,43BVI@68525,COG1365@1,COG1365@2	NA|NA|NA
C13_01894	306264.CUP1186	1.4e-101	376.3	Epsilonproteobacteria													Epsilonproteobacteria	1RG1R@1224,2YQT7@29547,42WP5@68525,COG2348@1,COG2348@2	NA|NA|NA	V	Attaches a formyl group to the free amino group of methionyl-tRNA(fMet). The formyl group appears to play a dual role in the initiator identity of N-formylmethionyl-tRNA by promoting its recognition by IF2 and preventing the misappropriation of this tRNA by the elongation apparatus
C13_01895	306264.CUP1189	3e-85	321.6	Proteobacteria													Epsilonproteobacteria	1N4YU@1224,COG0500@1,COG2226@2	NA|NA|NA	Q	Methyltransferase domain
C13_01910	306263.Cla_1266	5e-42	177.6	Epsilonproteobacteria	dinP			ko:K03502					ko00000,ko03400				Epsilonproteobacteria	1Q43B@1224,2YM7U@29547,4345B@68525,COG0389@1,COG0389@2	NA|NA|NA	L	impB/mucB/samB family C-terminal domain
C13_01912	1548153.LR59_12890	2.7e-12	78.6	Epsilonproteobacteria													Epsilonproteobacteria	1Q40W@1224,2BTS0@1,2YQS1@29547,32NZA@2,42Y2R@68525	NA|NA|NA
C13_01919	425400.LS65_01170	2.6e-44	186.0	Bacteria													Epsilonproteobacteria	COG0666@1,COG0666@2	NA|NA|NA	G	response to abiotic stimulus
C13_01924	360107.CHAB381_1531	1.2e-21	109.4	Epsilonproteobacteria													Epsilonproteobacteria	1Q52Z@1224,2AJKP@1,2YS0J@29547,31A7U@2,430F9@68525	NA|NA|NA
C13_01937	192222.Cj0737	5.9e-62	243.8	Epsilonproteobacteria													Epsilonproteobacteria	1MXIP@1224,2YQSP@29547,42WVY@68525,COG3210@1,COG3210@2	NA|NA|NA	U	haemagglutination activity domain
C13_01974	140626.JHWB01000019_gene1045	7.9e-08	64.3	Clostridia													Epsilonproteobacteria	1VAK6@1239,24U5Q@186801,2C9EF@1,32RP7@2	NA|NA|NA	S	Domain of unknown function (DUF1910)
C13_01975	683083.C414_000050004	1.2e-32	146.4	Epsilonproteobacteria													Epsilonproteobacteria	1QBHE@1224,2YN7Y@29547,42PCC@68525,COG2931@1,COG2931@2	NA|NA|NA	Q	calcium- and calmodulin-responsive adenylate cyclase activity
C13_01982	354242.CJJ81176_0952	1.7e-27	128.3	Epsilonproteobacteria				ko:K12056					ko00000,ko02044	3.A.7.11.1			Epsilonproteobacteria	1MXCR@1224,2YPC2@29547,42S5X@68525,COG4678@1,COG4678@2	NA|NA|NA	G	TraG-like protein, N-terminal region
C14_00794	192222.Cj0184c	1.9e-71	275.4	Epsilonproteobacteria													Epsilonproteobacteria	1NPF4@1224,2YNPI@29547,42PBJ@68525,COG0639@1,COG0639@2,COG4639@1,COG4639@2	NA|NA|NA	T	Protein phosphatase 2A homologues, catalytic domain.
C14_01698	537972.ABQU01000075_gene29	5.4e-138	498.4	Bacteria													Epsilonproteobacteria	COG4694@1,COG4694@2	NA|NA|NA
C14_01699	1548151.LS70_00500	1.5e-25	122.9	Epsilonproteobacteria													Epsilonproteobacteria	1PZ4P@1224,2AHES@1,2YSKW@29547,317RY@2,43289@68525	NA|NA|NA
C15_01310	354242.CJJ81176_1432	7.3e-287	992.6	Epsilonproteobacteria													Epsilonproteobacteria	1MZSD@1224,2YTCD@29547,43C4W@68525,COG0463@1,COG0463@2,COG1216@1,COG1216@2	NA|NA|NA	M	Glycosyl transferase family 2
LK151_00001	306263.Cla_0838	1.3e-100	374.0	Epsilonproteobacteria													Epsilonproteobacteria	1MY98@1224,2YT7X@29547,42RFH@68525,COG4928@1,COG4928@2	NA|NA|NA	S	KAP family P-loop domain
LK151_00004	306263.Cla_0835	4e-21	107.5	Epsilonproteobacteria													Epsilonproteobacteria	1Q6K0@1224,2AK8T@1,2YSUJ@29547,31AZ2@2,433AT@68525	NA|NA|NA
LK151_00005	306263.Cla_0834	2.2e-34	151.8	Epsilonproteobacteria													Epsilonproteobacteria	1QV0I@1224,2BHBV@1,2YQP5@29547,32BDH@2,42Y3C@68525	NA|NA|NA	K	Bacteriophage CI repressor helix-turn-helix domain
LK151_00007	683083.C414_000260134	4.5e-32	143.7	Epsilonproteobacteria													Epsilonproteobacteria	1Q6GP@1224,2CDSY@1,2YSFV@29547,300V9@2,4333Q@68525	NA|NA|NA
LK151_00008	1470460.X2KRC4_9VIRU	1.3e-15	88.6	dsDNA viruses, no RNA stage													Epsilonproteobacteria	4QAPV@10239,4QV7H@35237	NA|NA|NA	S	DNA binding
LK151_00010	1470460.X2KXC8_9VIRU	1.8e-49	201.4	dsDNA viruses, no RNA stage													Epsilonproteobacteria	4QAXV@10239,4QV7S@35237	NA|NA|NA	S	YopX protein
LK151_00015	1448857.JFAP01000014_gene46	2.2e-16	91.3	Epsilonproteobacteria													Epsilonproteobacteria	1Q3RN@1224,2AJ76@1,2YQQ4@29547,319RY@2,42XQH@68525	NA|NA|NA
LK151_00019	683083.C414_000260131	2.1e-117	428.3	Epsilonproteobacteria													Epsilonproteobacteria	1Q1HD@1224,2AIJT@1,2YQ2K@29547,3191X@2,42TPC@68525	NA|NA|NA
LK151_00021	683083.C414_000260129	3.8e-47	194.1	Epsilonproteobacteria													Epsilonproteobacteria	1Q2SQ@1224,2AIZI@1,2YQH3@29547,319HJ@2,42W71@68525	NA|NA|NA
LK151_00024	683083.C414_000260120	2.2e-44	184.9	Epsilonproteobacteria													Epsilonproteobacteria	1QSJE@1224,2CDSX@1,2YSX3@29547,308PZ@2,432BR@68525	NA|NA|NA
LK151_00025	683083.C414_000260119	2.2e-25	120.9	Epsilonproteobacteria													Epsilonproteobacteria	1Q636@1224,2AK3F@1,2YSKH@29547,31AT7@2,432B2@68525	NA|NA|NA	L	Helix-turn-helix domain
LK151_00161	1121267.JHZL01000003_gene447	2.8e-38	166.0	Epsilonproteobacteria													Epsilonproteobacteria	1Q59A@1224,2AJPF@1,2YRZ2@29547,31AB0@2,430U4@68525	NA|NA|NA	S	Protein of unknown function (DUF2972)
LK151_00224	382638.Hac_0695	2.2e-16	90.9	Epsilonproteobacteria													Epsilonproteobacteria	1PD9P@1224,2BQN3@1,2YRXY@29547,32JIB@2,430G8@68525	NA|NA|NA
LK151_00226	192222.Cj0571	1.3e-140	505.8	Epsilonproteobacteria													Epsilonproteobacteria	1R65H@1224,2YN39@29547,42PYW@68525,COG2378@1,COG2378@2	NA|NA|NA	K	Transcriptional regulator
LK151_00554	192222.Cj1063	1.4e-39	168.7	Epsilonproteobacteria													Epsilonproteobacteria	1QWU1@1224,2YTAD@29547,43BVF@68525,COG0454@1,COG0454@2	NA|NA|NA	K	Acetyltransferase (GNAT) domain
LK151_00579	1470460.X2KRC4_9VIRU	1e-14	85.1	dsDNA viruses, no RNA stage													Epsilonproteobacteria	4QAPV@10239,4QV7H@35237	NA|NA|NA	S	DNA binding
LK151_00585	683083.C414_000260121	3.5e-12	79.0	Epsilonproteobacteria													Epsilonproteobacteria	1Q2HM@1224,28WN7@1,2YQM9@29547,2ZIN0@2,42VQR@68525	NA|NA|NA
LK151_00593	1242969.ATCC51562_1603	2.4e-09	68.6	Epsilonproteobacteria													Epsilonproteobacteria	1QNAH@1224,2AYKP@1,2YSW7@29547,31QQZ@2,4335V@68525	NA|NA|NA
LK151_00595	683083.C414_000260121	3.5e-29	133.7	Epsilonproteobacteria													Epsilonproteobacteria	1Q2HM@1224,28WN7@1,2YQM9@29547,2ZIN0@2,42VQR@68525	NA|NA|NA
LK151_00597	683083.C414_000080040	6.2e-11	73.2	Epsilonproteobacteria													Epsilonproteobacteria	1Q3RN@1224,2AJ76@1,2YQQ4@29547,319RY@2,42XQH@68525	NA|NA|NA
LK151_00598	306263.Cla_0863	6.2e-54	217.6	Epsilonproteobacteria													Epsilonproteobacteria	1N86G@1224,2YPW9@29547,42TVM@68525,COG3646@1,COG3646@2	NA|NA|NA	S	Phage regulatory protein Rha (Phage_pRha)
LK151_00694	192222.Cj0909	2.4e-66	258.1	Epsilonproteobacteria				ko:K09796					ko00000,ko03110				Epsilonproteobacteria	1MZ3M@1224,2YPS9@29547,42TJB@68525,COG2847@1,COG2847@2	NA|NA|NA	S	hmm pf04314
LK151_00972	306263.Cla_1384	8.8e-97	360.1	Epsilonproteobacteria				ko:K07052					ko00000				Epsilonproteobacteria	1P0IE@1224,2YPQY@29547,42SHX@68525,COG1266@1,COG1266@2	NA|NA|NA	S	CAAX protease self-immunity
LK151_00973	192222.Cj0299	3.9e-77	295.0	Epsilonproteobacteria			3.5.2.6	ko:K17838,ko:K19210,ko:K22333,ko:K22334	ko01501,map01501		R06363	RC01499	br01600,ko00000,ko00001,ko01000,ko01504				Epsilonproteobacteria	1NWXE@1224,2YNVP@29547,42QWH@68525,COG2602@1,COG2602@2	NA|NA|NA	V	Penicillin binding protein transpeptidase domain
LK151_01145	1121267.JHZL01000010_gene371	1e-46	193.4	Epsilonproteobacteria													Epsilonproteobacteria	1Q97T@1224,2AJ0E@1,2YPCH@29547,30TS6@2,42RF5@68525	NA|NA|NA
LK151_01147	354242.CJJ81176_0091	4.8e-100	370.5	Epsilonproteobacteria			3.2.2.10	ko:K06966	ko00230,ko00240,map00230,map00240		R00182,R00510	RC00063,RC00318	ko00000,ko00001,ko01000				Epsilonproteobacteria	1MU6N@1224,2YNV5@29547,42P56@68525,COG1611@1,COG1611@2	NA|NA|NA	S	Belongs to the LOG family
LK151_01152	354242.CJJ81176_0082	3e-302	1043.9	Epsilonproteobacteria													Epsilonproteobacteria	1PZ4V@1224,2YNGH@29547,42Q0R@68525,COG1315@1,COG1315@2	NA|NA|NA	L	Pfam:DUF342
LK151_01187	360104.CCC13826_0950	6.4e-154	550.8	Epsilonproteobacteria													Epsilonproteobacteria	1NMH0@1224,2YNFH@29547,42MAK@68525,COG1075@1,COG1075@2	NA|NA|NA	S	Domain of unknown function(DUF2779)
LK151_01214	1367491.BN865_09930c	1.4e-115	422.5	Epsilonproteobacteria													Epsilonproteobacteria	1QU2Q@1224,2YN4Y@29547,43BK5@68525,COG1215@1,COG1215@2,COG1216@1,COG1216@2	NA|NA|NA	M	glycosyl transferase
LK151_01297	425400.LS65_03220	9.9e-111	407.1	Epsilonproteobacteria													Epsilonproteobacteria	1MVU0@1224,2YRAG@29547,42ZAA@68525,COG1106@1,COG1106@2	NA|NA|NA	S	AAA domain, putative AbiEii toxin, Type IV TA system
LK151_01334	556267.HWAG_01599	0.0	1091.6	Bacteria													Epsilonproteobacteria	COG0305@1,COG0305@2	NA|NA|NA	L	Participates in initiation and elongation during chromosome replication
LK151_01342	683083.C414_000160010	1.6e-78	298.9	Epsilonproteobacteria													Epsilonproteobacteria	1PSTP@1224,2YRWJ@29547,4302I@68525,COG3646@1,COG3646@2	NA|NA|NA	S	Phage regulatory protein Rha (Phage_pRha)
LK151_01343	556267.HWAG_01605	4e-32	144.8	Epsilonproteobacteria													Epsilonproteobacteria	1PCKB@1224,2A4E5@1,2YQF3@29547,30SZZ@2,42W9W@68525	NA|NA|NA
LK151_01351	683083.C414_000160001	4.7e-184	650.6	Epsilonproteobacteria				ko:K03195	ko03070,map03070	M00333			ko00000,ko00001,ko00002,ko02044	3.A.7			Epsilonproteobacteria	1MXVX@1224,2YN83@29547,42MRP@68525,COG2948@1,COG2948@2	NA|NA|NA	U	Bacterial conjugation TrbI-like protein
LK151_01379	306263.Cla_0847	2.8e-83	316.2	Epsilonproteobacteria													Epsilonproteobacteria	1Q46Y@1224,2AJAS@1,2YRCJ@29547,319VX@2,42YGI@68525	NA|NA|NA
LK151_01380	683083.C414_000260150	3.5e-77	294.7	Epsilonproteobacteria													Epsilonproteobacteria	1QDE6@1224,2B6S8@1,2YS1P@29547,31ZR8@2,430R8@68525	NA|NA|NA
LK151_01381	683083.C414_000260151	1.5e-44	185.3	Epsilonproteobacteria													Epsilonproteobacteria	1Q19D@1224,2AIHP@1,2YS9J@29547,318ZK@2,4313W@68525	NA|NA|NA
LK151_01382	683083.C414_000260152	1.9e-66	258.5	Epsilonproteobacteria													Epsilonproteobacteria	1Q3YG@1224,2BTM9@1,2YR10@29547,32NTZ@2,42XZH@68525	NA|NA|NA
LK151_01383	683083.C414_000260153	2e-12	78.2	Epsilonproteobacteria													Epsilonproteobacteria	1Q6JG@1224,2CDSZ@1,2YSJD@29547,3010M@2,4339X@68525	NA|NA|NA
LK151_01384	1470460.X2KQ31_9VIRU	2.8e-213	747.7	dsDNA viruses, no RNA stage													Epsilonproteobacteria	4QAK6@10239,4QUP9@35237	NA|NA|NA	S	N-acetylmuramoyl-L-alanine amidase activity
LK151_01385	1470460.X2KXE1_9VIRU	8.6e-96	356.3	dsDNA viruses, no RNA stage													Epsilonproteobacteria	4QUP9@35237	NA|NA|NA	S	N-acetylmuramoyl-L-alanine amidase activity
LK151_01386	683083.C414_000260156	2.5e-166	591.3	Epsilonproteobacteria													Epsilonproteobacteria	1PXS6@1224,2YPUQ@29547,42UNK@68525,COG3979@1,COG3979@2	NA|NA|NA	S	chitinase
LK151_01387	683083.C414_000260157	0.0	2786.9	Epsilonproteobacteria													Epsilonproteobacteria	1PF15@1224,2YNU7@29547,42N3D@68525,COG3941@1,COG3941@2	NA|NA|NA	S	tape measure
LK151_01389	683083.C414_000260159	5e-28	129.8	Epsilonproteobacteria													Epsilonproteobacteria	1Q6HA@1224,29DYH@1,2YSGW@29547,300WH@2,4334R@68525	NA|NA|NA
LK151_01390	683083.C414_000260160	2.2e-44	184.9	Epsilonproteobacteria													Epsilonproteobacteria	1Q5I9@1224,2AJT8@1,2YS7A@29547,31AFQ@2,431AX@68525	NA|NA|NA
LK151_01391	683083.C414_000260161	3.1e-165	587.8	Epsilonproteobacteria													Epsilonproteobacteria	1Q42C@1224,2BTW4@1,2YQVX@29547,32P3Z@2,42Y4K@68525	NA|NA|NA
LK151_01392	683083.C414_000260167	2e-50	204.9	Epsilonproteobacteria													Epsilonproteobacteria	1Q8JP@1224,2BRVR@1,2YSI3@29547,32KVZ@2,433N5@68525	NA|NA|NA
LK151_01393	683083.C414_000260168	2.1e-83	315.1	Epsilonproteobacteria													Epsilonproteobacteria	1Q3Q1@1224,2BT6Q@1,2YQXP@29547,32NBW@2,42XM9@68525	NA|NA|NA
LK151_01394	1470460.X2KR48_9VIRU	2.3e-215	754.6	dsDNA viruses, no RNA stage													Epsilonproteobacteria	4QAYV@10239,4QUZ7@35237	NA|NA|NA	S	Phage portal protein
LK151_01395	32024.JMTI01000031_gene48	2.3e-40	171.8	Epsilonproteobacteria				ko:K07171					ko00000,ko01000,ko02048				Epsilonproteobacteria	1Q23M@1224,2YPYA@29547,42UXQ@68525,COG2337@1,COG2337@2	NA|NA|NA	T	PemK-like, MazF-like toxin of type II toxin-antitoxin system
LK151_01396	1470460.X2KQ40_9VIRU	0.0	1078.2	dsDNA viruses, no RNA stage													Epsilonproteobacteria	4QBV3@10239,4QW0W@35237	NA|NA|NA	S	Phage Terminase
LK151_01397	683083.C414_000260171	1.5e-99	369.0	Epsilonproteobacteria													Epsilonproteobacteria	1PKNC@1224,2A9JW@1,2YQZ6@29547,30YSA@2,42XWN@68525	NA|NA|NA	S	Phage terminase, small subunit
LK151_01398	1470460.X2KRF8_9VIRU	2.6e-58	231.1	dsDNA viruses, no RNA stage													Epsilonproteobacteria	4QAKE@10239,4QUP7@35237	NA|NA|NA	S	peptidase activity
LK151_01399	683083.C414_000260174	3.6e-45	187.2	Epsilonproteobacteria													Epsilonproteobacteria	1PZ6Q@1224,2AHFR@1,2YS3T@29547,317T1@2,430MC@68525	NA|NA|NA
LK151_01442	1121267.JHZL01000019_gene1269	1.9e-37	163.7	Epsilonproteobacteria													Epsilonproteobacteria	1MU7T@1224,2YSUP@29547,432NK@68525,COG2931@1,COG2931@2	NA|NA|NA	Q	COG2931, RTX toxins and related Ca2 -binding proteins
LK151_01447	1121267.JHZL01000019_gene1265	4.4e-37	162.2	Epsilonproteobacteria													Epsilonproteobacteria	1Q5UB@1224,2AJY4@1,2YSCI@29547,31AM9@2,431UG@68525	NA|NA|NA
LK151_01453	1325130.HFN_1438	1.7e-124	452.2	Epsilonproteobacteria													Epsilonproteobacteria	1N5TJ@1224,2YSNR@29547,43AZ8@68525,COG4461@1,COG4461@2	NA|NA|NA	G	4-amino-4-deoxy-alpha-L-arabinopyranosyl undecaprenyl phosphate biosynthetic process
LK151_01512	1408442.JADE01000005_gene1144	0.0	1184.1	Epsilonproteobacteria													Epsilonproteobacteria	1MWUJ@1224,2YRJM@29547,42MI3@68525,COG0286@1,COG0286@2	NA|NA|NA	V	N-6 DNA Methylase
LK151_01515	1548151.LS70_00465	3e-24	117.9	Epsilonproteobacteria				ko:K19157					ko00000,ko01000,ko02048				Epsilonproteobacteria	1N0K0@1224,2YQ82@29547,42V7Z@68525,COG3041@1,COG3041@2	NA|NA|NA	S	RelE StbE family addiction module toxin
LK151_01527	306263.Cla_1266	9.3e-25	119.8	Epsilonproteobacteria	dinP			ko:K03502					ko00000,ko03400				Epsilonproteobacteria	1Q43B@1224,2YM7U@29547,4345B@68525,COG0389@1,COG0389@2	NA|NA|NA	L	impB/mucB/samB family C-terminal domain
LK151_01531	306263.Cla_a035	4.1e-36	158.3	Epsilonproteobacteria													Epsilonproteobacteria	1QT4A@1224,29P1M@1,2YMWP@29547,309ZT@2,42PD1@68525	NA|NA|NA
LK151_01532	1121267.JHZL01000008_gene1377	2.9e-45	188.0	delta/epsilon subdivisions													Epsilonproteobacteria	1MWA8@1224,42VAP@68525,COG3177@1,COG3177@2	NA|NA|NA	S	Fic/DOC family
LK151_01533	1121267.JHZL01000008_gene1377	6.7e-29	132.9	delta/epsilon subdivisions													Epsilonproteobacteria	1MWA8@1224,42VAP@68525,COG3177@1,COG3177@2	NA|NA|NA	S	Fic/DOC family
LK151_01586	1121267.JHZL01000010_gene371	3.7e-12	78.2	Epsilonproteobacteria													Epsilonproteobacteria	1Q97T@1224,2AJ0E@1,2YPCH@29547,30TS6@2,42RF5@68525	NA|NA|NA
LK151_01587	354242.CJJ81176_0157	2.4e-194	684.9	Epsilonproteobacteria													Epsilonproteobacteria	1Q9T8@1224,2A5ZX@1,2YMU5@29547,30US6@2,42N02@68525	NA|NA|NA	S	Annotation was generated automatically without manual curation
LK151_01588	192222.Cj0058	1.5e-71	275.8	Epsilonproteobacteria				ko:K06992					ko00000				Epsilonproteobacteria	1R9HR@1224,2YPI0@29547,42SSR@68525,COG3271@1,COG3271@2	NA|NA|NA	S	Peptidase C39 family
LK151_01589	192222.Cj0057	1e-119	436.4	Epsilonproteobacteria													Epsilonproteobacteria	1Q98N@1224,29FAA@1,2YNPK@29547,3027Y@2,42P73@68525	NA|NA|NA
C11_00015	354242.CJJ81176_1314	2.9e-170	604.4	delta/epsilon subdivisions													Epsilonproteobacteria	1RCG6@1224,42ZAV@68525,COG2227@1,COG2227@2	NA|NA|NA	H	Methyltransferase domain
LK151_01661	192222.Cj0967	8.1e-10	69.3	Epsilonproteobacteria													Epsilonproteobacteria	1Q4H2@1224,2BUTW@1,2YR6M@29547,32Q5F@2,42Z6G@68525	NA|NA|NA
LK151_01668	1242969.ATCC51562_1623	1.3e-122	446.8	Epsilonproteobacteria													Epsilonproteobacteria	1Q1H2@1224,2AIJS@1,2YP7B@29547,3191W@2,42RZC@68525	NA|NA|NA
LK151_01673	306264.CUP0954	1.2e-28	136.0	delta/epsilon subdivisions													Epsilonproteobacteria	1Q39B@1224,2BSDU@1,32MFT@2,42SUB@68525	NA|NA|NA
LK151_01706	192222.Cj1421c	1.9e-103	383.3	Epsilonproteobacteria													Epsilonproteobacteria	1QAMS@1224,2YMA4@29547,42NWI@68525,COG1216@1,COG1216@2	NA|NA|NA	S	Protein of unknown function (DUF2972)
LK151_01708	354242.CJJ81176_1422	2.6e-115	421.4	Epsilonproteobacteria			2.7.7.71	ko:K15669	ko00540,map00540		R09772	RC00002	ko00000,ko00001,ko01000				Epsilonproteobacteria	1MUYJ@1224,2YNSH@29547,42PGT@68525,COG1208@1,COG1208@2	NA|NA|NA	JM	Nucleotidyl transferase
LK151_01713	192222.Cj1428c	9.4e-152	543.1	Epsilonproteobacteria	fcl		1.1.1.271	ko:K02377	ko00051,ko00520,ko01100,map00051,map00520,map01100		R05692	RC01014	ko00000,ko00001,ko01000				Epsilonproteobacteria	1MUGT@1224,2YNBD@29547,42M12@68525,COG0451@1,COG0451@2	NA|NA|NA	GM	Catalyzes the two-step NADP-dependent conversion of GDP- 4-dehydro-6-deoxy-D-mannose to GDP-fucose, involving an epimerase and a reductase reaction
LK151_01714	537972.ABQU01000027_gene500	1.3e-78	299.3	Epsilonproteobacteria			5.1.3.13	ko:K01790	ko00521,ko00523,ko01130,map00521,map00523,map01130	M00793	R06514	RC01531	ko00000,ko00001,ko00002,ko01000				Epsilonproteobacteria	1N5YT@1224,2YNQT@29547,42PR2@68525,COG1898@1,COG1898@2	NA|NA|NA	M	dTDP-4-dehydrorhamnose 3,5-epimerase
LK151_01738	1325130.HFN_1980	1.3e-118	433.3	Epsilonproteobacteria													Epsilonproteobacteria	1PZRK@1224,2AHR9@1,2YP2N@29547,3183K@2,42R13@68525	NA|NA|NA
LK151_01739	1121267.JHZL01000044_gene466	4.6e-132	478.0	Epsilonproteobacteria													Epsilonproteobacteria	1PZRK@1224,2AHR9@1,2YP2N@29547,3183K@2,42R13@68525	NA|NA|NA
LK151_01743	592031.GCWU000322_00708	9.4e-49	202.6	Eubacteriaceae													Epsilonproteobacteria	1TP75@1239,24ED0@186801,25X4B@186806,COG1887@1,COG1887@2	NA|NA|NA	M	Psort location Cytoplasmic, score 8.87
LK151_01744	1548153.LR59_11980	1.5e-44	187.6	Epsilonproteobacteria													Epsilonproteobacteria	1QZBJ@1224,2YTCC@29547,43CHM@68525,COG1216@1,COG1216@2	NA|NA|NA	S	Glycosyl transferase, family 2
LK151_01751	1121267.JHZL01000028_gene1882	3.9e-90	339.0	Epsilonproteobacteria													Epsilonproteobacteria	1R16J@1224,2YRBV@29547,42YYH@68525,COG3675@1,COG3675@2	NA|NA|NA	I	Protein of unknown function (DUF2974)
LK151_01783	360107.CHAB381_A0005	1.4e-87	330.5	delta/epsilon subdivisions													Epsilonproteobacteria	1QYQR@1224,2AQWX@1,2ZYSX@2,43CI2@68525	NA|NA|NA	S	Relaxase/Mobilisation nuclease domain
LK151_01785	1121267.JHZL01000010_gene371	4.7e-09	67.8	Epsilonproteobacteria													Epsilonproteobacteria	1Q97T@1224,2AJ0E@1,2YPCH@29547,30TS6@2,42RF5@68525	NA|NA|NA
LK151_01786	354242.CJJ81176_0835	3.3e-183	647.9	Epsilonproteobacteria													Epsilonproteobacteria	1Q9T8@1224,2A5ZX@1,2YMU5@29547,30US6@2,42N02@68525	NA|NA|NA	S	Annotation was generated automatically without manual curation
LK151_01787	192222.Cj0058	1.2e-82	312.8	Epsilonproteobacteria				ko:K06992					ko00000				Epsilonproteobacteria	1R9HR@1224,2YPI0@29547,42SSR@68525,COG3271@1,COG3271@2	NA|NA|NA	S	Peptidase C39 family
LK151_01788	192222.Cj0057	2.2e-119	435.3	Epsilonproteobacteria													Epsilonproteobacteria	1Q98N@1224,29FAA@1,2YNPK@29547,3027Y@2,42P73@68525	NA|NA|NA
LK151_01828	306263.Cla_0891	7.7e-60	236.5	Epsilonproteobacteria													Epsilonproteobacteria	1Q5WX@1224,2AJZV@1,2YSAM@29547,31AP7@2,431ZQ@68525	NA|NA|NA
LK151_01856	1121267.JHZL01000030_gene1191	6.7e-09	66.2	Epsilonproteobacteria													Epsilonproteobacteria	1Q4SY@1224,2BTPC@1,2YRQA@29547,32NWC@2,42ZTG@68525	NA|NA|NA
LK152_00110	235279.HH_1422	4.3e-128	464.5	Epsilonproteobacteria													Epsilonproteobacteria	1MV69@1224,2YMTV@29547,42MWV@68525,COG3177@1,COG3177@2	NA|NA|NA	S	Fic/DOC family N-terminal
LK152_00412	1367491.BN865_10610	4e-11	72.8	Epsilonproteobacteria													Epsilonproteobacteria	1MXUC@1224,2YQRM@29547,42UZP@68525,COG2271@1,COG2271@2	NA|NA|NA	G	Major Facilitator Superfamily
LK152_00422	192222.Cj1063	5.8e-41	173.3	Epsilonproteobacteria													Epsilonproteobacteria	1QWU1@1224,2YTAD@29547,43BVF@68525,COG0454@1,COG0454@2	NA|NA|NA	K	Acetyltransferase (GNAT) domain
LK152_01582	1121267.JHZL01000019_gene1267	1.1e-144	520.0	Epsilonproteobacteria													Epsilonproteobacteria	1Q5XU@1224,2AK0E@1,2YSC5@29547,31APW@2,4321I@68525	NA|NA|NA
LK152_01678	306263.Cla_a035	6.6e-95	353.6	Epsilonproteobacteria													Epsilonproteobacteria	1QT4A@1224,29P1M@1,2YMWP@29547,309ZT@2,42PD1@68525	NA|NA|NA
LK156_00086	354242.CJJ81176_1422	1.1e-113	416.0	Epsilonproteobacteria			2.7.7.71	ko:K15669	ko00540,map00540		R09772	RC00002	ko00000,ko00001,ko01000				Epsilonproteobacteria	1MUYJ@1224,2YNSH@29547,42PGT@68525,COG1208@1,COG1208@2	NA|NA|NA	JM	Nucleotidyl transferase
LK156_00090	354242.CJJ81176_1427	3.1e-110	405.2	Epsilonproteobacteria	fcl		1.1.1.271	ko:K02377	ko00051,ko00520,ko01100,map00051,map00520,map01100		R05692	RC01014	ko00000,ko00001,ko01000				Epsilonproteobacteria	1MUGT@1224,2YNBD@29547,42M12@68525,COG0451@1,COG0451@2	NA|NA|NA	GM	Catalyzes the two-step NADP-dependent conversion of GDP- 4-dehydro-6-deoxy-D-mannose to GDP-fucose, involving an epimerase and a reductase reaction
LK156_00092	537972.ABQU01000027_gene503	4.3e-67	262.7	Epsilonproteobacteria													Epsilonproteobacteria	1NH11@1224,2ER9I@1,2YTFJ@29547,33IV5@2,43D1Y@68525	NA|NA|NA
LK156_00093	82996.sch_08255	2.7e-20	106.3	Gammaproteobacteria													Epsilonproteobacteria	1MXIY@1224,1RY20@1236,COG1442@1,COG1442@2	NA|NA|NA	M	Glycosyl Transferase
LK156_00521	354242.CJJ81176_0174	1.9e-210	738.4	Epsilonproteobacteria				ko:K07452					ko00000,ko01000,ko02048				Epsilonproteobacteria	1MYQM@1224,2YNP7@29547,42PCZ@68525,COG1401@1,COG1401@2	NA|NA|NA	L	AAA domain (dynein-related subfamily)
LK156_01168	1367491.BN865_10750	6.3e-137	493.4	Epsilonproteobacteria			3.5.5.1	ko:K01501	ko00380,ko00460,ko00627,ko00643,ko00910,ko01120,map00380,map00460,map00627,map00643,map00910,map01120		R00540,R01887,R03093,R03542,R05591,R07855	RC00315,RC00325,RC00617,RC00959,RC02811	ko00000,ko00001,ko01000				Epsilonproteobacteria	1QBMA@1224,2YMD1@29547,42PD8@68525,COG0388@1,COG0388@2	NA|NA|NA	S	hydrolase
LK156_01169	1367491.BN865_10760	6.9e-08	63.2	Epsilonproteobacteria													Epsilonproteobacteria	1MVCM@1224,2YMVW@29547,42Q3N@68525,COG1368@1,COG1368@2	NA|NA|NA	M	Sulfatase
LK156_01170	1367491.BN865_10760	6.2e-136	491.1	Epsilonproteobacteria													Epsilonproteobacteria	1MVCM@1224,2YMVW@29547,42Q3N@68525,COG1368@1,COG1368@2	NA|NA|NA	M	Sulfatase
LK156_01171	235279.HH_0237	5.6e-16	90.5	Epsilonproteobacteria				ko:K11904	ko03070,map03070	M00334			ko00000,ko00001,ko00002,ko02044	3.A.23.1			Epsilonproteobacteria	1MU7Q@1224,2YN67@29547,42Q4M@68525,COG3501@1,COG3501@2	NA|NA|NA	S	protein conserved in bacteria
TB1130_00041	192222.Cj0617	9.5e-104	382.9	Epsilonproteobacteria													Epsilonproteobacteria	1NV4Y@1224,2YN6P@29547,42Q8X@68525,COG1506@1,COG1506@2	NA|NA|NA	E	no Hp match. A member of the 617 family of C.j. proteins containing homopolymeric tracts
TB1130_00165	1470460.X2KRD2_9VIRU	2.8e-76	291.2	dsDNA viruses, no RNA stage													Epsilonproteobacteria	4QEHN@10239,4QVR9@35237	NA|NA|NA
TB1130_00192	1470460.X2KR27_9VIRU	4.5e-85	320.9	dsDNA viruses, no RNA stage													Epsilonproteobacteria	4QH2X@10239,4QZ8N@35237	NA|NA|NA	S	DNA/RNA non-specific endonuclease
TB1130_00203	683083.C414_000260125	1.6e-139	502.3	Epsilonproteobacteria													Epsilonproteobacteria	1QT5Q@1224,29P7X@1,2YRQ1@29547,30A5Z@2,42ZNG@68525	NA|NA|NA
TB1130_00205	1008453.HMPREF9957_0719	5.6e-15	88.2	Streptococcus mitis													Epsilonproteobacteria	1VAHX@1239,2TNME@28037,4HN0P@91061,COG3646@1,COG3646@2	NA|NA|NA	S	Phage regulatory protein Rha (Phage_pRha)
TB1130_00206	1470460.X2KXC8_9VIRU	3.3e-35	154.8	dsDNA viruses, no RNA stage													Epsilonproteobacteria	4QAXV@10239,4QV7S@35237	NA|NA|NA	S	YopX protein
TB1130_00292	1408442.JADE01000005_gene1223	2.6e-89	335.1	Epsilonproteobacteria													Epsilonproteobacteria	1PDXV@1224,2YNRS@29547,42PK5@68525,COG0381@1,COG0381@2,COG2120@1,COG2120@2	NA|NA|NA	M	GlcNAc-PI de-N-acetylase
TB1130_00293	306263.Cla_1233	4e-90	338.2	Epsilonproteobacteria			2.1.2.9	ko:K00604	ko00670,ko00970,map00670,map00970		R03940	RC00026,RC00165	ko00000,ko00001,ko01000				Epsilonproteobacteria	1MWH1@1224,2YMPX@29547,42M1P@68525,COG0223@1,COG0223@2	NA|NA|NA	J	Formyl transferase
TB1130_00361	683083.C414_000260094	9.1e-181	639.8	Epsilonproteobacteria	cmp1	GO:0005575,GO:0005623,GO:0009279,GO:0016020,GO:0019867,GO:0030312,GO:0030313,GO:0031975,GO:0044462,GO:0044464,GO:0071944											Epsilonproteobacteria	1Q4WK@1224,2YMXN@29547,42NQH@68525,COG4773@1,COG4773@2	NA|NA|NA	P	major outer membrane protein
TB1130_00479	306263.Cla_1239	2.3e-16	90.5	Bacteria													Epsilonproteobacteria	COG1216@1,COG1216@2	NA|NA|NA	V	Glycosyl transferase, family 2
TB1130_00480	679897.HMU06090	1.2e-51	209.9	Epsilonproteobacteria													Epsilonproteobacteria	1QWU3@1224,2YPRT@29547,42SMA@68525,COG1216@1,COG1216@2	NA|NA|NA	S	Glycosyltransferase like family 2
TB1130_00595	192222.Cj1669c	1.3e-59	235.7	Epsilonproteobacteria	lig		6.5.1.1,6.5.1.6,6.5.1.7	ko:K10747	ko03030,ko03410,ko03420,ko03430,map03030,map03410,map03420,map03430		R00381,R00382,R10822,R10823	RC00005	ko00000,ko00001,ko01000,ko03032,ko03400				Epsilonproteobacteria	1MUW3@1224,2YN2A@29547,42P3X@68525,COG1793@1,COG1793@2	NA|NA|NA	L	DNA ligase
TB1130_00683	192222.Cj1341c	0.0	1100.1	Epsilonproteobacteria													Epsilonproteobacteria	1R4P0@1224,2YNAS@29547,42NFM@68525,COG2604@1,COG2604@2	NA|NA|NA	S	Protein of unknown function DUF115
TB1130_00762	306263.Cla_0310	5e-58	232.6	Epsilonproteobacteria													Epsilonproteobacteria	1Q1E7@1224,2YPR8@29547,42TDU@68525,COG1216@1,COG1216@2	NA|NA|NA	S	Glycosyl transferase, family 2
TB1130_00763	306263.Cla_0310	5.4e-84	318.9	Epsilonproteobacteria													Epsilonproteobacteria	1Q1E7@1224,2YPR8@29547,42TDU@68525,COG1216@1,COG1216@2	NA|NA|NA	S	Glycosyl transferase, family 2
TB1130_00765	1367491.BN865_07190	3.1e-114	417.9	Bacteria													Epsilonproteobacteria	COG3347@1,COG3347@2	NA|NA|NA	IQ	Class II Aldolase and Adducin N-terminal domain
TB1130_00767	1367491.BN865_07160	3.6e-92	344.4	Proteobacteria													Epsilonproteobacteria	1R1EI@1224,28YJQ@1,2ZKDH@2	NA|NA|NA
TB1130_00768	683083.C414_000350073	3e-106	391.3	Epsilonproteobacteria			2.7.7.71	ko:K15669	ko00540,map00540		R09772	RC00002	ko00000,ko00001,ko01000				Epsilonproteobacteria	1MUYJ@1224,2YNSH@29547,42PGT@68525,COG1208@1,COG1208@2	NA|NA|NA	JM	Nucleotidyl transferase
TB1130_00772	573569.F7308_0845	1.1e-112	413.3	Thiotrichales													Epsilonproteobacteria	1MUGT@1224,1RMPQ@1236,46086@72273,COG0451@1,COG0451@2	NA|NA|NA	GM	Catalyzes the two-step NADP-dependent conversion of GDP- 4-dehydro-6-deoxy-D-mannose to GDP-fucose, involving an epimerase and a reductase reaction
TB1130_00773	574375.BAGA_12630	1.7e-19	104.4	Bacillus													Epsilonproteobacteria	1V4DT@1239,1ZDEV@1386,4HC9U@91061,COG0463@1,COG0463@2,COG1887@1,COG1887@2	NA|NA|NA	M	CDP-Glycerol:Poly(glycerophosphate) glycerophosphotransferase
TB1130_00774	717785.HYPMC_0894	4.9e-26	125.9	Hyphomicrobiaceae													Epsilonproteobacteria	1N5HW@1224,2U1Q7@28211,3N8YD@45401,COG0438@1,COG0438@2	NA|NA|NA	M	Glycosyl transferases group 1
TB1130_00775	314278.NB231_02693	4.9e-44	185.7	Proteobacteria													Epsilonproteobacteria	1N5HW@1224,COG0438@1,COG0438@2	NA|NA|NA	M	Glycosyl transferase group 1
TB1130_00776	1403313.AXBR01000008_gene702	6.9e-21	109.0	Bacillus													Epsilonproteobacteria	1TPMB@1239,1ZRJH@1386,4IQHH@91061,COG1887@1,COG1887@2	NA|NA|NA	M	CDP-Glycerol:Poly(glycerophosphate) glycerophosphotransferase
TB1130_00802	683083.C414_000080205	7.1e-70	270.4	Epsilonproteobacteria													Epsilonproteobacteria	1Q2PM@1224,2YQFU@29547,42W25@68525,COG2932@1,COG2932@2	NA|NA|NA	K	Transcriptional regulator
TB1130_00804	683083.C414_000080047	0.0	1241.1	Epsilonproteobacteria				ko:K07497					ko00000				Epsilonproteobacteria	1MVXV@1224,2YQ42@29547,42PU3@68525,COG2801@1,COG2801@2	NA|NA|NA	L	Integrase core domain
TB1130_00808	683083.C414_000080043	3.3e-42	177.6	Epsilonproteobacteria													Epsilonproteobacteria	1Q14M@1224,2AIFX@1,2YPQ1@29547,318XH@2,42SW2@68525	NA|NA|NA
TB1130_00809	683083.C414_000080042	7.3e-75	286.6	Epsilonproteobacteria													Epsilonproteobacteria	1NA29@1224,2YP7Z@29547,42RKC@68525,COG4396@1,COG4396@2	NA|NA|NA	S	Bacteriophage Mu Gam like protein
TB1130_00812	1006972.H6SU64_9CAUD	5.1e-08	64.3	dsDNA viruses, no RNA stage													Epsilonproteobacteria	4QAXV@10239,4QV7S@35237	NA|NA|NA	S	YopX protein
TB1130_00841	683083.C414_000080010	1.9e-78	299.7	Epsilonproteobacteria													Epsilonproteobacteria	1MWNN@1224,2YQI3@29547,42VQN@68525,COG5301@1,COG5301@2	NA|NA|NA	S	Phage tail-collar fibre protein
TB1130_01020	1121267.JHZL01000001_gene646	6.8e-87	327.0	Epsilonproteobacteria													Epsilonproteobacteria	1Q9T8@1224,2A5ZX@1,2YMU5@29547,30US6@2,42N02@68525	NA|NA|NA	S	Annotation was generated automatically without manual curation
TB1130_01094	354242.CJJ81176_0323	5e-98	364.0	Epsilonproteobacteria	modB			ko:K02018	ko02010,map02010	M00189			ko00000,ko00001,ko00002,ko02000	3.A.1.8			Epsilonproteobacteria	1MUXR@1224,2YN88@29547,42NZV@68525,COG4149@1,COG4149@2	NA|NA|NA	P	ABC transporter permease
TB1130_01095	1367491.BN865_01230	1.3e-64	252.3	Epsilonproteobacteria													Epsilonproteobacteria	1Q14E@1224,2YQKR@29547,42WP4@68525,COG3585@1,COG3585@2	NA|NA|NA	H	molybdate ion transport
TB1130_01210	1121267.JHZL01000010_gene372	1.1e-28	133.7	Epsilonproteobacteria													Epsilonproteobacteria	1QEDD@1224,2AIYB@1,2YNGE@29547,31GPM@2,42QMM@68525	NA|NA|NA
TB1130_01216	1121267.JHZL01000026_gene1888	8.4e-19	100.1	Epsilonproteobacteria													Epsilonproteobacteria	1Q2Y9@1224,2BRSM@1,2YQMC@29547,32KSM@2,42WG6@68525	NA|NA|NA
TB1130_01218	1121267.JHZL01000026_gene1886	6e-46	190.7	Epsilonproteobacteria													Epsilonproteobacteria	1QFHK@1224,2BTZG@1,2YSCG@29547,32P81@2,431H1@68525	NA|NA|NA
TB1130_01349	1121267.JHZL01000019_gene1269	6.7e-31	141.7	Epsilonproteobacteria													Epsilonproteobacteria	1MU7T@1224,2YSUP@29547,432NK@68525,COG2931@1,COG2931@2	NA|NA|NA	Q	COG2931, RTX toxins and related Ca2 -binding proteins
TB1130_01368	1121267.JHZL01000046_gene548	2.4e-164	586.6	Epsilonproteobacteria													Epsilonproteobacteria	1Q1X4@1224,2AIPW@1,2YSC0@29547,3196J@2,431C8@68525	NA|NA|NA
TB1130_01370	1121267.JHZL01000044_gene466	4.3e-138	498.0	Epsilonproteobacteria													Epsilonproteobacteria	1PZRK@1224,2AHR9@1,2YP2N@29547,3183K@2,42R13@68525	NA|NA|NA
TB1130_01468	1121864.OMO_01641	2.5e-44	186.4	Firmicutes													Epsilonproteobacteria	1V292@1239,2C5R4@1,2ZC1N@2	NA|NA|NA	S	Psort location Cytoplasmic, score 8.87
TB1130_01469	658655.HMPREF0988_03170	9e-248	862.4	unclassified Lachnospiraceae													Epsilonproteobacteria	1TQGV@1239,24ARS@186801,27RTG@186928,2CET6@1,2Z92J@2	NA|NA|NA	S	Psort location Cytoplasmic, score
TB1130_01591	1548153.LR59_08035	8.1e-110	403.3	Epsilonproteobacteria			3.1.21.4	ko:K01155					ko00000,ko01000,ko02048				Epsilonproteobacteria	1PY4K@1224,2CJNI@1,2YS33@29547,2Z7QY@2,430E4@68525	NA|NA|NA	L	Type II restriction endonuclease, EcoRI family protein
TB1130_01682	1357400.HMPREF2086_01460	7.4e-152	544.7	Proteobacteria													Epsilonproteobacteria	1PRHR@1224,COG4694@1,COG4694@2	NA|NA|NA	S	Protein conserved in bacteria
TB1130_01689	192222.Cj1555c	1.3e-22	111.7	Epsilonproteobacteria				ko:K07118					ko00000				Epsilonproteobacteria	1MV9B@1224,2YQ1N@29547,42TUD@68525,COG2910@1,COG2910@2	NA|NA|NA	S	NAD(P)H-binding
TB1130_01690	192222.Cj1555c	2.3e-52	211.5	Epsilonproteobacteria				ko:K07118					ko00000				Epsilonproteobacteria	1MV9B@1224,2YQ1N@29547,42TUD@68525,COG2910@1,COG2910@2	NA|NA|NA	S	NAD(P)H-binding
TB1130_01782	683083.C414_000420024	2.6e-10	70.9	Epsilonproteobacteria													Epsilonproteobacteria	1Q6PP@1224,2A1B4@1,2YSSD@29547,30PHX@2,433IH@68525	NA|NA|NA
TB1130_01843	1121267.JHZL01000034_gene1445	2.4e-86	325.5	delta/epsilon subdivisions													Epsilonproteobacteria	1QZCH@1224,43CHQ@68525,COG3675@1,COG3675@2	NA|NA|NA	I	Pfam Lipase (class 3)
TB1130_01849	354242.CJJ81176_0760	4.4e-68	263.8	Bacteria													Epsilonproteobacteria	COG3210@1,COG3210@2	NA|NA|NA	U	domain, Protein
TB1130_01856	192222.Cj0030	4.7e-55	220.3	delta/epsilon subdivisions													Epsilonproteobacteria	1NGTF@1224,29TTU@1,30F26@2,42TYI@68525	NA|NA|NA	S	PD-(D/E)XK nuclease superfamily
TB1130_01864	306263.Cla_a035	6.7e-26	122.9	Epsilonproteobacteria													Epsilonproteobacteria	1QT4A@1224,29P1M@1,2YMWP@29547,309ZT@2,42PD1@68525	NA|NA|NA
TB1130_01865	306263.Cla_a035	6.3e-26	123.2	Epsilonproteobacteria													Epsilonproteobacteria	1QT4A@1224,29P1M@1,2YMWP@29547,309ZT@2,42PD1@68525	NA|NA|NA
533AP_00441	354242.CJJ81176_1336	0.0	1300.8	Epsilonproteobacteria	pseE												Epsilonproteobacteria	1R4P0@1224,2YMMI@29547,42NB8@68525,COG2604@1,COG2604@2	NA|NA|NA	S	hmm pf01973
533AP_00968	354242.CJJ81176_1327	4.3e-82	310.8	Epsilonproteobacteria													Epsilonproteobacteria	1NV4Y@1224,2YN5F@29547,42N7G@68525,COG1506@1,COG1506@2	NA|NA|NA	E	no Hp match. A member of the 617 family of C.j. proteins containing homopolymeric tracts
541AC_00371	192222.Cj1422c	1.8e-110	406.8	Epsilonproteobacteria													Epsilonproteobacteria	1QAMS@1224,2YMA4@29547,42NWI@68525,COG1216@1,COG1216@2	NA|NA|NA	S	Protein of unknown function (DUF2972)
C13_00518	306263.Cla_1307	2.6e-58	231.9	Epsilonproteobacteria													Epsilonproteobacteria	1NV4Y@1224,2YN6P@29547,42Q8X@68525,COG1506@1,COG1506@2	NA|NA|NA	E	no Hp match. A member of the 617 family of C.j. proteins containing homopolymeric tracts
C13_01875	192222.Cj1138	7.4e-126	458.4	Epsilonproteobacteria													Epsilonproteobacteria	1N8QE@1224,2YPF8@29547,42SKS@68525,COG0463@1,COG0463@2	NA|NA|NA	M	Involved in cell wall biogenesis
LK151_01186	907239.HPSA_04935	8.9e-27	126.7	Epsilonproteobacteria													Epsilonproteobacteria	1NRBC@1224,2YS8Y@29547,42VMR@68525,COG1479@1,COG1479@2	NA|NA|NA	S	Protein of unknown function (DUF1524)
LK151_01878	192222.Cj1340c	1.3e-38	165.2	Epsilonproteobacteria													Epsilonproteobacteria	1R4P0@1224,2YNAS@29547,42NFM@68525,COG2604@1,COG2604@2	NA|NA|NA	S	Protein of unknown function DUF115
533AP_00359	537971.HCCG_00143	8.5e-64	250.0	Epsilonproteobacteria													Epsilonproteobacteria	1RDQ2@1224,2YQ7T@29547,42WDI@68525,COG4122@1,COG4122@2	NA|NA|NA	S	Macrocin-O-methyltransferase (TylF)
533AP_00972	354242.CJJ81176_1330	2.8e-72	278.1	Epsilonproteobacteria	pseH		2.3.1.202	ko:K15896	ko00520,map00520		R09842	RC00004,RC00166	ko00000,ko00001,ko01000				Epsilonproteobacteria	1NIVC@1224,2YPSY@29547,42U80@68525,COG1670@1,COG1670@2	NA|NA|NA	J	Pseudaminic acid biosynthesis N-acetyl transferase
536AP_00335	192222.Cj1423c	1.9e-110	405.2	Epsilonproteobacteria			2.7.7.71	ko:K15669	ko00540,map00540		R09772	RC00002	ko00000,ko00001,ko01000				Epsilonproteobacteria	1MUYJ@1224,2YNSH@29547,42PGT@68525,COG1208@1,COG1208@2	NA|NA|NA	JM	Nucleotidyl transferase
MF702462_00468	1123311.KB904457_gene662	0.0	1903.3	Bacilli													Epsilonproteobacteria	1TP7S@1239,4HB5A@91061,COG0610@1,COG0610@2	NA|NA|NA	L	Subunit R is required for both nuclease and ATPase activities, but not for modification
C13_00940	1548151.LS70_01095	3.9e-83	315.5	Bacteria													Epsilonproteobacteria	COG0732@1,COG0732@2	NA|NA|NA	V	type I restriction modification DNA specificity domain
C13_01146	1367491.BN865_05940c	2.3e-56	226.5	Epsilonproteobacteria			3.1.21.3	ko:K01154					ko00000,ko01000,ko02048				Epsilonproteobacteria	1R4KU@1224,2YPNG@29547,42SK0@68525,COG0732@1,COG0732@2	NA|NA|NA	V	COG0732 Restriction endonuclease S subunits
533AP_00241	1367491.BN865_05940c	6.5e-56	224.9	Epsilonproteobacteria			3.1.21.3	ko:K01154					ko00000,ko01000,ko02048				Epsilonproteobacteria	1R4KU@1224,2YPNG@29547,42SK0@68525,COG0732@1,COG0732@2	NA|NA|NA	V	COG0732 Restriction endonuclease S subunits
MF6707_01503	1548153.LR59_01150	1.4e-95	356.7	Epsilonproteobacteria													Epsilonproteobacteria	1MU23@1224,2YMDW@29547,42N7I@68525,COG0582@1,COG0582@2	NA|NA|NA	L	Belongs to the 'phage' integrase family
LK151_01741	702459.BBPR_0702	8.9e-53	213.8	Bifidobacteriales													Epsilonproteobacteria	2GNHP@201174,4CYVZ@85004,COG1211@1,COG1211@2	NA|NA|NA	I	Catalyzes the formation of 4-diphosphocytidyl-2-C- methyl-D-erythritol from CTP and 2-C-methyl-D-erythritol 4- phosphate (MEP)
TB1130_00294	1408442.JADE01000005_gene1224	3e-138	498.4	Epsilonproteobacteria	legG	GO:0003674,GO:0003824,GO:0004553,GO:0005975,GO:0008150,GO:0008152,GO:0009058,GO:0016051,GO:0016787,GO:0016798,GO:0044238,GO:0071704,GO:1901576	3.2.1.184	ko:K18429	ko00520,map00520		R10187	RC00005,RC00288	ko00000,ko00001,ko01000				Epsilonproteobacteria	1MWZN@1224,2YMSZ@29547,42N4A@68525,COG0381@1,COG0381@2	NA|NA|NA	M	UDP-N-acetylglucosamine 2-epimerase
C11_00006	354242.CJJ81176_1322	4.2e-294	1016.5	Epsilonproteobacteria				ko:K04786	ko01053,map01053				ko00000,ko00001,ko01004,ko01008				Epsilonproteobacteria	1QK4F@1224,2YNFW@29547,42NH4@68525,COG1020@1,COG1020@2	NA|NA|NA	Q	amino acid adenylation domain protein
533AP_00998	354242.CJJ81176_0314	1.7e-191	675.2	Epsilonproteobacteria	lpxB		2.4.1.182	ko:K00748	ko00540,ko01100,map00540,map01100	M00060	R04606	RC00005,RC00059	ko00000,ko00001,ko00002,ko01000,ko01003,ko01005		GT19	iIT341.HP0867	Epsilonproteobacteria	1MVBI@1224,2YN2K@29547,42P35@68525,COG0763@1,COG0763@2	NA|NA|NA	M	Condensation of UDP-2,3-diacylglucosamine and 2,3- diacylglucosamine-1-phosphate to form lipid A disaccharide, a precursor of lipid A, a phosphorylated glycolipid that anchors the lipopolysaccharide to the outer membrane of the cell
533AP_01014	192222.Cj0303c	2.9e-131	474.6	Epsilonproteobacteria	modA			ko:K02020	ko02010,map02010	M00189			ko00000,ko00001,ko00002,ko02000	3.A.1.8			Epsilonproteobacteria	1MVNA@1224,2YNG3@29547,42QWE@68525,COG0725@1,COG0725@2	NA|NA|NA	P	ABC transporter, periplasmic molybdate-binding protein
533AP_00375	683083.C414_000350062	2.5e-100	371.3	Epsilonproteobacteria	nadD		2.7.7.18	ko:K00969	ko00760,ko01100,map00760,map01100	M00115	R00137,R03005	RC00002	ko00000,ko00001,ko00002,ko01000				Epsilonproteobacteria	1NG4J@1224,2YMQR@29547,42P0F@68525,COG1057@1,COG1057@2	NA|NA|NA	H	Catalyzes the reversible adenylation of nicotinate mononucleotide (NaMN) to nicotinic acid adenine dinucleotide (NaAD)
C13_00403	1367491.BN865_15830c	1.7e-171	608.6	Epsilonproteobacteria	amt			ko:K03320					ko00000,ko02000	1.A.11			Epsilonproteobacteria	1NR9F@1224,2YN9H@29547,42MFT@68525,COG0004@1,COG0004@2	NA|NA|NA	P	Ammonium Transporter
C13_01004	1367491.BN865_01310	3.7e-44	184.5	Epsilonproteobacteria				ko:K02445,ko:K11382	ko02020,map02020				ko00000,ko00001,ko02000	2.A.1.4.2,2.A.1.4.3			Epsilonproteobacteria	1MX4V@1224,2YP96@29547,42QEQ@68525,COG2271@1,COG2271@2	NA|NA|NA	G	Catalyzes the uptake of glycerol-3-phosphate into the cell with the simultaneous export of inorganic phosphate from the cell
LK151_01331	1548151.LS70_00480	1.4e-103	383.3	Epsilonproteobacteria													Epsilonproteobacteria	1PPD0@1224,2YSPM@29547,43DR3@68525,COG0515@1,COG0515@2,COG4271@1,COG4271@2	NA|NA|NA	KLT	nucleotide-binding Protein
LK151_00003	537013.CLOSTMETH_02498	1.5e-58	233.4	Clostridia													Epsilonproteobacteria	1TRS5@1239,24ER5@186801,COG0272@1,COG0272@2,COG2176@1,COG2176@2	NA|NA|NA	L	EXOIII
533AP_00926	192222.Cj1259	7.6e-225	786.2	Epsilonproteobacteria	cmp1	GO:0005575,GO:0005623,GO:0009279,GO:0016020,GO:0019867,GO:0030312,GO:0030313,GO:0031975,GO:0044462,GO:0044464,GO:0071944											Epsilonproteobacteria	1Q4WK@1224,2YMXN@29547,42NQH@68525,COG4773@1,COG4773@2	NA|NA|NA	P	major outer membrane protein
533AP_00362	1357400.HMPREF2086_01580	6.2e-67	260.4	Epsilonproteobacteria	aepX		5.4.2.9	ko:K01841	ko00440,ko01100,ko01120,ko01130,map00440,map01100,map01120,map01130		R00661	RC02792	ko00000,ko00001,ko01000				Epsilonproteobacteria	1N4VT@1224,2YNU6@29547,42PWB@68525,COG0615@1,COG0615@2,COG2513@1,COG2513@2	NA|NA|NA	GIM	Phosphoenolpyruvate phosphomutase
C13_01200	50960.LS81_07610	9.2e-265	919.1	Epsilonproteobacteria	hsdM		2.1.1.72	ko:K03427					ko00000,ko01000,ko02048				Epsilonproteobacteria	1MW3A@1224,2YMIW@29547,42N9K@68525,COG0286@1,COG0286@2	NA|NA|NA	V	type I restriction-modification system
533AP_00803	1357400.HMPREF2086_00064	4.6e-127	461.1	Epsilonproteobacteria			4.2.1.46	ko:K01710	ko00521,ko00523,ko00525,ko01055,ko01130,map00521,map00523,map00525,map01055,map01130	M00793	R06513	RC00402	ko00000,ko00001,ko00002,ko01000				Epsilonproteobacteria	1MU5E@1224,2YNDN@29547,42MFN@68525,COG1088@1,COG1088@2	NA|NA|NA	M	Belongs to the NAD(P)-dependent epimerase dehydratase family. dTDP-glucose dehydratase subfamily
541AC_00365	354242.CJJ81176_1430	1.3e-93	349.0	Epsilonproteobacteria			5.1.3.13	ko:K01790	ko00521,ko00523,ko01130,map00521,map00523,map01130	M00793	R06514	RC01531	ko00000,ko00001,ko00002,ko01000				Epsilonproteobacteria	1N5YT@1224,2YNQT@29547,42PR2@68525,COG1898@1,COG1898@2	NA|NA|NA	M	dTDP-4-dehydrorhamnose 3,5-epimerase
LK151_01711	556267.HWAG_01358	1.2e-183	649.0	Epsilonproteobacteria	gmd		4.2.1.47	ko:K01711	ko00051,ko00520,ko01100,map00051,map00520,map01100		R00888	RC00402	ko00000,ko00001,ko01000				Epsilonproteobacteria	1MUX0@1224,2YMQF@29547,42KZY@68525,COG1089@1,COG1089@2	NA|NA|NA	M	Catalyzes the conversion of GDP-D-mannose to GDP-4- dehydro-6-deoxy-D-mannose
533AP_01551	192222.Cj0793	6.9e-184	649.8	Epsilonproteobacteria	flgS		2.7.13.3	ko:K02482,ko:K07710	ko02020,map02020	M00500			ko00000,ko00001,ko00002,ko01000,ko01001,ko02022				Epsilonproteobacteria	1NXDJ@1224,2YM8J@29547,42KZV@68525,COG0642@1,COG0642@2	NA|NA|NA	T	Histidine kinase
LK151_01899	683083.C414_000240113	9.5e-38	162.5	Epsilonproteobacteria													Epsilonproteobacteria	1MU9C@1224,2YP1T@29547,42R6N@68525,COG0438@1,COG0438@2	NA|NA|NA	M	Glycosyl transferases group 1
LK151_01740	318464.IO99_00910	2.8e-32	146.0	Clostridiaceae													Epsilonproteobacteria	1TSTN@1239,24AA5@186801,36VHW@31979,COG1887@1,COG1887@2	NA|NA|NA	M	CDP-Glycerol:Poly(glycerophosphate) glycerophosphotransferase
533AP_01005	192222.Cj0294	2.1e-117	428.3	Epsilonproteobacteria													Epsilonproteobacteria	1MWXR@1224,2YNF2@29547,42PHC@68525,COG1179@1,COG1179@2	NA|NA|NA	H	involved in molybdopterin and thiamine biosynthesis family 1
533AP_00706	192222.Cj1043c	1.8e-107	395.2	Epsilonproteobacteria			2.5.1.3	ko:K00788	ko00730,ko01100,map00730,map01100	M00127	R03223,R10712	RC00224,RC03255,RC03397	ko00000,ko00001,ko00002,ko01000				Epsilonproteobacteria	1QATK@1224,2YN26@29547,42P2R@68525,COG0352@1,COG0352@2	NA|NA|NA	H	Thiamine-phosphate pyrophosphorylase
533AP_00334	354242.CJJ81176_1446	2.9e-179	634.4	Epsilonproteobacteria	tilS		6.3.4.19	ko:K04075			R09597	RC02633,RC02634	ko00000,ko01000,ko03016				Epsilonproteobacteria	1MU85@1224,2YMRR@29547,42NF0@68525,COG0037@1,COG0037@2	NA|NA|NA	J	Ligates lysine onto the cytidine present at position 34 of the AUA codon-specific tRNA(Ile) that contains the anticodon CAU, in an ATP-dependent manner. Cytidine is converted to lysidine, thus changing the amino acid specificity of the tRNA from methionine to isoleucine
536AP_01125	192222.Cj0265c	1.2e-105	389.0	Epsilonproteobacteria	torC			ko:K03532	ko02020,map02020				ko00000,ko00001,ko02000	5.A.3.4			Epsilonproteobacteria	1PZYT@1224,2YNXD@29547,42RCW@68525,COG3005@1,COG3005@2	NA|NA|NA	C	denitrification pathway
533AP_00378	192222.Cj1401c	2.9e-122	444.5	Epsilonproteobacteria	tpiA		5.3.1.1	ko:K01803	ko00010,ko00051,ko00562,ko00710,ko01100,ko01110,ko01120,ko01130,ko01200,ko01230,map00010,map00051,map00562,map00710,map01100,map01110,map01120,map01130,map01200,map01230	M00001,M00002,M00003	R01015	RC00423	ko00000,ko00001,ko00002,ko01000,ko04147				Epsilonproteobacteria	1MWK5@1224,2YNW4@29547,42MIF@68525,COG0149@1,COG0149@2	NA|NA|NA	G	Involved in the gluconeogenesis. Catalyzes stereospecifically the conversion of dihydroxyacetone phosphate (DHAP) to D-glyceraldehyde-3-phosphate (G3P)
MF701751_01675	537972.ABQU01000093_gene1097	8.5e-128	463.0	Epsilonproteobacteria													Epsilonproteobacteria	1R4EP@1224,2YRG4@29547,42RYR@68525,COG1192@1,COG1192@2	NA|NA|NA	D	CobQ/CobB/MinD/ParA nucleotide binding domain
536AP_00458	192222.Cj1300	6.7e-167	593.2	Epsilonproteobacteria													Epsilonproteobacteria	1RCG6@1224,2YR8R@29547,42ZAV@68525,COG2227@1,COG2227@2	NA|NA|NA	H	Methyltransferase domain
MF702462_01271	1367491.BN865_07180	4.3e-151	541.2	Bacteria													Epsilonproteobacteria	COG0546@1,COG0546@2,COG0572@1,COG0572@2	NA|NA|NA	F	uridine kinase
MF701751_01673	983328.AFGH01000043_gene1780	3.9e-87	327.8	Epsilonproteobacteria	fic			ko:K04095					ko00000,ko03036				Epsilonproteobacteria	1R8IJ@1224,2YPDN@29547,42R3V@68525,COG2184@1,COG2184@2	NA|NA|NA	D	Fic/DOC family
537AC_01688	683083.C414_000160011	0.0	1726.8	Epsilonproteobacteria	cagE			ko:K03199,ko:K12108	ko03070,ko05120,map03070,map05120	M00333,M00564			ko00000,ko00001,ko00002,ko02044	3.A.7,3.A.7.12.1			Epsilonproteobacteria	1MXH0@1224,2YME2@29547,42N1G@68525,COG3451@1,COG3451@2	NA|NA|NA	U	COG3451 Type IV secretory pathway, VirB4 components
LK151_01349	1449345.JHWC01000014_gene777	1.4e-100	372.5	Epsilonproteobacteria				ko:K03203	ko03070,map03070	M00333			ko00000,ko00001,ko00002,ko02044	3.A.7			Epsilonproteobacteria	1MXRC@1224,2YMX2@29547,42Q8P@68525,COG3736@1,COG3736@2	NA|NA|NA	U	VirB8 protein
LK151_01350	683083.C414_000160002	1e-146	526.2	Epsilonproteobacteria				ko:K03204	ko03070,map03070	M00333			ko00000,ko00001,ko00002,ko02044	3.A.7			Epsilonproteobacteria	1MVHJ@1224,2YNDB@29547,42MUV@68525,COG3504@1,COG3504@2	NA|NA|NA	U	Conjugal transfer protein
533AP_01020	192222.Cj0309c	4.5e-41	173.7	Epsilonproteobacteria				ko:K18925		M00712			ko00000,ko00002,ko02000	2.A.7.1.5			Epsilonproteobacteria	1Q1NM@1224,2YPYQ@29547,42U2E@68525,COG2076@1,COG2076@2	NA|NA|NA	P	multidrug resistance protein, SMR family
# 420 queries scanned
# Total time (seconds): 15.4387359619
# Rate: 27.20 q/s
