# Supplementary material for: Genetic characterisation of a subset of Campylobacter jejuni isolates from clinical and poultry sources in Ireland
Source: PLoS One. 2021 Mar 9;16(3):e0246843. doi: 10.1371/journal.pone.0246843 (PMC7943001; doi:10.1371/journal.pone.0246843)
Supplement: S2 Appendix — (ZIP) [file pone.0246843.s002.zip › S2 Appendix/Clinical/Clinical_accessory_genome.xlsx]

## Sheet: Sheet1
# emapper version: emapper-1.0.3-35-g63c274b emapper DB: 2.0
# command: ./emapper.py --cpu 6 -i /data/shared/emapper_jobs/user_data/MM_ebrdq62q/query_seqs.fa --output query_seqs.fa --output_dir /data/shared/emapper_jobs/user_data/MM_ebrdq62q -m diamond -d none --tax_scope 29547 --go_evidence non-electronic --target_orthologs all --seed_ortholog_evalue 0.001 --seed_ortholog_score 60 --query-cover 20 --subject-cover 0 --override --temp_dir /data/shared/emapp…
# time: Thu Jun 18 23:04:38 2020
#query_name seed_eggNOG_ortholog seed_ortholog_evalue seed_ortholog_score best_tax_level Preferred_name GOs EC KEGG_ko KEGG_Pathway KEGG_Module KEGG_Reaction KEGG_rclass BRITE KEGG_TC CAZy BiGG_Reaction
Query	Seed ortholog	e-value	score	best tax lvl	Preferred_name	GO terms	EC number	KEGG KO	KEGG pathway	KEGG module	KEGG reaction	KEGG rclass	BRITE	KEGG TC	CAZy	BiGG reaction	annot lvl	matching OGs	Best OG	COG cat	description
MF716_01038	1214166.ALLG01000010_gene1955	1.3e-167	595.5	Streptococcus suis													Epsilonproteobacteria	1TRA1@1239,1WT6Z@1307,2DB8K@1,2Z7S1@2,4HBIE@91061	NA|NA|NA	G	Streptomycin adenylyltransferase
MF13415_01305	1367491.BN865_05870c	6.9e-171	606.7	Epsilonproteobacteria				ko:K03325					ko00000,ko02000	2.A.59			Epsilonproteobacteria	1MUXY@1224,2YPKR@29547,42M0Z@68525,COG0798@1,COG0798@2	NA|NA|NA	P	Sodium Bile acid symporter family
MF13415_01437	192222.Cj1369	3.3e-226	790.8	Epsilonproteobacteria				ko:K06901					ko00000,ko02000	2.A.1.40			Epsilonproteobacteria	1MUV0@1224,2YM94@29547,42MAE@68525,COG2252@1,COG2252@2	NA|NA|NA	S	permease
MF13415_01317	192222.Cj1548c	9.8e-197	692.6	Epsilonproteobacteria				ko:K13979					ko00000,ko01000				Epsilonproteobacteria	1MUTT@1224,2YMXV@29547,42MY6@68525,COG1064@1,COG1064@2	NA|NA|NA	C	alcohol dehydrogenase
MF6707_00500	192222.Cj0490	3e-223	780.8	Epsilonproteobacteria	aldA		1.2.1.21,1.2.1.22	ko:K07248	ko00620,ko00630,ko01120,map00620,map00630,map01120		R00203,R01333,R01446	RC00080,RC00104,RC00242	ko00000,ko00001,ko01000				Epsilonproteobacteria	1MU1V@1224,2YMDS@29547,42N0C@68525,COG1012@1,COG1012@2	NA|NA|NA	C	Belongs to the aldehyde dehydrogenase family
MF6586_01562	192222.Cj0029	3.3e-178	630.9	Epsilonproteobacteria	ansB	GO:0005575,GO:0005622,GO:0005623,GO:0005737,GO:0044424,GO:0044464	3.5.1.1	ko:K01424	ko00250,ko00460,ko01100,ko01110,map00250,map00460,map01100,map01110		R00485	RC00010,RC02798	ko00000,ko00001,ko01000				Epsilonproteobacteria	1MWIR@1224,2YMWI@29547,42MA1@68525,COG0252@1,COG0252@2	NA|NA|NA	EJ	Belongs to the asparaginase 1 family
MF13415_00701	354242.CJJ81176_1569	5.2e-292	1009.6	Epsilonproteobacteria	nikZ			ko:K02035	ko02024,map02024	M00239			ko00000,ko00001,ko00002,ko02000	3.A.1.5			Epsilonproteobacteria	1MUZH@1224,2YN87@29547,42MFK@68525,COG0747@1,COG0747@2	NA|NA|NA	E	Abc transporter
MF13415_00586	1207063.P24_01620	1.1e-52	213.0	Rhodospirillales													Epsilonproteobacteria	1MUWS@1224,2JRXK@204441,2TS8M@28211,COG0395@1,COG0395@2	NA|NA|NA	G	Binding-protein-dependent transport system inner membrane component
MF13415_01675	1325130.HFN_1678	2.3e-99	368.6	delta/epsilon subdivisions													Epsilonproteobacteria	1MXKV@1224,42MI8@68525,COG0451@1,COG0451@2	NA|NA|NA	GM	PFAM NAD-dependent epimerase dehydratase
MF702699_00865	1357400.HMPREF2086_00301	9.7e-84	317.4	Epsilonproteobacteria													Epsilonproteobacteria	1N01F@1224,2YS73@29547,431XI@68525,COG0463@1,COG0463@2	NA|NA|NA	M	Glycosyl transferase
MF702699_00866	306263.Cla_1227	1.1e-44	187.2	Epsilonproteobacteria	waaV												Epsilonproteobacteria	1N72Z@1224,2YNNI@29547,42NJA@68525,COG1216@1,COG1216@2	NA|NA|NA	S	Glycosyltransferase like family 2
MF13415_01479	272559.BF9343_3587	1.4e-45	191.4	Bacteroidia													Epsilonproteobacteria	2G0B2@200643,4NQSJ@976,COG1216@1,COG1216@2	NA|NA|NA	S	group 2 family protein
MF13415_01306	1367491.BN865_05880c	9.9e-60	236.1	Epsilonproteobacteria			1.20.4.1	ko:K03741					ko00000,ko01000				Epsilonproteobacteria	1Q3HY@1224,2YQPJ@29547,42XCK@68525,COG0394@1,COG0394@2	NA|NA|NA	T	Belongs to the low molecular weight phosphotyrosine protein phosphatase family
MF13415_01088	354242.CJJ81176_0882	0.0	1272.7	Epsilonproteobacteria			2.8.2.22	ko:K01023					ko00000,ko01000				Epsilonproteobacteria	1R5CV@1224,28MBK@1,2YMMZ@29547,2ZAQ1@2,42PFZ@68525	NA|NA|NA	M	hmm pf05935
MF6707_00505	192222.Cj0485	1.2e-148	532.3	Epsilonproteobacteria				ko:K18333	ko00051,ko01120,map00051,map01120		R08926	RC00066	ko00000,ko00001				Epsilonproteobacteria	1MV44@1224,2YNKD@29547,42MH8@68525,COG1028@1,COG1028@2	NA|NA|NA	IQ	Enoyl-(Acyl carrier protein) reductase
MF13415_01203	354242.CJJ81176_0073	4.2e-212	743.8	Epsilonproteobacteria				ko:K07552					ko00000,ko02000	2.A.1.2			Epsilonproteobacteria	1MW19@1224,2YN7X@29547,42KZ4@68525,COG0477@1,COG2814@2	NA|NA|NA	EGP	Major facilitator Superfamily
MF6448_00165	192222.Cj1376	2.5e-144	518.1	Epsilonproteobacteria													Epsilonproteobacteria	1R54Q@1224,2YT8J@29547,43BHT@68525,COG2819@1,COG2819@2	NA|NA|NA	S	Putative esterase
MF6448_01234	192222.Cj0307	2.2e-251	874.4	Epsilonproteobacteria	bioA		2.6.1.62	ko:K00833	ko00780,ko01100,map00780,map01100	M00123,M00573,M00577	R03231	RC00006,RC00887	ko00000,ko00001,ko00002,ko01000,ko01007			iIT341.HP0976	Epsilonproteobacteria	1MU2N@1224,2YMN5@29547,42MFC@68525,COG0161@1,COG0161@2	NA|NA|NA	H	Belongs to the class-III pyridoxal-phosphate-dependent aminotransferase family
MF6707_01085	192222.Cj1614	0.0	1414.1	Epsilonproteobacteria	chuA			ko:K02014					ko00000,ko02000	1.B.14			Epsilonproteobacteria	1REHF@1224,2YN71@29547,42PC6@68525,COG4772@1,COG4772@2	NA|NA|NA	P	TonB dependent receptor
MF13415_00666	192222.Cj1614	0.0	1327.0	Epsilonproteobacteria	chuA			ko:K02014					ko00000,ko02000	1.B.14			Epsilonproteobacteria	1REHF@1224,2YN71@29547,42PC6@68525,COG4772@1,COG4772@2	NA|NA|NA	P	TonB dependent receptor
MF13415_01301	192222.Cj0142c	2.2e-146	525.0	Epsilonproteobacteria	znuC			ko:K09817	ko02010,map02010	M00242			ko00000,ko00001,ko00002,ko01000,ko02000	3.A.1.15.3,3.A.1.15.5			Epsilonproteobacteria	1MW47@1224,2YT10@29547,43AE5@68525,COG1121@1,COG1121@2	NA|NA|NA	P	abc transporter atp-binding protein
MF702462_00744	537970.HCAN_1496	7.5e-199	701.0	Epsilonproteobacteria	cas9			ko:K09952					ko00000,ko01000,ko02048				Epsilonproteobacteria	1MVT9@1224,2YMX9@29547,42NWE@68525,COG3513@1,COG3513@2	NA|NA|NA	L	CRISPR (clustered regularly interspaced short palindromic repeat) is an adaptive immune system that provides protection against mobile genetic elements (viruses, transposable elements and conjugative plasmids). CRISPR clusters contain spacers, sequences complementary to antecedent mobile elements, and target invading nucleic acids. CRISPR clusters are transcribed and processed into CRISPR RNA (cr…
MF13415_01197	354242.CJJ81176_0066	0.0	1768.4	Epsilonproteobacteria													Epsilonproteobacteria	1RG0A@1224,2YMXW@29547,42N37@68525,COG0755@1,COG0755@2,COG1333@1,COG1333@2	NA|NA|NA	O	Cytochrome c biogenesis protein
MF13415_00725	354242.CJJ81176_1198	1e-223	782.3	Epsilonproteobacteria	cfa		2.1.1.79	ko:K00574					ko00000,ko01000				Epsilonproteobacteria	1MX3U@1224,2YNRG@29547,42PB7@68525,COG2230@1,COG2230@2	NA|NA|NA	M	COG2230 Cyclopropane fatty acid synthase and related
MF6586_00794	1367491.BN865_13690c	0.0	1327.8	Epsilonproteobacteria	cfrA			ko:K16089					ko00000,ko02000	1.B.14.1,1.B.14.10			Epsilonproteobacteria	1MUC1@1224,2YN51@29547,42NGM@68525,COG1629@1,COG4771@2	NA|NA|NA	P	receptor
MF6448_00121	1449345.JHWC01000008_gene1811	2.5e-213	748.0	Epsilonproteobacteria			1.17.1.1	ko:K12452	ko00520,map00520		R03391,R03392	RC00230	ko00000,ko00001,ko01000				Epsilonproteobacteria	1MUPN@1224,2YMI4@29547,42MA3@68525,COG0399@1,COG0399@2	NA|NA|NA	E	Belongs to the DegT DnrJ EryC1 family
MF13415_00582	391595.RLO149_c009140	3.2e-51	208.8	Roseobacter													Epsilonproteobacteria	1MWKX@1224,2P3HZ@2433,2U5MK@28211,COG1409@1,COG1409@2	NA|NA|NA	S	Hydrolyzes cAMP to 5'-AMP. Plays an important regulatory role in modulating the intracellular concentration of cAMP, thereby influencing cAMP-dependent processes
MF6586_01595	354242.CJJ81176_0755	1.9e-178	631.7	Epsilonproteobacteria	potA		3.6.3.30,3.6.3.31	ko:K02010,ko:K02052,ko:K11072	ko02010,ko02024,map02010,map02024	M00190,M00193,M00299			ko00000,ko00001,ko00002,ko01000,ko02000	3.A.1.10,3.A.1.11,3.A.1.11.1			Epsilonproteobacteria	1MU3I@1224,2YNN0@29547,42MUK@68525,COG3842@1,COG3842@2	NA|NA|NA	P	Belongs to the ABC transporter superfamily
MF6671_00001	537970.HCAN_1330	1.9e-80	305.4	Epsilonproteobacteria	cysC		2.7.1.25	ko:K00860	ko00230,ko00920,ko01100,ko01120,map00230,map00920,map01100,map01120	M00176	R00509,R04928	RC00002,RC00078	ko00000,ko00001,ko00002,ko01000				Epsilonproteobacteria	1MX0D@1224,2YT53@29547,42RMI@68525,COG0529@1,COG0529@2	NA|NA|NA	F	Catalyzes the synthesis of activated sulfate
MF6586_00591	192222.Cj1415c	3.2e-89	334.3	Epsilonproteobacteria			2.7.1.25	ko:K00860	ko00230,ko00920,ko01100,ko01120,map00230,map00920,map01100,map01120	M00176	R00509,R04928	RC00002,RC00078	ko00000,ko00001,ko00002,ko01000				Epsilonproteobacteria	1N2Z8@1224,2YTS3@29547,42SD8@68525,COG0529@1,COG0529@2	NA|NA|NA	P	Adenylylsulfate kinase
MF6671_00004	537972.ABQU01000017_gene640	5.4e-156	557.0	Epsilonproteobacteria	cysD		2.7.7.4	ko:K00957	ko00230,ko00261,ko00450,ko00920,ko01100,ko01120,ko01130,map00230,map00261,map00450,map00920,map01100,map01120,map01130	M00176,M00596	R00529,R04929	RC02809,RC02889	ko00000,ko00001,ko00002,ko01000				Epsilonproteobacteria	1MUCZ@1224,2YN2H@29547,42NYE@68525,COG0175@1,COG0175@2	NA|NA|NA	H	COG0175 3'-phosphoadenosine 5'-phosphosulfate sulfotransferase (PAPS reductase) FAD synthetase
MF6671_00003	537972.ABQU01000017_gene639	2.1e-183	648.7	Epsilonproteobacteria	cysN		2.7.1.25,2.7.7.4	ko:K00955,ko:K00956	ko00230,ko00261,ko00450,ko00920,ko01100,ko01120,ko01130,map00230,map00261,map00450,map00920,map01100,map01120,map01130	M00176,M00596	R00509,R00529,R04928,R04929	RC00002,RC00078,RC02809,RC02889	ko00000,ko00001,ko00002,ko01000				Epsilonproteobacteria	1MUD9@1224,2YNS9@29547,42N3C@68525,COG2895@1,COG2895@2	NA|NA|NA	P	Belongs to the TRAFAC class translation factor GTPase superfamily. Classic translation factor GTPase family. CysN NodQ subfamily
MF6707_00509	192222.Cj0481	5.4e-164	583.6	Epsilonproteobacteria			4.3.3.7	ko:K01714	ko00261,ko00300,ko01100,ko01110,ko01120,ko01130,ko01230,map00261,map00300,map01100,map01110,map01120,map01130,map01230	M00016,M00525,M00526,M00527	R10147	RC03062,RC03063	ko00000,ko00001,ko00002,ko01000				Epsilonproteobacteria	1MYI6@1224,2YRDX@29547,42Z9M@68525,COG0329@1,COG0329@2	NA|NA|NA	EM	Dihydrodipicolinate synthetase family
MF6586_00760	354242.CJJ81176_1162	5.6e-107	394.0	Epsilonproteobacteria													Epsilonproteobacteria	1MUCJ@1224,2YQJ9@29547,42VP2@68525,COG0110@1,COG0110@2	NA|NA|NA	S	Bacterial transferase hexapeptide (six repeats)
MF13415_01338	1367491.BN865_06230c	6.1e-242	843.2	Epsilonproteobacteria				ko:K03326					ko00000,ko02000	2.A.61.1			Epsilonproteobacteria	1MWBG@1224,2YNED@29547,42Q9E@68525,COG3069@1,COG3069@2	NA|NA|NA	C	C4-dicarboxylate
MF13415_01504	192222.Cj0257	2.3e-54	218.0	Epsilonproteobacteria	dgkA		2.7.1.107	ko:K00901	ko00561,ko00564,ko01100,ko01110,ko04070,ko04072,ko05231,map00561,map00564,map01100,map01110,map04070,map04072,map05231		R02240	RC00002,RC00017	ko00000,ko00001,ko01000				Epsilonproteobacteria	1MZ3Q@1224,2YPSB@29547,42TIU@68525,COG0818@1,COG0818@2	NA|NA|NA	M	Recycling of diacylglycerol produced during the turnover of membrane phospholipid
MF13415_00848	192222.Cj1307	1.2e-288	998.4	Epsilonproteobacteria				ko:K04786	ko01053,map01053				ko00000,ko00001,ko01004,ko01008				Epsilonproteobacteria	1QK4F@1224,2YNFW@29547,42NH4@68525,COG1020@1,COG1020@2	NA|NA|NA	Q	amino acid adenylation domain protein
MF6448_00661	354242.CJJ81176_1571	7.5e-131	473.0	Epsilonproteobacteria				ko:K07307	ko00920,map00920		R09501	RC02555	ko00000,ko00001,ko02000	5.A.3.3			Epsilonproteobacteria	1MU5T@1224,2YTJR@29547,42P94@68525,COG0437@1,COG0437@2	NA|NA|NA	C	4Fe-4S dicluster domain
MF13415_00693	354242.CJJ81176_1573	1.7e-60	238.4	Epsilonproteobacteria													Epsilonproteobacteria	1NNES@1224,2YQJQ@29547,42V5I@68525,COG3381@1,COG3381@2	NA|NA|NA	S	Nitrate reductase delta subunit
MF702462_00787	1548153.LR59_01130	2.1e-123	449.1	Epsilonproteobacteria				ko:K02316	ko03030,map03030				ko00000,ko00001,ko01000,ko03032				Epsilonproteobacteria	1PZBV@1224,2YNQP@29547,42QEA@68525,COG0358@1,COG0358@2	NA|NA|NA	L	Toprim-like
MF13415_00638	354242.CJJ81176_1629	0.0	1127.5	Epsilonproteobacteria	dnaG			ko:K02316	ko03030,map03030				ko00000,ko00001,ko01000,ko03032				Epsilonproteobacteria	1MUHC@1224,2YMJR@29547,42MDZ@68525,COG0358@1,COG0358@2	NA|NA|NA	L	RNA polymerase that catalyzes the synthesis of short RNA molecules used as primers for DNA polymerase during DNA replication
MF701989_00498	1548151.LS70_02975	3.1e-71	275.0	Epsilonproteobacteria			3.1.21.1	ko:K01150					ko00000,ko01000				Epsilonproteobacteria	1MXQM@1224,2YS18@29547,434AE@68525,COG2356@1,COG2356@2	NA|NA|NA	L	Endonuclease I
MF6707_01496	1470460.X2KR14_9VIRU	7.5e-143	513.1	dsDNA viruses, no RNA stage													Epsilonproteobacteria	4QB5I@10239,4QUT2@35237	NA|NA|NA	S	N-methyltransferase activity
MF13415_00051	553220.CAMGR0001_1641	3.1e-10	70.1	Epsilonproteobacteria	dam		2.1.1.72	ko:K06223	ko03430,map03430				ko00000,ko00001,ko01000,ko02048,ko03032,ko03400				Epsilonproteobacteria	1P85S@1224,2YNDD@29547,42MJQ@68525,COG0338@1,COG0338@2	NA|NA|NA	L	DNA methyltransferase
MF13415_00081	354242.CJJ81176_0683	3.4e-83	314.3	Epsilonproteobacteria				ko:K03305					ko00000	2.A.17			Epsilonproteobacteria	1MW6W@1224,2YMFA@29547,42NNY@68525,COG3104@1,COG3104@2	NA|NA|NA	P	Di- tripeptide transporter
MF6707_01674	192222.Cj1321	6.7e-77	293.5	Epsilonproteobacteria													Epsilonproteobacteria	1QWU5@1224,2YPVA@29547,42TTH@68525,COG1044@1,COG1044@2	NA|NA|NA	M	Bacterial transferase hexapeptide (six repeats)
MF13415_00865	192222.Cj1320	1e-212	745.7	Epsilonproteobacteria													Epsilonproteobacteria	1MUPN@1224,2YMVU@29547,42MJD@68525,COG0399@1,COG0399@2	NA|NA|NA	E	Belongs to the DegT DnrJ EryC1 family
MF13415_01541	1367491.BN865_02000c	1.1e-124	453.8	Epsilonproteobacteria				ko:K12684					ko00000,ko01000,ko02000,ko02044	1.B.12.4			Epsilonproteobacteria	1QIU6@1224,2YN7H@29547,42QDA@68525,COG3468@1,COG3468@2	NA|NA|NA	MU	Immunoglobulin A1 protease
MF6586_01488	306264.CUP1614	1.5e-114	419.1	Epsilonproteobacteria				ko:K03561					ko00000,ko02000	1.A.30.2.1			Epsilonproteobacteria	1NCWW@1224,2YNV7@29547,42PKF@68525,COG0811@1,COG0811@2	NA|NA|NA	U	MotA/TolQ/ExbB proton channel family
MF6586_01487	192222.Cj0180	5.8e-65	253.4	Epsilonproteobacteria				ko:K03559					ko00000,ko02000	1.A.30.2.1			Epsilonproteobacteria	1RDJZ@1224,2YNXB@29547,42RJ1@68525,COG0848@1,COG0848@2	NA|NA|NA	U	Biopolymer transport protein ExbD/TolR
MF702699_00216	1367491.BN865_08040c	3.6e-140	504.2	Epsilonproteobacteria	ptmA												Epsilonproteobacteria	1R96E@1224,2YNIV@29547,43AE3@68525,COG1028@1,COG1028@2	NA|NA|NA	N	Enoyl-(Acyl carrier protein) reductase
MF702699_00234	306263.Cla_1314	1.1e-83	317.0	Epsilonproteobacteria			2.3.1.180	ko:K00648	ko00061,ko01100,ko01212,map00061,map01100,map01212	M00082,M00083	R10707	RC00004,RC02729,RC02888	ko00000,ko00001,ko00002,ko01000,ko01004				Epsilonproteobacteria	1Q46D@1224,2YRAW@29547,42YEN@68525,COG0332@1,COG0332@2	NA|NA|NA	I	3-Oxoacyl-[acyl-carrier-protein (ACP)] synthase III
MF13415_00845	354242.CJJ81176_1319	2.7e-199	701.0	Epsilonproteobacteria	fabH2		2.3.1.180	ko:K00648	ko00061,ko01100,ko01212,map00061,map01100,map01212	M00082,M00083	R10707	RC00004,RC02729,RC02888	ko00000,ko00001,ko00002,ko01000,ko01004				Epsilonproteobacteria	1RB2V@1224,2YPN9@29547,42RGY@68525,COG0332@1,COG0332@2	NA|NA|NA	I	3-Oxoacyl-[acyl-carrier-protein (ACP)] synthase III C terminal
MF6586_01653	537972.ABQU01000027_gene499	2.1e-159	568.5	Epsilonproteobacteria	fcl		1.1.1.271	ko:K02377	ko00051,ko00520,ko01100,map00051,map00520,map01100		R05692	RC01014	ko00000,ko00001,ko01000				Epsilonproteobacteria	1MUGT@1224,2YNBD@29547,42M12@68525,COG0451@1,COG0451@2	NA|NA|NA	GM	Catalyzes the two-step NADP-dependent conversion of GDP- 4-dehydro-6-deoxy-D-mannose to GDP-fucose, involving an epimerase and a reductase reaction
MF13415_00468	1548151.LS70_05800	1.7e-35	155.6	Epsilonproteobacteria													Epsilonproteobacteria	1RDA2@1224,2YT05@29547,43C3T@68525,COG1898@1,COG1898@2	NA|NA|NA	M	WxcM-like, C-terminal
MF13415_00469	537970.HCAN_0198	9.1e-55	219.5	Epsilonproteobacteria													Epsilonproteobacteria	1RDA2@1224,2YQKH@29547,42TSN@68525,COG1898@1,COG1898@2	NA|NA|NA	M	WxcM-like, C-terminal
MF9408_00607	537970.HCAN_0198	1.1e-55	222.6	Epsilonproteobacteria													Epsilonproteobacteria	1RDA2@1224,2YQKH@29547,42TSN@68525,COG1898@1,COG1898@2	NA|NA|NA	M	WxcM-like, C-terminal
MF13415_00473	235279.HH_0071	3.8e-132	478.0	Epsilonproteobacteria													Epsilonproteobacteria	1MUPN@1224,2YNB1@29547,42M4C@68525,COG0399@1,COG0399@2	NA|NA|NA	E	Belongs to the DegT DnrJ EryC1 family
MF13415_00470	318161.Sden_2659	2.9e-20	105.1	Shewanellaceae													Epsilonproteobacteria	1MZV9@1224,1RXAQ@1236,2QC0J@267890,COG0110@1,COG0110@2	NA|NA|NA	S	Hexapeptide repeat of succinyl-transferase
MF13415_00879	192222.Cj1339c	2.4e-237	828.2	Epsilonproteobacteria	flaB	GO:0001539,GO:0005575,GO:0005576,GO:0005623,GO:0006928,GO:0008150,GO:0009288,GO:0009987,GO:0040011,GO:0042995,GO:0043226,GO:0043228,GO:0044464,GO:0048870,GO:0051179,GO:0051674,GO:0071973,GO:0071978,GO:0097588		ko:K02406	ko02020,ko02040,ko04621,ko04626,ko05132,ko05134,map02020,map02040,map04621,map04626,map05132,map05134				ko00000,ko00001,ko02035				Epsilonproteobacteria	1MV1N@1224,2YN00@29547,42MX8@68525,COG1344@1,COG1344@2	NA|NA|NA	N	Flagellin is the subunit protein which polymerizes to form the filaments of bacterial flagella
MF6707_01736	192222.Cj1338c	2e-260	904.8	Epsilonproteobacteria	flaB	GO:0001539,GO:0005575,GO:0005576,GO:0005623,GO:0006928,GO:0008150,GO:0009288,GO:0009987,GO:0040011,GO:0042995,GO:0043226,GO:0043228,GO:0044464,GO:0048870,GO:0051179,GO:0051674,GO:0071973,GO:0071978,GO:0097588		ko:K02406	ko02020,ko02040,ko04621,ko04626,ko05132,ko05134,map02020,map02040,map04621,map04626,map05132,map05134				ko00000,ko00001,ko02035				Epsilonproteobacteria	1MV1N@1224,2YN00@29547,42MX8@68525,COG1344@1,COG1344@2	NA|NA|NA	N	Flagellin is the subunit protein which polymerizes to form the filaments of bacterial flagella
MF13415_01676	354242.CJJ81176_1338	1.3e-214	752.7	Epsilonproteobacteria	flaB	GO:0001539,GO:0005575,GO:0005576,GO:0005623,GO:0006928,GO:0008150,GO:0009288,GO:0009987,GO:0040011,GO:0042995,GO:0043226,GO:0043228,GO:0044464,GO:0048870,GO:0051179,GO:0051674,GO:0071973,GO:0071978,GO:0097588		ko:K02406	ko02020,ko02040,ko04621,ko04626,ko05132,ko05134,map02020,map02040,map04621,map04626,map05132,map05134				ko00000,ko00001,ko02035				Epsilonproteobacteria	1MV1N@1224,2YN00@29547,42MX8@68525,COG1344@1,COG1344@2	NA|NA|NA	N	Flagellin is the subunit protein which polymerizes to form the filaments of bacterial flagella
MF6671_00106	354242.CJJ81176_1338	4.7e-225	787.3	Epsilonproteobacteria	flaB	GO:0001539,GO:0005575,GO:0005576,GO:0005623,GO:0006928,GO:0008150,GO:0009288,GO:0009987,GO:0040011,GO:0042995,GO:0043226,GO:0043228,GO:0044464,GO:0048870,GO:0051179,GO:0051674,GO:0071973,GO:0071978,GO:0097588		ko:K02406	ko02020,ko02040,ko04621,ko04626,ko05132,ko05134,map02020,map02040,map04621,map04626,map05132,map05134				ko00000,ko00001,ko02035				Epsilonproteobacteria	1MV1N@1224,2YN00@29547,42MX8@68525,COG1344@1,COG1344@2	NA|NA|NA	N	Flagellin is the subunit protein which polymerizes to form the filaments of bacterial flagella
MF6586_01158	1367491.BN865_03750c	0.0	1367.8	Epsilonproteobacteria	flgE	GO:0005575,GO:0005623,GO:0009288,GO:0009425,GO:0042995,GO:0043226,GO:0043228,GO:0044422,GO:0044461,GO:0044463,GO:0044464		ko:K02390	ko02040,map02040				ko00000,ko00001,ko02035				Epsilonproteobacteria	1MU5J@1224,2YN81@29547,42NGP@68525,COG1749@1,COG1749@2	NA|NA|NA	N	Flagellar hook protein flgE
MF13415_00186	192222.Cj0549	4.2e-65	253.8	Epsilonproteobacteria	fliS			ko:K02422	ko02040,map02040				ko00000,ko00001,ko02035				Epsilonproteobacteria	1PSYY@1224,2YP6R@29547,42V8K@68525,COG1516@1,COG1516@2	NA|NA|NA	N	flagellar protein FLIS
MF13415_01041	354242.CJJ81176_0836	2.1e-140	505.0	Epsilonproteobacteria	glnH			ko:K02030		M00236			ko00000,ko00002,ko02000	3.A.1.3			Epsilonproteobacteria	1RBDN@1224,2YNH4@29547,43AG9@68525,COG0834@1,COG0834@2	NA|NA|NA	ET	glutamine-binding periplasmic protein
MF13415_00850	306263.Cla_1312	2.1e-65	255.8	Epsilonproteobacteria													Epsilonproteobacteria	1PF16@1224,2YPA3@29547,42RYZ@68525,COG0223@1,COG0223@2	NA|NA|NA	J	Formyl transferase
MF13415_00866	1367491.BN865_08140c	3.3e-137	494.6	Epsilonproteobacteria			2.1.2.9	ko:K00604	ko00670,ko00970,map00670,map00970		R03940	RC00026,RC00165	ko00000,ko00001,ko01000				Epsilonproteobacteria	1RAVE@1224,2YNGG@29547,42NQD@68525,COG0223@1,COG0223@2	NA|NA|NA	J	Formyl transferase
MF6671_00441	1121267.JHZL01000005_gene1705	1.1e-128	466.5	Epsilonproteobacteria			2.1.1.72	ko:K07318					ko00000,ko01000,ko02048				Epsilonproteobacteria	1R6P4@1224,2YM8P@29547,42ND7@68525,COG3392@1,COG3392@2	NA|NA|NA	L	DNA methyltransferase
MF703045_01739	170187.SP_0252	2.5e-37	161.0	Streptococcus pneumoniae													Epsilonproteobacteria	1TP4Q@1239,1WUZ3@1313,4HA8G@91061,COG0176@1,COG0176@2	NA|NA|NA	H	Transaldolase/Fructose-6-phosphate aldolase
MF6707_00504	192222.Cj0486	4.8e-227	793.5	Epsilonproteobacteria	fucP			ko:K02429					ko00000,ko02000	2.A.1.7			Epsilonproteobacteria	1MXDC@1224,2YMWM@29547,42PX4@68525,COG0738@1,COG0738@2	NA|NA|NA	G	Major Facilitator Superfamily
MF13415_01483	153721.MYP_63	9.5e-106	390.2	Cytophagia													Epsilonproteobacteria	47JM5@768503,4NEM9@976,COG1087@1,COG1087@2	NA|NA|NA	M	PFAM NAD dependent epimerase dehydratase family
MF13415_01485	1120988.AXWV01000047_gene1101	2.9e-129	468.4	Gammaproteobacteria													Epsilonproteobacteria	1MXKV@1224,1RNJD@1236,COG0451@1,COG0451@2	NA|NA|NA	GJM	Bifunctional enzyme that catalyzes the oxidative decarboxylation of UDP-glucuronic acid (UDP-GlcUA) to UDP-4-keto- arabinose (UDP-Ara4O) and the addition of a formyl group to UDP-4- amino-4-deoxy-L-arabinose (UDP-L-Ara4N) to form UDP-L-4-formamido- arabinose (UDP-L-Ara4FN). The modified arabinose is attached to lipid A and is required for resistance to polymyxin and cationic antimicrobial peptides
MF9408_00307	1548153.LR59_12990	5.3e-93	348.2	delta/epsilon subdivisions													Epsilonproteobacteria	1MVGV@1224,42WJ6@68525,COG0475@1,COG0475@2	NA|NA|NA	PT	Sodium/hydrogen exchanger family
MF13415_01198	354242.CJJ81176_0067	0.0	1095.9	Epsilonproteobacteria	ggt		2.3.2.2,3.4.19.13	ko:K00681	ko00430,ko00460,ko00480,ko01100,map00430,map00460,map00480,map01100		R00494,R01262,R01687,R03867,R03916,R03970,R03971,R04935	RC00064,RC00090,RC00096	ko00000,ko00001,ko01000,ko01002				Epsilonproteobacteria	1MUV6@1224,2YMDX@29547,42NY8@68525,COG0405@1,COG0405@2	NA|NA|NA	M	gamma-glutamyltranspeptidase
MF6707_01013	192222.Cj1439c	1.2e-221	775.4	Epsilonproteobacteria	glf		5.4.99.9	ko:K01854	ko00052,ko00520,map00052,map00520		R00505,R09009	RC00317,RC02396	ko00000,ko00001,ko01000				Epsilonproteobacteria	1MV4H@1224,2YNDX@29547,42NAB@68525,COG0562@1,COG0562@2	NA|NA|NA	M	UDP-galactopyranose mutase
MF13415_00058	192222.Cj1416c	7.3e-138	496.5	Epsilonproteobacteria													Epsilonproteobacteria	1RB54@1224,2YNAE@29547,42PKE@68525,COG1213@1,COG1213@2	NA|NA|NA	M	Nucleotidyl transferase
MF13415_00869	192222.Cj1329	4.5e-183	647.1	Epsilonproteobacteria	ptmE												Epsilonproteobacteria	1MUYJ@1224,2YMSQ@29547,42MX5@68525,COG0517@1,COG0517@2,COG1208@1,COG1208@2	NA|NA|NA	M	COG1208 Nucleoside-diphosphate-sugar pyrophosphorylase involved in lipopolysaccharide biosynthesis translation initiation factor 2B, gamma epsilon subunits (eIF-2Bgamma eIF-2Bepsilon)
MF702699_00219	1367491.BN865_08070c	6.3e-185	653.3	Epsilonproteobacteria	ptmE												Epsilonproteobacteria	1MUYJ@1224,2YMSQ@29547,42MX5@68525,COG0517@1,COG0517@2,COG1208@1,COG1208@2	NA|NA|NA	M	COG1208 Nucleoside-diphosphate-sugar pyrophosphorylase involved in lipopolysaccharide biosynthesis translation initiation factor 2B, gamma epsilon subunits (eIF-2Bgamma eIF-2Bepsilon)
MF702462_01273	1367491.BN865_07200	2.6e-203	714.9	Bacteria													Epsilonproteobacteria	COG1208@1,COG1208@2,COG1209@1,COG1209@2	NA|NA|NA	M	Catalyzes the formation of dTDP-glucose, from dTTP and glucose 1-phosphate, as well as its pyrophosphorolysis
MF6586_01649	354242.CJJ81176_1423	5.9e-106	390.2	Epsilonproteobacteria	gmhA		5.3.1.28	ko:K03271	ko00540,ko01100,map00540,map01100	M00064	R05645,R09768,R09769	RC00434	ko00000,ko00001,ko00002,ko01000,ko01005				Epsilonproteobacteria	1NVIE@1224,2YNVS@29547,42QUT@68525,COG0279@1,COG0279@2	NA|NA|NA	G	Catalyzes the isomerization of sedoheptulose 7-phosphate in D-glycero-D-manno-heptose 7-phosphate
MF13415_00583	1448857.JFAP01000004_gene907	8.7e-41	173.7	Bacteria													Epsilonproteobacteria	COG0546@1,COG0546@2	NA|NA|NA	S	glycolate biosynthetic process
MF6586_01643	306263.Cla_0304	1.6e-75	288.9	Epsilonproteobacteria													Epsilonproteobacteria	1RC0Z@1224,2YTRK@29547,42Q7Y@68525,COG0637@1,COG0637@2	NA|NA|NA	S	HAD-hyrolase-like
MF13415_00855	192222.Cj1310c	1.7e-62	245.7	Epsilonproteobacteria													Epsilonproteobacteria	1NV4Y@1224,2YN5F@29547,42N7G@68525,COG1506@1,COG1506@2	NA|NA|NA	E	no Hp match. A member of the 617 family of C.j. proteins containing homopolymeric tracts
MF13415_00870	192222.Cj1330	2.3e-154	551.6	Epsilonproteobacteria	ptmF												Epsilonproteobacteria	1R7HT@1224,2YNFZ@29547,42MT0@68525,COG0673@1,COG0673@2	NA|NA|NA	S	dehydrogenases and related proteins
MF13415_00874	192222.Cj1334	0.0	1177.2	Epsilonproteobacteria	pseE												Epsilonproteobacteria	1R4P0@1224,2YMMI@29547,42NB8@68525,COG2604@1,COG2604@2	NA|NA|NA	S	hmm pf01973
MF13415_00878	192222.Cj1338c	6.1e-249	866.7	Epsilonproteobacteria	flaB	GO:0001539,GO:0005575,GO:0005576,GO:0005623,GO:0006928,GO:0008150,GO:0009288,GO:0009987,GO:0040011,GO:0042995,GO:0043226,GO:0043228,GO:0044464,GO:0048870,GO:0051179,GO:0051674,GO:0071973,GO:0071978,GO:0097588		ko:K02406	ko02020,ko02040,ko04621,ko04626,ko05132,ko05134,map02020,map02040,map04621,map04626,map05132,map05134				ko00000,ko00001,ko02035				Epsilonproteobacteria	1MV1N@1224,2YN00@29547,42MX8@68525,COG1344@1,COG1344@2	NA|NA|NA	N	Flagellin is the subunit protein which polymerizes to form the filaments of bacterial flagella
MF13415_00903	537970.HCAN_0704	6.9e-274	950.3	Epsilonproteobacteria													Epsilonproteobacteria	1QVIQ@1224,2YNHA@29547,42PAI@68525,COG1061@1,COG1061@2	NA|NA|NA	KL	Type III restriction enzyme, res subunit
MF13415_00904	537970.HCAN_0702	4e-204	717.6	Bacteria													Epsilonproteobacteria	COG4249@1,COG4249@2	NA|NA|NA	S	B-1 B cell differentiation
MF13415_00905	553220.CAMGR0001_0183	5.6e-296	1023.5	Epsilonproteobacteria			2.1.1.72	ko:K00571,ko:K07316					ko00000,ko01000,ko02048				Epsilonproteobacteria	1MX9M@1224,2YN47@29547,42PHQ@68525,COG2189@1,COG2189@2	NA|NA|NA	L	DNA methylase
MF13415_00911	192222.Cj0299	6.2e-84	317.4	Epsilonproteobacteria			3.5.2.6	ko:K17838,ko:K19210,ko:K22333,ko:K22334	ko01501,map01501		R06363	RC01499	br01600,ko00000,ko00001,ko01000,ko01504				Epsilonproteobacteria	1NWXE@1224,2YNVP@29547,42QWH@68525,COG2602@1,COG2602@2	NA|NA|NA	V	Penicillin binding protein transpeptidase domain
MF13415_00919	192222.Cj0307	1.6e-238	831.6	Epsilonproteobacteria	bioA		2.6.1.62	ko:K00833	ko00780,ko01100,map00780,map01100	M00123,M00573,M00577	R03231	RC00006,RC00887	ko00000,ko00001,ko00002,ko01000,ko01007			iIT341.HP0976	Epsilonproteobacteria	1MU2N@1224,2YMN5@29547,42MFC@68525,COG0161@1,COG0161@2	NA|NA|NA	H	Belongs to the class-III pyridoxal-phosphate-dependent aminotransferase family
MF13415_00990	354242.CJJ81176_0404	2.7e-123	448.0	Epsilonproteobacteria	pyrF		4.1.1.23	ko:K01591	ko00240,ko01100,map00240,map01100	M00051	R00965	RC00409	ko00000,ko00001,ko00002,ko01000				Epsilonproteobacteria	1MW2C@1224,2YMVJ@29547,42N5N@68525,COG0284@1,COG0284@2	NA|NA|NA	F	Catalyzes the decarboxylation of orotidine 5'- monophosphate (OMP) to uridine 5'-monophosphate (UMP)
MF13415_01025	192222.Cj0417	4.2e-18	96.3	Epsilonproteobacteria	Cj0417												Epsilonproteobacteria	1QE93@1224,2AV9P@1,2YSW0@29547,31M0Q@2,432SI@68525	NA|NA|NA
MF13415_01030	192222.Cj0422c	2.8e-31	140.6	Epsilonproteobacteria													Epsilonproteobacteria	1PD29@1224,2BQJF@1,2YQAQ@29547,32JFD@2,42WIH@68525	NA|NA|NA
MF13415_01033	425400.LS65_05870	2e-08	65.9	Epsilonproteobacteria													Epsilonproteobacteria	1Q2Y9@1224,2BRSM@1,2YQMC@29547,32KSM@2,42WG6@68525	NA|NA|NA
MF13415_01071	354242.CJJ81176_0865	5.5e-250	870.5	Epsilonproteobacteria													Epsilonproteobacteria	1QAAY@1224,2AN97@1,2YNFR@29547,31D79@2,42NHK@68525	NA|NA|NA
MF13415_01153	354242.CJJ81176_0947	4.9e-60	236.9	Epsilonproteobacteria													Epsilonproteobacteria	1QR3G@1224,2YQ5Y@29547,42TY1@68525,COG1598@1,COG1598@2	NA|NA|NA	S	PFAM Uncharacterised protein family UPF0150
MF13415_01158	354242.CJJ81176_0953	1.4e-25	121.7	Epsilonproteobacteria				ko:K12058					ko00000,ko02044	3.A.7.11.1			Epsilonproteobacteria	1MW96@1224,28KC1@1,2YPKJ@29547,2Z9Z1@2,42RMU@68525	NA|NA|NA	S	Type-1V conjugative transfer system mating pair stabilisation
MF13415_01195	354242.CJJ81176_0064	0.0	1405.6	Epsilonproteobacteria													Epsilonproteobacteria	1NJEJ@1224,2YNHB@29547,42NQM@68525,COG0607@1,COG0607@2,COG2864@1,COG2864@2	NA|NA|NA	CP	Rhodanese Homology Domain
MF13415_01196	354242.CJJ81176_0065	6.9e-104	383.3	Epsilonproteobacteria			5.3.4.1	ko:K03981					ko00000,ko01000,ko02044,ko03110	3.A.7.11.1			Epsilonproteobacteria	1R7HA@1224,2YQ4M@29547,42U3Y@68525,COG2143@1,COG2143@2	NA|NA|NA	O	Disulfide interchange protein
MF13415_01200	192222.Cj0033	1.2e-88	334.3	Epsilonproteobacteria													Epsilonproteobacteria	1NCWB@1224,2YPY2@29547,42U7X@68525,COG1357@1,COG1357@2	NA|NA|NA	S	PFAM Pentapeptide repeats (8 copies)
MF13415_01201	354242.CJJ81176_0071	2.5e-146	526.2	Epsilonproteobacteria													Epsilonproteobacteria	1NCWB@1224,2YPY2@29547,42U7X@68525,COG1357@1,COG1357@2	NA|NA|NA	S	PFAM Pentapeptide repeats (8 copies)
MF13415_01281	1121267.JHZL01000007_gene798	2.8e-59	236.1	Epsilonproteobacteria													Epsilonproteobacteria	1Q2MY@1224,2AIYB@1,2YQJ4@29547,319G1@2,42VYZ@68525	NA|NA|NA
MF13415_01303	192222.Cj0144	1e-140	506.1	Epsilonproteobacteria				ko:K03406	ko02020,ko02030,map02020,map02030				ko00000,ko00001,ko02035				Epsilonproteobacteria	1MU9B@1224,2YM8Z@29547,42M22@68525,COG0840@1,COG0840@2	NA|NA|NA	NT	methyl-accepting chemotaxis protein
MF13415_01308	1367491.BN865_05900c	3.3e-105	388.3	Epsilonproteobacteria				ko:K07089					ko00000				Epsilonproteobacteria	1MUN8@1224,2YN61@29547,42MF8@68525,COG0701@1,COG0701@2	NA|NA|NA	S	permease
MF13415_01314	425400.LS65_03225	2.3e-36	159.1	Epsilonproteobacteria													Epsilonproteobacteria	1RF1E@1224,2DNYB@1,2YS7E@29547,32ZS8@2,43DQ7@68525	NA|NA|NA	S	RloB-like protein
MF13415_01315	1205908.AKXW01000041_gene3719	3.3e-101	375.6	Vibrionales													Epsilonproteobacteria	1MVU0@1224,1RQDI@1236,1Y16B@135623,COG1106@1,COG1106@2	NA|NA|NA	S	AAA domain, putative AbiEii toxin, Type IV TA system
MF13415_01321	192222.Cj1544c	2.6e-150	538.1	Epsilonproteobacteria													Epsilonproteobacteria	1NCEQ@1224,2YNTP@29547,42PX5@68525,COG0697@1,COG0697@2	NA|NA|NA	EG	integral membrane protein
MF13415_01337	1357400.HMPREF2086_00557	2e-87	329.3	Epsilonproteobacteria													Epsilonproteobacteria	1QYMV@1224,29X15@1,2YR5N@29547,30IPF@2,42Y86@68525	NA|NA|NA
MF13415_01401	1548153.LR59_12940	1.5e-46	192.2	Epsilonproteobacteria													Epsilonproteobacteria	1RH4A@1224,2YPUM@29547,42UIM@68525,COG0561@1,COG0561@2	NA|NA|NA	S	Capsule biosynthesis phosphatase
MF13415_01403	1121267.JHZL01000008_gene1316	4e-85	321.2	Epsilonproteobacteria													Epsilonproteobacteria	1RDR2@1224,2YP11@29547,42R0Y@68525,COG1209@1,COG1209@2	NA|NA|NA	M	Catalyzes the formation of dTDP-glucose, from dTTP and glucose 1-phosphate, as well as its pyrophosphorolysis
MF13415_01404	537972.ABQU01000030_gene450	2.6e-34	151.4	Epsilonproteobacteria													Epsilonproteobacteria	1Q1GJ@1224,2YPUY@29547,42TKD@68525,COG4319@1,COG4319@2	NA|NA|NA	S	SnoaL-like domain
MF13415_01406	413404.Rmag_0896	3.1e-92	345.5	Bacteria													Epsilonproteobacteria	COG2227@1,COG2227@2	NA|NA|NA	H	3-demethylubiquinone-9 3-O-methyltransferase activity
MF13415_01421	354242.CJJ81176_1355	2e-32	144.4	Epsilonproteobacteria													Epsilonproteobacteria	1Q69G@1224,29DHM@1,2YSRC@29547,300FE@2,432P9@68525	NA|NA|NA
MF13415_01480	1088868.CIN_18680	5.1e-26	125.6	Alphaproteobacteria													Epsilonproteobacteria	1MXIY@1224,2U52Y@28211,COG1442@1,COG1442@2	NA|NA|NA	M	Domain of unknown function (DUF4422)
MF13415_01481	1236689.MMALV_05390	1.7e-29	138.3	Euryarchaeota													Epsilonproteobacteria	2DZ6R@1,2N58V@2157,2Y25F@28890	NA|NA|NA	S	Domain of unknown function (DUF4422)
MF13415_01482	537971.HCCG_01000	3.3e-118	431.8	Epsilonproteobacteria	glf		5.4.99.9	ko:K01854	ko00052,ko00520,map00052,map00520		R00505,R09009	RC00317,RC02396	ko00000,ko00001,ko01000				Epsilonproteobacteria	1MV4H@1224,2YNDX@29547,42NAB@68525,COG0562@1,COG0562@2	NA|NA|NA	M	UDP-galactopyranose mutase
MF13415_01486	306264.CUP1270	5.7e-88	331.6	Epsilonproteobacteria													Epsilonproteobacteria	1R4XG@1224,2YNVZ@29547,42QXZ@68525,COG0463@1,COG0463@2	NA|NA|NA	M	Glycosyltransferase like family 2
MF13415_01487	306264.CUP1268	8.6e-81	307.4	Epsilonproteobacteria													Epsilonproteobacteria	1QV6M@1224,2YNR4@29547,42UVZ@68525,COG1216@1,COG1216@2	NA|NA|NA	S	TupA-like ATPgrasp
MF13415_01488	683083.C414_000390000	8.2e-174	616.3	Epsilonproteobacteria													Epsilonproteobacteria	1R615@1224,2YNMN@29547,42QGC@68525,COG4092@1,COG4092@2	NA|NA|NA	M	N-terminal domain of galactosyltransferase
MF13415_01493	192222.Cj1448c	4e-131	474.2	Epsilonproteobacteria	kpsM			ko:K09688	ko02010,map02010	M00249			ko00000,ko00001,ko00002,ko02000	3.A.1.101			Epsilonproteobacteria	1MUTE@1224,2YN1I@29547,42NXC@68525,COG1682@1,COG1682@2	NA|NA|NA	GM	permease protein
MF13415_01601	1384049.CD29_11380	4.5e-136	491.1	Lysinibacillus													Epsilonproteobacteria	1TSGS@1239,3IWX7@400634,4HB7K@91061,COG2303@1,COG2303@2	NA|NA|NA	E	GMC family oxidoreductase
MF13415_01639	354242.CJJ81176_0773	4.9e-145	520.4	Epsilonproteobacteria	hrcA			ko:K03705					ko00000,ko03000				Epsilonproteobacteria	1PIAE@1224,2YMP1@29547,42MUC@68525,COG1420@1,COG1420@2	NA|NA|NA	K	Heat-inducible transcription repressor HrcA
MF13415_01645	192222.Cj0809c	1.3e-102	379.0	Epsilonproteobacteria	ycbL												Epsilonproteobacteria	1MUDN@1224,2YNVD@29547,42QWD@68525,COG0491@1,COG0491@2	NA|NA|NA	S	COG0491 Zn-dependent hydrolases, including glyoxylases
MF13415_01663	354242.CJJ81176_pVir0048	3e-31	141.4	Epsilonproteobacteria													Epsilonproteobacteria	1Q6PM@1224,2BVZI@1,2YSSQ@29547,2ZZD7@2,433IC@68525	NA|NA|NA
MF6448_00098	354242.CJJ81176_pVir0048	2e-67	261.5	Epsilonproteobacteria													Epsilonproteobacteria	1Q6PM@1224,2BVZI@1,2YSSQ@29547,2ZZD7@2,433IC@68525	NA|NA|NA
MF6448_00105	192222.Cj1449c	1e-61	242.7	Epsilonproteobacteria	Cj1449c			ko:K09979					ko00000				Epsilonproteobacteria	1RH76@1224,2YPWQ@29547,42TS4@68525,COG3787@1,COG3787@2	NA|NA|NA	S	cofactor binding
MF6448_00111	683083.C414_000390000	7.6e-172	609.8	Epsilonproteobacteria													Epsilonproteobacteria	1R615@1224,2YNMN@29547,42QGC@68525,COG4092@1,COG4092@2	NA|NA|NA	M	N-terminal domain of galactosyltransferase
MF6448_00112	306264.CUP1268	1.9e-80	306.2	Epsilonproteobacteria													Epsilonproteobacteria	1QV6M@1224,2YNR4@29547,42UVZ@68525,COG1216@1,COG1216@2	NA|NA|NA	S	TupA-like ATPgrasp
MF6448_00113	306264.CUP1270	5.7e-88	331.6	Epsilonproteobacteria													Epsilonproteobacteria	1R4XG@1224,2YNVZ@29547,42QXZ@68525,COG0463@1,COG0463@2	NA|NA|NA	M	Glycosyltransferase like family 2
MF13415_01683	192222.Cj1309c	1.5e-59	235.3	Epsilonproteobacteria													Epsilonproteobacteria	1QWU4@1224,2EB7Q@1,2YNDH@29547,33589@2,42Q7B@68525	NA|NA|NA
MF6448_00125	1449345.JHWC01000008_gene1805	7.4e-191	673.3	delta/epsilon subdivisions													Epsilonproteobacteria	1MX35@1224,42NE7@68525,COG1232@1,COG1232@2	NA|NA|NA	H	PFAM amine oxidase
MF6448_00128	354242.CJJ81176_1432	2.2e-37	161.4	Epsilonproteobacteria													Epsilonproteobacteria	1MZSD@1224,2YTCD@29547,43C4W@68525,COG0463@1,COG0463@2,COG1216@1,COG1216@2	NA|NA|NA	M	Glycosyl transferase family 2
MF6448_00194	354242.CJJ81176_1350	1.4e-176	625.5	Epsilonproteobacteria	pldA		3.1.1.32,3.1.1.4	ko:K01058	ko00564,ko00565,ko00590,ko00591,ko00592,ko01100,ko01110,map00564,map00565,map00590,map00591,map00592,map01100,map01110		R01315,R01316,R01317,R02053,R02054,R04034,R07064,R07379,R07387,R07859,R07860	RC00020,RC00037,RC00041,RC00094	ko00000,ko00001,ko01000				Epsilonproteobacteria	1PC8I@1224,2YNMK@29547,42R3P@68525,COG2829@1,COG2829@2	NA|NA|NA	M	phospholipase
MF6448_00205	354242.CJJ81176_1340	5.9e-218	763.8	Epsilonproteobacteria													Epsilonproteobacteria	1R4P0@1224,2YNAS@29547,42NFM@68525,COG2604@1,COG2604@2	NA|NA|NA	S	Protein of unknown function DUF115
MF6448_00210	354242.CJJ81176_1335	0.0	1123.6	Epsilonproteobacteria	pseE												Epsilonproteobacteria	1R4P0@1224,2YMMI@29547,42NB8@68525,COG2604@1,COG2604@2	NA|NA|NA	S	hmm pf01973
MF6448_00218	1367491.BN865_13630c	1.9e-289	1001.1	Bacteria													Epsilonproteobacteria	COG1106@1,COG1106@2	NA|NA|NA	S	AAA domain, putative AbiEii toxin, Type IV TA system
MF6448_00470	192222.Cj0472	5.5e-20	102.8	Epsilonproteobacteria	secE			ko:K03073	ko02024,ko03060,ko03070,map02024,map03060,map03070	M00335			ko00000,ko00001,ko00002,ko02044	3.A.5.1,3.A.5.2			Epsilonproteobacteria	1N8YN@1224,2YQ7E@29547,42VP0@68525,COG0690@1,COG0690@2	NA|NA|NA	U	Essential subunit of the Sec protein translocation channel SecYEG. Clamps together the 2 halves of SecY. May contact the channel plug during translocation
MF6448_00589	354242.CJJ81176_0630	5.5e-90	337.0	Epsilonproteobacteria													Epsilonproteobacteria	1RAPM@1224,2YNHW@29547,42PSA@68525,COG2258@1,COG2258@2	NA|NA|NA	S	MOSC domain
MF6448_00613	1367491.BN865_14740	1.4e-184	652.1	Epsilonproteobacteria				ko:K07504					ko00000				Epsilonproteobacteria	1MXDA@1224,2YMCV@29547,42NFQ@68525,COG4748@1,COG4748@2	NA|NA|NA	S	Type I restriction enzyme R protein N terminus (HSDR_N)
MF6448_00666	354242.CJJ81176_1576	1.9e-57	228.4	Epsilonproteobacteria													Epsilonproteobacteria	1MU46@1224,2YNS4@29547,42N05@68525,COG0477@1,COG0477@2	NA|NA|NA	EGP	proline betaine transporter
MF6448_00818	192222.Cj1729c	0.0	1632.5	Epsilonproteobacteria	flgE	GO:0005575,GO:0005623,GO:0009288,GO:0009425,GO:0042995,GO:0043226,GO:0043228,GO:0044422,GO:0044461,GO:0044463,GO:0044464		ko:K02390	ko02040,map02040				ko00000,ko00001,ko02035				Epsilonproteobacteria	1MU5J@1224,2YN81@29547,42NGP@68525,COG1749@1,COG1749@2	NA|NA|NA	N	Flagellar hook protein flgE
MF6448_01021	469618.FVAG_00373	1.4e-12	80.5	Bacteria													Epsilonproteobacteria	COG0223@1,COG0223@2	NA|NA|NA	J	Attaches a formyl group to the free amino group of methionyl-tRNA(fMet). The formyl group appears to play a dual role in the initiator identity of N-formylmethionyl-tRNA by promoting its recognition by IF2 and preventing the misappropriation of this tRNA by the elongation apparatus
MF6448_01022	50960.LS81_05555	3.9e-75	288.1	delta/epsilon subdivisions													Epsilonproteobacteria	1PC2A@1224,432EZ@68525,COG2227@1,COG2227@2	NA|NA|NA	H	Methyltransferase domain
MF6586_00363	192222.Cj0690c	0.0	2271.9	Epsilonproteobacteria													Epsilonproteobacteria	1NM9N@1224,2YR5T@29547,42PSP@68525,COG0827@1,COG0827@2,COG1002@1,COG1002@2,COG4748@1,COG4748@2	NA|NA|NA	V	Type II restriction enzyme, methylase subunits
MF6448_01023	1123057.P872_01575	3.6e-46	192.2	Bacteroidetes													Epsilonproteobacteria	2DPVG@1,333JE@2,4NT9X@976	NA|NA|NA
MF6448_01053	354242.CJJ81176_1185	1.8e-243	848.2	Epsilonproteobacteria													Epsilonproteobacteria	1NH3V@1224,2BYEY@1,2YNM5@29547,33IGY@2,42M8W@68525	NA|NA|NA	S	Protein of unknown function (DUF3373)
MF6448_01180	1367491.BN865_08330c	2.5e-125	454.9	Epsilonproteobacteria			2.3.1.81	ko:K00662					ko00000,ko01000,ko01504				Epsilonproteobacteria	1MZ5F@1224,2YNHP@29547,42N21@68525,COG2746@1,COG2746@2	NA|NA|NA	V	Updated (2006) note Literature search identified paper linking product function of Cj1296 Cj1297 Cj1298 to antimicrobial efflux pumps
MF6448_01184	306263.Cla_1314	4.5e-50	204.5	Epsilonproteobacteria			2.3.1.180	ko:K00648	ko00061,ko01100,ko01212,map00061,map01100,map01212	M00082,M00083	R10707	RC00004,RC02729,RC02888	ko00000,ko00001,ko00002,ko01000,ko01004				Epsilonproteobacteria	1Q46D@1224,2YRAW@29547,42YEN@68525,COG0332@1,COG0332@2	NA|NA|NA	I	3-Oxoacyl-[acyl-carrier-protein (ACP)] synthase III
MF6448_01185	354242.CJJ81176_1327	2.4e-91	341.7	Epsilonproteobacteria													Epsilonproteobacteria	1NV4Y@1224,2YN5F@29547,42N7G@68525,COG1506@1,COG1506@2	NA|NA|NA	E	no Hp match. A member of the 617 family of C.j. proteins containing homopolymeric tracts
MF6448_01189	192222.Cj1313	2.4e-78	298.1	Epsilonproteobacteria	pseH		2.3.1.202	ko:K15896	ko00520,map00520		R09842	RC00004,RC00166	ko00000,ko00001,ko01000				Epsilonproteobacteria	1NIVC@1224,2YPSY@29547,42U80@68525,COG1670@1,COG1670@2	NA|NA|NA	J	Pseudaminic acid biosynthesis N-acetyl transferase
MF6448_01226	192222.Cj0299	1.9e-141	508.4	Epsilonproteobacteria			3.5.2.6	ko:K17838,ko:K19210,ko:K22333,ko:K22334	ko01501,map01501		R06363	RC01499	br01600,ko00000,ko00001,ko01000,ko01504				Epsilonproteobacteria	1NWXE@1224,2YNVP@29547,42QWH@68525,COG2602@1,COG2602@2	NA|NA|NA	V	Penicillin binding protein transpeptidase domain
MF6586_00500	192222.Cj1305c	5.9e-190	670.2	Epsilonproteobacteria													Epsilonproteobacteria	1NV4Y@1224,2YN5F@29547,42N7G@68525,COG1506@1,COG1506@2	NA|NA|NA	E	no Hp match. A member of the 617 family of C.j. proteins containing homopolymeric tracts
MF6448_01340	354242.CJJ81176_0440	4.7e-23	113.2	Epsilonproteobacteria	Cj0417												Epsilonproteobacteria	1QE93@1224,2AV9P@1,2YSW0@29547,31M0Q@2,432SI@68525	NA|NA|NA
MF6448_01358	192222.Cj0140	1.5e-197	695.7	Epsilonproteobacteria	mcrC			ko:K19147					ko00000,ko02048				Epsilonproteobacteria	1MW1B@1224,2YNIJ@29547,42Q9Z@68525,COG4268@1,COG4268@2	NA|NA|NA	V	McrBC 5-methylcytosine restriction system component
MF6448_01359	192222.Cj0139	1.1e-137	497.3	Epsilonproteobacteria				ko:K07452					ko00000,ko01000,ko02048				Epsilonproteobacteria	1MYQM@1224,2YNP7@29547,42PCZ@68525,COG1401@1,COG1401@2	NA|NA|NA	L	AAA domain (dynein-related subfamily)
MF6448_01360	192222.Cj0138	4.1e-66	257.3	Epsilonproteobacteria	rimP			ko:K09748					ko00000,ko03009				Epsilonproteobacteria	1RDP2@1224,2YPXJ@29547,42THF@68525,COG0779@1,COG0779@2	NA|NA|NA	J	Required for maturation of 30S ribosomal subunits
MF6448_01376	354242.CJJ81176_0835	7.7e-175	620.2	Epsilonproteobacteria													Epsilonproteobacteria	1Q9T8@1224,2A5ZX@1,2YMU5@29547,30US6@2,42N02@68525	NA|NA|NA	S	Annotation was generated automatically without manual curation
MF6448_01585	1367491.BN865_04480c	4.1e-97	360.9	Epsilonproteobacteria				ko:K07216					ko00000				Epsilonproteobacteria	1N8CP@1224,2YQG2@29547,42NR3@68525,COG2703@1,COG2703@2	NA|NA|NA	P	Hemerythrin HHE cation binding domain
MF6448_01591	354242.CJJ81176_0068	0.0	1696.0	Epsilonproteobacteria													Epsilonproteobacteria	1MVG5@1224,2YN2S@29547,42PJ2@68525,COG0827@1,COG0827@2,COG1002@1,COG1002@2	NA|NA|NA	LV	TaqI-like C-terminal specificity domain
MF6448_01592	1242969.ATCC51562_774	9.1e-13	82.8	Epsilonproteobacteria													Epsilonproteobacteria	1NCWB@1224,2YPY2@29547,42U7X@68525,COG1357@1,COG1357@2	NA|NA|NA	S	PFAM Pentapeptide repeats (8 copies)
MF6586_00518	354242.CJJ81176_1341	5.8e-123	446.8	Epsilonproteobacteria													Epsilonproteobacteria	1NV4Y@1224,2YN6P@29547,42Q8X@68525,COG1506@1,COG1506@2	NA|NA|NA	E	no Hp match. A member of the 617 family of C.j. proteins containing homopolymeric tracts
MF6586_00059	192222.Cj0380c	2.2e-145	521.5	Epsilonproteobacteria													Epsilonproteobacteria	1Q46R@1224,29ZBD@1,2YRKB@29547,30M9W@2,42YFW@68525	NA|NA|NA
MF6586_00272	192222.Cj0594c	5.5e-118	430.3	Epsilonproteobacteria				ko:K01173	ko04210,map04210				ko00000,ko00001,ko03029				Epsilonproteobacteria	1RADP@1224,2YNYK@29547,42QR3@68525,COG1864@1,COG1864@2	NA|NA|NA	F	DNA RNA non-specific endonuclease
MF6586_00365	192222.Cj0692c	1.3e-144	519.2	Epsilonproteobacteria													Epsilonproteobacteria	1Q2MH@1224,2AIY8@1,2YQHM@29547,319FY@2,42VY9@68525	NA|NA|NA
MF6586_00491	192222.Cj1298	1.5e-141	508.8	Epsilonproteobacteria	Cj1298		2.3.1.81	ko:K00662					ko00000,ko01000,ko01504				Epsilonproteobacteria	1MZ5F@1224,2YNHP@29547,42N21@68525,COG2746@1,COG2746@2	NA|NA|NA	V	Updated (2006) note Literature search identified paper linking product function of Cj1296 Cj1297 Cj1298 to antimicrobial efflux pumps
MF6586_00507	192222.Cj1313	6.9e-86	323.2	Epsilonproteobacteria	pseH		2.3.1.202	ko:K15896	ko00520,map00520		R09842	RC00004,RC00166	ko00000,ko00001,ko01000				Epsilonproteobacteria	1NIVC@1224,2YPSY@29547,42U80@68525,COG1670@1,COG1670@2	NA|NA|NA	J	Pseudaminic acid biosynthesis N-acetyl transferase
MF6586_00512	354242.CJJ81176_1335	0.0	1151.0	Epsilonproteobacteria	pseE												Epsilonproteobacteria	1R4P0@1224,2YMMI@29547,42NB8@68525,COG2604@1,COG2604@2	NA|NA|NA	S	hmm pf01973
MF6586_00517	354242.CJJ81176_1340	0.0	1102.0	Epsilonproteobacteria													Epsilonproteobacteria	1R4P0@1224,2YNAS@29547,42NFM@68525,COG2604@1,COG2604@2	NA|NA|NA	S	Protein of unknown function DUF115
MF6586_01166	192222.Cj1560	9.4e-78	296.6	Epsilonproteobacteria				ko:K07089					ko00000				Epsilonproteobacteria	1MUN8@1224,2YN61@29547,42MF8@68525,COG0701@1,COG0701@2	NA|NA|NA	S	permease
MF6586_00657	683083.C414_000240008	4.6e-25	119.8	Bacteria													Epsilonproteobacteria	COG2104@1,COG2104@2	NA|NA|NA	H	thiamine diphosphate biosynthetic process
MF6586_00663	192222.Cj1049c	1.7e-97	362.1	delta/epsilon subdivisions													Epsilonproteobacteria	1RGDP@1224,42SFM@68525,COG1280@1,COG1280@2	NA|NA|NA	E	LysE family
MF6586_00665	306264.CUP1747	5.1e-29	133.7	delta/epsilon subdivisions													Epsilonproteobacteria	1Q5KE@1224,431ER@68525,COG0726@1,COG0726@2	NA|NA|NA	G	polysaccharide deacetylase
MF6586_00666	2340.JV46_10960	2.1e-07	62.8	Bacteria													Epsilonproteobacteria	COG0726@1,COG0726@2	NA|NA|NA	G	polysaccharide deacetylase
MF6586_00667	306264.CUP1749	7.4e-69	267.7	Epsilonproteobacteria													Epsilonproteobacteria	1Q20X@1224,2YRRH@29547,42ZNR@68525,COG1247@1,COG1247@2	NA|NA|NA	M	-acetyltransferase
MF6586_00686	683083.C414_000240039	3.2e-69	267.7	Epsilonproteobacteria													Epsilonproteobacteria	1MZ38@1224,2YQRK@29547,42V9F@68525,COG3439@1,COG3439@2	NA|NA|NA	S	Domain of unknown function DUF302
MF6586_00754	354242.CJJ81176_1154	2.8e-95	355.5	Epsilonproteobacteria													Epsilonproteobacteria	1Q4SH@1224,2YRQD@29547,42ZSD@68525,COG1083@1,COG1083@2	NA|NA|NA	M	Beta-1,4-N-acetylgalactosaminyltransferase (CgtA)
MF6586_00773	683083.C414_000250005	0.0	1225.7	Epsilonproteobacteria			1.5.99.6	ko:K00316	ko00330,ko00410,ko01100,map00330,map00410,map01100		R01914,R01915	RC00053,RC00225	ko00000,ko00001,ko01000				Epsilonproteobacteria	1MXNP@1224,2YN66@29547,42Q3B@68525,COG1233@1,COG1233@2	NA|NA|NA	Q	Flavin containing amine oxidoreductase
MF6586_00847	192222.Cj0809c	2.3e-110	404.8	Epsilonproteobacteria	ycbL												Epsilonproteobacteria	1MUDN@1224,2YNVD@29547,42QWD@68525,COG0491@1,COG0491@2	NA|NA|NA	S	COG0491 Zn-dependent hydrolases, including glyoxylases
MF6586_00852	354242.CJJ81176_0835	1.9e-50	205.7	Epsilonproteobacteria													Epsilonproteobacteria	1Q9T8@1224,2A5ZX@1,2YMU5@29547,30US6@2,42N02@68525	NA|NA|NA	S	Annotation was generated automatically without manual curation
MF6586_00853	354242.CJJ81176_0815	2.3e-110	405.2	Epsilonproteobacteria													Epsilonproteobacteria	1Q9T8@1224,2A5ZX@1,2YMU5@29547,30US6@2,42N02@68525	NA|NA|NA	S	Annotation was generated automatically without manual curation
MF6586_00869	192222.Cj0834c	3.6e-205	720.7	Epsilonproteobacteria				ko:K06867					ko00000				Epsilonproteobacteria	1MY7H@1224,2YMK4@29547,42NTU@68525,COG0666@1,COG0666@2	NA|NA|NA	S	Ankyrin repeat protein
MF6586_00884	192222.Cj0849c	2.7e-246	858.2	Epsilonproteobacteria													Epsilonproteobacteria	1QAAY@1224,2AN97@1,2YNFR@29547,31D79@2,42NHK@68525	NA|NA|NA
MF6586_00901	354242.CJJ81176_0882	3e-09	66.6	Epsilonproteobacteria			2.8.2.22	ko:K01023					ko00000,ko01000				Epsilonproteobacteria	1R5CV@1224,28MBK@1,2YMMZ@29547,2ZAQ1@2,42PFZ@68525	NA|NA|NA	M	hmm pf05935
MF701751_01708	192222.Cj1306c	5.8e-117	426.8	Epsilonproteobacteria													Epsilonproteobacteria	1NV4Y@1224,2YN5F@29547,42N7G@68525,COG1506@1,COG1506@2	NA|NA|NA	E	no Hp match. A member of the 617 family of C.j. proteins containing homopolymeric tracts
MF6586_01013	192222.Cj1602	2.3e-173	614.8	Epsilonproteobacteria				ko:K09805					ko00000				Epsilonproteobacteria	1R6W9@1224,2YNTK@29547,42QN3@68525,COG2958@1,COG2958@2	NA|NA|NA	S	protein conserved in bacteria
MF6586_01025	354242.CJJ81176_1601	0.0	1382.1	Epsilonproteobacteria	chuA			ko:K02014					ko00000,ko02000	1.B.14			Epsilonproteobacteria	1REHF@1224,2YN71@29547,42PC6@68525,COG4772@1,COG4772@2	NA|NA|NA	P	TonB dependent receptor
MF6586_01082	354242.CJJ81176_1356	4.4e-19	100.5	Epsilonproteobacteria													Epsilonproteobacteria	1N2I9@1224,2YQDJ@29547,42W6G@68525,COG3668@1,COG3668@2	NA|NA|NA	S	Plasmid stabilization system
MF6586_01085	683083.C414_000260163	7.8e-13	79.3	Epsilonproteobacteria													Epsilonproteobacteria	1Q2SZ@1224,2YQ67@29547,42W7C@68525,COG2944@1,COG2944@2	NA|NA|NA	K	sequence-specific DNA binding
MF6586_01086	553218.CAMRE0001_2463	7e-12	76.3	Epsilonproteobacteria													Epsilonproteobacteria	1PD8A@1224,2BQMS@1,2YQR0@29547,32JHY@2,42WSW@68525	NA|NA|NA
MF6586_01087	326298.Suden_0957	1.8e-18	100.5	Epsilonproteobacteria													Epsilonproteobacteria	1QZ21@1224,2YTBS@29547,43CE7@68525,COG0305@1,COG0305@2	NA|NA|NA	L	AAA domain
MF6671_01049	354242.CJJ81176_0835	7.6e-215	753.1	Epsilonproteobacteria													Epsilonproteobacteria	1Q9T8@1224,2A5ZX@1,2YMU5@29547,30US6@2,42N02@68525	NA|NA|NA	S	Annotation was generated automatically without manual curation
MF6586_01093	360107.CHAB381_1472	3.2e-22	111.3	Epsilonproteobacteria													Epsilonproteobacteria	1QR3G@1224,2YQ5Y@29547,42TY1@68525,COG1598@1,COG1598@2	NA|NA|NA	S	PFAM Uncharacterised protein family UPF0150
MF6586_01094	32024.JMTI01000003_gene1729	2.5e-16	91.3	Epsilonproteobacteria													Epsilonproteobacteria	1QV0J@1224,2YQTI@29547,42WZ5@68525,COG1724@1,COG1724@2	NA|NA|NA	N	HicA toxin of bacterial toxin-antitoxin,
MF6586_01095	306263.Cla_a035	4.8e-42	177.9	Epsilonproteobacteria													Epsilonproteobacteria	1QT4A@1224,29P1M@1,2YMWP@29547,309ZT@2,42PD1@68525	NA|NA|NA
MF6586_01096	273121.WS2030	2.5e-16	92.0	Epsilonproteobacteria													Epsilonproteobacteria	1QYDC@1224,2YQ27@29547,43CBN@68525,COG0582@1,COG0582@2	NA|NA|NA	L	viral genome integration into host DNA
MF6586_01169	192222.Cj1555c	1.1e-115	422.5	Epsilonproteobacteria				ko:K07118					ko00000				Epsilonproteobacteria	1MV9B@1224,2YQ1N@29547,42TUD@68525,COG2910@1,COG2910@2	NA|NA|NA	S	NAD(P)H-binding
MF6707_01484	1470460.X2KR27_9VIRU	1.1e-110	406.0	dsDNA viruses, no RNA stage													Epsilonproteobacteria	4QH2X@10239,4QZ8N@35237	NA|NA|NA	S	DNA/RNA non-specific endonuclease
MF6586_01170	192222.Cj1553c	1e-292	1011.9	Epsilonproteobacteria			2.1.1.72	ko:K03427					ko00000,ko01000,ko02048				Epsilonproteobacteria	1MW3A@1224,2YMIW@29547,42N9K@68525,COG0286@1,COG0286@2	NA|NA|NA	V	type I restriction-modification system
MF6586_01171	192222.Cj1552c	1.3e-255	888.6	Epsilonproteobacteria													Epsilonproteobacteria	1MXG1@1224,2YTPM@29547,42M7P@68525,COG2865@1,COG2865@2	NA|NA|NA	K	Putative DNA-binding domain
MF6586_01172	192222.Cj1551c	2.6e-216	757.7	Epsilonproteobacteria			3.1.21.3	ko:K01154					ko00000,ko01000,ko02048				Epsilonproteobacteria	1MXSQ@1224,2YQ75@29547,42TYX@68525,COG0732@1,COG0732@2	NA|NA|NA	V	Type I restriction modification DNA specificity domain
MF6586_01173	192222.Cj1550c	0.0	1159.8	Epsilonproteobacteria													Epsilonproteobacteria	1Q9BW@1224,2YS22@29547,434AJ@68525,COG3593@1,COG3593@2	NA|NA|NA	L	AAA ATPase domain
MF6586_01174	192222.Cj1549c	0.0	1981.1	Epsilonproteobacteria	hsdR		3.1.21.3	ko:K01153					ko00000,ko01000,ko02048				Epsilonproteobacteria	1MU96@1224,2YMQQ@29547,42M86@68525,COG0610@1,COG0610@2	NA|NA|NA	V	Subunit R is required for both nuclease and ATPase activities, but not for modification
MF6586_01196	1367491.BN865_06230c	7.6e-32	142.9	Epsilonproteobacteria				ko:K03326					ko00000,ko02000	2.A.61.1			Epsilonproteobacteria	1MWBG@1224,2YNED@29547,42Q9E@68525,COG3069@1,COG3069@2	NA|NA|NA	C	C4-dicarboxylate
MF6586_01275	192222.Cj1442c	1.8e-287	994.6	Epsilonproteobacteria													Epsilonproteobacteria	1R615@1224,2YNMN@29547,42QGC@68525,COG4092@1,COG4092@2	NA|NA|NA	M	N-terminal domain of galactosyltransferase
MF6586_01276	1367491.BN865_06850c	2.1e-266	925.2	Epsilonproteobacteria													Epsilonproteobacteria	1MU66@1224,2YMXQ@29547,42NYK@68525,COG0463@1,COG0463@2,COG1887@1,COG1887@2	NA|NA|NA	M	CDP-Glycerol:Poly(glycerophosphate) glycerophosphotransferase
MF6586_01277	1121267.JHZL01000006_gene986	1e-28	134.4	Epsilonproteobacteria													Epsilonproteobacteria	1QAMS@1224,2YMA4@29547,42NWI@68525,COG1216@1,COG1216@2	NA|NA|NA	S	Protein of unknown function (DUF2972)
MF6586_01283	354242.CJJ81176_0274	3.5e-09	66.2	Epsilonproteobacteria													Epsilonproteobacteria	1MVUZ@1224,2YM9R@29547,42MYH@68525,COG3287@1,COG3287@2	NA|NA|NA	NT	FIST N domain
MF6707_01734	192222.Cj1340c	1.3e-198	698.7	Epsilonproteobacteria													Epsilonproteobacteria	1R4P0@1224,2YNAS@29547,42NFM@68525,COG2604@1,COG2604@2	NA|NA|NA	S	Protein of unknown function DUF115
MF6586_01368	1367491.BN865_02700c	2.6e-71	274.6	Epsilonproteobacteria	rimP			ko:K09748					ko00000,ko03009				Epsilonproteobacteria	1RDP2@1224,2YPXJ@29547,42THF@68525,COG0779@1,COG0779@2	NA|NA|NA	J	Required for maturation of 30S ribosomal subunits
MF6586_01384	1121267.JHZL01000010_gene372	4.6e-28	131.7	Epsilonproteobacteria													Epsilonproteobacteria	1QEDD@1224,2AIYB@1,2YNGE@29547,31GPM@2,42QMM@68525	NA|NA|NA
MF6586_01385	553219.CAMSH0001_1855	4.9e-10	70.1	Epsilonproteobacteria													Epsilonproteobacteria	1Q6RI@1224,2A5ZX@1,2YSWC@29547,31B23@2,433N7@68525	NA|NA|NA
MF6586_01491	192222.Cj0177	3.1e-153	547.7	Epsilonproteobacteria													Epsilonproteobacteria	1R5UH@1224,2YNQZ@29547,42PS6@68525,COG3016@1,COG3016@2	NA|NA|NA	S	Haem-binding uptake, Tiki superfamily, ChaN
MF6586_01522	354242.CJJ81176_0529	5.2e-21	106.7	Epsilonproteobacteria													Epsilonproteobacteria	1MXIP@1224,2YQSP@29547,42WVY@68525,COG3210@1,COG3210@2	NA|NA|NA	U	haemagglutination activity domain
MF702462_01659	354242.CJJ81176_1327	3.2e-188	664.5	Epsilonproteobacteria													Epsilonproteobacteria	1NV4Y@1224,2YN5F@29547,42N7G@68525,COG1506@1,COG1506@2	NA|NA|NA	E	no Hp match. A member of the 617 family of C.j. proteins containing homopolymeric tracts
MF6586_01587	192222.Cj0724	7.7e-19	99.0	Epsilonproteobacteria													Epsilonproteobacteria	1Q41A@1224,2BTT1@1,2YQVU@29547,32P0K@2,42Y34@68525	NA|NA|NA
MF6586_01593	192222.Cj0730	3.9e-140	504.2	Epsilonproteobacteria				ko:K02054	ko02024,map02024	M00193			ko00000,ko00001,ko00002,ko02000	3.A.1.11			Epsilonproteobacteria	1NF20@1224,2YNE4@29547,42PD5@68525,COG4132@1,COG4132@2	NA|NA|NA	P	ABC transporter permease
MF6586_01594	192222.Cj0731	4.3e-133	480.7	Epsilonproteobacteria				ko:K02053	ko02024,map02024	M00193			ko00000,ko00001,ko00002,ko02000	3.A.1.11			Epsilonproteobacteria	1MV4A@1224,2YNEJ@29547,42PM7@68525,COG1177@1,COG1177@2	NA|NA|NA	P	ABC transporter permease
MF6586_01622	1121267.JHZL01000007_gene841	4.8e-16	90.5	Bacteria													Epsilonproteobacteria	COG0471@1,COG0471@2	NA|NA|NA	P	metal ion transport
MF6586_01632	537972.ABQU01000109_gene884	8.4e-83	314.3	Epsilonproteobacteria													Epsilonproteobacteria	1QV6I@1224,2YPH2@29547,42SDT@68525,COG1216@1,COG1216@2	NA|NA|NA	S	Glycosyl transferase, family 2
MF6586_01633	306264.CUP1264	1.7e-56	227.6	Epsilonproteobacteria													Epsilonproteobacteria	1Q4U5@1224,2DH2F@1,2YRW1@29547,2ZY5P@2,42ZW9@68525	NA|NA|NA
MF6586_01637	1548153.LR59_12940	6.9e-47	193.4	Epsilonproteobacteria													Epsilonproteobacteria	1RH4A@1224,2YPUM@29547,42UIM@68525,COG0561@1,COG0561@2	NA|NA|NA	S	Capsule biosynthesis phosphatase
MF6586_01638	376686.Fjoh_0347	4.3e-103	380.9	Flavobacteriia													Epsilonproteobacteria	1HYFV@117743,4PM3W@976,COG1208@1,COG1208@2	NA|NA|NA	JM	Nucleotidyl transferase
MF6586_01639	537972.ABQU01000030_gene448	2e-44	184.9	Epsilonproteobacteria													Epsilonproteobacteria	1N4YJ@1224,2YPY3@29547,42TG0@68525,COG1917@1,COG1917@2	NA|NA|NA	S	Cupin 2, conserved barrel domain protein
MF13415_00006	192222.Cj0724	1.1e-23	115.2	Epsilonproteobacteria													Epsilonproteobacteria	1Q41A@1224,2BTT1@1,2YQVU@29547,32P0K@2,42Y34@68525	NA|NA|NA
MF6586_01648	354242.CJJ81176_1422	5.7e-110	403.7	Epsilonproteobacteria			2.7.7.71	ko:K15669	ko00540,map00540		R09772	RC00002	ko00000,ko00001,ko01000				Epsilonproteobacteria	1MUYJ@1224,2YNSH@29547,42PGT@68525,COG1208@1,COG1208@2	NA|NA|NA	JM	Nucleotidyl transferase
MF6586_01655	192222.Cj1440c	5.4e-93	349.7	Epsilonproteobacteria													Epsilonproteobacteria	1N8QE@1224,2YPF8@29547,42SKS@68525,COG0463@1,COG0463@2	NA|NA|NA	M	Involved in cell wall biogenesis
MF6586_01683	192222.Cj0031	7.9e-123	447.2	Epsilonproteobacteria													Epsilonproteobacteria	1MVG5@1224,2YN2S@29547,42PJ2@68525,COG0827@1,COG0827@2,COG1002@1,COG1002@2	NA|NA|NA	LV	TaqI-like C-terminal specificity domain
MF6586_01684	1242969.ATCC51562_774	2.1e-20	107.8	Epsilonproteobacteria													Epsilonproteobacteria	1NCWB@1224,2YPY2@29547,42U7X@68525,COG1357@1,COG1357@2	NA|NA|NA	S	PFAM Pentapeptide repeats (8 copies)
MF6586_01690	354242.CJJ81176_0764	1.9e-47	194.9	Epsilonproteobacteria													Epsilonproteobacteria	1MWEC@1224,2YNTF@29547,42N70@68525,COG2831@1,COG2831@2	NA|NA|NA	U	Haemolysin secretion/activation protein ShlB/FhaC/HecB
MF6671_00002	537970.HCAN_1329	5.8e-199	700.7	Epsilonproteobacteria	cysN		2.7.1.25,2.7.7.4	ko:K00955,ko:K00956	ko00230,ko00261,ko00450,ko00920,ko01100,ko01120,ko01130,map00230,map00261,map00450,map00920,map01100,map01120,map01130	M00176,M00596	R00509,R00529,R04928,R04929	RC00002,RC00078,RC02809,RC02889	ko00000,ko00001,ko00002,ko01000				Epsilonproteobacteria	1MUD9@1224,2YNS9@29547,42N3C@68525,COG0471@1,COG0471@2,COG0490@1,COG0490@2,COG2895@1,COG2895@2	NA|NA|NA	P	Belongs to the TRAFAC class translation factor GTPase superfamily. Classic translation factor GTPase family. CysN NodQ subfamily
MF6671_00018	354242.CJJ81176_1436	0.0	1391.3	Epsilonproteobacteria													Epsilonproteobacteria	1R615@1224,2YRJD@29547,42YAJ@68525,COG4092@1,COG4092@2	NA|NA|NA	M	Capsule polysaccharide biosynthesis protein
MF6671_00019	484019.THA_883	4.6e-123	448.0	Thermotogae													Epsilonproteobacteria	2GEGW@200918,COG1004@1,COG1004@2	NA|NA|NA	C	UDP binding domain
MF6671_00022	192222.Cj1435c	7.1e-78	297.0	delta/epsilon subdivisions													Epsilonproteobacteria	1RCZP@1224,42VP5@68525,COG0560@1,COG0560@2	NA|NA|NA	E	haloacid dehalogenase-like hydrolase
MF6671_00024	192222.Cj1422c	2.3e-153	549.3	Epsilonproteobacteria													Epsilonproteobacteria	1QAMS@1224,2YMA4@29547,42NWI@68525,COG1216@1,COG1216@2	NA|NA|NA	S	Protein of unknown function (DUF2972)
MF6671_00031	354242.CJJ81176_1413	0.0	1259.2	Epsilonproteobacteria	kpsC			ko:K07266					ko00000				Epsilonproteobacteria	1MW0T@1224,2YN4A@29547,42PXV@68525,COG3563@1,COG3563@2	NA|NA|NA	M	polysaccharide export protein KPSC
MF6671_00072	354242.CJJ81176_1372	2.7e-228	797.7	Epsilonproteobacteria				ko:K06901					ko00000,ko02000	2.A.1.40			Epsilonproteobacteria	1MUV0@1224,2YM94@29547,42MAE@68525,COG2252@1,COG2252@2	NA|NA|NA	S	permease
MF6671_00073	354242.CJJ81176_1371	0.0	2030.8	Epsilonproteobacteria													Epsilonproteobacteria	1N95G@1224,2YMMD@29547,42PXC@68525,COG1404@1,COG1404@2,COG4625@1,COG4625@2	NA|NA|NA	O	serine protease
MF6671_00074	354242.CJJ81176_1370	2e-202	711.4	Epsilonproteobacteria	mqnE		2.5.1.120	ko:K18285	ko00130,ko01110,map00130,map01110		R10667	RC00021,RC03234	ko00000,ko00001,ko01000				Epsilonproteobacteria	1QN23@1224,2YMA7@29547,42M6Z@68525,COG1060@1,COG1060@2	NA|NA|NA	H	Radical SAM enzyme that catalyzes the addition of the adenosyl radical to the double bond of 3- (1- carboxyvinyl)oxy benzoate, leading to aminodeoxyfutalosine (AFL), a key intermediate in the formation of menaquinone (MK, vitamin K2) from chorismate
MF6671_00104	354242.CJJ81176_1340	1.8e-214	752.3	Epsilonproteobacteria													Epsilonproteobacteria	1R4P0@1224,2YNAS@29547,42NFM@68525,COG2604@1,COG2604@2	NA|NA|NA	S	Protein of unknown function DUF115
MF6671_00105	354242.CJJ81176_1339	3.2e-213	748.0	Epsilonproteobacteria	flaB	GO:0001539,GO:0005575,GO:0005576,GO:0005623,GO:0006928,GO:0008150,GO:0009288,GO:0009987,GO:0040011,GO:0042995,GO:0043226,GO:0043228,GO:0044464,GO:0048870,GO:0051179,GO:0051674,GO:0071973,GO:0071978,GO:0097588		ko:K02406	ko02020,ko02040,ko04621,ko04626,ko05132,ko05134,map02020,map02040,map04621,map04626,map05132,map05134				ko00000,ko00001,ko02035				Epsilonproteobacteria	1MV1N@1224,2YN00@29547,42MX8@68525,COG1344@1,COG1344@2	NA|NA|NA	N	Flagellin is the subunit protein which polymerizes to form the filaments of bacterial flagella
MF6671_00169	354242.CJJ81176_1275	5.5e-215	753.4	Epsilonproteobacteria	cmp1	GO:0005575,GO:0005623,GO:0009279,GO:0016020,GO:0019867,GO:0030312,GO:0030313,GO:0031975,GO:0044462,GO:0044464,GO:0071944											Epsilonproteobacteria	1Q4WK@1224,2YMXN@29547,42NQH@68525,COG4773@1,COG4773@2	NA|NA|NA	P	major outer membrane protein
MF6671_00212	354242.CJJ81176_1230	9.8e-126	456.1	Epsilonproteobacteria				ko:K05810					ko00000,ko01000				Epsilonproteobacteria	1MW2H@1224,2YPMA@29547,42SE9@68525,COG1496@1,COG1496@2	NA|NA|NA	S	Belongs to the multicopper oxidase YfiH RL5 family
MF6671_00266	354242.CJJ81176_1156	5.4e-87	327.8	Epsilonproteobacteria				ko:K20444					ko00000,ko01000,ko01005,ko02000	4.D.1.3	GT2,GT4		Epsilonproteobacteria	1MZSD@1224,2YNN5@29547,42Q1D@68525,COG1216@1,COG1216@2	NA|NA|NA	M	Glycosyltransferase like family 2
MF6671_00267	354242.CJJ81176_1154	2.5e-149	535.0	Epsilonproteobacteria													Epsilonproteobacteria	1Q4SH@1224,2YRQD@29547,42ZSD@68525,COG1083@1,COG1083@2	NA|NA|NA	M	Beta-1,4-N-acetylgalactosaminyltransferase (CgtA)
MF6671_00270	683083.C414_000240111	3.3e-204	717.6	Epsilonproteobacteria													Epsilonproteobacteria	1QU2Q@1224,2YN4Y@29547,43BK5@68525,COG1215@1,COG1215@2,COG1216@1,COG1216@2	NA|NA|NA	M	glycosyl transferase
MF6671_00365	192222.Cj1039	1.3e-182	645.6	Epsilonproteobacteria	murG		2.4.1.227	ko:K02563	ko00550,ko01100,ko01502,ko04112,map00550,map01100,map01502,map04112		R05032,R05662	RC00005,RC00049	ko00000,ko00001,ko01000,ko01011		GT28		Epsilonproteobacteria	1MVIB@1224,2YMI9@29547,42ME1@68525,COG0707@1,COG0707@2	NA|NA|NA	M	Cell wall formation. Catalyzes the transfer of a GlcNAc subunit on undecaprenyl-pyrophosphoryl-MurNAc-pentapeptide (lipid intermediate I) to form undecaprenyl-pyrophosphoryl-MurNAc- (pentapeptide)GlcNAc (lipid intermediate II)
MF6671_00437	1565314.OA34_07200	7.8e-98	363.6	Epsilonproteobacteria													Epsilonproteobacteria	1PCSR@1224,2YNGJ@29547,42QD4@68525,COG0863@1,COG0863@2	NA|NA|NA	L	DNA methylase
MF6671_00438	235279.HH_1051	1.5e-94	352.4	Epsilonproteobacteria			3.1.21.4	ko:K01155					ko00000,ko01000,ko02048				Epsilonproteobacteria	1Q0V6@1224,2BMI4@1,2YPIA@29547,32G31@2,42SIS@68525	NA|NA|NA	L	ICEA Protein
MF6671_00439	1071085.KK033115_gene2083	3e-07	60.8	Halobacteria													Epsilonproteobacteria	23ZDF@183963,2DZ9G@1,2N5P9@2157,2Y2I9@28890	NA|NA|NA
MF6671_00440	760142.Hipma_0405	1.9e-113	416.0	delta/epsilon subdivisions													Epsilonproteobacteria	1NR8S@1224,42PR9@68525,COG1637@1,COG1637@2	NA|NA|NA	L	Cleaves both 3' and 5' ssDNA extremities of branched DNA structures
MF6671_00443	759914.BP951000_2169	4e-08	63.9	Spirochaetes													Epsilonproteobacteria	2J5CU@203691,COG0673@1,COG0673@2	NA|NA|NA	S	Oxidoreductase
MF6671_00482	354242.CJJ81176_1680	0.0	1375.9	delta/epsilon subdivisions													Epsilonproteobacteria	1MVA8@1224,42NBE@68525,COG2936@1,COG2936@2	NA|NA|NA	S	CocE NonD family
MF6671_00571	354242.CJJ81176_1589	1.3e-165	589.0	Epsilonproteobacteria				ko:K09805					ko00000				Epsilonproteobacteria	1R6W9@1224,2YNTK@29547,42QN3@68525,COG2958@1,COG2958@2	NA|NA|NA	S	protein conserved in bacteria
MF6671_00623	354242.CJJ81176_0440	1.9e-26	124.4	Epsilonproteobacteria	Cj0417												Epsilonproteobacteria	1QE93@1224,2AV9P@1,2YSW0@29547,31M0Q@2,432SI@68525	NA|NA|NA
MF6671_00933	354242.CJJ81176_0952	2.4e-201	708.0	Epsilonproteobacteria				ko:K12056					ko00000,ko02044	3.A.7.11.1			Epsilonproteobacteria	1MXCR@1224,2YPC2@29547,42S5X@68525,COG4678@1,COG4678@2	NA|NA|NA	G	TraG-like protein, N-terminal region
MF6671_01047	192222.Cj0818	3.4e-35	153.7	Epsilonproteobacteria													Epsilonproteobacteria	1Q609@1224,2AK1V@1,2YSWN@29547,31ARG@2,43268@68525	NA|NA|NA
MF6671_01048	192222.Cj0817	1.6e-140	505.4	Epsilonproteobacteria	glnH			ko:K02030		M00236			ko00000,ko00002,ko02000	3.A.1.3			Epsilonproteobacteria	1RBDN@1224,2YNH4@29547,43AG9@68525,COG0834@1,COG0834@2	NA|NA|NA	ET	glutamine-binding periplasmic protein
MF6671_01054	354242.CJJ81176_0830	8.6e-118	429.5	Epsilonproteobacteria	ycbL												Epsilonproteobacteria	1MUDN@1224,2YNVD@29547,42QWD@68525,COG0491@1,COG0491@2	NA|NA|NA	S	COG0491 Zn-dependent hydrolases, including glyoxylases
MF6671_01075	360107.CHAB381_1403	5e-124	451.1	Epsilonproteobacteria													Epsilonproteobacteria	1MV69@1224,2YMTV@29547,42MWV@68525,COG3177@1,COG3177@2	NA|NA|NA	S	Fic/DOC family N-terminal
MF6671_01076	1367491.BN865_05940c	9.9e-65	254.2	Epsilonproteobacteria			3.1.21.3	ko:K01154					ko00000,ko01000,ko02048				Epsilonproteobacteria	1R4KU@1224,2YPNG@29547,42SK0@68525,COG0732@1,COG0732@2	NA|NA|NA	V	COG0732 Restriction endonuclease S subunits
MF6671_01077	1408442.JADE01000005_gene1088	1.2e-89	337.4	Epsilonproteobacteria													Epsilonproteobacteria	1NRBC@1224,2YQVW@29547,42VMR@68525,COG1479@1,COG1479@2	NA|NA|NA	S	Protein of unknown function DUF262
MF6671_01104	553220.CAMGR0001_2755	1.1e-15	89.7	Epsilonproteobacteria													Epsilonproteobacteria	1Q2KW@1224,2YPGB@29547,42SKE@68525,COG3708@1,COG3708@2	NA|NA|NA	K	Transcriptional regulator, effector binding domain protein
MF6671_01166	537972.ABQU01000030_gene450	6.7e-35	153.3	Epsilonproteobacteria													Epsilonproteobacteria	1Q1GJ@1224,2YPUY@29547,42TKD@68525,COG4319@1,COG4319@2	NA|NA|NA	S	SnoaL-like domain
MF6671_01168	413404.Rmag_0896	3.7e-93	348.6	Bacteria													Epsilonproteobacteria	COG2227@1,COG2227@2	NA|NA|NA	H	3-demethylubiquinone-9 3-O-methyltransferase activity
MF6671_01169	306264.CUP1264	6.3e-37	162.5	Epsilonproteobacteria													Epsilonproteobacteria	1Q4U5@1224,2DH2F@1,2YRW1@29547,2ZY5P@2,42ZW9@68525	NA|NA|NA
MF6671_01175	1449345.JHWC01000006_gene938	7.2e-82	310.8	Proteobacteria													Epsilonproteobacteria	1N9EE@1224,COG2896@1,COG2896@2	NA|NA|NA	H	Catalyzes the cyclization of GTP to (8S)-3',8-cyclo-7,8- dihydroguanosine 5'-triphosphate
MF6671_01236	683083.C414_000070001	9.7e-104	382.9	Epsilonproteobacteria													Epsilonproteobacteria	1RIP6@1224,2YP8P@29547,42RJG@68525,COG2932@1,COG2932@2	NA|NA|NA	K	phage repressor
MF6671_01238	525257.HMPREF0204_13633	5.6e-07	62.8	Chryseobacterium													Epsilonproteobacteria	1IN7G@117743,3ZTER@59732,4PCY5@976,COG0323@1,COG0323@2	NA|NA|NA	L	Histidine kinase-, DNA gyrase B-, and HSP90-like ATPase
MF6671_01380	354242.CJJ81176_0777	1.3e-227	795.4	Epsilonproteobacteria			3.1.21.3	ko:K01154					ko00000,ko01000,ko02048				Epsilonproteobacteria	1Q4FB@1224,2YP02@29547,42R35@68525,COG0732@1,COG0732@2	NA|NA|NA	V	DNA specificity
MF6671_01381	354242.CJJ81176_0778	4.5e-107	394.0	Epsilonproteobacteria													Epsilonproteobacteria	1RAPV@1224,28TYB@1,2YQHC@29547,2ZG4Y@2,42WAK@68525	NA|NA|NA	S	Domain of unknown function (DUF4145)
MF6671_01382	354242.CJJ81176_0779	4.2e-186	657.1	Epsilonproteobacteria													Epsilonproteobacteria	1R7KB@1224,29A35@1,2YRB7@29547,2ZX4F@2,42TFB@68525	NA|NA|NA	S	Domain of unknown function (DUF4917)
MF6671_01453	354242.CJJ81176_0071	2.6e-243	847.8	Epsilonproteobacteria													Epsilonproteobacteria	1NCWB@1224,2YPY2@29547,42U7X@68525,COG1357@1,COG1357@2	NA|NA|NA	S	PFAM Pentapeptide repeats (8 copies)
MF6671_01455	354242.CJJ81176_0070	5e-16	89.4	Proteobacteria													Epsilonproteobacteria	1N2DY@1224,COG0744@1,COG0744@2	NA|NA|NA	M	Transglycosylase
MF6671_01456	1120951.AUBG01000013_gene2613	6.3e-08	65.1	Flavobacteriia													Epsilonproteobacteria	1I9RF@117743,28PY0@1,2ZCHU@2,4NR5X@976	NA|NA|NA
MF6671_01578	192222.Cj0139	0.0	1347.4	Epsilonproteobacteria				ko:K07452					ko00000,ko01000,ko02048				Epsilonproteobacteria	1MYQM@1224,2YNP7@29547,42PCZ@68525,COG1401@1,COG1401@2	NA|NA|NA	L	AAA domain (dynein-related subfamily)
MF6671_01649	354242.CJJ81176_0761	2.9e-147	528.9	Epsilonproteobacteria													Epsilonproteobacteria	1QZBI@1224,2YR80@29547,32BWG@2,42YIM@68525,COG3210@1	NA|NA|NA	U	toxin activity
MF6671_01651	354242.CJJ81176_0764	1.2e-07	61.2	Epsilonproteobacteria													Epsilonproteobacteria	1MWEC@1224,2YNTF@29547,42N70@68525,COG2831@1,COG2831@2	NA|NA|NA	U	Haemolysin secretion/activation protein ShlB/FhaC/HecB
MF6671_01659	306263.Cla_1530	1.2e-83	318.2	Epsilonproteobacteria													Epsilonproteobacteria	1MXIP@1224,2YQSP@29547,42WVY@68525,COG3210@1,COG3210@2	NA|NA|NA	U	haemagglutination activity domain
MF6671_01665	354242.CJJ81176_0157	3.6e-141	507.7	Epsilonproteobacteria													Epsilonproteobacteria	1Q9T8@1224,2A5ZX@1,2YMU5@29547,30US6@2,42N02@68525	NA|NA|NA	S	Annotation was generated automatically without manual curation
MF6707_00122	192222.Cj1183c	8.4e-226	789.3	Epsilonproteobacteria	cfa		2.1.1.79	ko:K00574					ko00000,ko01000				Epsilonproteobacteria	1MX3U@1224,2YNRG@29547,42PB7@68525,COG2230@1,COG2230@2	NA|NA|NA	M	COG2230 Cyclopropane fatty acid synthase and related
MF6707_00135	192222.Cj1170c	4.9e-260	903.3	Epsilonproteobacteria													Epsilonproteobacteria	1NH3V@1224,2BYEY@1,2YNM5@29547,33IGY@2,42M8W@68525	NA|NA|NA	S	Protein of unknown function (DUF3373)
MF6707_00158	192222.Cj1144c	3.1e-50	204.1	Bacteria													Epsilonproteobacteria	COG3774@1,COG3774@2	NA|NA|NA	M	pathogenesis
MF6707_00159	192222.Cj1144c	2.1e-99	368.2	Bacteria													Epsilonproteobacteria	COG3774@1,COG3774@2	NA|NA|NA	M	pathogenesis
MF6707_00161	192222.Cj1142	2.7e-205	721.1	Epsilonproteobacteria			3.2.1.183	ko:K08068	ko00520,map00520				ko00000,ko00001,ko01000				Epsilonproteobacteria	1PC61@1224,2YMYC@29547,42NDV@68525,COG0381@1,COG0381@2	NA|NA|NA	M	UDP-N-acetylglucosamine 2-epimerase
MF6707_00162	192222.Cj1141	1.7e-193	681.8	Epsilonproteobacteria			2.5.1.56,3.2.1.183	ko:K01654,ko:K08068	ko00520,ko01100,map00520,map01100		R01804,R04435	RC00159	ko00000,ko00001,ko01000				Epsilonproteobacteria	1MWG3@1224,2YNC9@29547,42MK3@68525,COG2089@1,COG2089@2	NA|NA|NA	M	sialic acid synthase
MF6707_00163	192222.Cj1140	3.2e-169	600.9	Epsilonproteobacteria													Epsilonproteobacteria	1N3W4@1224,2CBTA@1,2YR8X@29547,32RU0@2,42Y79@68525	NA|NA|NA	G	Alpha-2,3-sialyltransferase (CST-I)
MF6707_00164	192222.Cj1139c	2.7e-155	554.7	Epsilonproteobacteria													Epsilonproteobacteria	1QWU3@1224,2YPRT@29547,42SMA@68525,COG1216@1,COG1216@2	NA|NA|NA	S	Glycosyltransferase like family 2
MF6707_00165	192222.Cj1138	5.1e-223	780.0	Epsilonproteobacteria													Epsilonproteobacteria	1N8QE@1224,2YPF8@29547,42SKS@68525,COG0463@1,COG0463@2	NA|NA|NA	M	Involved in cell wall biogenesis
MF6707_00166	192222.Cj1137c	5.7e-191	673.3	Epsilonproteobacteria													Epsilonproteobacteria	1RH7E@1224,2YRA0@29547,42YJ8@68525,COG3774@1,COG3774@2	NA|NA|NA	M	Capsular polysaccharide synthesis protein
MF6707_00167	192222.Cj1136	3e-223	780.8	Epsilonproteobacteria													Epsilonproteobacteria	1N01F@1224,2YNY9@29547,42R9W@68525,COG0463@1,COG0463@2	NA|NA|NA	M	Glycosyl transferase family 2
MF6707_00168	192222.Cj1135	5.8e-299	1032.7	Epsilonproteobacteria													Epsilonproteobacteria	1QU2Q@1224,2YN4Y@29547,43BK5@68525,COG1215@1,COG1215@2,COG1216@1,COG1216@2	NA|NA|NA	M	glycosyl transferase
MF6707_00502	192222.Cj0488	1.3e-56	225.3	Epsilonproteobacteria													Epsilonproteobacteria	1N1TG@1224,2YQD4@29547,42VV1@68525,COG3254@1,COG3254@2	NA|NA|NA	S	L-rhamnose mutarotase
MF6707_00617	354242.CJJ81176_0882	2.3e-23	114.0	Epsilonproteobacteria			2.8.2.22	ko:K01023					ko00000,ko01000				Epsilonproteobacteria	1R5CV@1224,28MBK@1,2YMMZ@29547,2ZAQ1@2,42PFZ@68525	NA|NA|NA	M	hmm pf05935
MF6707_00670	354242.CJJ81176_0835	3.8e-26	123.6	Epsilonproteobacteria													Epsilonproteobacteria	1Q9T8@1224,2A5ZX@1,2YMU5@29547,30US6@2,42N02@68525	NA|NA|NA	S	Annotation was generated automatically without manual curation
MF6707_00721	192222.Cj0765c	4.8e-232	810.1	Epsilonproteobacteria	hisS		6.1.1.21	ko:K01892	ko00970,map00970	M00359,M00360	R03655	RC00055,RC00523	ko00000,ko00001,ko00002,ko01000,ko01007,ko03016				Epsilonproteobacteria	1MV2K@1224,2YMII@29547,42MG0@68525,COG0124@1,COG0124@2	NA|NA|NA	J	histidyl-tRNA synthetase
MF6707_00741	192222.Cj0424	6.6e-60	237.3	Epsilonproteobacteria													Epsilonproteobacteria	1MZCG@1224,2YQY0@29547,42XCP@68525,COG2849@1,COG2849@2	NA|NA|NA	S	MORN repeat variant
MF6707_00962	354242.CJJ81176_1483	7.4e-16	89.0	Epsilonproteobacteria													Epsilonproteobacteria	1QUJR@1224,2YN0F@29547,42NQS@68525,COG0745@1,COG0745@2	NA|NA|NA	T	response regulator
MF6707_01010	192222.Cj1442c	0.0	1094.3	Epsilonproteobacteria													Epsilonproteobacteria	1R615@1224,2YNMN@29547,42QGC@68525,COG4092@1,COG4092@2	NA|NA|NA	M	N-terminal domain of galactosyltransferase
MF6707_01012	192222.Cj1440c	1.8e-234	818.1	Epsilonproteobacteria													Epsilonproteobacteria	1N8QE@1224,2YPF8@29547,42SKS@68525,COG0463@1,COG0463@2	NA|NA|NA	M	Involved in cell wall biogenesis
MF6707_01014	192222.Cj1677	2e-67	262.3	Bacteria													Epsilonproteobacteria	COG3210@1,COG3210@2	NA|NA|NA	U	domain, Protein
MF6707_01135	192222.Cj1432c	0.0	2056.2	Epsilonproteobacteria				ko:K20444					ko00000,ko01000,ko01005,ko02000	4.D.1.3	GT2,GT4		Epsilonproteobacteria	1Q4T5@1224,2YQM4@29547,42V28@68525,COG0438@1,COG0438@2,COG5610@1,COG5610@2	NA|NA|NA	M	Hydrolase
MF6707_01136	192222.Cj1431c	0.0	1192.2	Epsilonproteobacteria													Epsilonproteobacteria	1QWU8@1224,2YP7E@29547,42RWR@68525,COG5610@1,COG5610@2	NA|NA|NA	S	Hydrolase
MF6707_01137	192222.Cj1430c	1.7e-104	385.2	Epsilonproteobacteria													Epsilonproteobacteria	1N5YT@1224,2YTQ7@29547,42RDH@68525,COG1898@1,COG1898@2	NA|NA|NA	M	dTDP-4-dehydrorhamnose 3,5-epimerase
MF6707_01138	192222.Cj1429c	1.1e-177	629.0	Epsilonproteobacteria													Epsilonproteobacteria	1N0ZI@1224,2AJKK@1,2YP2A@29547,31A7Q@2,42QQ2@68525	NA|NA|NA	S	Methyltransferase FkbM domain
MF6707_01139	192222.Cj1428c	7.8e-199	699.5	Epsilonproteobacteria	fcl		1.1.1.271	ko:K02377	ko00051,ko00520,ko01100,map00051,map00520,map01100		R05692	RC01014	ko00000,ko00001,ko01000				Epsilonproteobacteria	1MUGT@1224,2YNBD@29547,42M12@68525,COG0451@1,COG0451@2	NA|NA|NA	GM	Catalyzes the two-step NADP-dependent conversion of GDP- 4-dehydro-6-deoxy-D-mannose to GDP-fucose, involving an epimerase and a reductase reaction
MF6707_01145	192222.Cj1422c	0.0	1245.3	Epsilonproteobacteria													Epsilonproteobacteria	1QAMS@1224,2YMA4@29547,42NWI@68525,COG1216@1,COG1216@2	NA|NA|NA	S	Protein of unknown function (DUF2972)
MF6707_01270	192222.Cj1721c	1.6e-117	428.7	Epsilonproteobacteria													Epsilonproteobacteria	1Q1DE@1224,2AIJ2@1,2YPP4@29547,31915@2,42TC9@68525	NA|NA|NA
MF6707_01271	1367491.BN865_03700c	1.1e-22	112.1	Epsilonproteobacteria													Epsilonproteobacteria	1Q2TP@1224,2AIZS@1,2YQI6@29547,319HU@2,42W8B@68525	NA|NA|NA	S	Putative beta-lactamase-inhibitor-like, PepSY-like
MF6707_01273	192222.Cj1725	7.6e-106	389.8	Epsilonproteobacteria													Epsilonproteobacteria	1NSCZ@1224,2YNVQ@29547,42QQ9@68525,COG0492@1,COG0492@2	NA|NA|NA	O	Pyridine nucleotide-disulphide oxidoreductase
MF6707_01285	192222.Cj0008	0.0	1186.0	Epsilonproteobacteria													Epsilonproteobacteria	1R5X1@1224,2YR87@29547,42PXR@68525,COG1479@1,COG1479@2,COG3472@1,COG3472@2	NA|NA|NA	S	Protein of unknown function DUF262
MF6707_01442	192222.Cj0139	0.0	1543.9	Epsilonproteobacteria				ko:K07452					ko00000,ko01000,ko02048				Epsilonproteobacteria	1MYQM@1224,2YNP7@29547,42PCZ@68525,COG1401@1,COG1401@2	NA|NA|NA	L	AAA domain (dynein-related subfamily)
MF6707_01457	683083.C414_000260142	3.9e-40	171.0	Epsilonproteobacteria													Epsilonproteobacteria	1Q2FU@1224,2BQUX@1,2YQEZ@29547,32JRS@2,42VKS@68525	NA|NA|NA
MF6707_01459	1470460.X2KLT6_9VIRU	4.6e-209	733.8	dsDNA viruses, no RNA stage													Epsilonproteobacteria	4QHKI@10239,4QYR8@35237	NA|NA|NA
MF6707_01462	1470460.X2KRD7_9VIRU	4.9e-95	354.0	dsDNA viruses, no RNA stage													Epsilonproteobacteria	4QBCK@10239,4QWCG@35237	NA|NA|NA	S	Domain of unknown function (DUF4376)
MF6707_01466	553220.CAMGR0001_2771	5.1e-21	107.5	Epsilonproteobacteria													Epsilonproteobacteria	1Q5W1@1224,2A0TT@1,2YS9D@29547,30NYI@2,431X8@68525	NA|NA|NA
MF6707_01467	1242969.ATCC51562_1593	2.4e-107	395.6	Epsilonproteobacteria													Epsilonproteobacteria	1PY6F@1224,2A75A@1,2YPD2@29547,30W15@2,42RUV@68525	NA|NA|NA	S	Family of unknown function (DUF5309)
MF6707_01473	1242969.ATCC51562_1623	6.2e-120	438.0	Epsilonproteobacteria													Epsilonproteobacteria	1Q1H2@1224,2AIJS@1,2YP7B@29547,3191W@2,42RZC@68525	NA|NA|NA
MF6707_01475	1242969.ATCC51562_1608	3.3e-114	418.7	Epsilonproteobacteria													Epsilonproteobacteria	1R1AT@1224,2YQ2G@29547,42UU6@68525,COG0507@1,COG0507@2	NA|NA|NA	L	A helicase nuclease that prepares dsDNA breaks (DSB) for recombinational DNA repair. Binds to DSBs and unwinds DNA via a highly rapid and processive ATP-dependent bidirectional helicase activity. Unwinds dsDNA until it encounters a Chi (crossover hotspot instigator) sequence from the 3' direction. Cuts ssDNA a few nucleotides 3' to the Chi site. The properties and activities of the enzyme are cha…
MF6707_01476	1111732.AZOD01000009_gene1236	1.6e-08	65.9	Gammaproteobacteria													Epsilonproteobacteria	1N3JB@1224,1SBAK@1236,2CXUI@1,32T2N@2	NA|NA|NA	S	DNA-packaging protein gp3
MF6707_01482	683083.C414_000260137	1.9e-34	152.9	Bacteria													Epsilonproteobacteria	COG2932@1,COG2932@2	NA|NA|NA	K	sequence-specific DNA binding
MF6707_01485	860228.Ccan_00460	5.8e-44	185.3	Capnocytophaga													Epsilonproteobacteria	1ETI4@1016,1IK4X@117743,4PNGT@976,COG4637@1,COG4637@2	NA|NA|NA	S	AAA domain, putative AbiEii toxin, Type IV TA system
MF6707_01486	860228.Ccan_00470	6.1e-07	60.8	Bacteria													Epsilonproteobacteria	2E9ZU@1,33458@2	NA|NA|NA
MF6707_01492	1244083.CSUNSWCD_1453	7.4e-30	137.9	Epsilonproteobacteria													Epsilonproteobacteria	1Q5U3@1224,2YSD6@29547,431U5@68525,COG5377@1,COG5377@2	NA|NA|NA	L	YqaJ-like viral recombinase domain
MF6707_01493	760568.Desku_0904	1.2e-20	107.1	Bacteria													Epsilonproteobacteria	2EI39@1,33BUS@2	NA|NA|NA
MF6707_01497	683083.C414_000260125	3.1e-156	557.8	Epsilonproteobacteria													Epsilonproteobacteria	1QT5Q@1224,29P7X@1,2YRQ1@29547,30A5Z@2,42ZNG@68525	NA|NA|NA
MF6707_01500	683083.C414_000260121	4e-22	111.3	Epsilonproteobacteria													Epsilonproteobacteria	1Q2HM@1224,28WN7@1,2YQM9@29547,2ZIN0@2,42VQR@68525	NA|NA|NA
MF6707_01609	1242969.ATCC51562_774	4.9e-22	113.2	Epsilonproteobacteria													Epsilonproteobacteria	1NCWB@1224,2YPY2@29547,42U7X@68525,COG1357@1,COG1357@2	NA|NA|NA	S	PFAM Pentapeptide repeats (8 copies)
MF6707_01683	192222.Cj1330	9.9e-166	589.3	Epsilonproteobacteria	ptmF												Epsilonproteobacteria	1R7HT@1224,2YNFZ@29547,42MT0@68525,COG0673@1,COG0673@2	NA|NA|NA	S	dehydrogenases and related proteins
MF6707_01738	192222.Cj1438c	1.7e-303	1047.7	Epsilonproteobacteria													Epsilonproteobacteria	1QV6M@1224,2YNR4@29547,42UVZ@68525,COG1216@1,COG1216@2	NA|NA|NA	S	TupA-like ATPgrasp
MF6707_01741	192222.Cj1435c	7e-118	429.9	delta/epsilon subdivisions													Epsilonproteobacteria	1RCZP@1224,42VP5@68525,COG0560@1,COG0560@2	NA|NA|NA	E	haloacid dehalogenase-like hydrolase
MF6707_01742	192222.Cj1434c	8.6e-259	899.0	Epsilonproteobacteria													Epsilonproteobacteria	1QV6M@1224,2YNR4@29547,42UVZ@68525,COG1216@1,COG1216@2	NA|NA|NA	S	TupA-like ATPgrasp
MF700003_00453	192222.Cj1341c	0.0	1127.5	Epsilonproteobacteria													Epsilonproteobacteria	1R4P0@1224,2YNAS@29547,42NFM@68525,COG2604@1,COG2604@2	NA|NA|NA	S	Protein of unknown function DUF115
MF701751_00958	1367491.BN865_07430c	4.1e-136	490.7	Epsilonproteobacteria													Epsilonproteobacteria	1R5UM@1224,2YNUB@29547,42QG7@68525,COG2079@1,COG2079@2	NA|NA|NA	S	MmgE/PrpD family
MF6707_01146	192222.Cj1421c	0.0	1250.3	Epsilonproteobacteria													Epsilonproteobacteria	1QAMS@1224,2YMA4@29547,42NWI@68525,COG1216@1,COG1216@2	NA|NA|NA	S	Protein of unknown function (DUF2972)
MF701751_01141	192222.Cj1653c	3.4e-82	310.8	Epsilonproteobacteria			3.4.17.13	ko:K13694,ko:K13695					ko00000,ko01000,ko01002,ko01011				Epsilonproteobacteria	1N0EE@1224,2YPKY@29547,42V3C@68525,COG0791@1,COG0791@2	NA|NA|NA	M	NlpC/P60 family
MF701751_01560	50960.LS81_10855	0.0	1103.6	Epsilonproteobacteria				ko:K06915					ko00000				Epsilonproteobacteria	1MUSH@1224,2YQ2T@29547,42RE9@68525,COG0433@1,COG0433@2	NA|NA|NA	S	Domain of unknown function DUF87
MF701751_01561	270374.MELB17_00970	2.6e-95	355.9	Gammaproteobacteria													Epsilonproteobacteria	1PN4S@1224,1T0Q7@1236,2Z924@2,arCOG14100@1	NA|NA|NA	S	SIR2-like domain
MF701751_01661	683083.C414_000060001	1.9e-63	248.4	Epsilonproteobacteria													Epsilonproteobacteria	1P3TT@1224,2YQHW@29547,42VW7@68525,COG1848@1,COG1848@2	NA|NA|NA	S	PIN domain
MF701751_01662	683083.C414_000060000	7.2e-118	430.3	Epsilonproteobacteria													Epsilonproteobacteria	1Q1JH@1224,2BP2P@1,2YPVB@29547,32HT9@2,42TV2@68525	NA|NA|NA
MF701751_01664	537972.ABQU01000096_gene1112	2.4e-50	204.5	Epsilonproteobacteria													Epsilonproteobacteria	1Q4ZU@1224,2C3N5@1,2YRTQ@29547,2ZYG7@2,4308E@68525	NA|NA|NA
MF701751_01665	537972.ABQU01000096_gene1111	8.6e-63	246.1	Epsilonproteobacteria													Epsilonproteobacteria	1NK7M@1224,2C092@1,2YQ91@29547,31AZX@2,42VU6@68525	NA|NA|NA
MF701751_01666	537972.ABQU01000096_gene1110	0.0	1185.6	Epsilonproteobacteria													Epsilonproteobacteria	1QUDG@1224,2YMZA@29547,42Q9I@68525,COG3843@1,COG3843@2	NA|NA|NA	U	Relaxase/Mobilisation nuclease domain
MF701751_01668	827.JFJK01000007_gene1582	3.5e-08	63.9	Epsilonproteobacteria													Epsilonproteobacteria	1Q3M6@1224,2AJ63@1,2YQQX@29547,319QR@2,42XHK@68525	NA|NA|NA
MF701751_01670	537972.ABQU01000093_gene1093	2.5e-57	228.0	Epsilonproteobacteria													Epsilonproteobacteria	1Q1W9@1224,2AIPN@1,2YSC1@29547,31969@2,431BY@68525	NA|NA|NA
MF701751_01672	537972.ABQU01000093_gene1094	1.2e-53	215.7	Epsilonproteobacteria													Epsilonproteobacteria	1NCKG@1224,2YS68@29547,42XHW@68525,COG4959@1,COG4959@2	NA|NA|NA	OU	Signal peptidase, peptidase S26
MF701751_01674	983328.AFGH01000043_gene1779	5.1e-19	100.1	Epsilonproteobacteria													Epsilonproteobacteria	1Q3J1@1224,2BSZB@1,2YQW2@29547,32N38@2,42XDZ@68525	NA|NA|NA
MF701751_01677	537972.ABQU01000093_gene1099	0.0	1272.3	Epsilonproteobacteria													Epsilonproteobacteria	1MU8I@1224,2YT93@29547,42N43@68525,COG4227@1,COG4227@2,COG4643@1,COG4643@2	NA|NA|NA	L	Domain of unknown function (DUF1738)
MF701751_01682	537972.ABQU01000093_gene1103	7.2e-135	487.3	Epsilonproteobacteria													Epsilonproteobacteria	1MU7U@1224,2YR2G@29547,42MIT@68525,COG2948@1,COG2948@2	NA|NA|NA	U	Bacterial conjugation TrbI-like protein
MF701751_01683	537972.ABQU01000093_gene1104	2.4e-48	198.4	Epsilonproteobacteria													Epsilonproteobacteria	1Q5RP@1224,2AJW9@1,2YSE3@29547,31AJ5@2,431PC@68525	NA|NA|NA
MF701751_01685	537972.ABQU01000093_gene1106	1.4e-119	435.6	Epsilonproteobacteria													Epsilonproteobacteria	1MVUC@1224,2YR7A@29547,42TGS@68525,COG3701@1,COG3701@2	NA|NA|NA	U	VirB8 protein
MF701751_01687	537972.ABQU01000093_gene1107	6.3e-131	474.2	Epsilonproteobacteria				ko:K07344	ko02024,map02024				ko00000,ko00001,ko02044	3.A.7.4			Epsilonproteobacteria	1MVFD@1224,2YPTM@29547,42U4U@68525,COG3846@1,COG3846@2	NA|NA|NA	U	TrbL/VirB6 plasmid conjugal transfer protein
MF701751_01688	537972.ABQU01000093_gene1108	1.8e-30	138.3	Epsilonproteobacteria													Epsilonproteobacteria	1Q60H@1224,2BPZR@1,2YSUH@29547,32ITS@2,4326P@68525	NA|NA|NA
MF701751_01689	537972.ABQU01000094_gene1086	2.5e-35	156.0	Epsilonproteobacteria				ko:K20266	ko02024,map02024				ko00000,ko00001,ko02044	3.A.7.4			Epsilonproteobacteria	1PJ24@1224,2YQJZ@29547,42WI4@68525,COG5314@1,COG5314@2	NA|NA|NA	U	conjugation
MF701751_01691	1449345.JHWC01000014_gene783	4.3e-47	194.1	Epsilonproteobacteria													Epsilonproteobacteria	1N86G@1224,2YPW9@29547,42TVM@68525,COG3646@1,COG3646@2	NA|NA|NA	S	Phage regulatory protein Rha (Phage_pRha)
MF701751_01692	537972.ABQU01000094_gene1087	1.9e-86	325.9	Epsilonproteobacteria													Epsilonproteobacteria	1N2T2@1224,2CIMF@1,2YNQG@29547,32UGF@2,42WS5@68525	NA|NA|NA	S	TrbM
MF701751_01695	537972.ABQU01000094_gene1089	2.3e-36	157.9	Epsilonproteobacteria													Epsilonproteobacteria	1RKQ7@1224,2YS3H@29547,42WD2@68525,COG5268@1,COG5268@2	NA|NA|NA	NU	Type IV secretory pathway, VirB3-like protein
MF701751_01696	537972.ABQU01000094_gene1090	3.1e-28	131.0	Epsilonproteobacteria													Epsilonproteobacteria	1NBH2@1224,2YS5C@29547,42XBK@68525,COG3838@1,COG3838@2	NA|NA|NA	U	TrbC/VIRB2 family
MF701989_00127	354242.CJJ81176_1157	3.9e-151	540.8	Epsilonproteobacteria													Epsilonproteobacteria	1N3W4@1224,2CBTA@1,2YR8X@29547,32RU0@2,42Y79@68525	NA|NA|NA	G	Alpha-2,3-sialyltransferase (CST-I)
MF701989_00136	1367491.BN865_09780	1.1e-85	323.2	Epsilonproteobacteria				ko:K07270					ko00000		GT25		Epsilonproteobacteria	1PEP3@1224,2YPQ9@29547,42TE1@68525,COG3306@1,COG3306@2	NA|NA|NA	M	Glycosyltransferase family 25 (LPS biosynthesis protein)
MF701989_00310	1367491.BN865_13670c	1.4e-66	259.2	Epsilonproteobacteria	grpE			ko:K03687					ko00000,ko03029,ko03110				Epsilonproteobacteria	1RH8T@1224,2YPMC@29547,42TM2@68525,COG0576@1,COG0576@2	NA|NA|NA	O	Participates actively in the response to hyperosmotic and heat shock by preventing the aggregation of stress-denatured proteins, in association with DnaK and GrpE. It is the nucleotide exchange factor for DnaK and may function as a thermosensor. Unfolded proteins bind initially to DnaJ
MF701989_00314	537972.ABQU01000039_gene1744	3.3e-77	295.0	delta/epsilon subdivisions													Epsilonproteobacteria	1QX6B@1224,43BYX@68525,COG2242@1,COG2242@2	NA|NA|NA	H	Methyltransferase FkbM domain
MF701989_00347	354242.CJJ81176_0815	2.9e-137	495.4	Epsilonproteobacteria													Epsilonproteobacteria	1Q9T8@1224,2A5ZX@1,2YMU5@29547,30US6@2,42N02@68525	NA|NA|NA	S	Annotation was generated automatically without manual curation
MF701989_00398	354242.CJJ81176_0865	5.9e-238	830.5	Epsilonproteobacteria													Epsilonproteobacteria	1QAAY@1224,2AN97@1,2YNFR@29547,31D79@2,42NHK@68525	NA|NA|NA
MF701989_00460	1449345.JHWC01000006_gene957	4.1e-125	455.3	Epsilonproteobacteria													Epsilonproteobacteria	1MY98@1224,2YT7X@29547,42RFH@68525,COG4928@1,COG4928@2	NA|NA|NA	S	KAP family P-loop domain
MF701989_00463	879212.DespoDRAFT_01283	2.8e-09	67.4	Desulfobacterales													Epsilonproteobacteria	1P58I@1224,2ANRP@1,2MP2I@213118,2WY9Q@28221,31DRG@2,43265@68525	NA|NA|NA
MF701989_00467	683083.C414_000080000	6.5e-227	793.9	Epsilonproteobacteria													Epsilonproteobacteria	1NFKU@1224,2YNNF@29547,42NUQ@68525,COG5283@1,COG5283@2	NA|NA|NA	S	Tail tape measure protein, TP901 family
MF13415_00382	192222.Cj1051c	0.0	1552.7	Epsilonproteobacteria			3.1.21.3	ko:K01154					ko00000,ko01000,ko02048				Epsilonproteobacteria	1R74K@1224,2YN5X@29547,42Q92@68525,COG0286@1,COG0286@2,COG0732@1,COG0732@2	NA|NA|NA	V	restriction
MF701989_00470	683083.C414_000080003	5.1e-87	327.0	Epsilonproteobacteria				ko:K06908					ko00000				Epsilonproteobacteria	1Q8HB@1224,2YQYT@29547,42X1T@68525,COG3498@1,COG3498@2	NA|NA|NA	S	Phage tail tube protein FII
MF701989_00474	722417.D5GVB9_9CAUD	3.6e-16	91.7	Caudovirales													Epsilonproteobacteria	4QBCK@10239,4QQ1I@28883,4QWCG@35237	NA|NA|NA	S	Domain of unknown function (DUF4376)
MF701989_00475	683083.C414_000080010	1.8e-78	299.7	Epsilonproteobacteria													Epsilonproteobacteria	1MWNN@1224,2YQI3@29547,42VQN@68525,COG5301@1,COG5301@2	NA|NA|NA	S	Phage tail-collar fibre protein
MF701989_00478	683083.C414_000080013	1.8e-44	184.9	Epsilonproteobacteria				ko:K06903					ko00000				Epsilonproteobacteria	1P07N@1224,2YS2Z@29547,42PMP@68525,COG3628@1,COG3628@2	NA|NA|NA	S	Gene 25-like lysozyme
MF701989_00479	683083.C414_000080015	1.6e-53	216.1	Epsilonproteobacteria													Epsilonproteobacteria	1Q4IG@1224,2YQTH@29547,42WYE@68525,COG4540@1,COG4540@2	NA|NA|NA	S	Baseplate assembly protein
MF701989_00482	1121267.JHZL01000006_gene882	3.3e-07	60.8	Epsilonproteobacteria													Epsilonproteobacteria	1Q37J@1224,2AJ38@1,2YQSH@29547,319MM@2,42WW9@68525	NA|NA|NA
MF701989_00486	683083.C414_000080022	1.9e-112	412.1	Epsilonproteobacteria													Epsilonproteobacteria	1RA2J@1224,2YP1N@29547,42S1P@68525,COG4388@1,COG4388@2	NA|NA|NA	S	Mu-like prophage I protein
MF701989_00488	683083.C414_000080024	6.9e-165	586.6	Epsilonproteobacteria													Epsilonproteobacteria	1PX3X@1224,29KJ1@1,2YSF9@29547,307GC@2,42XYG@68525	NA|NA|NA	S	Phage major capsid protein E
MF701989_00489	683083.C414_000080025	6.5e-73	280.0	Epsilonproteobacteria													Epsilonproteobacteria	1Q4GM@1224,2A6QK@1,2YSUN@29547,30VIJ@2,4323X@68525	NA|NA|NA	S	Protein of unknown function (DUF1320)
MF701989_00490	683083.C414_000080026	2.4e-75	288.5	Epsilonproteobacteria													Epsilonproteobacteria	1PCTP@1224,2A4IX@1,2YQMP@29547,30T5G@2,42WDW@68525	NA|NA|NA	S	Protein of unknown function (DUF1804)
MF701989_00491	683083.C414_000080027	4.2e-303	1046.6	Epsilonproteobacteria													Epsilonproteobacteria	1N1KT@1224,2YN75@29547,42N35@68525,COG5362@1,COG5362@2	NA|NA|NA	S	TIGRFAM Phage
MF701989_00492	683083.C414_000080028	3.1e-227	794.3	delta/epsilon subdivisions													Epsilonproteobacteria	1MWNS@1224,42U52@68525,COG4383@1,COG4383@2	NA|NA|NA	S	Protein of unknown function (DUF935)
MF701989_00494	683083.C414_000080030	1.9e-59	235.0	Bacteria													Epsilonproteobacteria	COG3499@1,COG3499@2	NA|NA|NA	S	P2 GpU family protein
MF701989_00495	683083.C414_000080031	1.9e-26	124.4	Epsilonproteobacteria													Epsilonproteobacteria	1Q64D@1224,2AK44@1,2YSHM@29547,31ATY@2,432D8@68525	NA|NA|NA	S	Phage Tail Protein X
MF701989_00496	683083.C414_000080032	6.9e-165	586.6	Epsilonproteobacteria				ko:K06905					ko00000				Epsilonproteobacteria	1MXT8@1224,2YPVC@29547,42U7Z@68525,COG3500@1,COG3500@2	NA|NA|NA	S	Phage late control gene D protein (GPD)
MF701989_00503	683083.C414_000080037	3.6e-166	590.9	Epsilonproteobacteria													Epsilonproteobacteria	1NY3K@1224,2YPPC@29547,341JZ@2,42T0S@68525,COG0305@1	NA|NA|NA	L	AAA domain
MF701989_00505	683083.C414_000080043	9.1e-48	196.1	Epsilonproteobacteria													Epsilonproteobacteria	1Q14M@1224,2AIFX@1,2YPQ1@29547,318XH@2,42SW2@68525	NA|NA|NA
MF701989_00508	683083.C414_000080046	3.7e-160	570.9	Epsilonproteobacteria			3.6.1.3	ko:K07132					ko00000,ko01000				Epsilonproteobacteria	1QMW0@1224,2YPEQ@29547,42SG3@68525,COG2842@1,COG2842@2	NA|NA|NA	S	AAA domain
MF701989_00509	683083.C414_000080047	0.0	1172.9	Epsilonproteobacteria				ko:K07497					ko00000				Epsilonproteobacteria	1MVXV@1224,2YQ42@29547,42PU3@68525,COG2801@1,COG2801@2	NA|NA|NA	L	Integrase core domain
MF701989_00511	683083.C414_000080049	3.5e-99	367.9	Epsilonproteobacteria													Epsilonproteobacteria	1PIRG@1224,2YQJV@29547,42VD6@68525,COG2932@1,COG2932@2	NA|NA|NA	K	Peptidase S24-like
MF701989_00678	553220.CAMGR0001_2079	1.6e-61	243.4	delta/epsilon subdivisions													Epsilonproteobacteria	1R7KH@1224,42UVJ@68525,COG0218@1,COG0218@2,COG3597@1,COG3597@2	NA|NA|NA	D	50S ribosome-binding GTPase
MF701989_00734	192222.Cj0622	0.0	1279.6	Epsilonproteobacteria	hypF			ko:K04656					ko00000				Epsilonproteobacteria	1MVP8@1224,2YM8M@29547,42M3G@68525,COG0068@1,COG0068@2	NA|NA|NA	O	Along with HypE, it catalyzes the synthesis of the CN ligands of the active site iron of NiFe -hydrogenases using carbamoylphosphate as a substrate. It functions as a carbamoyl transferase using carbamoylphosphate as a substrate and transferring the carboxamido moiety in an ATP-dependent reaction to the thiolate of the C-terminal cysteine of HypE yielding a protein-S-carboxamide
MF701989_00771	643473.KB235930_gene4379	3.7e-113	415.6	Nostocales													Epsilonproteobacteria	1GIMT@1117,1HRZ8@1161,COG4529@1,COG4529@2	NA|NA|NA	S	FAD-NAD(P)-binding
MF701989_00772	1121267.JHZL01000004_gene1653	3.6e-120	438.3	Epsilonproteobacteria													Epsilonproteobacteria	1MW6T@1224,2YR2D@29547,43BQ5@68525,COG0477@1,COG2814@2	NA|NA|NA	EGP	Major facilitator Superfamily
MF701989_00773	1548153.LR59_05615	1.3e-28	131.7	Epsilonproteobacteria			5.3.2.6	ko:K01821	ko00362,ko00621,ko00622,ko01100,ko01120,ko01220,map00362,map00621,map00622,map01100,map01120,map01220	M00569	R03966,R05389	RC01040,RC01355	ko00000,ko00001,ko00002,ko01000				Epsilonproteobacteria	1N6WW@1224,2YQ6X@29547,42V9V@68525,COG1942@1,COG1942@2	NA|NA|NA	G	Belongs to the 4-oxalocrotonate tautomerase family
MF701989_00786	192222.Cj0310c	4.3e-47	193.7	Epsilonproteobacteria				ko:K18924		M00712			ko00000,ko00002,ko02000	2.A.7.1.5			Epsilonproteobacteria	1NM5S@1224,2YPSW@29547,42UMP@68525,COG2076@1,COG2076@2	NA|NA|NA	P	resistance protein
MF701989_00816	192222.Cj0339	1.6e-18	98.2	Epsilonproteobacteria				ko:K08173					ko00000,ko02000	2.A.1.6			Epsilonproteobacteria	1MU46@1224,2YTMB@29547,42QW3@68525,COG0477@1,COG0477@2	NA|NA|NA	P	MFS/sugar transport protein
MF701989_00911	306263.Cla_0296	7.2e-87	327.8	Bacteria													Epsilonproteobacteria	COG4783@1,COG4783@2	NA|NA|NA	L	chaperone-mediated protein folding
MF701989_01042	192222.Cj0722c	6.5e-137	493.4	Epsilonproteobacteria	hemK		2.1.1.297	ko:K02493			R10806	RC00003,RC03279	ko00000,ko01000,ko03012				Epsilonproteobacteria	1MXCQ@1224,2YP35@29547,42PKA@68525,COG2890@1,COG2890@2	NA|NA|NA	J	Belongs to the protein N5-glutamine methyltransferase family
MF701989_01043	192222.Cj0721c	4.3e-56	224.2	Epsilonproteobacteria													Epsilonproteobacteria	1P3H2@1224,2FGS9@1,2YPE7@29547,348MQ@2,42SDS@68525	NA|NA|NA	S	membrane
MF701989_01138	192222.Cj0142c	6.1e-122	443.7	Epsilonproteobacteria	znuC			ko:K09817	ko02010,map02010	M00242			ko00000,ko00001,ko00002,ko01000,ko02000	3.A.1.15.3,3.A.1.15.5			Epsilonproteobacteria	1MW47@1224,2YT10@29547,43AE5@68525,COG1121@1,COG1121@2	NA|NA|NA	P	abc transporter atp-binding protein
MF701989_01141	354242.CJJ81176_0174	0.0	1181.8	Epsilonproteobacteria				ko:K07452					ko00000,ko01000,ko02048				Epsilonproteobacteria	1MYQM@1224,2YNP7@29547,42PCZ@68525,COG1401@1,COG1401@2	NA|NA|NA	L	AAA domain (dynein-related subfamily)
MF701989_01223	1121267.JHZL01000010_gene371	2.6e-45	188.7	Epsilonproteobacteria													Epsilonproteobacteria	1Q97T@1224,2AJ0E@1,2YPCH@29547,30TS6@2,42RF5@68525	NA|NA|NA
MF701989_01224	354242.CJJ81176_0092	6.4e-30	137.9	Epsilonproteobacteria													Epsilonproteobacteria	1Q2MY@1224,2AIYB@1,2YQJ4@29547,319G1@2,42VYZ@68525	NA|NA|NA
MF701989_01243	1242969.ATCC51562_774	4e-12	80.5	Epsilonproteobacteria													Epsilonproteobacteria	1NCWB@1224,2YPY2@29547,42U7X@68525,COG1357@1,COG1357@2	NA|NA|NA	S	PFAM Pentapeptide repeats (8 copies)
MF701989_01283	192222.Cj1602	4.3e-156	557.4	Epsilonproteobacteria				ko:K09805					ko00000				Epsilonproteobacteria	1R6W9@1224,2YNTK@29547,42QN3@68525,COG2958@1,COG2958@2	NA|NA|NA	S	protein conserved in bacteria
MF701989_01366	306263.Cla_0299	5.9e-139	500.7	Epsilonproteobacteria													Epsilonproteobacteria	1QAMS@1224,2YMA4@29547,42NWI@68525,COG1216@1,COG1216@2	NA|NA|NA	S	Protein of unknown function (DUF2972)
MF701989_01371	537972.ABQU01000030_gene448	5.5e-42	176.8	Epsilonproteobacteria													Epsilonproteobacteria	1N4YJ@1224,2YPY3@29547,42TG0@68525,COG1917@1,COG1917@2	NA|NA|NA	S	Cupin 2, conserved barrel domain protein
MF701989_01372	376686.Fjoh_0347	5.6e-99	368.6	Flavobacteriia													Epsilonproteobacteria	1HYFV@117743,4PM3W@976,COG1208@1,COG1208@2	NA|NA|NA	JM	Nucleotidyl transferase
MF701989_01375	1121267.JHZL01000008_gene1317	4.4e-166	591.3	Epsilonproteobacteria													Epsilonproteobacteria	1P2A8@1224,2YNMA@29547,42PWQ@68525,COG0561@1,COG0561@2,COG1208@1,COG1208@2	NA|NA|NA	JM	phosphatase activity
MF701989_01377	306263.Cla_0299	1.3e-156	560.1	Epsilonproteobacteria													Epsilonproteobacteria	1QAMS@1224,2YMA4@29547,42NWI@68525,COG1216@1,COG1216@2	NA|NA|NA	S	Protein of unknown function (DUF2972)
MF701989_01428	306264.CUP1674	0.0	2077.0	Epsilonproteobacteria													Epsilonproteobacteria	1N95G@1224,2YMMD@29547,42PXC@68525,COG1404@1,COG1404@2,COG4625@1,COG4625@2	NA|NA|NA	O	serine protease
MF701989_01439	1449345.JHWC01000013_gene835	1.3e-07	63.5	Epsilonproteobacteria													Epsilonproteobacteria	1Q1AN@1224,2YSYH@29547,42T61@68525,COG4625@1,COG4625@2	NA|NA|NA	S	promoter associated poly-G tract could mediate phase variable expression
MF701989_01534	1548153.LR59_01765	9.6e-09	65.9	Epsilonproteobacteria													Epsilonproteobacteria	1Q63K@1224,2AK3P@1,2YSQM@29547,31ATG@2,432BW@68525	NA|NA|NA
MF701989_01545	354242.CJJ81176_0952	2e-191	675.6	Epsilonproteobacteria				ko:K12056					ko00000,ko02044	3.A.7.11.1			Epsilonproteobacteria	1MXCR@1224,2YPC2@29547,42S5X@68525,COG4678@1,COG4678@2	NA|NA|NA	G	TraG-like protein, N-terminal region
MF701989_01547	1121267.JHZL01000044_gene466	1.5e-127	463.0	Epsilonproteobacteria													Epsilonproteobacteria	1PZRK@1224,2AHR9@1,2YP2N@29547,3183K@2,42R13@68525	NA|NA|NA
MF701989_01548	1325130.HFN_1980	1e-120	440.3	Epsilonproteobacteria													Epsilonproteobacteria	1PZRK@1224,2AHR9@1,2YP2N@29547,3183K@2,42R13@68525	NA|NA|NA
MF701989_01550	613026.HRAG_02364	6e-76	290.8	Epsilonproteobacteria													Epsilonproteobacteria	1Q505@1224,2CA10@1,2YRTH@29547,2ZYGV@2,4308X@68525	NA|NA|NA
MF701989_01582	354242.CJJ81176_0025	0.0	1405.6	Epsilonproteobacteria	flgE	GO:0005575,GO:0005623,GO:0009288,GO:0009425,GO:0042995,GO:0043226,GO:0043228,GO:0044422,GO:0044461,GO:0044463,GO:0044464		ko:K02390	ko02040,map02040				ko00000,ko00001,ko02035				Epsilonproteobacteria	1MU5J@1224,2YN81@29547,42NGP@68525,COG1749@1,COG1749@2	NA|NA|NA	N	Flagellar hook protein flgE
MF701989_01584	537970.HCAN_1400	7.1e-168	596.7	delta/epsilon subdivisions													Epsilonproteobacteria	1MXSE@1224,42V4B@68525,COG2391@1,COG2391@2	NA|NA|NA	S	Sulphur transport
MF701989_01637	1408442.JADE01000005_gene1144	0.0	1144.0	Epsilonproteobacteria													Epsilonproteobacteria	1MWUJ@1224,2YRJM@29547,42MI3@68525,COG0286@1,COG0286@2	NA|NA|NA	V	N-6 DNA Methylase
MF701989_01638	306263.Cla_0041	5.2e-176	623.6	Epsilonproteobacteria	pyrC		3.5.2.3	ko:K01465	ko00240,ko01100,map00240,map01100	M00051	R01993	RC00632	ko00000,ko00001,ko00002,ko01000				Epsilonproteobacteria	1MUYP@1224,2YMQ0@29547,42ND2@68525,COG0418@1,COG0418@2	NA|NA|NA	F	Catalyzes the reversible cyclization of carbamoyl aspartate to dihydroorotate
MF701989_01639	683083.C414_000450003	3.3e-30	137.1	Epsilonproteobacteria													Epsilonproteobacteria	1Q304@1224,2BRVZ@1,2YQG4@29547,32KW8@2,42WIP@68525	NA|NA|NA	S	Firmicute plasmid replication protein (RepL)
MF701989_01640	192222.Cj0257	1.1e-51	209.1	Epsilonproteobacteria	dgkA		2.7.1.107	ko:K00901	ko00561,ko00564,ko01100,ko01110,ko04070,ko04072,ko05231,map00561,map00564,map01100,map01110,map04070,map04072,map05231		R02240	RC00002,RC00017	ko00000,ko00001,ko01000				Epsilonproteobacteria	1MZ3Q@1224,2YPSB@29547,42TIU@68525,COG0818@1,COG0818@2	NA|NA|NA	M	Recycling of diacylglycerol produced during the turnover of membrane phospholipid
MF701989_01644	192222.Cj0253	7e-40	169.5	Epsilonproteobacteria													Epsilonproteobacteria	1Q5ZV@1224,2YQ79@29547,42VJ0@68525,COG2921@1,COG2921@2	NA|NA|NA	S	Belongs to the UPF0250 family
MF701989_01743	1121267.JHZL01000046_gene548	2.1e-163	583.6	Epsilonproteobacteria													Epsilonproteobacteria	1Q1X4@1224,2AIPW@1,2YSC0@29547,3196J@2,431C8@68525	NA|NA|NA
MF701989_01744	1121267.JHZL01000044_gene466	3.4e-183	647.9	Epsilonproteobacteria													Epsilonproteobacteria	1PZRK@1224,2AHR9@1,2YP2N@29547,3183K@2,42R13@68525	NA|NA|NA
MF701989_01745	683083.C414_000040089	3.3e-145	521.2	Epsilonproteobacteria													Epsilonproteobacteria	1PST9@1224,2YPJF@29547,42SMI@68525,COG1716@1,COG1716@2	NA|NA|NA	T	conserved protein contains FHA domain
MF701989_01746	1121267.JHZL01000019_gene1247	0.0	2094.3	Epsilonproteobacteria	tssM			ko:K11891	ko02025,ko03070,map02025,map03070	M00334			ko00000,ko00001,ko00002,ko02044	3.A.23.1			Epsilonproteobacteria	1MV3D@1224,2YMDE@29547,42PG2@68525,COG3523@1,COG3523@2	NA|NA|NA	S	A blastn search against coding sequences extracted from AL111168.1, CP000025.1, CP000538.1, CP000768.1, CP000814.1 failed to identify a
MF701989_01748	1121267.JHZL01000019_gene1252	4.1e-136	490.7	Epsilonproteobacteria	tssL			ko:K11892	ko03070,map03070	M00334			ko00000,ko00001,ko00002,ko02044	3.A.23.1			Epsilonproteobacteria	1MU13@1224,2YNRB@29547,42P79@68525,COG3455@1,COG3455@2	NA|NA|NA	S	Type VI secretion system protein DotU
MF701989_01749	1121267.JHZL01000019_gene1253	2.1e-260	904.4	Epsilonproteobacteria	tssK			ko:K11893	ko02025,map02025	M00334			ko00000,ko00001,ko00002,ko02044	3.A.23.1			Epsilonproteobacteria	1MXKE@1224,2YNT1@29547,42MMT@68525,COG3522@1,COG3522@2	NA|NA|NA	S	Type VI secretion
MF6586_01695	354242.CJJ81176_0759	8.7e-298	1028.9	Epsilonproteobacteria													Epsilonproteobacteria	1Q4H2@1224,2BUTW@1,2YR6M@29547,32Q5F@2,42Z6G@68525	NA|NA|NA
MF701989_01750	1121267.JHZL01000019_gene1254	1.7e-73	282.0	Epsilonproteobacteria	tssJ			ko:K11906	ko03070,map03070	M00334			ko00000,ko00001,ko00002,ko02044	3.A.23.1			Epsilonproteobacteria	1Q18M@1224,2AIHF@1,2YPIX@29547,318ZA@2,42T2V@68525	NA|NA|NA	S	Type VI secretion
MF701989_01751	1121267.JHZL01000019_gene1255	9.6e-220	769.2	Epsilonproteobacteria	tssA			ko:K11910		M00334			ko00000,ko00002,ko02044	3.A.23.1			Epsilonproteobacteria	1PZZ4@1224,2YNX8@29547,42RDG@68525,COG3515@1,COG3515@2	NA|NA|NA	S	Type VI secretion, EvfE, EvfF, ImpA, BimE, VC_A0119, VasJ
MF701989_01752	1121267.JHZL01000019_gene1256	1.7e-79	302.0	Epsilonproteobacteria	tssB			ko:K11901	ko02025,map02025	M00334			ko00000,ko00001,ko00002,ko02044	3.A.23.1			Epsilonproteobacteria	1RBNB@1224,2YP5H@29547,42S55@68525,COG3516@1,COG3516@2	NA|NA|NA	S	Type VI secretion
MF701989_01753	1121267.JHZL01000019_gene1257	2.5e-280	970.7	Epsilonproteobacteria	tssC			ko:K11900	ko02025,map02025	M00334			ko00000,ko00001,ko00002,ko02044	3.A.23.1			Epsilonproteobacteria	1MU5C@1224,2YNDF@29547,42M4A@68525,COG3517@1,COG3517@2	NA|NA|NA	S	type VI secretion protein
MF701989_01754	1121267.JHZL01000019_gene1258	1.2e-67	262.3	Epsilonproteobacteria	tssE			ko:K11905		M00334			ko00000,ko00002,ko02044				Epsilonproteobacteria	1QHDC@1224,2AU0X@1,2YPMY@29547,31JKZ@2,42SCG@68525	NA|NA|NA
MF701989_01755	1121267.JHZL01000019_gene1259	0.0	1115.1	Epsilonproteobacteria	vasA			ko:K11896		M00334			ko00000,ko00002,ko02044	3.A.23.1			Epsilonproteobacteria	1MUY4@1224,2YNUC@29547,42PZ8@68525,COG3519@1,COG3519@2	NA|NA|NA	S	Type VI secretion
MF701989_01774	537971.HCCG_02290	8.5e-69	268.5	Bacteria													Epsilonproteobacteria	COG2931@1,COG2931@2	NA|NA|NA	Q	calcium- and calmodulin-responsive adenylate cyclase activity
MF701989_01778	50960.LS81_11830	9.9e-28	129.0	Epsilonproteobacteria													Epsilonproteobacteria	1NGDW@1224,2YT18@29547,42XBQ@68525,COG4461@1,COG4461@2	NA|NA|NA	S	Protein conserved in bacteria
MF701989_01784	1121267.JHZL01000019_gene1265	1.3e-46	194.1	Epsilonproteobacteria													Epsilonproteobacteria	1Q5UB@1224,2AJY4@1,2YSCI@29547,31AM9@2,431UG@68525	NA|NA|NA
MF701989_01785	1121267.JHZL01000019_gene1266	5.1e-127	460.7	Epsilonproteobacteria													Epsilonproteobacteria	1Q6CV@1224,29DQ4@1,2YSHV@29547,300MZ@2,432WG@68525	NA|NA|NA
MF701989_01796	537971.HCCG_02290	2.4e-15	90.5	Bacteria													Epsilonproteobacteria	COG2931@1,COG2931@2	NA|NA|NA	Q	calcium- and calmodulin-responsive adenylate cyclase activity
MF701989_01797	1121267.JHZL01000034_gene1445	4.8e-14	83.6	delta/epsilon subdivisions													Epsilonproteobacteria	1QZCH@1224,43CHQ@68525,COG3675@1,COG3675@2	NA|NA|NA	I	Pfam Lipase (class 3)
MF701989_01798	235279.HH_0257	6.3e-48	197.6	Epsilonproteobacteria													Epsilonproteobacteria	1Q4DW@1224,2AJCG@1,2YRHB@29547,319XU@2,42YZ7@68525	NA|NA|NA
MF701989_01800	1121267.JHZL01000008_gene1330	5.9e-55	220.7	Epsilonproteobacteria													Epsilonproteobacteria	1NSRU@1224,2E8IY@1,2YPXF@29547,332WW@2,42U8F@68525	NA|NA|NA
MF13415_00844	354242.CJJ81176_1318	4.6e-288	996.5	Epsilonproteobacteria	Cj1302												Epsilonproteobacteria	1PNPC@1224,2YN7K@29547,42PPV@68525,COG3882@1,COG3882@2	NA|NA|NA	Q	HAD-superfamily phosphatase subfamily IIIC
MF701989_01802	1121267.JHZL01000034_gene1445	6.1e-35	153.7	delta/epsilon subdivisions													Epsilonproteobacteria	1QZCH@1224,43CHQ@68525,COG3675@1,COG3675@2	NA|NA|NA	I	Pfam Lipase (class 3)
MF701989_01803	1121267.JHZL01000034_gene1448	2.2e-64	252.3	Epsilonproteobacteria													Epsilonproteobacteria	1Q6QT@1224,2AKB4@1,2YSHN@29547,31B1U@2,433KT@68525	NA|NA|NA
MF701989_01804	50960.LS81_08360	1.6e-82	313.5	Bacteria													Epsilonproteobacteria	COG3675@1,COG3675@2	NA|NA|NA	I	Lipase (class 3)
MF701989_01809	1121267.JHZL01000019_gene1269	2.7e-238	830.9	Epsilonproteobacteria													Epsilonproteobacteria	1MU7T@1224,2YSUP@29547,432NK@68525,COG2931@1,COG2931@2	NA|NA|NA	Q	COG2931, RTX toxins and related Ca2 -binding proteins
MF701989_01810	683083.C414_000160021	3.9e-08	62.8	Epsilonproteobacteria				ko:K06919					ko00000				Epsilonproteobacteria	1QV6T@1224,2YMBN@29547,43BNT@68525,COG4643@1,COG4643@2	NA|NA|NA	S	TOPRIM
MF701989_01811	306263.Cla_a035	9.7e-99	366.3	Epsilonproteobacteria													Epsilonproteobacteria	1QT4A@1224,29P1M@1,2YMWP@29547,309ZT@2,42PD1@68525	NA|NA|NA
MF701989_01812	537972.ABQU01000001_gene378	2.5e-33	147.5	Epsilonproteobacteria													Epsilonproteobacteria	1R9SC@1224,2YR6I@29547,42V0U@68525,COG1432@1,COG1432@2	NA|NA|NA	S	NYN domain
MF701989_01815	192222.Cj0628	0.0	1313.1	Bacteria													Epsilonproteobacteria	2DYC5@1,3493S@2	NA|NA|NA	S	Autotransporter beta-domain
MF701989_00130	354242.CJJ81176_1160	9.9e-177	625.9	Epsilonproteobacteria				ko:K13689					ko00000,ko01000,ko01003		GT82		Epsilonproteobacteria	1PEBH@1224,2YRM4@29547,43A3A@68525,COG1083@1,COG1083@2	NA|NA|NA	M	Beta-1,4-N-acetylgalactosaminyltransferase (CgtA)
MF702462_00205	192222.Cj0967	1.8e-63	248.4	Epsilonproteobacteria													Epsilonproteobacteria	1Q4H2@1224,2BUTW@1,2YR6M@29547,32Q5F@2,42Z6G@68525	NA|NA|NA
MF702462_00281	1367491.BN865_06000	4.1e-195	687.2	Epsilonproteobacteria				ko:K13979					ko00000,ko01000				Epsilonproteobacteria	1MUTT@1224,2YMXV@29547,42MY6@68525,COG1064@1,COG1064@2	NA|NA|NA	C	alcohol dehydrogenase
MF702462_00282	306263.Cla_0344	0.0	1331.6	Epsilonproteobacteria	hsdR		3.1.21.3	ko:K01153					ko00000,ko01000,ko02048				Epsilonproteobacteria	1QTS7@1224,2YMST@29547,42MXU@68525,COG4096@1,COG4096@2	NA|NA|NA	L	COGs COG4096 Type I site-specific restriction-modification system R (restriction) subunit and related helicase
MF702462_00292	1367491.BN865_05890c	5.3e-50	203.4	Epsilonproteobacteria	arsR			ko:K03892					ko00000,ko03000				Epsilonproteobacteria	1MZT1@1224,2YPSD@29547,42U0X@68525,COG0640@1,COG0640@2	NA|NA|NA	K	Transcriptional regulator
MF702462_00460	983328.AFGH01000027_gene685	2.6e-116	425.6	Epsilonproteobacteria													Epsilonproteobacteria	1MU23@1224,2YMDW@29547,42N7I@68525,COG0582@1,COG0582@2	NA|NA|NA	L	Belongs to the 'phage' integrase family
MF702462_00463	983328.AFGH01000026_gene528	1.8e-64	253.1	Epsilonproteobacteria													Epsilonproteobacteria	1QZ21@1224,2YTBS@29547,43CE7@68525,COG0305@1,COG0305@2	NA|NA|NA	L	AAA domain
MF702462_00465	1123311.KB904457_gene665	0.0	1097.4	Bacilli													Epsilonproteobacteria	1TPGZ@1239,4HA1J@91061,COG0286@1,COG0286@2	NA|NA|NA	V	type I restriction-modification system
MF702462_00466	1123311.KB904457_gene664	2.6e-208	731.1	Firmicutes													Epsilonproteobacteria	1TRWU@1239,COG1131@1,COG1131@2	NA|NA|NA	V	Anti-codon nuclease
MF702462_00467	537970.HCAN_0528	7.3e-132	477.2	Epsilonproteobacteria													Epsilonproteobacteria	1R42B@1224,2YTNE@29547,42S4D@68525,COG0732@1,COG0732@2	NA|NA|NA	V	Type I restriction modification DNA specificity domain
MF702462_00716	1548153.LR59_12890	8.4e-14	83.6	Epsilonproteobacteria													Epsilonproteobacteria	1Q40W@1224,2BTS0@1,2YQS1@29547,32NZA@2,42Y2R@68525	NA|NA|NA
MF702462_00717	1548153.LR59_12870	2.3e-109	402.1	Epsilonproteobacteria													Epsilonproteobacteria	1NM0M@1224,2YP1K@29547,42QZ7@68525,COG0443@1,COG0443@2	NA|NA|NA	O	Heat shock 70 kDa protein
MF13415_00877	192222.Cj1337	0.0	1135.6	Epsilonproteobacteria	pseE												Epsilonproteobacteria	1R4P0@1224,2YMMI@29547,42NB8@68525,COG2604@1,COG2604@2	NA|NA|NA	S	hmm pf01973
MF702462_00737	50960.LS81_05800	1.2e-31	144.1	Epsilonproteobacteria													Epsilonproteobacteria	1MY18@1224,2YQUD@29547,42U1J@68525,COG3853@1,COG3853@2	NA|NA|NA	P	Toxic anion resistance protein (TelA)
MF702462_00738	613026.HRAG_00499	1.1e-17	97.4	Epsilonproteobacteria				ko:K03924					ko00000,ko01000				Epsilonproteobacteria	1Q631@1224,2YREU@29547,43AA6@68525,COG0714@1,COG0714@2,COG2831@1,COG2831@2	NA|NA|NA	U	AAA domain (dynein-related subfamily)
MF702462_00747	1121267.JHZL01000012_gene316	6.3e-72	277.7	Epsilonproteobacteria													Epsilonproteobacteria	1RAH3@1224,2YMRX@29547,42PRF@68525,COG1639@1,COG1639@2	NA|NA|NA	T	Signal transduction protein
MF702462_00748	537972.ABQU01000083_gene1193	2.6e-34	151.8	Epsilonproteobacteria													Epsilonproteobacteria	1MZU4@1224,2YQF8@29547,42V1M@68525,COG0741@1,COG0741@2	NA|NA|NA	M	Transglycosylase SLT domain
MF702462_00749	1548153.LR59_12095	6.3e-13	80.1	Epsilonproteobacteria													Epsilonproteobacteria	1QH0P@1224,2ATQU@1,2YSIZ@29547,31J9K@2,432ZP@68525	NA|NA|NA
MF702462_00750	1548153.LR59_12100	6.6e-100	372.1	Epsilonproteobacteria													Epsilonproteobacteria	1NEHQ@1224,2YQNJ@29547,42W8G@68525,COG1078@1,COG1078@2	NA|NA|NA	S	Metal dependent phosphohydrolases with conserved 'HD' motif.
MF702462_00751	1548153.LR59_12105	1.2e-183	649.4	Epsilonproteobacteria													Epsilonproteobacteria	1MVGD@1224,2YMB8@29547,42M9J@68525,COG3505@1,COG3505@2	NA|NA|NA	U	TraM recognition site of TraD and TraG
MF702462_00752	306263.Cla_a013	5.7e-39	167.9	Epsilonproteobacteria													Epsilonproteobacteria	1N09A@1224,2YQ52@29547,42UII@68525,COG3617@1,COG3617@2	NA|NA|NA	K	BRO family, N-terminal domain
MF702462_00753	1548153.LR59_12115	1.9e-107	395.6	Epsilonproteobacteria													Epsilonproteobacteria	1QEP1@1224,2AHJ2@1,2YP3E@29547,317WQ@2,42QTQ@68525	NA|NA|NA
MF702462_00754	1449345.JHWC01000014_gene783	2e-31	142.5	Epsilonproteobacteria													Epsilonproteobacteria	1N86G@1224,2YPW9@29547,42TVM@68525,COG3646@1,COG3646@2	NA|NA|NA	S	Phage regulatory protein Rha (Phage_pRha)
MF702462_00755	1548153.LR59_12120	7.6e-25	120.9	Epsilonproteobacteria													Epsilonproteobacteria	1Q2MC@1224,2AIY5@1,2YQH6@29547,319FV@2,42VXY@68525	NA|NA|NA
MF702462_00757	306264.CUPA0005	1e-30	139.8	Epsilonproteobacteria													Epsilonproteobacteria	1PDE1@1224,2A4WS@1,2YQQZ@29547,30TIJ@2,42X1N@68525	NA|NA|NA
MF702462_00758	306264.CUPA0006	6.6e-30	137.1	Epsilonproteobacteria													Epsilonproteobacteria	1PWM0@1224,2YSDK@29547,42WEZ@68525,COG0629@1,COG0629@2	NA|NA|NA	L	Single-strand binding protein family
MF702462_00761	306264.CUPA0009	9.8e-86	323.6	Epsilonproteobacteria													Epsilonproteobacteria	1QWBR@1224,2YMY5@29547,42PWJ@68525,COG3723@1,COG3723@2	NA|NA|NA	L	RecT family
MF702462_00764	306264.CUPA0022	9.9e-108	396.7	Epsilonproteobacteria			3.1.12.1	ko:K07464					ko00000,ko01000,ko02048				Epsilonproteobacteria	1R7HX@1224,2YNJ2@29547,42PAT@68525,COG5377@1,COG5377@2	NA|NA|NA	L	YqaJ viral recombinase family
MF702462_00771	1548153.LR59_01100	1.1e-09	69.3	Epsilonproteobacteria													Epsilonproteobacteria	1Q6NG@1224,2AK9Z@1,2YSTN@29547,31B0G@2,433FG@68525	NA|NA|NA
MF702462_00772	1548153.LR59_01100	2.3e-07	61.6	Epsilonproteobacteria													Epsilonproteobacteria	1Q6NG@1224,2AK9Z@1,2YSTN@29547,31B0G@2,433FG@68525	NA|NA|NA
MF702462_00773	306264.CUPA0017	1.1e-19	102.1	Epsilonproteobacteria													Epsilonproteobacteria	1Q3KZ@1224,2BT2W@1,2YQQC@29547,32N7C@2,42XH2@68525	NA|NA|NA
MF702462_00777	306264.CUPA0025	1.2e-52	212.6	Epsilonproteobacteria													Epsilonproteobacteria	1Q56C@1224,2AJNB@1,2YRY0@29547,31A9Q@2,430N3@68525	NA|NA|NA
MF702462_00783	717772.THIAE_06260	2.4e-74	286.6	Gammaproteobacteria													Epsilonproteobacteria	1R93X@1224,1S0JD@1236,COG4123@1,COG4123@2	NA|NA|NA	S	Domain of unknown function (DUF4942)
MF702462_00784	537972.ABQU01000004_gene266	2.4e-19	102.4	Proteobacteria													Epsilonproteobacteria	1MWWR@1224,28K97@1,2Z9WV@2	NA|NA|NA
MF702462_01051	1121267.JHZL01000010_gene372	5.4e-84	317.0	Epsilonproteobacteria													Epsilonproteobacteria	1QEDD@1224,2AIYB@1,2YNGE@29547,31GPM@2,42QMM@68525	NA|NA|NA
MF702462_01269	354242.CJJ81176_1422	2e-110	405.2	Epsilonproteobacteria			2.7.7.71	ko:K15669	ko00540,map00540		R09772	RC00002	ko00000,ko00001,ko01000				Epsilonproteobacteria	1MUYJ@1224,2YNSH@29547,42PGT@68525,COG1208@1,COG1208@2	NA|NA|NA	JM	Nucleotidyl transferase
MF702462_01272	1367491.BN865_07190	1.1e-71	276.6	Bacteria													Epsilonproteobacteria	COG3347@1,COG3347@2	NA|NA|NA	IQ	Class II Aldolase and Adducin N-terminal domain
MF702462_01274	1367491.BN865_07150	7.2e-69	268.1	Epsilonproteobacteria													Epsilonproteobacteria	1Q1E7@1224,2YPR8@29547,42TDU@68525,COG1216@1,COG1216@2	NA|NA|NA	S	Glycosyl transferase, family 2
MF702462_01570	1367491.BN865_02680c	2.1e-125	456.1	Epsilonproteobacteria				ko:K07452					ko00000,ko01000,ko02048				Epsilonproteobacteria	1MYQM@1224,2YNP7@29547,42PCZ@68525,COG1401@1,COG1401@2	NA|NA|NA	L	AAA domain (dynein-related subfamily)
MF702462_01575	192222.Cj0143c	1.1e-137	496.1	Epsilonproteobacteria	znuA			ko:K02077,ko:K09815	ko02010,map02010	M00242,M00244			ko00000,ko00001,ko00002,ko02000	3.A.1.15,3.A.1.15.3,3.A.1.15.5			Epsilonproteobacteria	1MVW9@1224,2YNB0@29547,42MBX@68525,COG0803@1,COG0803@2	NA|NA|NA	P	periplasmic solute binding protein
MF702462_01635	192222.Cj1442c	5.1e-290	1003.0	Epsilonproteobacteria													Epsilonproteobacteria	1R615@1224,2YNMN@29547,42QGC@68525,COG4092@1,COG4092@2	NA|NA|NA	M	N-terminal domain of galactosyltransferase
MF702462_01636	1367491.BN865_06850c	5.2e-265	920.6	Epsilonproteobacteria													Epsilonproteobacteria	1MU66@1224,2YMXQ@29547,42NYK@68525,COG0463@1,COG0463@2,COG1887@1,COG1887@2	NA|NA|NA	M	CDP-Glycerol:Poly(glycerophosphate) glycerophosphotransferase
MF702462_01637	192222.Cj1422c	4.4e-27	129.0	Epsilonproteobacteria													Epsilonproteobacteria	1QAMS@1224,2YMA4@29547,42NWI@68525,COG1216@1,COG1216@2	NA|NA|NA	S	Protein of unknown function (DUF2972)
MF702462_01640	192222.Cj1330	1.1e-153	549.3	Epsilonproteobacteria	ptmF												Epsilonproteobacteria	1R7HT@1224,2YNFZ@29547,42MT0@68525,COG0673@1,COG0673@2	NA|NA|NA	S	dehydrogenases and related proteins
MF6707_00620	354242.CJJ81176_0882	1.4e-07	60.8	Epsilonproteobacteria			2.8.2.22	ko:K01023					ko00000,ko01000				Epsilonproteobacteria	1R5CV@1224,28MBK@1,2YMMZ@29547,2ZAQ1@2,42PFZ@68525	NA|NA|NA	M	hmm pf05935
MF702462_01693	1548153.LR59_01805	2.7e-74	285.4	Epsilonproteobacteria													Epsilonproteobacteria	1Q2BE@1224,2AIV7@1,2YPYB@29547,319CE@2,42UB9@68525	NA|NA|NA
MF702462_01696	1242969.ATCC51562_774	2.7e-09	71.2	Epsilonproteobacteria													Epsilonproteobacteria	1NCWB@1224,2YPY2@29547,42U7X@68525,COG1357@1,COG1357@2	NA|NA|NA	S	PFAM Pentapeptide repeats (8 copies)
MF702462_01740	354242.CJJ81176_0048	8.7e-159	566.2	Epsilonproteobacteria													Epsilonproteobacteria	1MUPF@1224,2YM8I@29547,42NS5@68525,COG0179@1,COG0179@2	NA|NA|NA	Q	Fumarylacetoacetate (FAA) hydrolase family
MF702462_01756	1548153.LR59_01945	8.6e-78	297.0	Epsilonproteobacteria													Epsilonproteobacteria	1R0TK@1224,29XQ6@1,2YNZJ@29547,30JFU@2,42RC1@68525	NA|NA|NA	S	F plasmid transfer operon protein
MF702462_01757	1548153.LR59_01940	9.2e-68	263.5	Epsilonproteobacteria				ko:K12061					ko00000,ko02044	3.A.7.11.1			Epsilonproteobacteria	1N1MK@1224,2CGUX@1,2YP8S@29547,31QWG@2,42RW4@68525	NA|NA|NA	S	Type-F conjugative transfer system protein TraW
MF702462_01758	1244531.CIG1485E_a0074	5.3e-136	490.7	Epsilonproteobacteria				ko:K12060					ko00000,ko02044	3.A.7.11.1			Epsilonproteobacteria	1MXUA@1224,28HGF@1,2YN1Z@29547,2Z7SA@2,42NY1@68525	NA|NA|NA	S	TraU protein
MF702462_01759	326298.Suden_0955	1.3e-13	83.6	Epsilonproteobacteria													Epsilonproteobacteria	1Q1QE@1224,2BPE8@1,2YS8F@29547,32I6E@2,4319V@68525	NA|NA|NA	K	Helix-turn-helix XRE-family like proteins
MF702462_01760	1548153.LR59_01930	3e-80	305.4	Epsilonproteobacteria													Epsilonproteobacteria	1Q0I6@1224,2AI5C@1,2YPDM@29547,318JK@2,42S54@68525	NA|NA|NA	S	Type-F conjugative transfer system pilin assembly protein
MF702462_01763	1548153.LR59_01920	2.7e-41	174.9	Epsilonproteobacteria													Epsilonproteobacteria	1N55I@1224,2YQJ6@29547,42VTZ@68525,COG1331@1,COG1331@2	NA|NA|NA	O	Highly conserved protein containing a thioredoxin domain
MF702462_01764	888743.HMPREF9141_2586	1.8e-14	87.0	Bacteroidia													Epsilonproteobacteria	2FY25@200643,4NUCZ@976,COG1278@1,COG1278@2	NA|NA|NA	K	Domain of unknown function (DUF3825)
MF702462_01768	827.JFJK01000017_gene17	2.6e-16	91.3	Epsilonproteobacteria													Epsilonproteobacteria	1N2I9@1224,2YQDJ@29547,42W6G@68525,COG3668@1,COG3668@2	NA|NA|NA	S	Plasmid stabilization system
MF702462_01770	354242.CJJ81176_0952	1.8e-191	676.4	Epsilonproteobacteria				ko:K12056					ko00000,ko02044	3.A.7.11.1			Epsilonproteobacteria	1MXCR@1224,2YPC2@29547,42S5X@68525,COG4678@1,COG4678@2	NA|NA|NA	G	TraG-like protein, N-terminal region
MF702462_01774	1244531.CIG1485E_a0005	3.3e-76	292.4	Epsilonproteobacteria													Epsilonproteobacteria	1RF6U@1224,29S3T@1,2YRN0@29547,30D89@2,42RDW@68525	NA|NA|NA
MF702462_01775	1244531.CIG1485E_a0004	1.4e-68	267.3	Epsilonproteobacteria				ko:K12072					ko00000,ko02044	3.A.7.11.1			Epsilonproteobacteria	1MWD0@1224,28MTB@1,2YT8W@29547,2ZB1J@2,43DR8@68525	NA|NA|NA	S	Conjugative relaxosome accessory transposon protein
MF702462_01776	1548153.LR59_01870	3.9e-45	188.0	Epsilonproteobacteria													Epsilonproteobacteria	1NEEQ@1224,2YPSF@29547,42U3Z@68525,COG0681@1,COG0681@2	NA|NA|NA	U	Signal peptidase, peptidase S26
MF702462_01778	1548153.LR59_01850	4.4e-42	177.6	Epsilonproteobacteria													Epsilonproteobacteria	1Q1PP@1224,2BPC2@1,2YQ5G@29547,32I43@2,42U4K@68525	NA|NA|NA
MF702462_01780	1548153.LR59_01840	4.6e-39	168.7	Epsilonproteobacteria													Epsilonproteobacteria	1Q1U4@1224,2AINQ@1,2YQ2D@29547,31956@2,42UDT@68525	NA|NA|NA
MF702462_01782	1244531.CIG1485E_a0107	1.9e-120	439.5	Epsilonproteobacteria				ko:K12065					ko00000,ko02044	3.A.7.11.1			Epsilonproteobacteria	1QUPW@1224,2YR3X@29547,42PRK@68525,COG2433@1,COG2433@2	NA|NA|NA	S	Bacterial conjugation TrbI-like protein
MF702462_01783	1548153.LR59_01825	1.4e-89	336.3	Epsilonproteobacteria													Epsilonproteobacteria	1QT1V@1224,2BDGE@1,2YNNJ@29547,309T6@2,42PCE@68525	NA|NA|NA	S	TraK protein
MF702462_01784	1548153.LR59_01820	1.2e-68	266.2	Epsilonproteobacteria													Epsilonproteobacteria	1R3FZ@1224,2DZK4@1,2YTJ8@29547,32VCU@2,43DK6@68525	NA|NA|NA	S	TraE protein
MF702462_01785	1548153.LR59_01815	6.3e-40	169.9	Epsilonproteobacteria				ko:K12068					ko00000,ko02044	3.A.7.11.1			Epsilonproteobacteria	1Q34A@1224,2AJ2N@1,2YQK1@29547,319KZ@2,42WRF@68525	NA|NA|NA	S	TraL protein
MF702462_01786	1548153.LR59_01810	1e-28	132.5	Epsilonproteobacteria													Epsilonproteobacteria	1Q5D4@1224,2AJR3@1,2YS7Q@29547,31AD3@2,43124@68525	NA|NA|NA
MF702699_00037	1172562.HCN_1050	7.1e-08	64.7	Epsilonproteobacteria													Epsilonproteobacteria	1R35U@1224,29Z33@1,2YSR6@29547,30M0M@2,432JS@68525	NA|NA|NA
MF702699_00038	683083.C414_000020024	2.9e-18	97.4	Epsilonproteobacteria				ko:K03326					ko00000,ko02000	2.A.61.1			Epsilonproteobacteria	1MWBG@1224,2YNED@29547,42Q9E@68525,COG3069@1,COG3069@2	NA|NA|NA	C	C4-dicarboxylate
MF702699_00039	1367491.BN865_06230c	1.5e-84	318.9	Epsilonproteobacteria				ko:K03326					ko00000,ko02000	2.A.61.1			Epsilonproteobacteria	1MWBG@1224,2YNED@29547,42Q9E@68525,COG3069@1,COG3069@2	NA|NA|NA	C	C4-dicarboxylate
MF702699_00120	314282.PCNPT3_05455	1.2e-298	1033.1	Gammaproteobacteria													Epsilonproteobacteria	1RD2U@1224,1S53V@1236,COG0438@1,COG0438@2,COG4641@1,COG4641@2	NA|NA|NA	M	Protein conserved in bacteria
MF702699_00121	637905.SVI_0622	1.6e-09	68.6	Gammaproteobacteria													Epsilonproteobacteria	1NFKR@1224,1SE95@1236,COG1073@1,COG1073@2	NA|NA|NA	S	alpha beta
MF702699_00123	1313301.AUGC01000005_gene261	1e-19	105.9	Bacteroidetes													Epsilonproteobacteria	4NE6P@976,COG0500@1,COG2226@2	NA|NA|NA	Q	Methyltransferase
MF702699_00124	1509403.GW12_27490	4.3e-63	249.2	Gammaproteobacteria													Epsilonproteobacteria	1NJ4U@1224,1T0KR@1236,COG0627@1,COG0627@2	NA|NA|NA	S	Heparinase II/III N-terminus
MF702699_00126	537972.ABQU01000027_gene500	1.1e-74	286.2	Epsilonproteobacteria			5.1.3.13	ko:K01790	ko00521,ko00523,ko01130,map00521,map00523,map01130	M00793	R06514	RC01531	ko00000,ko00001,ko00002,ko01000				Epsilonproteobacteria	1N5YT@1224,2YNQT@29547,42PR2@68525,COG1898@1,COG1898@2	NA|NA|NA	M	dTDP-4-dehydrorhamnose 3,5-epimerase
MF13415_01233	1367491.BN865_04480c	2.3e-92	345.1	Epsilonproteobacteria				ko:K07216					ko00000				Epsilonproteobacteria	1N8CP@1224,2YQG2@29547,42NR3@68525,COG2703@1,COG2703@2	NA|NA|NA	P	Hemerythrin HHE cation binding domain
MF702699_00127	50960.LS81_03675	8.4e-127	460.3	Epsilonproteobacteria			1.1.1.271	ko:K02377	ko00051,ko00520,ko01100,map00051,map00520,map01100		R05692	RC01014	ko00000,ko00001,ko01000				Epsilonproteobacteria	1MUGT@1224,2YRM2@29547,42YI5@68525,COG0451@1,COG0451@2	NA|NA|NA	GM	Catalyzes the two-step NADP-dependent conversion of GDP- 4-dehydro-6-deoxy-D-mannose to GDP-fucose, involving an epimerase and a reductase reaction
MF702699_00128	556267.HWAG_01352	2.2e-194	684.9	Epsilonproteobacteria			1.17.1.1	ko:K12452	ko00520,map00520		R03391,R03392	RC00230	ko00000,ko00001,ko01000				Epsilonproteobacteria	1MUPN@1224,2YMI4@29547,42MA3@68525,COG0399@1,COG0399@2	NA|NA|NA	E	Belongs to the DegT DnrJ EryC1 family
MF702699_00132	354242.CJJ81176_1422	1e-109	402.9	Epsilonproteobacteria			2.7.7.71	ko:K15669	ko00540,map00540		R09772	RC00002	ko00000,ko00001,ko01000				Epsilonproteobacteria	1MUYJ@1224,2YNSH@29547,42PGT@68525,COG1208@1,COG1208@2	NA|NA|NA	JM	Nucleotidyl transferase
MF702699_00133	537972.ABQU01000017_gene635	1.4e-70	273.5	Bacteria													Epsilonproteobacteria	COG1216@1,COG1216@2,COG1874@1,COG1874@2	NA|NA|NA	G	beta-galactosidase activity
MF702699_00134	484022.Fphi_1179	2e-103	382.5	Gammaproteobacteria													Epsilonproteobacteria	1R8HV@1224,1S3XH@1236,COG4641@1,COG4641@2	NA|NA|NA	Q	Glycosyl transferases group 1
MF702699_00135	192222.Cj1414c	0.0	1214.9	Epsilonproteobacteria	kpsC			ko:K07266					ko00000				Epsilonproteobacteria	1MW0T@1224,2YN4A@29547,42PXV@68525,COG3563@1,COG3563@2	NA|NA|NA	M	polysaccharide export protein KPSC
MF702699_00210	192222.Cj1341c	7.6e-213	746.9	Epsilonproteobacteria													Epsilonproteobacteria	1R4P0@1224,2YNAS@29547,42NFM@68525,COG2604@1,COG2604@2	NA|NA|NA	S	Protein of unknown function DUF115
MF702699_00211	354242.CJJ81176_1339	7.1e-205	720.3	Epsilonproteobacteria	flaB	GO:0001539,GO:0005575,GO:0005576,GO:0005623,GO:0006928,GO:0008150,GO:0009288,GO:0009987,GO:0040011,GO:0042995,GO:0043226,GO:0043228,GO:0044464,GO:0048870,GO:0051179,GO:0051674,GO:0071973,GO:0071978,GO:0097588		ko:K02406	ko02020,ko02040,ko04621,ko04626,ko05132,ko05134,map02020,map02040,map04621,map04626,map05132,map05134				ko00000,ko00001,ko02035				Epsilonproteobacteria	1MV1N@1224,2YN00@29547,42MX8@68525,COG1344@1,COG1344@2	NA|NA|NA	N	Flagellin is the subunit protein which polymerizes to form the filaments of bacterial flagella
MF702699_00212	354242.CJJ81176_1338	2e-220	771.9	Epsilonproteobacteria	flaB	GO:0001539,GO:0005575,GO:0005576,GO:0005623,GO:0006928,GO:0008150,GO:0009288,GO:0009987,GO:0040011,GO:0042995,GO:0043226,GO:0043228,GO:0044464,GO:0048870,GO:0051179,GO:0051674,GO:0071973,GO:0071978,GO:0097588		ko:K02406	ko02020,ko02040,ko04621,ko04626,ko05132,ko05134,map02020,map02040,map04621,map04626,map05132,map05134				ko00000,ko00001,ko02035				Epsilonproteobacteria	1MV1N@1224,2YN00@29547,42MX8@68525,COG1344@1,COG1344@2	NA|NA|NA	N	Flagellin is the subunit protein which polymerizes to form the filaments of bacterial flagella
MF702699_00213	354242.CJJ81176_1337	1.4e-270	938.7	Epsilonproteobacteria	pseE												Epsilonproteobacteria	1R4P0@1224,2YMMI@29547,42NB8@68525,COG2604@1,COG2604@2	NA|NA|NA	S	hmm pf01973
MF702699_00214	192222.Cj1318	2.7e-216	758.4	Epsilonproteobacteria	pseE												Epsilonproteobacteria	1R4P0@1224,2YMMI@29547,42NB8@68525,COG2604@1,COG2604@2	NA|NA|NA	S	hmm pf01973
MF702699_00215	192222.Cj1334	1.1e-232	812.8	Epsilonproteobacteria	pseE												Epsilonproteobacteria	1R4P0@1224,2YMMI@29547,42NB8@68525,COG2604@1,COG2604@2	NA|NA|NA	S	hmm pf01973
MF702699_00217	1367491.BN865_08050c	2.3e-125	454.9	Epsilonproteobacteria	ptmB	GO:0000271,GO:0003674,GO:0003824,GO:0005975,GO:0005976,GO:0006629,GO:0008150,GO:0008152,GO:0008610,GO:0008653,GO:0009058,GO:0009059,GO:0009103,GO:0009987,GO:0016051,GO:0016740,GO:0016772,GO:0016779,GO:0033692,GO:0034637,GO:0034645,GO:0043170,GO:0044237,GO:0044238,GO:0044249,GO:0044255,GO:0044260,GO:0044262,GO:0044264,GO:0071704,GO:1901135,GO:1901137,GO:1901576,GO:1903509	2.7.7.82	ko:K18431	ko00520,map00520		R10182	RC00152	ko00000,ko00001,ko01000				Epsilonproteobacteria	1QACI@1224,2YN1C@29547,42P8F@68525,COG1083@1,COG1083@2	NA|NA|NA	M	Cytidylyltransferase
MF702699_00218	1367491.BN865_08060c	2.7e-163	581.3	Epsilonproteobacteria	ptmF												Epsilonproteobacteria	1R7HT@1224,2YNFZ@29547,42MT0@68525,COG0673@1,COG0673@2	NA|NA|NA	S	dehydrogenases and related proteins
MF702699_00220	1367491.BN865_08090c	1.9e-209	734.9	Epsilonproteobacteria	legG	GO:0003674,GO:0003824,GO:0004553,GO:0005975,GO:0008150,GO:0008152,GO:0009058,GO:0016051,GO:0016787,GO:0016798,GO:0044238,GO:0071704,GO:1901576	3.2.1.184	ko:K18429	ko00520,map00520		R10187	RC00005,RC00288	ko00000,ko00001,ko01000				Epsilonproteobacteria	1MWZN@1224,2YMSZ@29547,42N4A@68525,COG0381@1,COG0381@2	NA|NA|NA	M	UDP-N-acetylglucosamine 2-epimerase
MF702699_00222	1367491.BN865_08110c	7e-72	276.6	Epsilonproteobacteria													Epsilonproteobacteria	1QE88@1224,2YPD0@29547,42S4M@68525,COG0500@1,COG0500@2	NA|NA|NA	Q	identified by Glimmer3 with a raw score of
MF702699_00223	1367491.BN865_08110c	2e-45	188.0	Epsilonproteobacteria													Epsilonproteobacteria	1QE88@1224,2YPD0@29547,42S4M@68525,COG0500@1,COG0500@2	NA|NA|NA	Q	identified by Glimmer3 with a raw score of
MF702699_00224	1367491.BN865_08130c	4.3e-61	240.4	Epsilonproteobacteria													Epsilonproteobacteria	1QWU6@1224,2YTAF@29547,43BVI@68525,COG1365@1,COG1365@2	NA|NA|NA
MF702699_00225	192222.Cj1324	2e-101	375.2	Epsilonproteobacteria													Epsilonproteobacteria	1QWU6@1224,2YTAF@29547,43BVI@68525,COG1365@1,COG1365@2	NA|NA|NA
MF702699_00226	1367491.BN865_08150c	1.5e-214	751.9	Epsilonproteobacteria													Epsilonproteobacteria	1MUPN@1224,2YMVU@29547,42MJD@68525,COG0399@1,COG0399@2	NA|NA|NA	E	Belongs to the DegT DnrJ EryC1 family
MF702699_00227	1367491.BN865_08160c	7e-178	629.8	Epsilonproteobacteria													Epsilonproteobacteria	1QUEV@1224,2YMGV@29547,43BNE@68525,COG0451@1,COG0451@2	NA|NA|NA	M	Male sterility protein
MF702699_00228	1367491.BN865_08190c	1.4e-184	652.1	Epsilonproteobacteria	pseI		2.5.1.56,2.5.1.97	ko:K01654,ko:K15898	ko00520,ko01100,map00520,map01100		R01804,R04435,R09841	RC00159	ko00000,ko00001,ko01000				Epsilonproteobacteria	1MWG3@1224,2YMDZ@29547,42ME3@68525,COG2089@1,COG2089@2	NA|NA|NA	M	acid synthase
MF702699_00229	537970.HCAN_0915	9.5e-83	313.2	Epsilonproteobacteria													Epsilonproteobacteria	1RFNX@1224,2YP4H@29547,42RDS@68525,COG0223@1,COG0223@2	NA|NA|NA	J	Formyl transferase
MF702699_00230	1367491.BN865_08230c	3.4e-59	234.6	Epsilonproteobacteria	pseH		2.3.1.202	ko:K15896	ko00520,map00520		R09842	RC00004,RC00166	ko00000,ko00001,ko01000				Epsilonproteobacteria	1NIVC@1224,2YPSY@29547,42U80@68525,COG1670@1,COG1670@2	NA|NA|NA	J	Pseudaminic acid biosynthesis N-acetyl transferase
MF702699_00231	1367491.BN865_08260c	4.6e-138	497.3	Epsilonproteobacteria	pseG		3.6.1.57	ko:K15897	ko00520,map00520		R09834	RC00005,RC00078	ko00000,ko00001,ko01000				Epsilonproteobacteria	1Q330@1224,2YMEH@29547,42P4J@68525,COG3980@1,COG3980@2	NA|NA|NA	M	pseudaminic acid biosynthesis-associated protein PseG
MF702699_00233	192222.Cj1310c	1.7e-213	748.4	Epsilonproteobacteria													Epsilonproteobacteria	1NV4Y@1224,2YN5F@29547,42N7G@68525,COG1506@1,COG1506@2	NA|NA|NA	E	no Hp match. A member of the 617 family of C.j. proteins containing homopolymeric tracts
MF702699_00236	192222.Cj1309c	1.1e-13	81.6	Epsilonproteobacteria													Epsilonproteobacteria	1QWU4@1224,2EB7Q@1,2YNDH@29547,33589@2,42Q7B@68525	NA|NA|NA
MF702699_00249	306263.Cla_1303	7.5e-54	216.5	Epsilonproteobacteria													Epsilonproteobacteria	1RCG6@1224,2YR8R@29547,42ZAV@68525,COG2227@1,COG2227@2	NA|NA|NA	H	Methyltransferase domain
MF702699_00250	306263.Cla_1303	1.4e-60	239.2	Epsilonproteobacteria													Epsilonproteobacteria	1RCG6@1224,2YR8R@29547,42ZAV@68525,COG2227@1,COG2227@2	NA|NA|NA	H	Methyltransferase domain
MF702699_00251	306263.Cla_1302	9.2e-25	119.0	Epsilonproteobacteria	acpP2			ko:K02078					ko00000,ko00001				Epsilonproteobacteria	1Q5SV@1224,2YS9X@29547,431RM@68525,COG0236@1,COG0236@2	NA|NA|NA	IQ	Carrier of the growing fatty acid chain in fatty acid biosynthesis
MF702699_00252	1367491.BN865_08330c	6.6e-126	456.8	Epsilonproteobacteria			2.3.1.81	ko:K00662					ko00000,ko01000,ko01504				Epsilonproteobacteria	1MZ5F@1224,2YNHP@29547,42N21@68525,COG2746@1,COG2746@2	NA|NA|NA	V	Updated (2006) note Literature search identified paper linking product function of Cj1296 Cj1297 Cj1298 to antimicrobial efflux pumps
MF702699_00379	537972.ABQU01000039_gene1744	2.7e-79	302.0	delta/epsilon subdivisions													Epsilonproteobacteria	1QX6B@1224,43BYX@68525,COG2242@1,COG2242@2	NA|NA|NA	H	Methyltransferase FkbM domain
MF702699_00432	354242.CJJ81176_0835	3e-150	538.5	Epsilonproteobacteria													Epsilonproteobacteria	1Q9T8@1224,2A5ZX@1,2YMU5@29547,30US6@2,42N02@68525	NA|NA|NA	S	Annotation was generated automatically without manual curation
MF702699_00549	306263.Cla_0863	4.9e-29	134.8	Epsilonproteobacteria													Epsilonproteobacteria	1N86G@1224,2YPW9@29547,42TVM@68525,COG3646@1,COG3646@2	NA|NA|NA	S	Phage regulatory protein Rha (Phage_pRha)
MF13415_01311	537970.HCAN_0465	5.1e-67	261.2	Epsilonproteobacteria			4.1.1.44	ko:K01607	ko00362,ko01100,ko01120,ko01220,map00362,map01100,map01120,map01220		R03470	RC00938	ko00000,ko00001,ko01000				Epsilonproteobacteria	1PEP4@1224,2YPAX@29547,42RP1@68525,COG0599@1,COG0599@2	NA|NA|NA	S	Carboxymuconolactone decarboxylase
MF702699_00551	870187.Thini_4491	5.4e-09	68.6	Proteobacteria													Epsilonproteobacteria	1P0Q7@1224,2E8F4@1,332TG@2	NA|NA|NA
MF702699_00555	220668.lp_0641	1.5e-07	63.9	Lactobacillaceae													Epsilonproteobacteria	1V0QW@1239,3F47A@33958,4HBS2@91061,COG3723@1,COG3723@2	NA|NA|NA	L	RecT family
MF702699_00557	1470460.X2KRC4_9VIRU	5.9e-108	397.1	dsDNA viruses, no RNA stage													Epsilonproteobacteria	4QAPV@10239,4QV7H@35237	NA|NA|NA	S	DNA binding
MF13415_01312	1367491.BN865_05930c	1.3e-234	818.9	Epsilonproteobacteria			2.1.1.72	ko:K03427					ko00000,ko01000,ko02048				Epsilonproteobacteria	1MW3A@1224,2YNEZ@29547,42P6W@68525,COG0286@1,COG0286@2	NA|NA|NA	L	COGs COG0286 Type I restriction-modification system methyltransferase subunit
MF702699_00568	1408442.JADE01000005_gene1268	2.7e-130	471.9	Epsilonproteobacteria													Epsilonproteobacteria	1PKVP@1224,2YSUA@29547,42RS3@68525,COG1192@1,COG1192@2	NA|NA|NA	D	AAA domain
MF702699_00569	1448857.JFAP01000003_gene1559	5.5e-12	78.2	Epsilonproteobacteria			3.4.21.88	ko:K01356		M00729			ko00000,ko00002,ko01000,ko01002,ko03400				Epsilonproteobacteria	1Q619@1224,2YSVF@29547,4327U@68525,COG1974@1,COG1974@2	NA|NA|NA	K	Peptidase S24-like
MF702699_00577	1111732.AZOD01000009_gene1236	4.7e-08	64.3	Gammaproteobacteria													Epsilonproteobacteria	1N3JB@1224,1SBAK@1236,2CXUI@1,32T2N@2	NA|NA|NA	S	DNA-packaging protein gp3
MF702699_00594	1470460.X2KLT6_9VIRU	2.8e-49	203.0	dsDNA viruses, no RNA stage													Epsilonproteobacteria	4QHKI@10239,4QYR8@35237	NA|NA|NA
MF6707_01458	1470460.X2KRD2_9VIRU	4.6e-79	300.4	dsDNA viruses, no RNA stage													Epsilonproteobacteria	4QEHN@10239,4QVR9@35237	NA|NA|NA
MF702699_00596	683083.C414_000260142	6.8e-32	143.7	Epsilonproteobacteria													Epsilonproteobacteria	1Q2FU@1224,2BQUX@1,2YQEZ@29547,32JRS@2,42VKS@68525	NA|NA|NA
MF702699_00711	192222.Cj0550	3.1e-30	137.5	Epsilonproteobacteria													Epsilonproteobacteria	1Q3GJ@1224,2AJ56@1,2YQTK@29547,319PQ@2,42XAB@68525	NA|NA|NA
MF702699_00712	683083.C414_000080160	1.3e-63	248.8	Epsilonproteobacteria	fliS			ko:K02422	ko02040,map02040				ko00000,ko00001,ko02035				Epsilonproteobacteria	1PSYY@1224,2YP6R@29547,42V8K@68525,COG1516@1,COG1516@2	NA|NA|NA	N	flagellar protein FLIS
MF702699_00839	354242.CJJ81176_1185	4.4e-245	853.6	Epsilonproteobacteria													Epsilonproteobacteria	1NH3V@1224,2BYEY@1,2YNM5@29547,33IGY@2,42M8W@68525	NA|NA|NA	S	Protein of unknown function (DUF3373)
MF702699_00860	683083.C414_000240119	3e-99	368.2	Epsilonproteobacteria				ko:K07270					ko00000		GT25		Epsilonproteobacteria	1PEP3@1224,2YPQ9@29547,42TE1@68525,COG3306@1,COG3306@2	NA|NA|NA	M	Glycosyltransferase family 25 (LPS biosynthesis protein)
MF702699_00861	354242.CJJ81176_1164	2.4e-170	604.7	Epsilonproteobacteria	waaF			ko:K02843	ko00540,ko01100,map00540,map01100	M00080			ko00000,ko00001,ko00002,ko01000,ko01003,ko01005		GT9		Epsilonproteobacteria	1MXA2@1224,2YME1@29547,42NEW@68525,COG0859@1,COG0859@2	NA|NA|NA	M	heptosyltransferase ii
MF702699_00863	192222.Cj1144c	2.2e-85	322.4	Bacteria													Epsilonproteobacteria	COG3774@1,COG3774@2	NA|NA|NA	M	pathogenesis
MF702699_00864	679897.HMU06090	1.2e-89	336.7	Epsilonproteobacteria													Epsilonproteobacteria	1QWU3@1224,2YPRT@29547,42SMA@68525,COG1216@1,COG1216@2	NA|NA|NA	S	Glycosyltransferase like family 2
MF702699_01000	1121267.JHZL01000019_gene1261	2.4e-19	101.7	Epsilonproteobacteria				ko:K11904	ko03070,map03070	M00334			ko00000,ko00001,ko00002,ko02044	3.A.23.1			Epsilonproteobacteria	1MU7Q@1224,2YN67@29547,42Q4M@68525,COG3501@1,COG3501@2	NA|NA|NA	S	protein conserved in bacteria
MF702699_01012	235279.HH_1587	4e-72	277.7	Bacteria													Epsilonproteobacteria	29NMT@1,309JR@2	NA|NA|NA
MF702699_01013	683083.C414_000050004	8.4e-73	280.4	Epsilonproteobacteria													Epsilonproteobacteria	1QBHE@1224,2YN7Y@29547,42PCC@68525,COG2931@1,COG2931@2	NA|NA|NA	Q	calcium- and calmodulin-responsive adenylate cyclase activity
MF702699_01016	425400.LS65_01170	7.6e-34	150.6	Bacteria													Epsilonproteobacteria	COG0666@1,COG0666@2	NA|NA|NA	G	response to abiotic stimulus
MF702699_01017	235279.HH_0213	4.8e-09	67.4	Bacteria													Epsilonproteobacteria	COG0666@1,COG0666@2	NA|NA|NA	G	response to abiotic stimulus
MF702699_01020	1121267.JHZL01000019_gene1261	3e-64	251.1	Epsilonproteobacteria				ko:K11904	ko03070,map03070	M00334			ko00000,ko00001,ko00002,ko02044	3.A.23.1			Epsilonproteobacteria	1MU7Q@1224,2YN67@29547,42Q4M@68525,COG3501@1,COG3501@2	NA|NA|NA	S	protein conserved in bacteria
MF702699_01049	354242.CJJ81176_1572	2.2e-38	164.9	Epsilonproteobacteria				ko:K07308	ko00920,map00920		R09501	RC02555	ko00000,ko00001,ko02000	5.A.3.3			Epsilonproteobacteria	1Q5NA@1224,2YPFH@29547,42T62@68525,COG3302@1,COG3302@2	NA|NA|NA	S	DMSO reductase anchor subunit (DmsC)
MF702699_01394	354242.CJJ81176_0174	4.9e-160	571.2	Epsilonproteobacteria				ko:K07452					ko00000,ko01000,ko02048				Epsilonproteobacteria	1MYQM@1224,2YNP7@29547,42PCZ@68525,COG1401@1,COG1401@2	NA|NA|NA	L	AAA domain (dynein-related subfamily)
MF702699_01476	1121267.JHZL01000010_gene371	3.7e-32	144.8	Epsilonproteobacteria													Epsilonproteobacteria	1Q97T@1224,2AJ0E@1,2YPCH@29547,30TS6@2,42RF5@68525	NA|NA|NA
MF702699_01477	1121267.JHZL01000007_gene798	8.4e-37	161.4	Epsilonproteobacteria													Epsilonproteobacteria	1Q2MY@1224,2AIYB@1,2YQJ4@29547,319G1@2,42VYZ@68525	NA|NA|NA
MF702699_01604	354242.CJJ81176_0288	1.6e-118	432.2	Epsilonproteobacteria													Epsilonproteobacteria	1R80V@1224,2YP4C@29547,42N8T@68525,COG2265@1,COG2265@2	NA|NA|NA	J	Tellurite resistance protein TehB
MF702699_01637	192222.Cj0967	8.2e-34	149.4	Epsilonproteobacteria													Epsilonproteobacteria	1Q4H2@1224,2BUTW@1,2YR6M@29547,32Q5F@2,42Z6G@68525	NA|NA|NA
MF702699_01638	354242.CJJ81176_0529	1.9e-12	77.8	Epsilonproteobacteria													Epsilonproteobacteria	1MXIP@1224,2YQSP@29547,42WVY@68525,COG3210@1,COG3210@2	NA|NA|NA	U	haemagglutination activity domain
MF702699_01690	613026.HRAG_00867	3.8e-23	114.0	Bacteria													Epsilonproteobacteria	COG3041@1,COG3041@2	NA|NA|NA	S	endonuclease activity
MF702699_01698	1121267.JHZL01000044_gene466	2.4e-196	691.4	Epsilonproteobacteria													Epsilonproteobacteria	1PZRK@1224,2AHR9@1,2YP2N@29547,3183K@2,42R13@68525	NA|NA|NA
MF702699_01776	354242.CJJ81176_0752	3.9e-19	100.1	Epsilonproteobacteria													Epsilonproteobacteria	1MYH0@1224,2YNBK@29547,42QJN@68525,COG1524@1,COG1524@2	NA|NA|NA	S	type I phosphodiesterase nucleotide pyrophosphatase
MF702699_01785	537971.HCCG_02290	3.3e-12	80.1	Bacteria													Epsilonproteobacteria	COG2931@1,COG2931@2	NA|NA|NA	Q	calcium- and calmodulin-responsive adenylate cyclase activity
MF702699_01786	1121267.JHZL01000034_gene1445	2.1e-14	85.1	delta/epsilon subdivisions													Epsilonproteobacteria	1QZCH@1224,43CHQ@68525,COG3675@1,COG3675@2	NA|NA|NA	I	Pfam Lipase (class 3)
MF702699_01787	1121267.JHZL01000028_gene1882	1.5e-95	357.1	Epsilonproteobacteria													Epsilonproteobacteria	1R16J@1224,2YRBV@29547,42YYH@68525,COG3675@1,COG3675@2	NA|NA|NA	I	Protein of unknown function (DUF2974)
MF13415_01416	354242.CJJ81176_1350	2.5e-186	657.9	Epsilonproteobacteria	pldA		3.1.1.32,3.1.1.4	ko:K01058	ko00564,ko00565,ko00590,ko00591,ko00592,ko01100,ko01110,map00564,map00565,map00590,map00591,map00592,map01100,map01110		R01315,R01316,R01317,R02053,R02054,R04034,R07064,R07379,R07387,R07859,R07860	RC00020,RC00037,RC00041,RC00094	ko00000,ko00001,ko01000				Epsilonproteobacteria	1PC8I@1224,2YNMK@29547,42R3P@68525,COG2829@1,COG2829@2	NA|NA|NA	M	phospholipase
MF702699_01789	1172562.HCN_1416	1.1e-52	213.4	Bacteria													Epsilonproteobacteria	COG3675@1,COG3675@2	NA|NA|NA	I	Lipase (class 3)
MF702699_01790	1134474.O59_000403	4.4e-42	177.9	Gammaproteobacteria													Epsilonproteobacteria	1MZJD@1224,1SA7C@1236,COG3772@1,COG3772@2	NA|NA|NA	G	Phage lysozyme
MF702699_01795	683083.C414_000080047	0.0	1189.1	Epsilonproteobacteria				ko:K07497					ko00000				Epsilonproteobacteria	1MVXV@1224,2YQ42@29547,42PU3@68525,COG2801@1,COG2801@2	NA|NA|NA	L	Integrase core domain
MF702699_01803	1006972.H6SU64_9CAUD	5.3e-13	80.9	dsDNA viruses, no RNA stage													Epsilonproteobacteria	4QAXV@10239,4QV7S@35237	NA|NA|NA	S	YopX protein
MF702699_01847	1449345.JHWC01000006_gene957	3.4e-90	339.3	Epsilonproteobacteria													Epsilonproteobacteria	1MY98@1224,2YT7X@29547,42RFH@68525,COG4928@1,COG4928@2	NA|NA|NA	S	KAP family P-loop domain
MF703045_00235	431943.CKL_1904	4.7e-08	64.3	Clostridiaceae													Epsilonproteobacteria	1VKPB@1239,24VKR@186801,2EGZP@1,33ART@2,36P8M@31979	NA|NA|NA	S	YopX protein
MF703045_00244	306263.Cla_a006	5.6e-76	291.2	Epsilonproteobacteria													Epsilonproteobacteria	1Q5NK@1224,2A0P1@1,2YS74@29547,30NTA@2,431II@68525	NA|NA|NA
MF703045_00249	683083.C414_000080028	6e-223	780.0	delta/epsilon subdivisions													Epsilonproteobacteria	1MWNS@1224,42U52@68525,COG4383@1,COG4383@2	NA|NA|NA	S	Protein of unknown function (DUF935)
MF703045_00274	683083.C414_000080000	0.0	1120.9	Epsilonproteobacteria													Epsilonproteobacteria	1NFKU@1224,2YNNF@29547,42NUQ@68525,COG5283@1,COG5283@2	NA|NA|NA	S	Tail tape measure protein, TP901 family
MF703045_00297	192222.Cj1341c	0.0	1102.8	Epsilonproteobacteria													Epsilonproteobacteria	1R4P0@1224,2YNAS@29547,42NFM@68525,COG2604@1,COG2604@2	NA|NA|NA	S	Protein of unknown function DUF115
MF703045_00555	354242.CJJ81176_0835	6.7e-110	403.7	Epsilonproteobacteria													Epsilonproteobacteria	1Q9T8@1224,2A5ZX@1,2YMU5@29547,30US6@2,42N02@68525	NA|NA|NA	S	Annotation was generated automatically without manual curation
MF703045_00959	354242.CJJ81176_1467	8.8e-111	406.4	Epsilonproteobacteria	ctsD			ko:K02453	ko03070,ko05111,map03070,map05111	M00331			ko00000,ko00001,ko00002,ko02044	3.A.15			Epsilonproteobacteria	1MVNC@1224,2YN49@29547,43BJ2@68525,COG1450@1,COG1450@2	NA|NA|NA	NU	Type II and III secretion system protein
MF703045_00979	683083.C414_000390015	4.3e-88	330.9	Epsilonproteobacteria													Epsilonproteobacteria	1R1GY@1224,2YRHZ@29547,42VSI@68525,COG1216@1,COG1216@2	NA|NA|NA	S	Glycosyl transferase, family 2
MF703045_01154	683083.C414_000430035	2.1e-165	589.3	Epsilonproteobacteria			2.1.1.72	ko:K07316					ko00000,ko01000,ko02048				Epsilonproteobacteria	1MX9M@1224,2YMSI@29547,42Q2X@68525,COG2189@1,COG2189@2	NA|NA|NA	L	COG2189 adenine specific DNA methylase Mod
MF703045_01155	683083.C414_000430034	0.0	1606.7	Epsilonproteobacteria			3.1.21.5	ko:K01156					ko00000,ko01000,ko02048				Epsilonproteobacteria	1MVQ0@1224,2YNCV@29547,42PCS@68525,COG3587@1,COG3587@2	NA|NA|NA	L	type III restriction enzyme
MF703045_01245	354242.CJJ81176_0751	2.5e-20	104.4	Epsilonproteobacteria													Epsilonproteobacteria	1N0B0@1224,2YNFV@29547,42Q5S@68525,COG4222@1,COG4222@2	NA|NA|NA	S	Esterase-like activity of phytase
MF703045_01247	622312.ROSEINA2194_01746	1.5e-67	261.9	Clostridia													Epsilonproteobacteria	1TQGV@1239,24ARS@186801,2CET6@1,2Z92J@2	NA|NA|NA	S	Psort location Cytoplasmic, score
MF703045_01248	354242.CJJ81176_0751	1.4e-60	238.8	Epsilonproteobacteria													Epsilonproteobacteria	1N0B0@1224,2YNFV@29547,42Q5S@68525,COG4222@1,COG4222@2	NA|NA|NA	S	Esterase-like activity of phytase
MF703045_01656	1442598.JABW01000024_gene1554	8.3e-11	75.1	Proteobacteria													Epsilonproteobacteria	1R25H@1224,COG1196@1,COG1196@2	NA|NA|NA	D	nuclear chromosome segregation
MF703045_01665	192222.Cj0620	8.2e-114	416.4	Epsilonproteobacteria				ko:K07043					ko00000				Epsilonproteobacteria	1MXZU@1224,2YTNX@29547,42QYE@68525,COG1451@1,COG1451@2	NA|NA|NA	S	Protein of unknown function DUF45
MF703045_01736	1008453.HMPREF9957_1350	1.9e-59	235.0	Streptococcus mitis													Epsilonproteobacteria	1VF36@1239,2TPRI@28037,4HPYI@91061,COG4687@1,COG4687@2	NA|NA|NA	S	Domain of unknown function (DUF956)
MF703045_01737	170187.SP_0922	1.7e-20	104.4	Streptococcus pneumoniae													Epsilonproteobacteria	1TRMU@1239,1WUIP@1313,4HCTJ@91061,COG0388@1,COG0388@2	NA|NA|NA	S	Carbon-nitrogen hydrolase
MF702462_00566	306264.CUP0667	5.2e-80	305.4	Epsilonproteobacteria													Epsilonproteobacteria	1QV6I@1224,2YPH2@29547,42SDT@68525,COG1216@1,COG1216@2	NA|NA|NA	S	Glycosyl transferase, family 2
MF716_00671	1357400.HMPREF2086_00339	3.4e-151	542.3	Proteobacteria													Epsilonproteobacteria	1PRHR@1224,COG4694@1,COG4694@2	NA|NA|NA	S	Protein conserved in bacteria
MF716_01064	192222.Cj1340c	0.0	1123.6	Epsilonproteobacteria													Epsilonproteobacteria	1R4P0@1224,2YNAS@29547,42NFM@68525,COG2604@1,COG2604@2	NA|NA|NA	S	Protein of unknown function DUF115
MF716_01066	192222.Cj1338c	2.8e-238	831.2	Epsilonproteobacteria	flaB	GO:0001539,GO:0005575,GO:0005576,GO:0005623,GO:0006928,GO:0008150,GO:0009288,GO:0009987,GO:0040011,GO:0042995,GO:0043226,GO:0043228,GO:0044464,GO:0048870,GO:0051179,GO:0051674,GO:0071973,GO:0071978,GO:0097588		ko:K02406	ko02020,ko02040,ko04621,ko04626,ko05132,ko05134,map02020,map02040,map04621,map04626,map05132,map05134				ko00000,ko00001,ko02035				Epsilonproteobacteria	1MV1N@1224,2YN00@29547,42MX8@68525,COG1344@1,COG1344@2	NA|NA|NA	N	Flagellin is the subunit protein which polymerizes to form the filaments of bacterial flagella
MF716_01109	425400.LS65_03225	4.4e-30	138.3	Epsilonproteobacteria													Epsilonproteobacteria	1RF1E@1224,2DNYB@1,2YS7E@29547,32ZS8@2,43DQ7@68525	NA|NA|NA	S	RloB-like protein
MF716_01110	425400.LS65_03220	3.9e-107	395.2	Epsilonproteobacteria													Epsilonproteobacteria	1MVU0@1224,2YRAG@29547,42ZAA@68525,COG1106@1,COG1106@2	NA|NA|NA	S	AAA domain, putative AbiEii toxin, Type IV TA system
MF716_01330	1367491.BN865_04170	1.8e-106	393.3	Epsilonproteobacteria													Epsilonproteobacteria	1NCWB@1224,2YPY2@29547,42U7X@68525,COG1357@1,COG1357@2	NA|NA|NA	S	PFAM Pentapeptide repeats (8 copies)
MF716_01334	192222.Cj0035c	1.6e-200	705.3	Epsilonproteobacteria				ko:K07552					ko00000,ko02000	2.A.1.2			Epsilonproteobacteria	1MW19@1224,2YN7X@29547,42KZ4@68525,COG0477@1,COG2814@2	NA|NA|NA	EGP	Major facilitator Superfamily
MF716_01775	1121267.JHZL01000010_gene374	6.8e-12	76.3	Epsilonproteobacteria													Epsilonproteobacteria	1Q5UN@1224,2A0SZ@1,2YSCA@29547,30NXM@2,431UX@68525	NA|NA|NA
MF716_01776	537971.HCCG_01361	5.3e-25	122.1	Epsilonproteobacteria													Epsilonproteobacteria	1PR6Y@1224,2YR00@29547,43ABI@68525,COG5527@1,COG5527@2	NA|NA|NA	L	Initiator Replication protein
MF752758_01096	745718.JADT01000015_gene2884	2.3e-09	69.7	Flavobacteriia													Epsilonproteobacteria	1HXTI@117743,4NEF6@976,COG1718@1,COG1718@2	NA|NA|NA	DT	aminotransferase class I and II
MF752758_01737	683083.C414_000060001	2.1e-67	261.5	Epsilonproteobacteria													Epsilonproteobacteria	1P3TT@1224,2YQHW@29547,42VW7@68525,COG1848@1,COG1848@2	NA|NA|NA	S	PIN domain
MF752758_01738	983328.AFGH01000044_gene1774	4.2e-47	195.3	Epsilonproteobacteria													Epsilonproteobacteria	1Q1JH@1224,2BP2P@1,2YPVB@29547,32HT9@2,42TV2@68525	NA|NA|NA
MF752758_01750	354242.CJJ81176_pVir0023	1.6e-44	185.3	Epsilonproteobacteria													Epsilonproteobacteria	1Q6GC@1224,29DWT@1,2YSG9@29547,300UP@2,43339@68525	NA|NA|NA
MF752758_01801	537972.ABQU01000094_gene1087	1.9e-89	335.9	Epsilonproteobacteria													Epsilonproteobacteria	1N2T2@1224,2CIMF@1,2YNQG@29547,32UGF@2,42WS5@68525	NA|NA|NA	S	TrbM
MF8134_01641	683083.C414_000160020	9.2e-40	169.1	Epsilonproteobacteria													Epsilonproteobacteria	1Q3SU@1224,2AJ7A@1,2YQUQ@29547,319S3@2,42XSA@68525	NA|NA|NA
MF8134_01642	683083.C414_000160021	1.3e-189	669.1	Epsilonproteobacteria				ko:K06919					ko00000				Epsilonproteobacteria	1QV6T@1224,2YMBN@29547,43BNT@68525,COG4643@1,COG4643@2	NA|NA|NA	S	TOPRIM
MF8134_01643	306263.Cla_a035	2e-96	358.6	Epsilonproteobacteria													Epsilonproteobacteria	1QT4A@1224,29P1M@1,2YMWP@29547,309ZT@2,42PD1@68525	NA|NA|NA
MF8134_01644	683083.C414_000160023	8.3e-100	369.8	Epsilonproteobacteria													Epsilonproteobacteria	1Q5FC@1224,2AJS4@1,2YS6V@29547,31AED@2,4315P@68525	NA|NA|NA
MF8134_01646	683083.C414_000160025	5.4e-90	337.0	Epsilonproteobacteria													Epsilonproteobacteria	1Q5HV@1224,2AJT1@1,2YS8R@29547,31AFG@2,431A4@68525	NA|NA|NA
MF8134_01647	683083.C414_000160026	7.8e-255	885.9	Epsilonproteobacteria													Epsilonproteobacteria	1MVHF@1224,2YNXA@29547,42R02@68525,COG3843@1,COG3843@2	NA|NA|NA	U	relaxase
MF8134_01649	556267.HWAG_01588	0.0	3328.9	Epsilonproteobacteria													Epsilonproteobacteria	1PGZG@1224,2YMPU@29547,42NYW@68525,COG0553@1,COG0553@2,COG0827@1,COG0827@2,COG4646@1,COG4646@2	NA|NA|NA	L	COG0827 Adenine-specific DNA methylase
MF8134_01652	449673.BACSTE_02200	2.8e-12	77.8	Bacteroidaceae													Epsilonproteobacteria	2A8NJ@1,2FYNT@200643,30XR3@2,4AUEG@815,4PB8W@976	NA|NA|NA
MF8134_01655	354242.CJJ81176_pVir0023	2.3e-48	198.0	Epsilonproteobacteria													Epsilonproteobacteria	1Q6GC@1224,29DWT@1,2YSG9@29547,300UP@2,43339@68525	NA|NA|NA
MF8134_01658	683083.C414_000160033	0.0	1330.9	Epsilonproteobacteria			5.99.1.2	ko:K03169					ko00000,ko01000,ko03032				Epsilonproteobacteria	1MUFZ@1224,2YNQ3@29547,42NQG@68525,COG0550@1,COG0550@2	NA|NA|NA	L	Bacterial DNA topoisomeraes I ATP-binding domain
MF8134_01659	683083.C414_000160034	1.5e-101	375.6	Epsilonproteobacteria													Epsilonproteobacteria	1Q4P0@1224,2AJFB@1,2YRPF@29547,31A1K@2,42ZJ3@68525	NA|NA|NA
MF8134_01660	683083.C414_000160035	6.9e-139	500.0	Epsilonproteobacteria													Epsilonproteobacteria	1Q3FX@1224,2BSU4@1,2YQZU@29547,32MXK@2,42X9B@68525	NA|NA|NA
MF8134_01661	683083.C414_000160036	5.1e-147	526.9	Epsilonproteobacteria													Epsilonproteobacteria	1N2T2@1224,2CIMF@1,2YPNC@29547,32UGF@2,42WS5@68525	NA|NA|NA	S	TrbM
MF8134_01662	683083.C414_000160037	2.9e-70	271.2	Epsilonproteobacteria													Epsilonproteobacteria	1Q1QT@1224,2BPFF@1,2YQ3F@29547,32I7N@2,42U72@68525	NA|NA|NA	S	Cag pathogenicity island protein Cag12
MF8134_01664	683083.C414_000160000	9.4e-186	656.0	Epsilonproteobacteria				ko:K03196	ko03070,ko05120,map03070,map05120	M00333,M00564			ko00000,ko00001,ko00002,ko02044	3.A.7			Epsilonproteobacteria	1QUJ6@1224,2YN60@29547,43BJE@68525,COG0630@1,COG0630@2	NA|NA|NA	NU	COG0630 Type IV secretory pathway, VirB11 components, and related ATPases involved in archaeal flagella biosynthesis
MF8134_01665	683083.C414_000160001	3.8e-194	684.1	Epsilonproteobacteria				ko:K03195	ko03070,map03070	M00333			ko00000,ko00001,ko00002,ko02044	3.A.7			Epsilonproteobacteria	1MXVX@1224,2YN83@29547,42MRP@68525,COG2948@1,COG2948@2	NA|NA|NA	U	Bacterial conjugation TrbI-like protein
MF8134_01669	683083.C414_000160005	1.8e-136	492.3	Epsilonproteobacteria				ko:K03201	ko03070,map03070	M00333			ko00000,ko00001,ko00002,ko02044	3.A.7			Epsilonproteobacteria	1P5RF@1224,2YPJC@29547,42SHH@68525,COG3704@1,COG3704@2	NA|NA|NA	U	TrbL/VirB6 plasmid conjugal transfer protein
MF8134_01683	983328.AFGH01000043_gene1779	1.4e-16	92.0	Epsilonproteobacteria													Epsilonproteobacteria	1Q3J1@1224,2BSZB@1,2YQW2@29547,32N38@2,42XDZ@68525	NA|NA|NA
MF8134_01684	983328.AFGH01000043_gene1780	9.2e-89	333.2	Epsilonproteobacteria	fic			ko:K04095					ko00000,ko03036				Epsilonproteobacteria	1R8IJ@1224,2YPDN@29547,42R3V@68525,COG2184@1,COG2184@2	NA|NA|NA	D	Fic/DOC family
MF6671_01612	192222.Cj0247c	6.7e-88	330.1	Epsilonproteobacteria													Epsilonproteobacteria	1MVUZ@1224,2YM9R@29547,42MYH@68525,COG3287@1,COG3287@2	NA|NA|NA	NT	FIST N domain
MF8134_01693	537972.ABQU01000096_gene1111	4.3e-54	217.2	Epsilonproteobacteria													Epsilonproteobacteria	1NK7M@1224,2C092@1,2YQ91@29547,31AZX@2,42VU6@68525	NA|NA|NA
MF8134_01695	537972.ABQU01000096_gene1114	6.4e-56	224.6	Epsilonproteobacteria													Epsilonproteobacteria	1Q1JH@1224,2BP2P@1,2YPVB@29547,32HT9@2,42TV2@68525	NA|NA|NA
MF8134_01696	537972.ABQU01000096_gene1115	2.7e-70	271.2	Epsilonproteobacteria													Epsilonproteobacteria	1P3TT@1224,2YQHW@29547,42VW7@68525,COG1848@1,COG1848@2	NA|NA|NA	S	PIN domain
MF8134_01701	537972.ABQU01000094_gene1087	5.6e-86	323.9	Epsilonproteobacteria													Epsilonproteobacteria	1N2T2@1224,2CIMF@1,2YNQG@29547,32UGF@2,42WS5@68525	NA|NA|NA	S	TrbM
MF8134_01703	683083.C414_000160006	4.5e-148	530.8	Epsilonproteobacteria				ko:K03200	ko03070,map03070	M00333			ko00000,ko00001,ko00002,ko02044	3.A.7			Epsilonproteobacteria	1R6MA@1224,2YPY4@29547,42UC0@68525,COG5314@1,COG5314@2	NA|NA|NA	U	Type IV secretion system proteins
MF8134_01705	683083.C414_000160008	8.7e-72	276.2	Epsilonproteobacteria				ko:K03111	ko03030,ko03430,ko03440,map03030,map03430,map03440				ko00000,ko00001,ko03029,ko03032,ko03400				Epsilonproteobacteria	1QJD6@1224,2YP55@29547,42S92@68525,COG0629@1,COG0629@2	NA|NA|NA	L	Single-strand binding protein family
MF8134_01706	683083.C414_000160009	3.6e-117	427.6	Epsilonproteobacteria													Epsilonproteobacteria	1Q2CS@1224,2AIVM@1,2YQBJ@29547,319CY@2,42VFH@68525	NA|NA|NA
MF8134_01707	683083.C414_000160010	4.2e-98	364.0	Epsilonproteobacteria													Epsilonproteobacteria	1PSTP@1224,2YRWJ@29547,4302I@68525,COG3646@1,COG3646@2	NA|NA|NA	S	Phage regulatory protein Rha (Phage_pRha)
MF8134_01710	683083.C414_000160013	3e-56	224.2	Epsilonproteobacteria													Epsilonproteobacteria	1Q1KB@1224,2BP5C@1,2YPXI@29547,32HW8@2,42TWG@68525	NA|NA|NA
MF8134_01711	683083.C414_000160014	1.4e-36	159.1	Epsilonproteobacteria													Epsilonproteobacteria	1Q532@1224,2YS3N@29547,430FE@68525,COG3309@1,COG3309@2	NA|NA|NA	S	Virulence-associated protein D
MF8134_01712	683083.C414_000160015	6.6e-97	360.1	Epsilonproteobacteria													Epsilonproteobacteria	1RIV6@1224,2YPYR@29547,42UK1@68525,COG1961@1,COG1961@2	NA|NA|NA	L	Resolvase, N terminal domain
MF8134_01713	683083.C414_000160016	0.0	1134.0	Epsilonproteobacteria													Epsilonproteobacteria	1Q67J@1224,2YQXF@29547,42X17@68525,COG0305@1,COG0305@2	NA|NA|NA	L	AAA domain
MF8134_01714	683083.C414_000160017	4.8e-28	129.8	Epsilonproteobacteria													Epsilonproteobacteria	1Q5KH@1224,2YSD8@29547,431EZ@68525,COG1724@1,COG1724@2	NA|NA|NA	N	HicA toxin of bacterial toxin-antitoxin,
MF8134_01715	683083.C414_000160018	7.1e-30	136.0	Epsilonproteobacteria													Epsilonproteobacteria	1QSXW@1224,2YQQY@29547,42X4E@68525,COG1598@1,COG1598@2	NA|NA|NA	S	HicB_like antitoxin of bacterial toxin-antitoxin system
MF9408_00114	192222.Cj0620	6.9e-113	413.3	Epsilonproteobacteria				ko:K07043					ko00000				Epsilonproteobacteria	1MXZU@1224,2YTNX@29547,42QYE@68525,COG1451@1,COG1451@2	NA|NA|NA	S	Protein of unknown function DUF45
MF9408_00122	306264.CUP1577	2.1e-188	665.6	Epsilonproteobacteria			2.1.1.72	ko:K07316					ko00000,ko01000,ko02048				Epsilonproteobacteria	1MX9M@1224,2YTP9@29547,42S5A@68525,COG2189@1,COG2189@2	NA|NA|NA	L	Type III restriction/modification enzyme methylation subunit
MF9408_00123	306264.CUP1578	0.0	1221.1	Epsilonproteobacteria	res_1		3.1.21.5	ko:K01156					ko00000,ko01000,ko02048				Epsilonproteobacteria	1MWD2@1224,2YMXK@29547,42MV5@68525,COG3421@1,COG3421@2	NA|NA|NA	L	Type III restriction enzyme, res subunit
MF9408_00231	354242.CJJ81176_0758	5.9e-71	273.5	Epsilonproteobacteria													Epsilonproteobacteria	1Q4H2@1224,2BUTW@1,2YR6M@29547,32Q5F@2,42Z6G@68525	NA|NA|NA
MF9408_00310	306263.Cla_0299	3.5e-109	402.5	Epsilonproteobacteria													Epsilonproteobacteria	1QAMS@1224,2YMA4@29547,42NWI@68525,COG1216@1,COG1216@2	NA|NA|NA	S	Protein of unknown function (DUF2972)
MF9408_00311	306263.Cla_0317	1.2e-59	236.1	Epsilonproteobacteria	cysC		2.7.1.25	ko:K00860	ko00230,ko00920,ko01100,ko01120,map00230,map00920,map01100,map01120	M00176	R00509,R04928	RC00002,RC00078	ko00000,ko00001,ko00002,ko01000				Epsilonproteobacteria	1N2Z8@1224,2YPI8@29547,43B1A@68525,COG0529@1,COG0529@2	NA|NA|NA	P	Adenylylsulphate kinase
MF9408_00313	1548153.LR59_08265	3.5e-100	372.5	Epsilonproteobacteria													Epsilonproteobacteria	1QV6I@1224,2YPH2@29547,42SDT@68525,COG1216@1,COG1216@2	NA|NA|NA	S	Glycosyl transferase, family 2
MF9408_00315	1289135.A966_10732	3.9e-09	67.8	Bacteria													Epsilonproteobacteria	COG4122@1,COG4122@2	NA|NA|NA	E	O-methyltransferase activity
MF9408_00316	526224.Bmur_0702	2.9e-27	129.8	Spirochaetes													Epsilonproteobacteria	2J6QB@203691,COG1442@1,COG1442@2	NA|NA|NA	M	PFAM glycosyl transferase family 8
MF9408_00317	1235793.C809_02002	2.9e-71	277.3	unclassified Lachnospiraceae													Epsilonproteobacteria	1V1F3@1239,25C06@186801,27U1V@186928,COG1442@1,COG1442@2	NA|NA|NA	M	Glycosyl transferase family 8
MF9408_00322	192222.Cj1138	8.2e-103	380.9	Epsilonproteobacteria													Epsilonproteobacteria	1N8QE@1224,2YPF8@29547,42SKS@68525,COG0463@1,COG0463@2	NA|NA|NA	M	Involved in cell wall biogenesis
MF9408_00323	192222.Cj1434c	6.2e-79	301.2	Epsilonproteobacteria													Epsilonproteobacteria	1QV6M@1224,2YNR4@29547,42UVZ@68525,COG1216@1,COG1216@2	NA|NA|NA	S	TupA-like ATPgrasp
MF9408_00324	192222.Cj1442c	7.4e-297	1025.8	Epsilonproteobacteria													Epsilonproteobacteria	1R615@1224,2YNMN@29547,42QGC@68525,COG4092@1,COG4092@2	NA|NA|NA	M	N-terminal domain of galactosyltransferase
MF9408_00329	192222.Cj1448c	5.2e-131	473.8	Epsilonproteobacteria	kpsM			ko:K09688	ko02010,map02010	M00249			ko00000,ko00001,ko00002,ko02000	3.A.1.101			Epsilonproteobacteria	1MUTE@1224,2YN1I@29547,42NXC@68525,COG1682@1,COG1682@2	NA|NA|NA	GM	permease protein
MF9408_00537	1367491.BN865_10620	2.4e-165	588.2	Epsilonproteobacteria													Epsilonproteobacteria	1PBKU@1224,2YR5W@29547,42VSM@68525,COG1082@1,COG1082@2	NA|NA|NA	G	Xylose isomerase-like TIM barrel
MF9408_00538	1367491.BN865_10610	1e-221	775.8	Epsilonproteobacteria													Epsilonproteobacteria	1MXUC@1224,2YQRM@29547,42UZP@68525,COG2271@1,COG2271@2	NA|NA|NA	G	Major Facilitator Superfamily
MF9408_00553	192222.Cj1084c	1.9e-130	471.9	Epsilonproteobacteria				ko:K06923					ko00000				Epsilonproteobacteria	1MVMX@1224,2YN50@29547,42M13@68525,COG2607@1,COG2607@2	NA|NA|NA	S	Protein of unknown function (DUF815)
MF9408_00606	1548151.LS70_05800	6.2e-36	157.1	Epsilonproteobacteria													Epsilonproteobacteria	1RDA2@1224,2YT05@29547,43C3T@68525,COG1898@1,COG1898@2	NA|NA|NA	M	WxcM-like, C-terminal
MF13415_01604	354242.CJJ81176_0813	2.1e-157	561.6	Epsilonproteobacteria				ko:K06921					ko00000				Epsilonproteobacteria	1PMVJ@1224,2YNZF@29547,42PCP@68525,COG1672@1,COG1672@2	NA|NA|NA	S	PFAM Archaea bacterial proteins of
MF9408_00610	537970.HCAN_0202	7.2e-35	154.8	Bacteria													Epsilonproteobacteria	COG0463@1,COG0463@2	NA|NA|NA	M	Glycosyl transferase, family 2
MF9408_00707	354242.CJJ81176_0815	7.3e-93	347.1	Epsilonproteobacteria													Epsilonproteobacteria	1Q9T8@1224,2A5ZX@1,2YMU5@29547,30US6@2,42N02@68525	NA|NA|NA	S	Annotation was generated automatically without manual curation
MF13415_01157	354242.CJJ81176_0952	6.9e-182	643.3	Epsilonproteobacteria				ko:K12056					ko00000,ko02044	3.A.7.11.1			Epsilonproteobacteria	1MXCR@1224,2YPC2@29547,42S5X@68525,COG4678@1,COG4678@2	NA|NA|NA	G	TraG-like protein, N-terminal region
MF9408_01102	192222.Cj0295	1.9e-48	198.7	Bacteria													Epsilonproteobacteria	COG0454@1,COG0454@2	NA|NA|NA	K	-acetyltransferase
MF9408_01103	192222.Cj0299	1.9e-85	322.4	Epsilonproteobacteria			3.5.2.6	ko:K17838,ko:K19210,ko:K22333,ko:K22334	ko01501,map01501		R06363	RC01499	br01600,ko00000,ko00001,ko01000,ko01504				Epsilonproteobacteria	1NWXE@1224,2YNVP@29547,42QWH@68525,COG2602@1,COG2602@2	NA|NA|NA	V	Penicillin binding protein transpeptidase domain
MF9408_01105	1123373.ATXI01000011_gene1083	2.1e-19	102.4	Bacteria													Epsilonproteobacteria	2EAPM@1,334S1@2	NA|NA|NA
MF9408_01106	367737.Abu_0599	3.6e-16	90.5	Epsilonproteobacteria													Epsilonproteobacteria	1Q3FI@1224,2YQQ6@29547,42X8N@68525,COG1396@1,COG1396@2	NA|NA|NA	K	sequence-specific DNA binding
MF9408_01370	306264.CUP1190	3.8e-96	357.8	Proteobacteria													Epsilonproteobacteria	1N4YU@1224,COG0500@1,COG2226@2	NA|NA|NA	Q	Methyltransferase domain
MF9408_01475	354242.CJJ81176_0174	3.4e-153	548.5	Epsilonproteobacteria				ko:K07452					ko00000,ko01000,ko02048				Epsilonproteobacteria	1MYQM@1224,2YNP7@29547,42PCZ@68525,COG1401@1,COG1401@2	NA|NA|NA	L	AAA domain (dynein-related subfamily)
MF9408_01640	306264.CUP1189	1.6e-12	78.6	Proteobacteria													Epsilonproteobacteria	1N4YU@1224,COG0500@1,COG2226@2	NA|NA|NA	Q	Methyltransferase domain
MF9408_01641	306264.CUP1186	6.3e-86	324.3	Epsilonproteobacteria													Epsilonproteobacteria	1RG1R@1224,2YQT7@29547,42WP5@68525,COG2348@1,COG2348@2	NA|NA|NA	V	Attaches a formyl group to the free amino group of methionyl-tRNA(fMet). The formyl group appears to play a dual role in the initiator identity of N-formylmethionyl-tRNA by promoting its recognition by IF2 and preventing the misappropriation of this tRNA by the elongation apparatus
MF9408_01645	192222.Cj1330	2.7e-155	554.7	Epsilonproteobacteria	ptmF												Epsilonproteobacteria	1R7HT@1224,2YNFZ@29547,42MT0@68525,COG0673@1,COG0673@2	NA|NA|NA	S	dehydrogenases and related proteins
MF9408_01648	192222.Cj1339c	3.5e-220	771.2	Epsilonproteobacteria	flaB	GO:0001539,GO:0005575,GO:0005576,GO:0005623,GO:0006928,GO:0008150,GO:0009288,GO:0009987,GO:0040011,GO:0042995,GO:0043226,GO:0043228,GO:0044464,GO:0048870,GO:0051179,GO:0051674,GO:0071973,GO:0071978,GO:0097588		ko:K02406	ko02020,ko02040,ko04621,ko04626,ko05132,ko05134,map02020,map02040,map04621,map04626,map05132,map05134				ko00000,ko00001,ko02035				Epsilonproteobacteria	1MV1N@1224,2YN00@29547,42MX8@68525,COG1344@1,COG1344@2	NA|NA|NA	N	Flagellin is the subunit protein which polymerizes to form the filaments of bacterial flagella
MF9408_01649	192222.Cj1338c	2.3e-235	821.6	Epsilonproteobacteria	flaB	GO:0001539,GO:0005575,GO:0005576,GO:0005623,GO:0006928,GO:0008150,GO:0009288,GO:0009987,GO:0040011,GO:0042995,GO:0043226,GO:0043228,GO:0044464,GO:0048870,GO:0051179,GO:0051674,GO:0071973,GO:0071978,GO:0097588		ko:K02406	ko02020,ko02040,ko04621,ko04626,ko05132,ko05134,map02020,map02040,map04621,map04626,map05132,map05134				ko00000,ko00001,ko02035				Epsilonproteobacteria	1MV1N@1224,2YN00@29547,42MX8@68525,COG1344@1,COG1344@2	NA|NA|NA	N	Flagellin is the subunit protein which polymerizes to form the filaments of bacterial flagella
MF6586_00241	1055815.AYYA01000032_gene396	3.2e-09	69.3	Gammaproteobacteria													Epsilonproteobacteria	1RAG2@1224,1S2V5@1236,COG4103@1,COG4103@2	NA|NA|NA	S	Tellurite resistance protein TerB
MF6586_00295	192222.Cj0617	2.2e-113	414.8	Epsilonproteobacteria													Epsilonproteobacteria	1NV4Y@1224,2YN6P@29547,42Q8X@68525,COG1506@1,COG1506@2	NA|NA|NA	E	no Hp match. A member of the 617 family of C.j. proteins containing homopolymeric tracts
MF6586_00498	354242.CJJ81176_1327	4.9e-87	327.4	Epsilonproteobacteria													Epsilonproteobacteria	1NV4Y@1224,2YN5F@29547,42N7G@68525,COG1506@1,COG1506@2	NA|NA|NA	E	no Hp match. A member of the 617 family of C.j. proteins containing homopolymeric tracts
MF6586_00671	354242.CJJ81176_1075	0.0	1248.8	Epsilonproteobacteria													Epsilonproteobacteria	1MVCM@1224,2YMVW@29547,42Q3N@68525,COG1368@1,COG1368@2	NA|NA|NA	M	Sulfatase
MF6586_00752	354242.CJJ81176_1152	1.4e-281	974.9	Epsilonproteobacteria													Epsilonproteobacteria	1QU2Q@1224,2YN4Y@29547,43BK5@68525,COG1215@1,COG1215@2,COG1216@1,COG1216@2	NA|NA|NA	M	glycosyl transferase
MF6586_00783	192222.Cj1170c	1.2e-237	828.9	Epsilonproteobacteria													Epsilonproteobacteria	1NH3V@1224,2BYEY@1,2YNM5@29547,33IGY@2,42M8W@68525	NA|NA|NA	S	Protein of unknown function (DUF3373)
MF6586_00996	192222.Cj1585c	0.0	1802.7	Epsilonproteobacteria	dld			ko:K18930					ko00000				Epsilonproteobacteria	1MU6Y@1224,2YN4K@29547,42M5I@68525,COG0247@1,COG0247@2,COG0277@1,COG0277@2,COG1150@1,COG1150@2	NA|NA|NA	C	D-lactate dehydrogenase
MF6586_01591	354242.CJJ81176_0751	4.1e-253	880.2	Epsilonproteobacteria													Epsilonproteobacteria	1N0B0@1224,2YNFV@29547,42Q5S@68525,COG4222@1,COG4222@2	NA|NA|NA	S	Esterase-like activity of phytase
MF6586_01611	192222.Cj0058	1.5e-106	392.1	Epsilonproteobacteria				ko:K06992					ko00000				Epsilonproteobacteria	1R9HR@1224,2YPI0@29547,42SSR@68525,COG3271@1,COG3271@2	NA|NA|NA	S	Peptidase C39 family
MF6707_01678	192222.Cj1325	6.7e-46	189.5	Epsilonproteobacteria													Epsilonproteobacteria	1QE88@1224,2YPD0@29547,42S4M@68525,COG0500@1,COG0500@2	NA|NA|NA	Q	identified by Glimmer3 with a raw score of
MF6707_01747	192222.Cj0628	0.0	1080.5	Bacteria													Epsilonproteobacteria	2DYC5@1,3493S@2	NA|NA|NA	S	Autotransporter beta-domain
MF6707_01749	192222.Cj1341c	3.4e-42	177.2	Epsilonproteobacteria													Epsilonproteobacteria	1R4P0@1224,2YNAS@29547,42NFM@68525,COG2604@1,COG2604@2	NA|NA|NA	S	Protein of unknown function DUF115
MF701751_01690	306263.Cla_a013	2.4e-58	231.9	Epsilonproteobacteria													Epsilonproteobacteria	1N09A@1224,2YQ52@29547,42UII@68525,COG3617@1,COG3617@2	NA|NA|NA	K	BRO family, N-terminal domain
MF701989_00472	1470460.X2KLT6_9VIRU	1.8e-51	209.9	dsDNA viruses, no RNA stage													Epsilonproteobacteria	4QHKI@10239,4QYR8@35237	NA|NA|NA
MF701989_00473	683083.C414_000080006	5.1e-60	236.9	Epsilonproteobacteria													Epsilonproteobacteria	1NMSX@1224,2C4D9@1,2YQB1@29547,33FB1@2,42W0V@68525	NA|NA|NA	S	Protein of unknown function (DUF1353)
MF13415_00048	683083.C414_000070001	1.8e-105	388.7	Epsilonproteobacteria													Epsilonproteobacteria	1RIP6@1224,2YP8P@29547,42RJG@68525,COG2932@1,COG2932@2	NA|NA|NA	K	phage repressor
MF13415_01199	354242.CJJ81176_0068	0.0	2177.9	Epsilonproteobacteria													Epsilonproteobacteria	1MVG5@1224,2YN2S@29547,42PJ2@68525,COG0827@1,COG0827@2,COG1002@1,COG1002@2	NA|NA|NA	LV	TaqI-like C-terminal specificity domain
MF13415_00167	354242.CJJ81176_0593	7.2e-80	303.1	Epsilonproteobacteria													Epsilonproteobacteria	1Q6T8@1224,2C81V@1,2YSG4@29547,301EY@2,433RV@68525	NA|NA|NA
MF13415_00472	537970.HCAN_0203	1.7e-100	372.9	Epsilonproteobacteria				ko:K20444					ko00000,ko01000,ko01005,ko02000	4.D.1.3	GT2,GT4		Epsilonproteobacteria	1MZSD@1224,2YNN5@29547,42Q1D@68525,COG1216@1,COG1216@2	NA|NA|NA	M	Glycosyltransferase like family 2
MF13415_00475	1325130.HFN_0183	6.4e-73	281.2	Epsilonproteobacteria													Epsilonproteobacteria	1Q4SH@1224,2YRQD@29547,42ZSD@68525,COG1083@1,COG1083@2	NA|NA|NA	M	Beta-1,4-N-acetylgalactosaminyltransferase (CgtA)
MF13415_00492	354242.CJJ81176_1746	1.2e-91	342.4	Proteobacteria													Epsilonproteobacteria	1RI0Q@1224,COG5472@1,COG5472@2	NA|NA|NA	S	Small integral membrane protein
MF13415_00542	354242.CJJ81176_0019	2.2e-119	434.9	Epsilonproteobacteria													Epsilonproteobacteria	1Q1DE@1224,2AIJ2@1,2YPP4@29547,31915@2,42TC9@68525	NA|NA|NA
MF13415_00841	192222.Cj1299	1.2e-32	145.2	Epsilonproteobacteria	acpP2			ko:K02078					ko00000,ko00001				Epsilonproteobacteria	1Q5SV@1224,2YS9X@29547,431RM@68525,COG0236@1,COG0236@2	NA|NA|NA	IQ	Carrier of the growing fatty acid chain in fatty acid biosynthesis
MF13415_00843	192222.Cj1301	1.2e-73	282.3	Proteobacteria													Epsilonproteobacteria	1N9AQ@1224,COG0346@1,COG0346@2	NA|NA|NA	E	Glyoxalase/Bleomycin resistance protein/Dioxygenase superfamily
MF13415_01299	192222.Cj0140	1.3e-243	848.6	Epsilonproteobacteria	mcrC			ko:K19147					ko00000,ko02048				Epsilonproteobacteria	1MW1B@1224,2YNIJ@29547,42Q9Z@68525,COG4268@1,COG4268@2	NA|NA|NA	V	McrBC 5-methylcytosine restriction system component
MF13415_00846	192222.Cj1304	8.6e-31	139.0	Epsilonproteobacteria	acpP3												Epsilonproteobacteria	1P9FW@1224,2YQZZ@29547,33JU1@2,42X4K@68525,COG0236@1	NA|NA|NA	IQ	fatty acid biosynthetic process
MF13415_00847	192222.Cj1306c	7e-207	726.5	Epsilonproteobacteria													Epsilonproteobacteria	1NV4Y@1224,2YN5F@29547,42N7G@68525,COG1506@1,COG1506@2	NA|NA|NA	E	no Hp match. A member of the 617 family of C.j. proteins containing homopolymeric tracts
MF13415_00860	354242.CJJ81176_1331	2.3e-136	491.5	Epsilonproteobacteria	hisF2			ko:K02500	ko00340,ko01100,ko01110,ko01230,map00340,map01100,map01110,map01230	M00026	R04558	RC00010,RC01190,RC01943	ko00000,ko00001,ko00002,ko01000				Epsilonproteobacteria	1MUS0@1224,2YPNI@29547,42NDY@68525,COG0107@1,COG0107@2	NA|NA|NA	E	IGPS catalyzes the conversion of PRFAR and glutamine to IGP, AICAR and glutamate. The HisF subunit catalyzes the cyclization activity that produces IGP and AICAR from PRFAR using the ammonia provided by the HisH subunit
MF13415_01307	1367491.BN865_05890c	1.1e-47	195.7	Epsilonproteobacteria	arsR			ko:K03892					ko00000,ko03000				Epsilonproteobacteria	1MZT1@1224,2YPSD@29547,42U0X@68525,COG0640@1,COG0640@2	NA|NA|NA	K	Transcriptional regulator
MF6448_00203	354242.CJJ81176_1341	1.2e-100	372.5	Epsilonproteobacteria													Epsilonproteobacteria	1NV4Y@1224,2YN6P@29547,42Q8X@68525,COG1506@1,COG1506@2	NA|NA|NA	E	no Hp match. A member of the 617 family of C.j. proteins containing homopolymeric tracts
MF13415_01040	354242.CJJ81176_0835	3.3e-100	371.3	Epsilonproteobacteria													Epsilonproteobacteria	1Q9T8@1224,2A5ZX@1,2YMU5@29547,30US6@2,42N02@68525	NA|NA|NA	S	Annotation was generated automatically without manual curation
MF6586_01612	192222.Cj0057	1.5e-36	158.3	Epsilonproteobacteria													Epsilonproteobacteria	1Q98N@1224,29FAA@1,2YNPK@29547,3027Y@2,42P73@68525	NA|NA|NA
MF13415_01214	354242.CJJ81176_0085	6.8e-51	206.5	Epsilonproteobacteria				ko:K03319					ko00000	2.A.47			Epsilonproteobacteria	1MUSA@1224,2YN37@29547,42NGE@68525,COG0471@1,COG0471@2	NA|NA|NA	P	COG0471 Di- and tricarboxylate
MF701751_01706	192222.Cj1305c	1.4e-115	422.2	Epsilonproteobacteria													Epsilonproteobacteria	1NV4Y@1224,2YN5F@29547,42N7G@68525,COG1506@1,COG1506@2	NA|NA|NA	E	no Hp match. A member of the 617 family of C.j. proteins containing homopolymeric tracts
MF13415_00294	354242.CJJ81176_0529	1.7e-102	380.2	Epsilonproteobacteria													Epsilonproteobacteria	1MXIP@1224,2YQSP@29547,42WVY@68525,COG3210@1,COG3210@2	NA|NA|NA	U	haemagglutination activity domain
MF13415_01402	1121267.JHZL01000008_gene1317	2.6e-166	592.0	Epsilonproteobacteria													Epsilonproteobacteria	1P2A8@1224,2YNMA@29547,42PWQ@68525,COG0561@1,COG0561@2,COG1208@1,COG1208@2	NA|NA|NA	JM	phosphatase activity
MF13415_01407	192222.Cj1342c	1.9e-228	798.1	Epsilonproteobacteria													Epsilonproteobacteria	1NV4Y@1224,2YN6P@29547,42Q8X@68525,COG1506@1,COG1506@2	NA|NA|NA	E	no Hp match. A member of the 617 family of C.j. proteins containing homopolymeric tracts
MF13415_01478	683083.C414_000390015	7.8e-51	208.4	Epsilonproteobacteria													Epsilonproteobacteria	1R1GY@1224,2YRHZ@29547,42VSI@68525,COG1216@1,COG1216@2	NA|NA|NA	S	Glycosyl transferase, family 2
MF13415_00856	192222.Cj1310c	3.7e-108	397.5	Epsilonproteobacteria													Epsilonproteobacteria	1NV4Y@1224,2YN5F@29547,42N7G@68525,COG1506@1,COG1506@2	NA|NA|NA	E	no Hp match. A member of the 617 family of C.j. proteins containing homopolymeric tracts
MF13415_01503	192222.Cj0258	8e-38	162.5	Epsilonproteobacteria													Epsilonproteobacteria	1Q304@1224,2BRVZ@1,2YQG4@29547,32KW8@2,42WIP@68525	NA|NA|NA	S	Firmicute plasmid replication protein (RepL)
MF13415_01508	354242.CJJ81176_0280	5.8e-42	176.4	Epsilonproteobacteria													Epsilonproteobacteria	1Q5ZV@1224,2YQ79@29547,42VJ0@68525,COG2921@1,COG2921@2	NA|NA|NA	S	Belongs to the UPF0250 family
MF13415_01660	354242.CJJ81176_0835	1.7e-26	125.2	Epsilonproteobacteria													Epsilonproteobacteria	1Q9T8@1224,2A5ZX@1,2YMU5@29547,30US6@2,42N02@68525	NA|NA|NA	S	Annotation was generated automatically without manual curation
MF13415_01689	354242.CJJ81176_0780	2.8e-20	103.6	Epsilonproteobacteria			3.1.21.3	ko:K01153					ko00000,ko01000,ko02048				Epsilonproteobacteria	1MU96@1224,2YMGE@29547,42MDY@68525,COG0610@1,COG0610@2	NA|NA|NA	L	COG0610 Type I site-specific restriction-modification system R (restriction) subunit and related
MF6448_00208	1367491.BN865_08030c	1.2e-216	759.6	Epsilonproteobacteria	pseE												Epsilonproteobacteria	1R4P0@1224,2YMMI@29547,42NB8@68525,COG2604@1,COG2604@2	NA|NA|NA	S	hmm pf01973
MF6448_00216	354242.CJJ81176_0776	0.0	1224.2	Epsilonproteobacteria			2.1.1.72	ko:K03427					ko00000,ko01000,ko02048				Epsilonproteobacteria	1MW3A@1224,2YMM6@29547,42MUF@68525,COG0286@1,COG0286@2	NA|NA|NA	V	type I restriction-modification system
MF6448_00662	354242.CJJ81176_1572	4.2e-158	563.9	Epsilonproteobacteria				ko:K07308	ko00920,map00920		R09501	RC02555	ko00000,ko00001,ko02000	5.A.3.3			Epsilonproteobacteria	1Q5NA@1224,2YPFH@29547,42T62@68525,COG3302@1,COG3302@2	NA|NA|NA	S	DMSO reductase anchor subunit (DmsC)
MF13415_01310	683083.C414_000020003	7e-66	256.5	Epsilonproteobacteria													Epsilonproteobacteria	1RH1V@1224,2YPR3@29547,42SSF@68525,COG1917@1,COG1917@2	NA|NA|NA	S	Cupin domain
MF13415_00873	192222.Cj1333	0.0	1100.1	Epsilonproteobacteria	pseE												Epsilonproteobacteria	1R4P0@1224,2YMMI@29547,42NB8@68525,COG2604@1,COG2604@2	NA|NA|NA	S	hmm pf01973
MF6448_01557	192222.Cj0628	2e-196	691.8	Bacteria													Epsilonproteobacteria	2DYC5@1,3493S@2	NA|NA|NA	S	Autotransporter beta-domain
MF6448_01593	1367491.BN865_04130	1.2e-12	80.9	Epsilonproteobacteria													Epsilonproteobacteria	1NCWB@1224,2YPY2@29547,42U7X@68525,COG1357@1,COG1357@2	NA|NA|NA	S	PFAM Pentapeptide repeats (8 copies)
MF6586_00793	192222.Cj0753c	4.6e-83	314.3	Epsilonproteobacteria				ko:K03832					ko00000,ko02000	2.C.1.1			Epsilonproteobacteria	1NDQZ@1224,2YP2X@29547,42VIY@68525,COG0810@1,COG0810@2	NA|NA|NA	M	Interacts with outer membrane receptor proteins that carry out high-affinity binding and energy dependent uptake into the periplasmic space of specific substrates. It could act to transduce energy from the cytoplasmic membrane to specific energy- requiring processes in the outer membrane, resulting in the release into the periplasm of ligands bound by these outer membrane proteins
MF6586_01262	192222.Cj1456c	1.6e-31	141.4	Epsilonproteobacteria													Epsilonproteobacteria	1Q6PM@1224,2BVZI@1,2YSSQ@29547,2ZZD7@2,433IC@68525	NA|NA|NA
MF6586_01458	1367491.BN865_02000c	5.6e-07	60.5	Epsilonproteobacteria				ko:K12684					ko00000,ko01000,ko02000,ko02044	1.B.12.4			Epsilonproteobacteria	1QIU6@1224,2YN7H@29547,42QDA@68525,COG3468@1,COG3468@2	NA|NA|NA	MU	Immunoglobulin A1 protease
MF6586_01489	192222.Cj0178	5.2e-22	109.4	Epsilonproteobacteria				ko:K16087					ko00000,ko02000	1.B.14.2			Epsilonproteobacteria	1MWH0@1224,2YNIQ@29547,42MRI@68525,COG1629@1,COG1629@2,COG4206@1,COG4206@2	NA|NA|NA	P	TonB dependent receptor
MF6586_01590	354242.CJJ81176_0750	4.5e-166	590.5	Epsilonproteobacteria				ko:K02055	ko02024,map02024	M00193			ko00000,ko00001,ko00002,ko02000	3.A.1.11			Epsilonproteobacteria	1Q13Q@1224,2YNG8@29547,42NKP@68525,COG1840@1,COG1840@2	NA|NA|NA	P	Bacterial extracellular solute-binding protein
MF6586_01592	354242.CJJ81176_0752	4.1e-155	553.9	Epsilonproteobacteria													Epsilonproteobacteria	1MYH0@1224,2YNBK@29547,42QJN@68525,COG1524@1,COG1524@2	NA|NA|NA	S	type I phosphodiesterase nucleotide pyrophosphatase
MF6586_01634	413404.Rmag_0896	1.1e-92	347.1	Bacteria													Epsilonproteobacteria	COG2227@1,COG2227@2	NA|NA|NA	H	3-demethylubiquinone-9 3-O-methyltransferase activity
MF6586_01635	1121267.JHZL01000008_gene1316	2.4e-85	322.0	Epsilonproteobacteria													Epsilonproteobacteria	1RDR2@1224,2YP11@29547,42R0Y@68525,COG1209@1,COG1209@2	NA|NA|NA	M	Catalyzes the formation of dTDP-glucose, from dTTP and glucose 1-phosphate, as well as its pyrophosphorolysis
MF6586_01641	306263.Cla_0305	1.1e-17	95.1	Epsilonproteobacteria													Epsilonproteobacteria	1QUB4@1224,2YMJ9@29547,42PBA@68525,COG1209@1,COG1209@2	NA|NA|NA	M	Nucleotidyl transferase
MF6707_00363	192222.Cj0628	2.1e-83	315.1	Bacteria													Epsilonproteobacteria	2DYC5@1,3493S@2	NA|NA|NA	S	Autotransporter beta-domain
MF6707_00619	354242.CJJ81176_0882	1.6e-37	162.2	Epsilonproteobacteria			2.8.2.22	ko:K01023					ko00000,ko01000				Epsilonproteobacteria	1R5CV@1224,28MBK@1,2YMMZ@29547,2ZAQ1@2,42PFZ@68525	NA|NA|NA	M	hmm pf05935
MF6707_01141	192222.Cj1426c	1.4e-161	575.5	Epsilonproteobacteria													Epsilonproteobacteria	1RDD4@1224,2YP4N@29547,42RV1@68525,COG0030@1,COG0030@2	NA|NA|NA	J	Methyltransferase FkbM domain
MF6448_00254	354242.CJJ81176_0815	4.1e-205	720.7	Epsilonproteobacteria													Epsilonproteobacteria	1Q9T8@1224,2A5ZX@1,2YMU5@29547,30US6@2,42N02@68525	NA|NA|NA	S	Annotation was generated automatically without manual curation
MF6707_01425	192222.Cj0122	6e-123	446.8	Epsilonproteobacteria													Epsilonproteobacteria	1QEDD@1224,2AIYB@1,2YNGE@29547,31GPM@2,42QMM@68525	NA|NA|NA
MF6707_01460	683083.C414_000260145	2.4e-57	228.0	Epsilonproteobacteria													Epsilonproteobacteria	1NMSX@1224,2C4D9@1,2YQB1@29547,33FB1@2,42W0V@68525	NA|NA|NA	S	Protein of unknown function (DUF1353)
MF6707_01675	1548153.LR59_09770	4.2e-10	70.9	Epsilonproteobacteria													Epsilonproteobacteria	1Q9BD@1224,2YS0S@29547,434AD@68525,COG1250@1,COG1250@2	NA|NA|NA	I	3-hydroxyacyl-CoA dehydrogenase
MF6707_01677	192222.Cj1324	3.1e-225	787.3	Epsilonproteobacteria													Epsilonproteobacteria	1QWU6@1224,2YTAF@29547,43BVI@68525,COG1365@1,COG1365@2	NA|NA|NA
MF701989_00497	683083.C414_000080035	6e-45	186.4	Epsilonproteobacteria													Epsilonproteobacteria	1QTK5@1224,2BTMB@1,2YSR2@29547,32NU1@2,433AN@68525	NA|NA|NA
MF701989_00504	683083.C414_000080042	1.5e-75	288.9	Epsilonproteobacteria													Epsilonproteobacteria	1NA29@1224,2YP7Z@29547,42RKC@68525,COG4396@1,COG4396@2	NA|NA|NA	S	Bacteriophage Mu Gam like protein
MF701989_00604	192222.Cj0487	3.1e-128	464.5	Bacteria													Epsilonproteobacteria	COG3618@1,COG3618@2	NA|NA|NA	H	amidohydrolase
MF701989_01491	306263.Cla_1530	4.8e-71	275.8	Epsilonproteobacteria													Epsilonproteobacteria	1MXIP@1224,2YQSP@29547,42WVY@68525,COG3210@1,COG3210@2	NA|NA|NA	U	haemagglutination activity domain
MF6586_00240	1244083.CSUNSWCD_1239	5.3e-42	177.6	Epsilonproteobacteria													Epsilonproteobacteria	1R4VH@1224,2YRIV@29547,42YJU@68525,COG4735@1,COG4735@2	NA|NA|NA	S	protein conserved in bacteria
MF701989_01756	1121267.JHZL01000019_gene1260	2.4e-151	541.6	Epsilonproteobacteria	tssG			ko:K11895	ko02025,map02025	M00334			ko00000,ko00001,ko00002,ko02044	3.A.23.1			Epsilonproteobacteria	1MWVS@1224,2YN8Z@29547,42Q2Y@68525,COG3520@1,COG3520@2	NA|NA|NA	S	Type VI secretion, TssG
MF701989_01779	1325130.HFN_1435	1.3e-30	140.6	Epsilonproteobacteria													Epsilonproteobacteria	1QZCJ@1224,2YRWF@29547,42ZZJ@68525,COG1388@1,COG1388@2	NA|NA|NA	M	LysM domain
MF13415_00009	192222.Cj0721c	3.3e-64	251.1	Epsilonproteobacteria													Epsilonproteobacteria	1P3H2@1224,2FGS9@1,2YPE7@29547,348MQ@2,42SDS@68525	NA|NA|NA	S	membrane
MF13415_00057	192222.Cj1417c	1.2e-111	409.1	Epsilonproteobacteria				ko:K07010					ko00000,ko01002				Epsilonproteobacteria	1MZVA@1224,2YNZY@29547,42R3F@68525,COG2071@1,COG2071@2	NA|NA|NA	S	glutamine amidotransferase
MF6586_01692	1367491.BN865_12620	1.2e-13	84.3	Bacteria													Epsilonproteobacteria	COG3210@1,COG3210@2	NA|NA|NA	U	domain, Protein
MF13415_00078	192222.Cj0660c	3.5e-157	561.2	Epsilonproteobacteria													Epsilonproteobacteria	1Q208@1224,2AIR7@1,2YQ1Y@29547,3197Z@2,42USQ@68525	NA|NA|NA
MF13415_00079	354242.CJJ81176_0686	4.4e-92	344.0	Epsilonproteobacteria													Epsilonproteobacteria	1Q3RC@1224,2AJ74@1,2YQZ4@29547,319RW@2,42XPY@68525	NA|NA|NA
MF13415_00169	354242.CJJ81176_0591	3.9e-108	397.5	Epsilonproteobacteria													Epsilonproteobacteria	1MUTZ@1224,28J8V@1,2YQA2@29547,2Z940@2,42V6Z@68525	NA|NA|NA
MF13415_00298	1367491.BN865_04480c	1.8e-70	272.3	Epsilonproteobacteria				ko:K07216					ko00000				Epsilonproteobacteria	1N8CP@1224,2YQG2@29547,42NR3@68525,COG2703@1,COG2703@2	NA|NA|NA	P	Hemerythrin HHE cation binding domain
MF13415_00185	192222.Cj0550	3.3e-40	170.6	Epsilonproteobacteria													Epsilonproteobacteria	1Q3GJ@1224,2AJ56@1,2YQTK@29547,319PQ@2,42XAB@68525	NA|NA|NA
MF13415_00374	354242.CJJ81176_1068	1.6e-25	121.3	Epsilonproteobacteria	thiS			ko:K03154	ko04122,map04122				ko00000,ko00001				Epsilonproteobacteria	1Q27P@1224,2YQJU@29547,42V40@68525,COG2104@1,COG2104@2	NA|NA|NA	H	Thiamine biosynthesis protein
MF13415_00415	354242.CJJ81176_1102	1.6e-140	505.4	Epsilonproteobacteria				ko:K06923					ko00000				Epsilonproteobacteria	1MVMX@1224,2YN50@29547,42M13@68525,COG2607@1,COG2607@2	NA|NA|NA	S	Protein of unknown function (DUF815)
MF13415_00474	1121267.JHZL01000025_gene1396	1.1e-53	217.6	Epsilonproteobacteria													Epsilonproteobacteria	1Q59A@1224,2AJPF@1,2YRZ2@29547,31AB0@2,430U4@68525	NA|NA|NA	S	Protein of unknown function (DUF2972)
MF13415_00511	354242.CJJ81176_0056	3e-176	624.4	Epsilonproteobacteria	ansB	GO:0005575,GO:0005622,GO:0005623,GO:0005737,GO:0044424,GO:0044464	3.5.1.1	ko:K01424	ko00250,ko00460,ko01100,ko01110,map00250,map00460,map01100,map01110		R00485	RC00010,RC02798	ko00000,ko00001,ko01000				Epsilonproteobacteria	1MWIR@1224,2YMWI@29547,42MA1@68525,COG0252@1,COG0252@2	NA|NA|NA	EJ	Belongs to the asparaginase 1 family
MF13415_00551	354242.CJJ81176_0010	7.2e-112	409.8	Epsilonproteobacteria													Epsilonproteobacteria	1PSDD@1224,2DB9N@1,2YRDQ@29547,2Z7XI@2,42RHU@68525	NA|NA|NA	S	Glycosyl transferase family 90
MF13415_00644	192222.Cj1632c	2.9e-20	103.6	Epsilonproteobacteria													Epsilonproteobacteria	1Q6RP@1224,2BMHC@1,2YSJY@29547,32G26@2,433NJ@68525	NA|NA|NA
MF13415_00757	192222.Cj1217c	5.9e-123	446.8	Epsilonproteobacteria				ko:K05810					ko00000,ko01000				Epsilonproteobacteria	1MW2H@1224,2YPMA@29547,42SE9@68525,COG1496@1,COG1496@2	NA|NA|NA	S	Belongs to the multicopper oxidase YfiH RL5 family
MF13415_00781	192222.Cj1240c	3.5e-41	174.1	Epsilonproteobacteria													Epsilonproteobacteria	1PXDC@1224,2AG81@1,2YRST@29547,316D8@2,43091@68525	NA|NA|NA
MF13415_01688	354242.CJJ81176_1336	1.8e-25	121.7	Epsilonproteobacteria	pseE												Epsilonproteobacteria	1R4P0@1224,2YMMI@29547,42NB8@68525,COG2604@1,COG2604@2	NA|NA|NA	S	hmm pf01973
MF13415_00849	354242.CJJ81176_1323	4.4e-76	291.2	Epsilonproteobacteria			2.3.1.128	ko:K03789					ko00000,ko01000,ko03009				Epsilonproteobacteria	1Q2AT@1224,2YQBG@29547,42VAY@68525,COG0454@1,COG0456@2	NA|NA|NA	K	Acetyltransferase (GNAT) domain
MF13415_00852	883.DvMF_1847	2.4e-34	152.9	Desulfovibrionales													Epsilonproteobacteria	1Q5KE@1224,2MDSM@213115,2X5FG@28221,431ER@68525,COG0726@1,COG0726@2	NA|NA|NA	G	Polysaccharide deacetylase
MF6448_01478	354242.CJJ81176_0207	3.3e-64	250.8	Epsilonproteobacteria													Epsilonproteobacteria	1QE88@1224,2YPD0@29547,42S4M@68525,COG0500@1,COG0500@2	NA|NA|NA	Q	identified by Glimmer3 with a raw score of
MF13415_00862	354242.CJJ81176_1333	5.1e-228	796.6	Epsilonproteobacteria	pseA												Epsilonproteobacteria	1MVXT@1224,2YMG1@29547,43BTS@68525,COG0037@1,COG0037@2	NA|NA|NA	D	tRNA processing
MF13415_00880	192222.Cj1340c	1.7e-185	655.2	Epsilonproteobacteria													Epsilonproteobacteria	1R4P0@1224,2YNAS@29547,42NFM@68525,COG2604@1,COG2604@2	NA|NA|NA	S	Protein of unknown function DUF115
MF6586_00490	1367491.BN865_08330c	3.5e-98	364.8	Epsilonproteobacteria			2.3.1.81	ko:K00662					ko00000,ko01000,ko01504				Epsilonproteobacteria	1MZ5F@1224,2YNHP@29547,42N21@68525,COG2746@1,COG2746@2	NA|NA|NA	V	Updated (2006) note Literature search identified paper linking product function of Cj1296 Cj1297 Cj1298 to antimicrobial efflux pumps
MF13415_00935	354242.CJJ81176_0345	1.7e-218	765.0	Epsilonproteobacteria													Epsilonproteobacteria	1N3YK@1224,2YMJ6@29547,42MZK@68525,COG2954@1,COG2954@2	NA|NA|NA	S	triphosphatase activity
MF13415_01031	1121267.JHZL01000026_gene1888	6.1e-17	94.0	Epsilonproteobacteria													Epsilonproteobacteria	1Q2Y9@1224,2BRSM@1,2YQMC@29547,32KSM@2,42WG6@68525	NA|NA|NA
MF13415_01056	192222.Cj0834c	4.9e-224	783.5	Epsilonproteobacteria				ko:K06867					ko00000				Epsilonproteobacteria	1MY7H@1224,2YMK4@29547,42NTU@68525,COG0666@1,COG0666@2	NA|NA|NA	S	Ankyrin repeat protein
MF13415_00003	192222.Cj1679	0.0	1149.4	Epsilonproteobacteria													Epsilonproteobacteria	1MUZK@1224,2YPIQ@29547,42T06@68525,COG0457@1,COG0457@2,COG0859@1,COG0859@2	NA|NA|NA	M	Tetratricopeptide repeat
MF13415_01152	354242.CJJ81176_0946	9.5e-18	95.1	Proteobacteria													Epsilonproteobacteria	1NKVW@1224,2DS0K@1,33DZ7@2	NA|NA|NA
MF13415_01156	537972.ABQU01000051_gene1838	2.9e-41	175.6	Epsilonproteobacteria				ko:K12056					ko00000,ko02044	3.A.7.11.1			Epsilonproteobacteria	1MXCR@1224,2YPC2@29547,42S5X@68525,COG4678@1,COG4678@2	NA|NA|NA	G	TraG-like protein, N-terminal region
MF13415_01206	354242.CJJ81176_0076	7.2e-110	403.3	Epsilonproteobacteria													Epsilonproteobacteria	1Q06X@1224,2BJZE@1,2YP4D@29547,32EC8@2,42RPJ@68525	NA|NA|NA
MF13415_01298	192222.Cj0139	5.9e-157	561.2	Epsilonproteobacteria				ko:K07452					ko00000,ko01000,ko02048				Epsilonproteobacteria	1MYQM@1224,2YNP7@29547,42PCZ@68525,COG1401@1,COG1401@2	NA|NA|NA	L	AAA domain (dynein-related subfamily)
MF13415_01316	306263.Cla_0344	0.0	1343.6	Epsilonproteobacteria	hsdR		3.1.21.3	ko:K01153					ko00000,ko01000,ko02048				Epsilonproteobacteria	1QTS7@1224,2YMST@29547,42MXU@68525,COG4096@1,COG4096@2	NA|NA|NA	L	COGs COG4096 Type I site-specific restriction-modification system R (restriction) subunit and related helicase
MF13415_01399	1121267.JHZL01000002_gene1070	1.2e-109	403.3	Epsilonproteobacteria													Epsilonproteobacteria	1QZNN@1224,2YQV3@29547,42XST@68525,COG0500@1,COG0500@2	NA|NA|NA	Q	Methyltransferase domain
MF13415_01422	354242.CJJ81176_1356	3e-44	184.1	Epsilonproteobacteria													Epsilonproteobacteria	1N2I9@1224,2YQDJ@29547,42W6G@68525,COG3668@1,COG3668@2	NA|NA|NA	S	Plasmid stabilization system
MF13415_01477	354242.CJJ81176_1413	4.7e-202	710.3	Epsilonproteobacteria	kpsC			ko:K07266					ko00000				Epsilonproteobacteria	1MW0T@1224,2YN4A@29547,42PXV@68525,COG3563@1,COG3563@2	NA|NA|NA	M	polysaccharide export protein KPSC
MF13415_01538	1367491.BN865_02000c	5.1e-13	79.7	Epsilonproteobacteria				ko:K12684					ko00000,ko01000,ko02000,ko02044	1.B.12.4			Epsilonproteobacteria	1QIU6@1224,2YN7H@29547,42QDA@68525,COG3468@1,COG3468@2	NA|NA|NA	MU	Immunoglobulin A1 protease
MF13415_01539	1367491.BN865_02000c	1.3e-13	83.2	Epsilonproteobacteria				ko:K12684					ko00000,ko01000,ko02000,ko02044	1.B.12.4			Epsilonproteobacteria	1QIU6@1224,2YN7H@29547,42QDA@68525,COG3468@1,COG3468@2	NA|NA|NA	MU	Immunoglobulin A1 protease
MF13415_01600	1132442.KB889752_gene1698	9.2e-61	240.0	Bacillus													Epsilonproteobacteria	1TSGS@1239,1ZDVT@1386,4HB7K@91061,COG2303@1,COG2303@2	NA|NA|NA	E	GMC oxidoreductase
MF13415_01640	354242.CJJ81176_0772	2.6e-219	767.7	Epsilonproteobacteria													Epsilonproteobacteria	1Q3HA@1224,2BTA3@1,2YQYX@29547,32MZX@2,42XB6@68525	NA|NA|NA
MF13415_00782	192222.Cj1240c	8e-32	142.9	Epsilonproteobacteria													Epsilonproteobacteria	1PXDC@1224,2AG81@1,2YRST@29547,316D8@2,43091@68525	NA|NA|NA
MF13415_01679	306264.CUP1263	1.6e-24	120.2	Epsilonproteobacteria													Epsilonproteobacteria	1PF17@1224,2YQ65@29547,42U58@68525,COG1216@1,COG1216@2,COG1442@1,COG1442@2	NA|NA|NA	M	Glycosyl transferase family 8
MF13415_01684	354242.CJJ81176_0777	1.6e-30	138.7	Epsilonproteobacteria			3.1.21.3	ko:K01154					ko00000,ko01000,ko02048				Epsilonproteobacteria	1Q4FB@1224,2YP02@29547,42R35@68525,COG0732@1,COG0732@2	NA|NA|NA	V	DNA specificity
MF13415_01686	192222.Cj1365c	1.4e-43	181.8	Epsilonproteobacteria													Epsilonproteobacteria	1N95G@1224,2YMMD@29547,42PXC@68525,COG1404@1,COG1404@2,COG4625@1,COG4625@2	NA|NA|NA	O	serine protease
MF6448_01182	192222.Cj1308	1e-31	142.1	Epsilonproteobacteria	acpP1												Epsilonproteobacteria	1Q2RK@1224,2YQFK@29547,32I8D@2,42W55@68525,COG0236@1	NA|NA|NA	IQ	fatty acid biosynthetic process
MF6448_01186	354242.CJJ81176_1327	5.4e-91	340.5	Epsilonproteobacteria													Epsilonproteobacteria	1NV4Y@1224,2YN5F@29547,42N7G@68525,COG1506@1,COG1506@2	NA|NA|NA	E	no Hp match. A member of the 617 family of C.j. proteins containing homopolymeric tracts
MF6448_01559	192222.Cj0734c	1.1e-125	456.1	Epsilonproteobacteria	cjaC			ko:K02030		M00236			ko00000,ko00002,ko02000	3.A.1.3			Epsilonproteobacteria	1MV3Q@1224,2YNIZ@29547,42MKG@68525,COG0834@1,COG0834@2	NA|NA|NA	ET	Belongs to the bacterial solute-binding protein 3 family
MF6586_00127	354242.CJJ81176_0471	6.4e-88	330.1	Epsilonproteobacteria				ko:K16089					ko00000,ko02000	1.B.14.1,1.B.14.10			Epsilonproteobacteria	1MUC1@1224,2YN51@29547,42NGM@68525,COG1629@1,COG4771@2	NA|NA|NA	P	receptor
MF6586_00515	354242.CJJ81176_1338	9.8e-231	806.2	Epsilonproteobacteria	flaB	GO:0001539,GO:0005575,GO:0005576,GO:0005623,GO:0006928,GO:0008150,GO:0009288,GO:0009987,GO:0040011,GO:0042995,GO:0043226,GO:0043228,GO:0044464,GO:0048870,GO:0051179,GO:0051674,GO:0071973,GO:0071978,GO:0097588		ko:K02406	ko02020,ko02040,ko04621,ko04626,ko05132,ko05134,map02020,map02040,map04621,map04626,map05132,map05134				ko00000,ko00001,ko02035				Epsilonproteobacteria	1MV1N@1224,2YN00@29547,42MX8@68525,COG1344@1,COG1344@2	NA|NA|NA	N	Flagellin is the subunit protein which polymerizes to form the filaments of bacterial flagella
MF6586_00590	192222.Cj1414c	0.0	1305.4	Epsilonproteobacteria	kpsC			ko:K07266					ko00000				Epsilonproteobacteria	1MW0T@1224,2YN4A@29547,42PXV@68525,COG3563@1,COG3563@2	NA|NA|NA	M	polysaccharide export protein KPSC
MF6586_00753	354242.CJJ81176_1153	1.6e-203	715.3	Bacteria													Epsilonproteobacteria	COG0463@1,COG0463@2	NA|NA|NA	M	Glycosyl transferase, family 2
MF6586_00755	192222.Cj1139c	5.9e-78	297.7	Epsilonproteobacteria													Epsilonproteobacteria	1QWU3@1224,2YPRT@29547,42SMA@68525,COG1216@1,COG1216@2	NA|NA|NA	S	Glycosyltransferase like family 2
MF6586_00756	354242.CJJ81176_1157	2.3e-164	584.7	Epsilonproteobacteria													Epsilonproteobacteria	1N3W4@1224,2CBTA@1,2YR8X@29547,32RU0@2,42Y79@68525	NA|NA|NA	G	Alpha-2,3-sialyltransferase (CST-I)
MF6586_01179	192222.Cj1544c	7.2e-161	573.2	Epsilonproteobacteria													Epsilonproteobacteria	1NCEQ@1224,2YNTP@29547,42PX5@68525,COG0697@1,COG0697@2	NA|NA|NA	EG	integral membrane protein
MF6586_01366	1367491.BN865_02680c	7.1e-209	733.8	Epsilonproteobacteria				ko:K07452					ko00000,ko01000,ko02048				Epsilonproteobacteria	1MYQM@1224,2YNP7@29547,42PCZ@68525,COG1401@1,COG1401@2	NA|NA|NA	L	AAA domain (dynein-related subfamily)
MF6586_01486	192222.Cj0181	1e-107	396.4	Epsilonproteobacteria	tonB1			ko:K03832					ko00000,ko02000	2.C.1.1			Epsilonproteobacteria	1Q56B@1224,2YNES@29547,42QH6@68525,COG0810@1,COG0810@2	NA|NA|NA	M	TonB C terminal
MF6586_01596	354242.CJJ81176_0756	9.5e-115	419.5	Epsilonproteobacteria													Epsilonproteobacteria	1RA1A@1224,2YPX4@29547,42TQ7@68525,COG0560@1,COG0560@2	NA|NA|NA	E	HAD-superfamily subfamily IB hydrolase
MF6586_01614	192222.Cj0056c	9.5e-76	289.3	Epsilonproteobacteria													Epsilonproteobacteria	1Q2VQ@1224,2AJ0E@1,2YQAN@29547,319IF@2,42WBH@68525	NA|NA|NA
MF6586_01615	192222.Cj0055c	1.8e-126	458.8	Epsilonproteobacteria													Epsilonproteobacteria	1Q2MY@1224,2AIYB@1,2YQJ4@29547,319G1@2,42VYZ@68525	NA|NA|NA
MF6586_01631	354242.CJJ81176_1432	1.7e-25	121.7	Epsilonproteobacteria													Epsilonproteobacteria	1MZSD@1224,2YTCD@29547,43C4W@68525,COG0463@1,COG0463@2,COG1216@1,COG1216@2	NA|NA|NA	M	Glycosyl transferase family 2
MF6586_01640	306264.CUP1138	2.1e-16	91.3	Epsilonproteobacteria													Epsilonproteobacteria	1Q1GJ@1224,2YPUY@29547,42TKD@68525,COG4319@1,COG4319@2	NA|NA|NA	S	SnoaL-like domain
MF6586_01644	306263.Cla_0303	2.2e-63	248.4	Epsilonproteobacteria													Epsilonproteobacteria	1RJ9Y@1224,2YP0G@29547,42QUS@68525,COG0584@1,COG0584@2	NA|NA|NA	C	glycerophosphoryl diester phosphodiesterase
MF6586_01645	537972.ABQU01000030_gene453	1.2e-08	64.7	Epsilonproteobacteria													Epsilonproteobacteria	1RJ9Y@1224,2YP0G@29547,42QUS@68525,COG0584@1,COG0584@2	NA|NA|NA	C	glycerophosphoryl diester phosphodiesterase
MF6586_01680	192222.Cj0030	1e-262	912.1	delta/epsilon subdivisions													Epsilonproteobacteria	1NGTF@1224,29TTU@1,30F26@2,42TYI@68525	NA|NA|NA	S	PD-(D/E)XK nuclease superfamily
MF6586_01689	1367491.BN865_12640	3.5e-28	130.6	Epsilonproteobacteria													Epsilonproteobacteria	1MWEC@1224,2YNTF@29547,42N70@68525,COG2831@1,COG2831@2	NA|NA|NA	U	Haemolysin secretion/activation protein ShlB/FhaC/HecB
MF6671_00020	192222.Cj1438c	1.3e-135	490.7	Epsilonproteobacteria													Epsilonproteobacteria	1QV6M@1224,2YNR4@29547,42UVZ@68525,COG1216@1,COG1216@2	NA|NA|NA	S	TupA-like ATPgrasp
MF6671_00435	354242.CJJ81176_0025	0.0	1329.7	Epsilonproteobacteria	flgE	GO:0005575,GO:0005623,GO:0009288,GO:0009425,GO:0042995,GO:0043226,GO:0043228,GO:0044422,GO:0044461,GO:0044463,GO:0044464		ko:K02390	ko02040,map02040				ko00000,ko00001,ko02035				Epsilonproteobacteria	1MU5J@1224,2YN81@29547,42NGP@68525,COG1749@1,COG1749@2	NA|NA|NA	N	Flagellar hook protein flgE
MF6671_00932	354242.CJJ81176_0953	2e-82	311.6	Epsilonproteobacteria				ko:K12058					ko00000,ko02044	3.A.7.11.1			Epsilonproteobacteria	1MW96@1224,28KC1@1,2YPKJ@29547,2Z9Z1@2,42RMU@68525	NA|NA|NA	S	Type-1V conjugative transfer system mating pair stabilisation
MF6671_01163	1548153.LR59_12940	9e-47	193.0	Epsilonproteobacteria													Epsilonproteobacteria	1RH4A@1224,2YPUM@29547,42UIM@68525,COG0561@1,COG0561@2	NA|NA|NA	S	Capsule biosynthesis phosphatase
MF6671_01373	1163745.HCD_01015	1.8e-36	158.7	delta/epsilon subdivisions													Epsilonproteobacteria	1MUU0@1224,42U0V@68525,COG0675@1,COG0675@2	NA|NA|NA	L	COG0675 Transposase and inactivated derivatives
MF6671_01658	354242.CJJ81176_0529	1.3e-09	69.7	Epsilonproteobacteria													Epsilonproteobacteria	1MXIP@1224,2YQSP@29547,42WVY@68525,COG3210@1,COG3210@2	NA|NA|NA	U	haemagglutination activity domain
MF6707_00146	192222.Cj1158c	2.8e-37	160.6	Bacteria													Epsilonproteobacteria	COG5472@1,COG5472@2	NA|NA|NA	S	Small integral membrane protein
MF6707_00503	192222.Cj0487	8.3e-134	483.0	Bacteria													Epsilonproteobacteria	COG3618@1,COG3618@2	NA|NA|NA	H	amidohydrolase
MF6707_00742	700598.Niako_1372	1.8e-07	61.6	Bacteria													Epsilonproteobacteria	2CIZN@1,33BAP@2	NA|NA|NA	S	Superinfection immunity protein
MF6707_01134	192222.Cj1433c	3.6e-133	480.7	delta/epsilon subdivisions													Epsilonproteobacteria	1N9EE@1224,42Q2A@68525,COG2896@1,COG2896@2	NA|NA|NA	H	Catalyzes the cyclization of GTP to (8S)-3',8-cyclo-7,8- dihydroguanosine 5'-triphosphate
MF6707_01468	1548151.LS70_01425	4.3e-45	191.0	Epsilonproteobacteria													Epsilonproteobacteria	1Q5E5@1224,2A0EW@1,2YS8C@29547,30NIP@2,4313V@68525	NA|NA|NA
MF6707_01498	683083.C414_000260124	1.1e-17	95.5	Epsilonproteobacteria													Epsilonproteobacteria	1Q6IB@1224,2BV8R@1,2YSS3@29547,32QNF@2,4337S@68525	NA|NA|NA
MF6707_01676	192222.Cj1323	1.6e-69	268.5	Epsilonproteobacteria													Epsilonproteobacteria	1Q9BD@1224,2YS0S@29547,434AD@68525,COG1250@1,COG1250@2	NA|NA|NA	I	3-hydroxyacyl-CoA dehydrogenase
MF6707_01687	192222.Cj1334	0.0	1243.4	Epsilonproteobacteria	pseE												Epsilonproteobacteria	1R4P0@1224,2YMMI@29547,42NB8@68525,COG2604@1,COG2604@2	NA|NA|NA	S	hmm pf01973
MF6707_01740	192222.Cj1436c	8.2e-221	772.7	delta/epsilon subdivisions													Epsilonproteobacteria	1MW7I@1224,42NV6@68525,COG0079@1,COG0079@2	NA|NA|NA	E	PFAM aminotransferase class I and II
MF701751_01089	354242.CJJ81176_0682	1.2e-34	152.1	Epsilonproteobacteria				ko:K03305					ko00000	2.A.17			Epsilonproteobacteria	1MW6W@1224,2YMFA@29547,42NNY@68525,COG3104@1,COG3104@2	NA|NA|NA	P	Di- tripeptide transporter
MF701751_01684	537972.ABQU01000093_gene1105	3.6e-160	571.2	Epsilonproteobacteria													Epsilonproteobacteria	1MVEF@1224,2YR66@29547,42RJC@68525,COG3504@1,COG3504@2	NA|NA|NA	U	Conjugal transfer protein
MF701989_00001	1121267.JHZL01000019_gene1269	4.6e-31	142.1	Epsilonproteobacteria													Epsilonproteobacteria	1MU7T@1224,2YSUP@29547,432NK@68525,COG2931@1,COG2931@2	NA|NA|NA	Q	COG2931, RTX toxins and related Ca2 -binding proteins
MF701989_00466	360107.CHAB381_0263	6.3e-10	70.9	Epsilonproteobacteria													Epsilonproteobacteria	1N6UC@1224,2YQ1D@29547,42VJB@68525,COG5005@1,COG5005@2	NA|NA|NA	S	Phage virion morphogenesis family
MF701989_00471	683083.C414_000080004	7.3e-185	653.3	Epsilonproteobacteria				ko:K06907					ko00000				Epsilonproteobacteria	1MW1V@1224,2YP8I@29547,42RUK@68525,COG3497@1,COG3497@2	NA|NA|NA	S	tail sheath protein
MF701989_00476	683083.C414_000080011	1.6e-98	365.5	Epsilonproteobacteria													Epsilonproteobacteria	1NZST@1224,2YR0J@29547,42X5S@68525,COG4385@1,COG4385@2	NA|NA|NA	S	Phage tail protein (Tail_P2_I)
MF701989_00477	683083.C414_000080012	1.3e-194	685.6	Epsilonproteobacteria													Epsilonproteobacteria	1MUFF@1224,2YPXY@29547,42TMH@68525,COG3948@1,COG3948@2	NA|NA|NA	S	Baseplate assembly protein J
MF701989_00484	683083.C414_000080020	5.3e-68	263.5	Epsilonproteobacteria													Epsilonproteobacteria	1Q5N3@1224,2YT0B@29547,42XNX@68525,COG3108@1,COG3108@2	NA|NA|NA	S	Bacterial protein of unknown function (DUF882)
MF701989_00493	683083.C414_000080029	4.4e-209	733.8	Epsilonproteobacteria													Epsilonproteobacteria	1R40R@1224,2YNDE@29547,42P0H@68525,COG2369@1,COG2369@2	NA|NA|NA	K	Phage Mu protein F like protein
MF701989_00909	306263.Cla_0298	6.6e-268	930.2	Epsilonproteobacteria													Epsilonproteobacteria	1Q5EJ@1224,2A0FB@1,2YSD2@29547,30NJ3@2,4314A@68525	NA|NA|NA
MF701989_01367	306263.Cla_0303	4.9e-79	300.8	Epsilonproteobacteria													Epsilonproteobacteria	1RJ9Y@1224,2YP0G@29547,42QUS@68525,COG0584@1,COG0584@2	NA|NA|NA	C	glycerophosphoryl diester phosphodiesterase
MF701989_01373	306263.Cla_0310	1.3e-178	633.3	Epsilonproteobacteria													Epsilonproteobacteria	1Q1E7@1224,2YPR8@29547,42TDU@68525,COG1216@1,COG1216@2	NA|NA|NA	S	Glycosyl transferase, family 2
MF701989_01384	192222.Cj1414c	0.0	1301.2	Epsilonproteobacteria	kpsC			ko:K07266					ko00000				Epsilonproteobacteria	1MW0T@1224,2YN4A@29547,42PXV@68525,COG3563@1,COG3563@2	NA|NA|NA	M	polysaccharide export protein KPSC
MF701989_01474	192222.Cj0951c	7.3e-44	183.7	Epsilonproteobacteria				ko:K03406	ko02020,ko02030,map02020,map02030				ko00000,ko00001,ko02035				Epsilonproteobacteria	1MU9B@1224,2YM92@29547,42P4R@68525,COG0840@1,COG0840@2	NA|NA|NA	NT	chemotaxis protein
MF701989_01535	1244531.CIG1485E_a0022	2e-07	61.2	Epsilonproteobacteria													Epsilonproteobacteria	1Q3VE@1224,2YQVT@29547,42XVY@68525,COG3831@1,COG3831@2	NA|NA|NA	S	WGR domain
MF701989_01538	1548153.LR59_01905	1e-36	159.1	Epsilonproteobacteria				ko:K07341					ko00000,ko02048				Epsilonproteobacteria	1QCQF@1224,2YQ6T@29547,42VS1@68525,COG3654@1,COG3654@2	NA|NA|NA	S	Fic/DOC family
MF701989_01549	613026.HRAG_01967	1.7e-145	524.2	Epsilonproteobacteria													Epsilonproteobacteria	1Q1X4@1224,2AIPW@1,2YSC0@29547,3196J@2,431C8@68525	NA|NA|NA
MF701989_01780	537971.HCCG_02342	1.3e-17	97.1	Epsilonproteobacteria													Epsilonproteobacteria	1QZCJ@1224,2YRWF@29547,42ZZJ@68525,COG1388@1,COG1388@2	NA|NA|NA	M	LysM domain
MF701989_01807	683083.C414_000080050	1.4e-51	208.8	Bacteria													Epsilonproteobacteria	2E7YT@1,332D7@2	NA|NA|NA
MF701989_01814	683083.C414_000160029	2.9e-99	367.9	Epsilonproteobacteria													Epsilonproteobacteria	1PZND@1224,2YNYU@29547,42QVU@68525,COG1192@1,COG1192@2	NA|NA|NA	D	Involved in chromosome partitioning
MF701989_01816	1121267.JHZL01000019_gene1269	5.6e-18	95.9	Epsilonproteobacteria													Epsilonproteobacteria	1MU7T@1224,2YSUP@29547,432NK@68525,COG2931@1,COG2931@2	NA|NA|NA	Q	COG2931, RTX toxins and related Ca2 -binding proteins
MF702462_00036	354242.CJJ81176_1157	8.7e-126	456.4	Epsilonproteobacteria													Epsilonproteobacteria	1N3W4@1224,2CBTA@1,2YR8X@29547,32RU0@2,42Y79@68525	NA|NA|NA	G	Alpha-2,3-sialyltransferase (CST-I)
MF6586_00597	1548153.LR59_13295	1.5e-139	502.7	Epsilonproteobacteria													Epsilonproteobacteria	1QAMS@1224,2YMA4@29547,42NWI@68525,COG1216@1,COG1216@2	NA|NA|NA	S	Protein of unknown function (DUF2972)
MF702462_01270	1367491.BN865_07160	3.2e-19	100.9	Proteobacteria													Epsilonproteobacteria	1R1EI@1224,28YJQ@1,2ZKDH@2	NA|NA|NA
MF702699_00243	192222.Cj1306c	5.8e-109	400.2	Epsilonproteobacteria													Epsilonproteobacteria	1NV4Y@1224,2YN5F@29547,42N7G@68525,COG1506@1,COG1506@2	NA|NA|NA	E	no Hp match. A member of the 617 family of C.j. proteins containing homopolymeric tracts
MF702699_01043	1367491.BN865_05630	1.6e-285	988.0	Epsilonproteobacteria	nikZ			ko:K02035	ko02024,map02024	M00239			ko00000,ko00001,ko00002,ko02000	3.A.1.5			Epsilonproteobacteria	1MUZH@1224,2YN87@29547,42MFK@68525,COG0747@1,COG0747@2	NA|NA|NA	E	Abc transporter
MF702699_01198	1367491.BN865_03750c	0.0	1356.7	Epsilonproteobacteria	flgE	GO:0005575,GO:0005623,GO:0009288,GO:0009425,GO:0042995,GO:0043226,GO:0043228,GO:0044422,GO:0044461,GO:0044463,GO:0044464		ko:K02390	ko02040,map02040				ko00000,ko00001,ko02035				Epsilonproteobacteria	1MU5J@1224,2YN81@29547,42NGP@68525,COG1749@1,COG1749@2	NA|NA|NA	N	Flagellar hook protein flgE
MF702699_01831	683083.C414_000080011	9.6e-96	356.3	Epsilonproteobacteria													Epsilonproteobacteria	1NZST@1224,2YR0J@29547,42X5S@68525,COG4385@1,COG4385@2	NA|NA|NA	S	Phage tail protein (Tail_P2_I)
MF703045_01655	683083.C414_000470010	1.6e-33	148.3	Epsilonproteobacteria													Epsilonproteobacteria	1NCWB@1224,2YPY2@29547,42U7X@68525,COG1357@1,COG1357@2	NA|NA|NA	S	PFAM Pentapeptide repeats (8 copies)
MF9408_00312	1548153.LR59_08265	2.8e-88	332.8	Epsilonproteobacteria													Epsilonproteobacteria	1QV6I@1224,2YPH2@29547,42SDT@68525,COG1216@1,COG1216@2	NA|NA|NA	S	Glycosyl transferase, family 2
MF13415_00001	354242.CJJ81176_0757	9.2e-125	453.0	Epsilonproteobacteria	cjaC			ko:K02030		M00236			ko00000,ko00002,ko02000	3.A.1.3			Epsilonproteobacteria	1MV3Q@1224,2YNIZ@29547,42MKG@68525,COG0834@1,COG0834@2	NA|NA|NA	ET	Belongs to the bacterial solute-binding protein 3 family
MF13415_00002	192222.Cj1677	2.3e-307	1061.6	Bacteria													Epsilonproteobacteria	COG3210@1,COG3210@2	NA|NA|NA	U	domain, Protein
MF13415_00038	192222.Cj0692c	4.8e-115	421.0	Epsilonproteobacteria													Epsilonproteobacteria	1Q2MH@1224,2AIY8@1,2YQHM@29547,319FY@2,42VY9@68525	NA|NA|NA
MF13415_00044	683083.C414_000040055	2.3e-82	311.6	Epsilonproteobacteria	cysC		2.7.1.25	ko:K00860	ko00230,ko00920,ko01100,ko01120,map00230,map00920,map01100,map01120	M00176	R00509,R04928	RC00002,RC00078	ko00000,ko00001,ko00002,ko01000				Epsilonproteobacteria	1N2Z8@1224,2YPI8@29547,43B1A@68525,COG0529@1,COG0529@2	NA|NA|NA	P	Adenylylsulphate kinase
MF13415_00050	683083.C414_000070003	2.2e-99	368.2	Proteobacteria													Epsilonproteobacteria	1NFFM@1224,COG2856@1,COG2856@2	NA|NA|NA	E	Pfam:DUF955
MF13415_00052	683083.C414_000080205	1.9e-63	248.4	Epsilonproteobacteria													Epsilonproteobacteria	1Q2PM@1224,2YQFU@29547,42W25@68525,COG2932@1,COG2932@2	NA|NA|NA	K	Transcriptional regulator
MF13415_00056	192222.Cj1418c	0.0	1511.9	Epsilonproteobacteria			2.7.3.13	ko:K22424					ko00000,ko01000				Epsilonproteobacteria	1MUSN@1224,2YMK3@29547,42NI2@68525,COG0574@1,COG0574@2,COG3848@1,COG3848@2	NA|NA|NA	G	PEP-utilising enzyme, mobile domain
MF13415_00114	192222.Cj0620	2.5e-115	421.4	Epsilonproteobacteria				ko:K07043					ko00000				Epsilonproteobacteria	1MXZU@1224,2YTNX@29547,42QYE@68525,COG1451@1,COG1451@2	NA|NA|NA	S	Protein of unknown function DUF45
MF13415_00116	1408442.JADE01000009_gene514	4.2e-296	1023.8	Epsilonproteobacteria													Epsilonproteobacteria	1N2TJ@1224,2YQP8@29547,42XUM@68525,COG0827@1,COG0827@2	NA|NA|NA	L	DNA restriction-modification system
MF13415_00139	354242.CJJ81176_0622	6.7e-116	423.3	Epsilonproteobacteria				ko:K01173	ko04210,map04210				ko00000,ko00001,ko03029				Epsilonproteobacteria	1RADP@1224,2YNYK@29547,42QR3@68525,COG1864@1,COG1864@2	NA|NA|NA	F	DNA RNA non-specific endonuclease
MF13415_00166	354242.CJJ81176_0594	5.7e-33	146.7	Epsilonproteobacteria													Epsilonproteobacteria	1PD9P@1224,2BQN3@1,2YRXY@29547,32JIB@2,430G8@68525	NA|NA|NA
MF13415_00293	537972.ABQU01000036_gene1787	6.4e-08	63.5	Epsilonproteobacteria													Epsilonproteobacteria	1Q4H2@1224,2BUTW@1,2YR6M@29547,32Q5F@2,42Z6G@68525	NA|NA|NA
MF13415_00299	306264.CUP0688	1.7e-30	138.3	Epsilonproteobacteria				ko:K07216					ko00000				Epsilonproteobacteria	1N8CP@1224,2YNNC@29547,42NR3@68525,COG2703@1,COG2703@2	NA|NA|NA	P	Hemerythrin
MF13415_00309	1121267.JHZL01000009_gene537	7e-111	407.5	Epsilonproteobacteria				ko:K19353	ko00540,map00540				ko00000,ko00001,ko01000,ko01005				Epsilonproteobacteria	1MWS7@1224,2YQ0U@29547,42MI1@68525,COG2194@1,COG2194@2	NA|NA|NA	S	Sulfatase
MF13415_00375	1449345.JHWC01000003_gene432	1.5e-123	449.9	Bacteria													Epsilonproteobacteria	COG0732@1,COG0732@2	NA|NA|NA	V	type I restriction modification DNA specificity domain
MF13415_00376	945550.VISI1226_20650	5.5e-33	147.5	Gammaproteobacteria													Epsilonproteobacteria	1N087@1224,1T13D@1236,2E0JQ@1,32W57@2	NA|NA|NA
MF13415_00377	683083.C414_000240011	1.1e-114	419.5	Proteobacteria													Epsilonproteobacteria	1MY0A@1224,28I7P@1,2Z8AJ@2	NA|NA|NA	S	Protein of unknown function (DUF3800)
MF13415_00378	683083.C414_000240012	0.0	1384.4	Epsilonproteobacteria			2.1.1.72	ko:K03427					ko00000,ko01000,ko02048				Epsilonproteobacteria	1MXPV@1224,2YMPM@29547,42QFW@68525,COG0286@1,COG0286@2	NA|NA|NA	V	N-6 DNA Methylase
MF13415_00380	1367491.BN865_10810	3.4e-90	337.8	delta/epsilon subdivisions													Epsilonproteobacteria	1RGDP@1224,42SFM@68525,COG1280@1,COG1280@2	NA|NA|NA	E	LysE family
MF13415_00465	1244528.CFT03427_1364	4.9e-88	330.9	Epsilonproteobacteria													Epsilonproteobacteria	1PVP4@1224,2YT96@29547,42M23@68525,COG0463@1,COG0463@2	NA|NA|NA	M	hmm pf00535
MF13415_00471	525898.Sdel_1782	8.3e-48	196.8	Epsilonproteobacteria													Epsilonproteobacteria	1RGD1@1224,2YRSN@29547,42ZXM@68525,COG1670@1,COG1670@2	NA|NA|NA	J	Acetyltransferase (GNAT) domain
MF13415_00476	1548151.LS70_07255	4.3e-93	347.8	Bacteria													Epsilonproteobacteria	COG3306@1,COG3306@2	NA|NA|NA	M	glycosyltransferase involved in LPS biosynthesis
MF13415_00477	306263.Cla_1243	1.2e-68	266.9	Epsilonproteobacteria													Epsilonproteobacteria	1RH7E@1224,2YRA0@29547,42YJ8@68525,COG3774@1,COG3774@2	NA|NA|NA	M	Capsular polysaccharide synthesis protein
MF13415_00482	1367491.BN865_09790c	2.3e-95	355.9	Epsilonproteobacteria													Epsilonproteobacteria	1R462@1224,2YNMU@29547,42MDT@68525,COG3409@1,COG3409@2	NA|NA|NA	M	Peptidoglycan-binding domain 1 protein
MF13415_00502	683083.C414_000250014	8.6e-225	786.2	Epsilonproteobacteria													Epsilonproteobacteria	1NH3V@1224,2BYEY@1,2YNM5@29547,33IGY@2,42M8W@68525	NA|NA|NA	S	Protein of unknown function (DUF3373)
MF13415_00540	192222.Cj1729c	0.0	1355.1	Epsilonproteobacteria	flgE	GO:0005575,GO:0005623,GO:0009288,GO:0009425,GO:0042995,GO:0043226,GO:0043228,GO:0044422,GO:0044461,GO:0044463,GO:0044464		ko:K02390	ko02040,map02040				ko00000,ko00001,ko02035				Epsilonproteobacteria	1MU5J@1224,2YN81@29547,42NGP@68525,COG1749@1,COG1749@2	NA|NA|NA	N	Flagellar hook protein flgE
MF13415_00584	1038859.AXAU01000004_gene4611	4e-45	188.7	Bradyrhizobiaceae													Epsilonproteobacteria	1P20V@1224,2TVPW@28211,3JUFS@41294,COG1653@1,COG1653@2	NA|NA|NA	G	Bacterial extracellular solute-binding protein
MF13415_00585	196490.AUEZ01000041_gene5945	3.6e-10	70.9	Bradyrhizobiaceae													Epsilonproteobacteria	1P20V@1224,2TVPW@28211,3JUFS@41294,COG1653@1,COG1653@2	NA|NA|NA	G	Bacterial extracellular solute-binding protein
MF13415_00695	354242.CJJ81176_1572	9.8e-13	78.2	Epsilonproteobacteria				ko:K07308	ko00920,map00920		R09501	RC02555	ko00000,ko00001,ko02000	5.A.3.3			Epsilonproteobacteria	1Q5NA@1224,2YPFH@29547,42T62@68525,COG3302@1,COG3302@2	NA|NA|NA	S	DMSO reductase anchor subunit (DmsC)
MF13415_00696	354242.CJJ81176_1572	3.2e-24	117.9	Epsilonproteobacteria				ko:K07308	ko00920,map00920		R09501	RC02555	ko00000,ko00001,ko02000	5.A.3.3			Epsilonproteobacteria	1Q5NA@1224,2YPFH@29547,42T62@68525,COG3302@1,COG3302@2	NA|NA|NA	S	DMSO reductase anchor subunit (DmsC)
MF13415_00697	354242.CJJ81176_1570	1.4e-23	114.8	Epsilonproteobacteria			1.8.5.3	ko:K07306	ko00920,map00920		R09501	RC02555	ko00000,ko00001,ko01000,ko02000	5.A.3.3			Epsilonproteobacteria	1NR6J@1224,2YNSQ@29547,42MQZ@68525,COG0243@1,COG0243@2	NA|NA|NA	C	Molybdopterin oxidoreductase Fe4S4 domain
MF13415_00699	354242.CJJ81176_1570	2.5e-30	137.5	Epsilonproteobacteria			1.8.5.3	ko:K07306	ko00920,map00920		R09501	RC02555	ko00000,ko00001,ko01000,ko02000	5.A.3.3			Epsilonproteobacteria	1NR6J@1224,2YNSQ@29547,42MQZ@68525,COG0243@1,COG0243@2	NA|NA|NA	C	Molybdopterin oxidoreductase Fe4S4 domain
MF13415_00801	683083.C414_000260094	9.6e-183	646.4	Epsilonproteobacteria	cmp1	GO:0005575,GO:0005623,GO:0009279,GO:0016020,GO:0019867,GO:0030312,GO:0030313,GO:0031975,GO:0044462,GO:0044464,GO:0071944											Epsilonproteobacteria	1Q4WK@1224,2YMXN@29547,42NQH@68525,COG4773@1,COG4773@2	NA|NA|NA	P	major outer membrane protein
MF13415_00840	192222.Cj1298	1.9e-133	481.9	Epsilonproteobacteria	Cj1298		2.3.1.81	ko:K00662					ko00000,ko01000,ko01504				Epsilonproteobacteria	1MZ5F@1224,2YNHP@29547,42N21@68525,COG2746@1,COG2746@2	NA|NA|NA	V	Updated (2006) note Literature search identified paper linking product function of Cj1296 Cj1297 Cj1298 to antimicrobial efflux pumps
MF13415_00851	683083.C414_000270001	1.3e-26	125.2	Epsilonproteobacteria	acpP1												Epsilonproteobacteria	1Q2RK@1224,2YQFK@29547,32I8D@2,42W55@68525,COG0236@1	NA|NA|NA	IQ	fatty acid biosynthetic process
MF13415_00853	306264.CUP1749	1.8e-80	306.2	Epsilonproteobacteria													Epsilonproteobacteria	1Q20X@1224,2YRRH@29547,42ZNR@68525,COG1247@1,COG1247@2	NA|NA|NA	M	-acetyltransferase
MF13415_00854	1244531.CIG1485E_0403	4.7e-25	120.6	Epsilonproteobacteria			2.3.1.81	ko:K00662					ko00000,ko01000,ko01504				Epsilonproteobacteria	1MZ5F@1224,2YNHP@29547,42N21@68525,COG2746@1,COG2746@2	NA|NA|NA	V	Updated (2006) note Literature search identified paper linking product function of Cj1296 Cj1297 Cj1298 to antimicrobial efflux pumps
MF13415_01494	354242.CJJ81176_1442	1.2e-65	255.8	Epsilonproteobacteria	Cj1449c			ko:K09979					ko00000				Epsilonproteobacteria	1RH76@1224,2YPWQ@29547,42TS4@68525,COG3787@1,COG3787@2	NA|NA|NA	S	cofactor binding
MF6586_01693	192222.Cj0737	2.7e-98	365.5	Epsilonproteobacteria													Epsilonproteobacteria	1MXIP@1224,2YQSP@29547,42WVY@68525,COG3210@1,COG3210@2	NA|NA|NA	U	haemagglutination activity domain
MF13415_01638	683083.C414_000210002	2.6e-65	255.0	Epsilonproteobacteria	grpE			ko:K03687					ko00000,ko03029,ko03110				Epsilonproteobacteria	1RH8T@1224,2YPMC@29547,42TM2@68525,COG0576@1,COG0576@2	NA|NA|NA	O	Participates actively in the response to hyperosmotic and heat shock by preventing the aggregation of stress-denatured proteins, in association with DnaK and GrpE. It is the nucleotide exchange factor for DnaK and may function as a thermosensor. Unfolded proteins bind initially to DnaJ
MF701989_00910	306263.Cla_0297	0.0	1484.2	Epsilonproteobacteria			2.7.8.12	ko:K09809					ko00000,ko01000				Epsilonproteobacteria	1R8IQ@1224,2YNRY@29547,42QBA@68525,COG0438@1,COG0438@2,COG0457@1,COG0457@2,COG1887@1,COG1887@2,COG4783@1,COG4783@2	NA|NA|NA	M	CDP-Glycerol:Poly(glycerophosphate) glycerophosphotransferase
MF13415_01540	1367491.BN865_02000c	2.5e-11	74.3	Epsilonproteobacteria				ko:K12684					ko00000,ko01000,ko02000,ko02044	1.B.12.4			Epsilonproteobacteria	1QIU6@1224,2YN7H@29547,42QDA@68525,COG3468@1,COG3468@2	NA|NA|NA	MU	Immunoglobulin A1 protease
MF701989_01747	683083.C414_000040085	4.1e-92	344.0	Epsilonproteobacteria	tssD			ko:K11903	ko02025,ko03070,map02025,map03070	M00334			ko00000,ko00001,ko00002,ko02044				Epsilonproteobacteria	1MXFB@1224,2YNDJ@29547,42Q89@68525,COG3157@1,COG3157@2	NA|NA|NA	S	Type VI secretion system effector, Hcp
MF6586_01650	354242.CJJ81176_1424	3.5e-188	664.1	Epsilonproteobacteria			2.7.1.168	ko:K07031	ko00540,map00540		R09770	RC00002,RC00078	ko00000,ko00001,ko01000				Epsilonproteobacteria	1QWU7@1224,2YN5I@29547,42QI3@68525,COG2605@1,COG2605@2	NA|NA|NA	S	GHMP kinases C terminal
MF6707_01144	192222.Cj1423c	4.9e-122	443.7	Epsilonproteobacteria			2.7.7.71	ko:K15669	ko00540,map00540		R09772	RC00002	ko00000,ko00001,ko01000				Epsilonproteobacteria	1MUYJ@1224,2YNSH@29547,42PGT@68525,COG1208@1,COG1208@2	NA|NA|NA	JM	Nucleotidyl transferase
MF6671_00021	192222.Cj1437c	1.6e-98	366.3	Epsilonproteobacteria			2.6.1.9	ko:K00817	ko00340,ko00350,ko00360,ko00400,ko00401,ko00960,ko01100,ko01110,ko01130,ko01230,map00340,map00350,map00360,map00400,map00401,map00960,map01100,map01110,map01130,map01230	M00026	R00694,R00734,R03243	RC00006,RC00888	ko00000,ko00001,ko00002,ko01000,ko01007				Epsilonproteobacteria	1MW7I@1224,2YRF2@29547,42NCH@68525,COG0079@1,COG0079@2	NA|NA|NA	E	Aminotransferase class I and II
MF6707_01739	192222.Cj1437c	1.1e-169	602.4	Epsilonproteobacteria			2.6.1.9	ko:K00817	ko00340,ko00350,ko00360,ko00400,ko00401,ko00960,ko01100,ko01110,ko01130,ko01230,map00340,map00350,map00360,map00400,map00401,map00960,map01100,map01110,map01130,map01230	M00026	R00694,R00734,R03243	RC00006,RC00888	ko00000,ko00001,ko00002,ko01000,ko01007				Epsilonproteobacteria	1MW7I@1224,2YRF2@29547,42NCH@68525,COG0079@1,COG0079@2	NA|NA|NA	E	Aminotransferase class I and II
MF13415_00861	192222.Cj1315c	4.3e-109	400.6	Epsilonproteobacteria	hisH2			ko:K02501	ko00340,ko01100,ko01110,ko01230,map00340,map01100,map01110,map01230	M00026	R04558	RC00010,RC01190,RC01943	ko00000,ko00001,ko00002,ko01000				Epsilonproteobacteria	1MU4X@1224,2YP1G@29547,42QX8@68525,COG0118@1,COG0118@2	NA|NA|NA	E	IGPS catalyzes the conversion of PRFAR and glutamine to IGP, AICAR and glutamate. The HisH subunit provides the glutamine amidotransferase activity that produces the ammonia necessary to HisF for the synthesis of IGP and AICAR
MF6586_01597	354242.CJJ81176_0757	7.5e-135	486.5	Epsilonproteobacteria	cjaC			ko:K02030		M00236			ko00000,ko00002,ko02000	3.A.1.3			Epsilonproteobacteria	1MV3Q@1224,2YNIZ@29547,42MKG@68525,COG0834@1,COG0834@2	NA|NA|NA	ET	Belongs to the bacterial solute-binding protein 3 family
MF13415_01631	354242.CJJ81176_0786	5.5e-220	770.0	Epsilonproteobacteria	hisS		6.1.1.21	ko:K01892	ko00970,map00970	M00359,M00360	R03655	RC00055,RC00523	ko00000,ko00001,ko00002,ko01000,ko01007,ko03016				Epsilonproteobacteria	1MV2K@1224,2YMII@29547,42MG0@68525,COG0124@1,COG0124@2	NA|NA|NA	J	histidyl-tRNA synthetase
MF6586_00795	192222.Cj0757	1.1e-144	519.2	Epsilonproteobacteria	hrcA			ko:K03705					ko00000,ko03000				Epsilonproteobacteria	1PIAE@1224,2YMP1@29547,42MUC@68525,COG1420@1,COG1420@2	NA|NA|NA	K	Heat-inducible transcription repressor HrcA
MF702462_00468	1123311.KB904457_gene662	0.0	1903.3	Bacilli													Epsilonproteobacteria	1TP7S@1239,4HB5A@91061,COG0610@1,COG0610@2	NA|NA|NA	L	Subunit R is required for both nuclease and ATPase activities, but not for modification
MF716_00672	745718.JADT01000001_gene1922	1.5e-82	313.5	Flavobacteriia													Epsilonproteobacteria	1HY6F@117743,4NFGQ@976,COG0732@1,COG0732@2	NA|NA|NA	V	Type I restriction modification DNA specificity domain
MF13415_01313	1367491.BN865_05940c	5e-56	225.3	Epsilonproteobacteria			3.1.21.3	ko:K01154					ko00000,ko01000,ko02048				Epsilonproteobacteria	1R4KU@1224,2YPNG@29547,42SK0@68525,COG0732@1,COG0732@2	NA|NA|NA	V	COG0732 Restriction endonuclease S subunits
MF13415_00478	1548151.LS70_07245	2e-79	302.8	Bacteria													Epsilonproteobacteria	28KVY@1,2ZACE@2	NA|NA|NA	S	Bacterial protein of unknown function (HtrL_YibB)
MF6586_01691	354242.CJJ81176_0764	4.2e-31	140.2	Epsilonproteobacteria													Epsilonproteobacteria	1MWEC@1224,2YNTF@29547,42N70@68525,COG2831@1,COG2831@2	NA|NA|NA	U	Haemolysin secretion/activation protein ShlB/FhaC/HecB
MF13415_00112	192222.Cj0622	0.0	1344.7	Epsilonproteobacteria	hypF			ko:K04656					ko00000				Epsilonproteobacteria	1MVP8@1224,2YM8M@29547,42M3G@68525,COG0068@1,COG0068@2	NA|NA|NA	O	Along with HypE, it catalyzes the synthesis of the CN ligands of the active site iron of NiFe -hydrogenases using carbamoylphosphate as a substrate. It functions as a carbamoyl transferase using carbamoylphosphate as a substrate and transferring the carboxamido moiety in an ATP-dependent reaction to the thiolate of the C-terminal cysteine of HypE yielding a protein-S-carboxamide
MF702462_00796	537972.ABQU01000083_gene1196	4e-106	391.7	Epsilonproteobacteria													Epsilonproteobacteria	1MU23@1224,2YMDW@29547,42N7I@68525,COG0582@1,COG0582@2	NA|NA|NA	L	Belongs to the 'phage' integrase family
MF6707_01503	1548153.LR59_01150	1.4e-95	356.7	Epsilonproteobacteria													Epsilonproteobacteria	1MU23@1224,2YMDW@29547,42N7I@68525,COG0582@1,COG0582@2	NA|NA|NA	L	Belongs to the 'phage' integrase family
MF6671_00442	565034.BHWA1_00926	4.1e-34	151.0	Spirochaetes													Epsilonproteobacteria	2J5CU@203691,COG0673@1,COG0673@2	NA|NA|NA	S	Oxidoreductase
MF6707_00510	192222.Cj0480c	2e-127	461.8	Epsilonproteobacteria													Epsilonproteobacteria	1R9GJ@1224,2YPSZ@29547,42URK@68525,COG1414@1,COG1414@2	NA|NA|NA	K	Transcriptional regulator
MF6707_00160	192222.Cj1143	2.2e-311	1074.7	Epsilonproteobacteria				ko:K13689					ko00000,ko01000,ko01003		GT82		Epsilonproteobacteria	1PEBH@1224,2YRM4@29547,43A3A@68525,COG1083@1,COG1083@2	NA|NA|NA	M	Beta-1,4-N-acetylgalactosaminyltransferase (CgtA)
MF6448_00667	192222.Cj1588c	2.4e-27	127.5	Epsilonproteobacteria													Epsilonproteobacteria	1MU46@1224,2YNS4@29547,42N05@68525,COG0477@1,COG0477@2	NA|NA|NA	EGP	proline betaine transporter
MF6448_00106	354242.CJJ81176_1441	6.8e-139	500.0	Epsilonproteobacteria	kpsM			ko:K09688	ko02010,map02010	M00249			ko00000,ko00001,ko00002,ko02000	3.A.1.101			Epsilonproteobacteria	1MUTE@1224,2YN1I@29547,42NXC@68525,COG1682@1,COG1682@2	NA|NA|NA	GM	permease protein
MF13415_00857	192222.Cj1311	9.1e-127	459.5	Epsilonproteobacteria	pseF		2.7.7.43,2.7.7.81	ko:K00983,ko:K15899	ko00520,ko01100,map00520,map01100		R01117,R04215,R09843	RC00152	ko00000,ko00001,ko01000				Epsilonproteobacteria	1QACI@1224,2YNAX@29547,42QBP@68525,COG1083@1,COG1083@2	NA|NA|NA	M	CMP-N-acetylneuraminic acid synthetase
MF13415_00871	683083.C414_000290010	1.2e-115	422.5	Epsilonproteobacteria	ptmB	GO:0000271,GO:0003674,GO:0003824,GO:0005975,GO:0005976,GO:0006629,GO:0008150,GO:0008152,GO:0008610,GO:0008653,GO:0009058,GO:0009059,GO:0009103,GO:0009987,GO:0016051,GO:0016740,GO:0016772,GO:0016779,GO:0033692,GO:0034637,GO:0034645,GO:0043170,GO:0044237,GO:0044238,GO:0044249,GO:0044255,GO:0044260,GO:0044262,GO:0044264,GO:0071704,GO:1901135,GO:1901137,GO:1901576,GO:1903509	2.7.7.82	ko:K18431	ko00520,map00520		R10182	RC00152	ko00000,ko00001,ko01000				Epsilonproteobacteria	1QACI@1224,2YN1C@29547,42P8F@68525,COG1083@1,COG1083@2	NA|NA|NA	M	Cytidylyltransferase
MF6448_01187	192222.Cj1311	3.7e-120	437.6	Epsilonproteobacteria	pseF		2.7.7.43,2.7.7.81	ko:K00983,ko:K15899	ko00520,ko01100,map00520,map01100		R01117,R04215,R09843	RC00152	ko00000,ko00001,ko01000				Epsilonproteobacteria	1QACI@1224,2YNAX@29547,42QBP@68525,COG1083@1,COG1083@2	NA|NA|NA	M	CMP-N-acetylneuraminic acid synthetase
MF13415_00868	192222.Cj1328	2.7e-192	677.9	Epsilonproteobacteria	legG	GO:0003674,GO:0003824,GO:0004553,GO:0005975,GO:0008150,GO:0008152,GO:0009058,GO:0016051,GO:0016787,GO:0016798,GO:0044238,GO:0071704,GO:1901576	3.2.1.184	ko:K18429	ko00520,map00520		R10187	RC00005,RC00288	ko00000,ko00001,ko01000				Epsilonproteobacteria	1MWZN@1224,2YMSZ@29547,42N4A@68525,COG0381@1,COG0381@2	NA|NA|NA	M	UDP-N-acetylglucosamine 2-epimerase
MF6586_00757	354242.CJJ81176_1158	1.7e-190	671.8	Epsilonproteobacteria			2.5.1.56,3.2.1.183	ko:K01654,ko:K08068	ko00520,ko01100,map00520,map01100		R01804,R04435	RC00159	ko00000,ko00001,ko01000				Epsilonproteobacteria	1MWG3@1224,2YNC9@29547,42MK3@68525,COG2089@1,COG2089@2	NA|NA|NA	M	sialic acid synthase
MF13415_00867	192222.Cj1327	1.3e-179	635.6	Epsilonproteobacteria	legI	GO:0003674,GO:0003824,GO:0005975,GO:0008150,GO:0008152,GO:0009058,GO:0016051,GO:0016740,GO:0016765,GO:0044238,GO:0071704,GO:1901576	2.5.1.101	ko:K18430	ko00520,map00520		R10304	RC00159	ko00000,ko00001,ko01000				Epsilonproteobacteria	1MWG3@1224,2YMZ1@29547,42ME3@68525,COG2089@1,COG2089@2	NA|NA|NA	M	NeuB family
MF702699_00221	1367491.BN865_08100c	1.2e-175	622.5	Epsilonproteobacteria	legI	GO:0003674,GO:0003824,GO:0005975,GO:0008150,GO:0008152,GO:0009058,GO:0016051,GO:0016740,GO:0016765,GO:0044238,GO:0071704,GO:1901576	2.5.1.101	ko:K18430	ko00520,map00520		R10304	RC00159	ko00000,ko00001,ko01000				Epsilonproteobacteria	1MWG3@1224,2YMZ1@29547,42ME3@68525,COG2089@1,COG2089@2	NA|NA|NA	M	NeuB family
MF702699_01793	683083.C414_000080049	1.3e-98	365.9	Epsilonproteobacteria													Epsilonproteobacteria	1PIRG@1224,2YQJV@29547,42VD6@68525,COG2932@1,COG2932@2	NA|NA|NA	K	Peptidase S24-like
MF702462_00776	537971.HCCG_00041	3.7e-18	97.8	Epsilonproteobacteria				ko:K07171					ko00000,ko01000,ko02048				Epsilonproteobacteria	1MYHT@1224,2YPZ6@29547,42UHN@68525,COG2337@1,COG2337@2	NA|NA|NA	L	Toxic component of a toxin-antitoxin (TA) module
MF13415_01514	354242.CJJ81176_0274	3.9e-115	421.4	Epsilonproteobacteria													Epsilonproteobacteria	1MVUZ@1224,2YM9R@29547,42MYH@68525,COG3287@1,COG3287@2	NA|NA|NA	NT	FIST N domain
MF13415_00623	354242.CJJ81176_1644	8.5e-81	306.2	Epsilonproteobacteria			3.4.17.13	ko:K13694,ko:K13695					ko00000,ko01000,ko01002,ko01011				Epsilonproteobacteria	1N0EE@1224,2YPKY@29547,42V3C@68525,COG0791@1,COG0791@2	NA|NA|NA	M	NlpC/P60 family
MF6707_01274	192222.Cj1726c	6.2e-165	586.6	Epsilonproteobacteria	metA		2.3.1.46	ko:K00651	ko00270,ko00920,ko01100,ko01110,ko01230,map00270,map00920,map01100,map01110,map01230	M00017	R01777	RC00004,RC00041	ko00000,ko00001,ko00002,ko01000				Epsilonproteobacteria	1MV64@1224,2YNBT@29547,42M9B@68525,COG1897@1,COG1897@2	NA|NA|NA	E	Transfers an acetyl group from acetyl-CoA to L- homoserine, forming acetyl-L-homoserine
MF6707_01275	192222.Cj1727c	1e-237	828.9	Epsilonproteobacteria	metY		2.5.1.49	ko:K01740	ko00270,ko01100,map00270,map01100		R01287,R04859	RC00020,RC02821,RC02848	ko00000,ko00001,ko01000				Epsilonproteobacteria	1NQME@1224,2YMSV@29547,43DRR@68525,COG2873@1,COG2873@2	NA|NA|NA	E	o-acetylhomoserine
MF13415_01300	354242.CJJ81176_0177	2e-133	481.9	Epsilonproteobacteria	znuB			ko:K02075,ko:K09816	ko02010,map02010	M00242,M00244			ko00000,ko00001,ko00002,ko02000	3.A.1.15,3.A.1.15.3,3.A.1.15.5			Epsilonproteobacteria	1MVC2@1224,2YMMF@29547,42MYM@68525,COG1108@1,COG1108@2	NA|NA|NA	P	Abc transporter
MF702699_00018	537972.ABQU01000040_gene1714	2e-72	278.9	Epsilonproteobacteria													Epsilonproteobacteria	1MWFS@1224,2YN24@29547,42MBZ@68525,COG0656@1,COG0656@2	NA|NA|NA	S	Aldo/keto reductase family
MF13415_01436	192222.Cj1368	1.4e-203	715.3	Epsilonproteobacteria	mqnE		2.5.1.120	ko:K18285	ko00130,ko01110,map00130,map01110		R10667	RC00021,RC03234	ko00000,ko00001,ko01000				Epsilonproteobacteria	1QN23@1224,2YMA7@29547,42M6Z@68525,COG1060@1,COG1060@2	NA|NA|NA	H	Radical SAM enzyme that catalyzes the addition of the adenosyl radical to the double bond of 3- (1- carboxyvinyl)oxy benzoate, leading to aminodeoxyfutalosine (AFL), a key intermediate in the formation of menaquinone (MK, vitamin K2) from chorismate
MF6671_01454	354242.CJJ81176_0070	1.5e-220	771.9	Proteobacteria													Epsilonproteobacteria	1N2DY@1224,COG0744@1,COG0744@2	NA|NA|NA	M	Transglycosylase
MF13415_00366	192222.Cj1039	5.3e-192	676.8	Epsilonproteobacteria	murG		2.4.1.227	ko:K02563	ko00550,ko01100,ko01502,ko04112,map00550,map01100,map01502,map04112		R05032,R05662	RC00005,RC00049	ko00000,ko00001,ko01000,ko01011		GT28		Epsilonproteobacteria	1MVIB@1224,2YMI9@29547,42ME1@68525,COG0707@1,COG0707@2	NA|NA|NA	M	Cell wall formation. Catalyzes the transfer of a GlcNAc subunit on undecaprenyl-pyrophosphoryl-MurNAc-pentapeptide (lipid intermediate I) to form undecaprenyl-pyrophosphoryl-MurNAc- (pentapeptide)GlcNAc (lipid intermediate II)
MF6586_00759	354242.CJJ81176_1161	1.3e-119	435.6	Epsilonproteobacteria			2.7.7.82	ko:K18431	ko00520,map00520		R10182	RC00152	ko00000,ko00001,ko01000				Epsilonproteobacteria	1QACI@1224,2YP8B@29547,42RJA@68525,COG1083@1,COG1083@2	NA|NA|NA	M	Cytidylyltransferase
MF6671_00364	683083.C414_000240001	1.2e-46	192.2	Epsilonproteobacteria				ko:K03449					ko00000,ko02000	2.A.1.17			Epsilonproteobacteria	1MXGT@1224,2YMET@29547,42RSA@68525,COG2807@1,COG2807@2	NA|NA|NA	P	Major facilitator superfamily
MF13415_00230	1367491.BN865_15830c	7.8e-222	776.2	Epsilonproteobacteria	amt			ko:K03320					ko00000,ko02000	1.A.11			Epsilonproteobacteria	1NR9F@1224,2YN9H@29547,42MFT@68525,COG0004@1,COG0004@2	NA|NA|NA	P	Ammonium Transporter
MF6448_01225	192222.Cj0298c	4.2e-147	527.3	Epsilonproteobacteria	panB		2.1.2.11	ko:K00606	ko00770,ko01100,ko01110,map00770,map01100,map01110	M00119	R01226	RC00022,RC00200	ko00000,ko00001,ko00002,ko01000				Epsilonproteobacteria	1MU3B@1224,2YMU9@29547,42MES@68525,COG0413@1,COG0413@2	NA|NA|NA	H	Catalyzes the reversible reaction in which hydroxymethyl group from 5,10-methylenetetrahydrofolate is transferred onto alpha-ketoisovalerate to form ketopantoate
MF6448_01224	192222.Cj0297c	1.2e-157	562.4	Epsilonproteobacteria	panC		6.3.2.1	ko:K01918	ko00410,ko00770,ko01100,ko01110,map00410,map00770,map01100,map01110	M00119	R02473	RC00096,RC00141	ko00000,ko00001,ko00002,ko01000				Epsilonproteobacteria	1MV1S@1224,2YMKA@29547,42N3J@68525,COG0414@1,COG0414@2	NA|NA|NA	H	Catalyzes the condensation of pantoate with beta-alanine in an ATP-dependent reaction via a pantoyl-adenylate intermediate
MF6448_01223	192222.Cj0296c	2.5e-62	244.6	Epsilonproteobacteria	panD		4.1.1.11	ko:K01579	ko00410,ko00770,ko01100,ko01110,map00410,map00770,map01100,map01110	M00119	R00489	RC00299	ko00000,ko00001,ko00002,ko01000				Epsilonproteobacteria	1RI1B@1224,2YPGH@29547,42SBM@68525,COG0853@1,COG0853@2	NA|NA|NA	H	Catalyzes the pyruvoyl-dependent decarboxylation of aspartate to produce beta-alanine
MF13415_00481	1367491.BN865_09820c	1.6e-216	758.8	Epsilonproteobacteria	algI												Epsilonproteobacteria	1MUXN@1224,2YN3N@29547,42MIR@68525,COG1696@1,COG1696@2	NA|NA|NA	M	Alginate O-acetylation protein
MF6586_00452	354242.CJJ81176_1275	1.2e-238	832.0	Epsilonproteobacteria	cmp1	GO:0005575,GO:0005623,GO:0009279,GO:0016020,GO:0019867,GO:0030312,GO:0030313,GO:0031975,GO:0044462,GO:0044464,GO:0071944											Epsilonproteobacteria	1Q4WK@1224,2YMXN@29547,42NQH@68525,COG4773@1,COG4773@2	NA|NA|NA	P	major outer membrane protein
MF13415_01405	537971.HCCG_01507	4.9e-129	467.6	Epsilonproteobacteria													Epsilonproteobacteria	1Q4MU@1224,2YRZI@29547,42U7S@68525,COG0535@1,COG0535@2	NA|NA|NA	C	Iron-sulfur cluster-binding domain
MF13415_00008	192222.Cj0722c	1.8e-150	538.5	Epsilonproteobacteria	hemK		2.1.1.297	ko:K02493			R10806	RC00003,RC03279	ko00000,ko01000,ko03012				Epsilonproteobacteria	1MXCQ@1224,2YP35@29547,42PKA@68525,COG2890@1,COG2890@2	NA|NA|NA	J	Belongs to the protein N5-glutamine methyltransferase family
MF13415_00858	354242.CJJ81176_1329	1.1e-150	539.3	Epsilonproteobacteria	pseG		3.6.1.57	ko:K15897	ko00520,map00520		R09834	RC00005,RC00078	ko00000,ko00001,ko01000				Epsilonproteobacteria	1Q330@1224,2YMEH@29547,42P4J@68525,COG3980@1,COG3980@2	NA|NA|NA	M	pseudaminic acid biosynthesis-associated protein PseG
MF13415_00859	354242.CJJ81176_1330	4.5e-85	320.5	Epsilonproteobacteria	pseH		2.3.1.202	ko:K15896	ko00520,map00520		R09842	RC00004,RC00166	ko00000,ko00001,ko01000				Epsilonproteobacteria	1NIVC@1224,2YPSY@29547,42U80@68525,COG1670@1,COG1670@2	NA|NA|NA	J	Pseudaminic acid biosynthesis N-acetyl transferase
MF13415_00863	354242.CJJ81176_1334	1.8e-187	661.8	Epsilonproteobacteria	pseI		2.5.1.56,2.5.1.97	ko:K01654,ko:K15898	ko00520,ko01100,map00520,map01100		R01804,R04435,R09841	RC00159	ko00000,ko00001,ko01000				Epsilonproteobacteria	1MWG3@1224,2YMDZ@29547,42ME3@68525,COG2089@1,COG2089@2	NA|NA|NA	M	acid synthase
MF701751_01697	537972.ABQU01000094_gene1091	1.8e-130	472.2	Epsilonproteobacteria													Epsilonproteobacteria	1R7EN@1224,2YRBM@29547,42NAK@68525,COG4962@1,COG4962@2	NA|NA|NA	U	Type II/IV secretion system protein
MF703045_01735	1005705.HMPREF9967_0861	5.9e-25	119.4	Streptococcus infantis													Epsilonproteobacteria	1TQ37@1239,43FB8@68892,4HABP@91061,COG0005@1,COG0005@2	NA|NA|NA	F	The purine nucleoside phosphorylases catalyze the phosphorolytic breakdown of the N-glycosidic bond in the beta- (deoxy)ribonucleoside molecules, with the formation of the corresponding free purine bases and pentose-1-phosphate
MF9408_00308	1548153.LR59_12995	3.9e-104	384.8	Epsilonproteobacteria			2.7.1.40	ko:K00873	ko00010,ko00230,ko00620,ko01100,ko01110,ko01120,ko01130,ko01200,ko01230,ko04922,ko04930,ko05165,ko05203,ko05230,map00010,map00230,map00620,map01100,map01110,map01120,map01130,map01200,map01230,map04922,map04930,map05165,map05203,map05230	M00001,M00002,M00049,M00050	R00200,R00430,R01138,R01858,R02320	RC00002,RC00015	ko00000,ko00001,ko00002,ko01000,ko04131,ko04147				Epsilonproteobacteria	1MU21@1224,2YRDI@29547,42YQQ@68525,COG0469@1,COG0469@2	NA|NA|NA	G	Pyruvate kinase, barrel domain
MF13415_01502	192222.Cj0259	4.3e-194	683.7	Epsilonproteobacteria	pyrC		3.5.2.3	ko:K01465	ko00240,ko01100,map00240,map01100	M00051	R01993	RC00632	ko00000,ko00001,ko00002,ko01000				Epsilonproteobacteria	1MUYP@1224,2YMQ0@29547,42ND2@68525,COG0418@1,COG0418@2	NA|NA|NA	F	Catalyzes the reversible cyclization of carbamoyl aspartate to dihydroorotate
MF6586_00060	192222.Cj0381c	1.2e-154	552.4	Epsilonproteobacteria	pyrF		4.1.1.23	ko:K01591	ko00240,ko01100,map00240,map01100	M00051	R00965	RC00409	ko00000,ko00001,ko00002,ko01000				Epsilonproteobacteria	1MW2C@1224,2YMVJ@29547,42N5N@68525,COG0284@1,COG0284@2	NA|NA|NA	F	Catalyzes the decarboxylation of orotidine 5'- monophosphate (OMP) to uridine 5'-monophosphate (UMP)
MF13415_00554	306263.Cla_0022	1.8e-139	502.3	Epsilonproteobacteria													Epsilonproteobacteria	1Q53A@1224,2YN9I@29547,43A42@68525,COG2896@1,COG2896@2	NA|NA|NA	H	4Fe-4S single cluster domain
MF6586_00685	683083.C414_000240038	5.7e-258	896.3	Epsilonproteobacteria			1.8.1.4	ko:K00382,ko:K21739	ko00010,ko00020,ko00260,ko00280,ko00620,ko00630,ko00640,ko01100,ko01110,ko01120,ko01130,ko01200,map00010,map00020,map00260,map00280,map00620,map00630,map00640,map01100,map01110,map01120,map01130,map01200	M00009,M00011,M00036,M00307,M00532	R00209,R01221,R01698,R03815,R07618,R08549	RC00004,RC00022,RC00583,RC02742,RC02833,RC02834	br01601,ko00000,ko00001,ko00002,ko01000,ko04147				Epsilonproteobacteria	1MU2U@1224,2YMZS@29547,42MBP@68525,COG1249@1,COG1249@2	NA|NA|NA	C	Belongs to the class-I pyridine nucleotide-disulfide oxidoreductase family
MF716_01039	1423743.JCM14108_3267	6.1e-93	347.1	Lactobacillaceae													Epsilonproteobacteria	1U5AH@1239,2DVX3@1,33XIG@2,3F5D0@33958,4IF1T@91061	NA|NA|NA	S	Plasmid replication protein
MF702462_01692	1244531.CIG1485E_a0092	1.2e-144	520.0	Epsilonproteobacteria													Epsilonproteobacteria	1R4PV@1224,2YQ0B@29547,42RIG@68525,COG0210@1,COG0210@2	NA|NA|NA	L	AAA domain
MF13415_00480	354242.CJJ81176_1164	3.7e-171	607.4	Epsilonproteobacteria	waaF			ko:K02843	ko00540,ko01100,map00540,map01100	M00080			ko00000,ko00001,ko00002,ko01000,ko01003,ko01005		GT9		Epsilonproteobacteria	1MXA2@1224,2YME1@29547,42NEW@68525,COG0859@1,COG0859@2	NA|NA|NA	M	heptosyltransferase ii
MF13415_00466	613026.HRAG_00930	2.2e-122	445.3	Epsilonproteobacteria			2.7.7.24	ko:K00973	ko00521,ko00523,ko00525,ko01130,map00521,map00523,map00525,map01130	M00793	R02328	RC00002	ko00000,ko00001,ko00002,ko01000				Epsilonproteobacteria	1MU0X@1224,2YNAJ@29547,42MTN@68525,COG1209@1,COG1209@2	NA|NA|NA	H	Catalyzes the formation of dTDP-glucose, from dTTP and glucose 1-phosphate, as well as its pyrophosphorolysis
MF13415_00467	1357400.HMPREF2086_00064	5.5e-128	464.2	Epsilonproteobacteria			4.2.1.46	ko:K01710	ko00521,ko00523,ko00525,ko01055,ko01130,map00521,map00523,map00525,map01055,map01130	M00793	R06513	RC00402	ko00000,ko00001,ko00002,ko01000				Epsilonproteobacteria	1MU5E@1224,2YNDN@29547,42MFN@68525,COG1088@1,COG1088@2	NA|NA|NA	M	Belongs to the NAD(P)-dependent epimerase dehydratase family. dTDP-glucose dehydratase subfamily
MF6586_01654	354242.CJJ81176_1430	6.5e-96	356.7	Epsilonproteobacteria			5.1.3.13	ko:K01790	ko00521,ko00523,ko01130,map00521,map00523,map01130	M00793	R06514	RC01531	ko00000,ko00001,ko00002,ko01000				Epsilonproteobacteria	1N5YT@1224,2YNQT@29547,42PR2@68525,COG1898@1,COG1898@2	NA|NA|NA	M	dTDP-4-dehydrorhamnose 3,5-epimerase
MF13415_01682	469610.HMPREF0189_00930	7.5e-28	129.8	Betaproteobacteria													Epsilonproteobacteria	1MV4H@1224,2VMKV@28216,COG0562@1,COG0562@2	NA|NA|NA	M	UDP-galactopyranose mutase
MF6586_01651	354242.CJJ81176_1425	1.2e-177	629.0	Epsilonproteobacteria			5.1.3.25	ko:K17947	ko00523,ko01130,map00523,map01130		R10279	RC00289	ko00000,ko00001,ko01000				Epsilonproteobacteria	1PB4Y@1224,2YNIP@29547,42QBV@68525,COG0451@1,COG0451@2	NA|NA|NA	M	NAD dependent epimerase dehydratase family
MF13415_01680	1449345.JHWC01000008_gene1812	4.6e-18	96.3	Epsilonproteobacteria	rfbF		2.7.7.33	ko:K00978	ko00500,ko00520,ko01100,map00500,map00520,map01100		R00956	RC00002	ko00000,ko00001,ko01000				Epsilonproteobacteria	1MUYJ@1224,2YN4I@29547,42MCW@68525,COG1208@1,COG1208@2	NA|NA|NA	JM	COG1208 Nucleoside-diphosphate-sugar pyrophosphorylase involved in lipopolysaccharide biosynthesis translation initiation factor 2B, gamma epsilon subunits (eIF-2Bgamma eIF-2Bepsilon)
MF13415_01677	537970.HCAN_0162	2.7e-97	361.3	Epsilonproteobacteria	rfbF		2.7.7.33	ko:K00978	ko00500,ko00520,ko01100,map00500,map00520,map01100		R00956	RC00002	ko00000,ko00001,ko01000				Epsilonproteobacteria	1MUYJ@1224,2YN4I@29547,42MCW@68525,COG1208@1,COG1208@2	NA|NA|NA	JM	COG1208 Nucleoside-diphosphate-sugar pyrophosphorylase involved in lipopolysaccharide biosynthesis translation initiation factor 2B, gamma epsilon subunits (eIF-2Bgamma eIF-2Bepsilon)
MF6448_00124	537970.HCAN_0167	1.2e-113	416.4	Proteobacteria													Epsilonproteobacteria	1RK27@1224,COG0451@1,COG0451@2	NA|NA|NA	GM	Nad-dependent epimerase dehydratase
MF701989_00605	192222.Cj0488	2.7e-54	217.6	Epsilonproteobacteria													Epsilonproteobacteria	1N1TG@1224,2YQD4@29547,42VV1@68525,COG3254@1,COG3254@2	NA|NA|NA	S	L-rhamnose mutarotase
MF6707_00506	192222.Cj0484	5.2e-226	790.0	Epsilonproteobacteria													Epsilonproteobacteria	1MUEK@1224,2YR71@29547,42MII@68525,COG2271@1,COG2271@2	NA|NA|NA	G	Major Facilitator Superfamily
MF13415_01297	354242.CJJ81176_0173	1.2e-70	272.3	Epsilonproteobacteria	rimP			ko:K09748					ko00000,ko03009				Epsilonproteobacteria	1RDP2@1224,2YPXJ@29547,42THF@68525,COG0779@1,COG0779@2	NA|NA|NA	J	Required for maturation of 30S ribosomal subunits
MF13415_01484	1120988.AXWV01000047_gene1102	3.6e-153	548.1	Aeromonadales													Epsilonproteobacteria	1MW5U@1224,1RMVW@1236,1Y4FB@135624,COG1004@1,COG1004@2	NA|NA|NA	M	Belongs to the UDP-glucose GDP-mannose dehydrogenase family
MF6586_01652	354242.CJJ81176_1426	7.2e-197	693.0	Epsilonproteobacteria	gmd		4.2.1.47	ko:K01711	ko00051,ko00520,ko01100,map00051,map00520,map01100		R00888	RC00402	ko00000,ko00001,ko01000				Epsilonproteobacteria	1MUX0@1224,2YMQF@29547,42KZY@68525,COG1089@1,COG1089@2	NA|NA|NA	M	Catalyzes the conversion of GDP-D-mannose to GDP-4- dehydro-6-deoxy-D-mannose
MF9408_00309	572480.Arnit_2933	1.2e-103	383.3	Epsilonproteobacteria			2.7.7.4	ko:K00958	ko00230,ko00261,ko00450,ko00920,ko01100,ko01120,ko01130,map00230,map00261,map00450,map00920,map01100,map01120,map01130	M00176,M00596	R00529,R04929	RC02809,RC02889	ko00000,ko00001,ko00002,ko01000				Epsilonproteobacteria	1MUQB@1224,2YME3@29547,42NAI@68525,COG2046@1,COG2046@2	NA|NA|NA	P	sulfate adenylyltransferase
MF6586_00758	354242.CJJ81176_1159	1.3e-204	718.8	Epsilonproteobacteria			3.2.1.183	ko:K08068	ko00520,map00520				ko00000,ko00001,ko01000				Epsilonproteobacteria	1PC61@1224,2YMYC@29547,42NDV@68525,COG0381@1,COG0381@2	NA|NA|NA	M	UDP-N-acetylglucosamine 2-epimerase
MF13415_01194	354242.CJJ81176_0063	0.0	1334.7	Epsilonproteobacteria	mccA	GO:0003674,GO:0003824,GO:0005488,GO:0005507,GO:0005515,GO:0006790,GO:0008150,GO:0008152,GO:0009058,GO:0009403,GO:0009404,GO:0009987,GO:0016002,GO:0016043,GO:0016491,GO:0016667,GO:0017144,GO:0019748,GO:0020037,GO:0022607,GO:0042802,GO:0043167,GO:0043169,GO:0043933,GO:0044085,GO:0044237,GO:0044249,GO:0044272,GO:0044550,GO:0046872,GO:0046906,GO:0046914,GO:0048037,GO:0051259,GO:0051260,GO:0055114,GO:…											Epsilonproteobacteria	1MV51@1224,2YN07@29547,42MQ7@68525,COG0484@1,COG0484@2	NA|NA|NA	C	Respiratory sulfite reductase that catalyzes the reduction of sulfite to sulfide in a single step, consuming six electrons in the process
MF13415_01309	1367491.BN865_06040	3.5e-118	431.8	Epsilonproteobacteria													Epsilonproteobacteria	1R7SG@1224,2YMI7@29547,42P1G@68525,COG0477@1,COG2814@2	NA|NA|NA	EGP	Major facilitator Superfamily
MF701751_01679	537972.ABQU01000093_gene1101	5.7e-48	196.8	Epsilonproteobacteria													Epsilonproteobacteria	1Q9VU@1224,2YRYJ@29547,430SH@68525,COG0629@1,COG0629@2	NA|NA|NA	L	Single-strand binding protein family
MF13415_00864	192222.Cj1319	7.3e-183	646.4	Epsilonproteobacteria													Epsilonproteobacteria	1QUEV@1224,2YMGV@29547,43BNE@68525,COG0451@1,COG0451@2	NA|NA|NA	M	Male sterility protein
MF703045_01740	170187.SP_1074	3e-22	110.2	Streptococcus pneumoniae													Epsilonproteobacteria	1V9YV@1239,1WVFN@1313,4HKC6@91061,COG2151@1,COG2151@2	NA|NA|NA	S	Iron-sulfur cluster assembly protein
MF13415_00588	314262.MED193_11308	1.2e-83	317.0	Roseobacter													Epsilonproteobacteria	1MU3I@1224,2P4CV@2433,2TV0Z@28211,COG3842@1,COG3842@2	NA|NA|NA	P	TOBE domain
MF701989_00912	306263.Cla_0295	4.5e-51	207.2	Epsilonproteobacteria			2.7.7.39	ko:K00980	ko00564,map00564		R00856	RC00002	ko00000,ko00001,ko01000				Epsilonproteobacteria	1PF14@1224,2YPFY@29547,42T8T@68525,COG0615@1,COG0615@2	NA|NA|NA	IM	Cytidylyltransferase-like
MF703045_01738	1008453.HMPREF9957_1009	1.3e-42	178.7	Streptococcus mitis													Epsilonproteobacteria	1V3M7@1239,2TP8D@28037,4HFH7@91061,COG1211@1,COG1211@2	NA|NA|NA	H	Catalyzes the transfer of the cytidylyl group of CTP to D-ribitol 5-phosphate
MF702462_00774	537972.ABQU01000054_gene1958	2.4e-33	148.7	Bacteria													Epsilonproteobacteria	COG1435@1,COG1435@2	NA|NA|NA	F	thymidine kinase activity
MF716_01040	984892.SPSE_1802	3.8e-116	424.1	Staphylococcaceae													Epsilonproteobacteria	1TPJD@1239,4GY8J@90964,4HAZV@91061,COG0550@1,COG0550@2	NA|NA|NA	L	Bacterial DNA topoisomerase I DNA-binding domain
MF13415_01681	192222.Cj0265c	1.5e-103	382.1	Epsilonproteobacteria	torC			ko:K03532	ko02020,map02020				ko00000,ko00001,ko02000	5.A.3.4			Epsilonproteobacteria	1PZYT@1224,2YNXD@29547,42RCW@68525,COG3005@1,COG3005@2	NA|NA|NA	C	denitrification pathway
MF6448_01194	192222.Cj0264c	0.0	1711.8	Epsilonproteobacteria	bisC		1.7.2.3	ko:K07812					ko00000,ko01000,ko02000	5.A.3.4			Epsilonproteobacteria	1NR6J@1224,2YN9U@29547,42MQZ@68525,COG0243@1,COG0243@2	NA|NA|NA	C	Belongs to the prokaryotic molybdopterin-containing oxidoreductase family
MF702462_01777	1244531.CIG1485E_a0001	0.0	1103.6	Epsilonproteobacteria				ko:K12063					ko00000,ko02044	3.A.7.11.1			Epsilonproteobacteria	1MUEN@1224,2YR3Y@29547,42N0N@68525,COG3451@1,COG3451@2	NA|NA|NA	U	F pilus assembly Type-IV secretion system for plasmid transfer
MF701751_01676	537972.ABQU01000093_gene1098	0.0	1154.8	Epsilonproteobacteria													Epsilonproteobacteria	1MV1G@1224,2YR5J@29547,42MMN@68525,COG3505@1,COG3505@2	NA|NA|NA	U	TraM recognition site of TraD and TraG
MF701751_01675	537972.ABQU01000093_gene1097	8.5e-128	463.0	Epsilonproteobacteria													Epsilonproteobacteria	1R4EP@1224,2YRG4@29547,42RYR@68525,COG1192@1,COG1192@2	NA|NA|NA	D	CobQ/CobB/MinD/ParA nucleotide binding domain
MF6448_01649	192222.Cj0144	4.8e-59	234.6	Epsilonproteobacteria				ko:K03406	ko02020,ko02030,map02020,map02030				ko00000,ko00001,ko02035				Epsilonproteobacteria	1MU9B@1224,2YM8Z@29547,42M22@68525,COG0840@1,COG0840@2	NA|NA|NA	NT	methyl-accepting chemotaxis protein
MF6586_01454	1367491.BN865_02000c	5.7e-13	80.1	Epsilonproteobacteria				ko:K12684					ko00000,ko01000,ko02000,ko02044	1.B.12.4			Epsilonproteobacteria	1QIU6@1224,2YN7H@29547,42QDA@68525,COG3468@1,COG3468@2	NA|NA|NA	MU	Immunoglobulin A1 protease
MF13415_01674	1325130.HFN_1679	1.4e-141	509.6	Epsilonproteobacteria													Epsilonproteobacteria	1MW5U@1224,2YMID@29547,42MDV@68525,COG1004@1,COG1004@2	NA|NA|NA	C	Belongs to the UDP-glucose GDP-mannose dehydrogenase family
MF13415_01327	192222.Cj1538c	5e-179	633.6	Epsilonproteobacteria	tupC		3.6.3.55	ko:K06857	ko02010,map02010	M00186	R10531	RC00002	ko00000,ko00001,ko00002,ko01000,ko02000	3.A.1.6.2,3.A.1.6.4			Epsilonproteobacteria	1PA89@1224,2YNK1@29547,42PEJ@68525,COG3839@1,COG3839@2	NA|NA|NA	P	ABC transporter, ATP-binding protein
MF13415_00054	354242.CJJ81176_1419	1.7e-150	538.5	Epsilonproteobacteria													Epsilonproteobacteria	1RKTD@1224,2YNJ5@29547,42N8D@68525,COG0500@1,COG2226@2	NA|NA|NA	Q	Methyltransferase domain
MF13415_00055	683083.C414_000040060	6.8e-144	516.5	Epsilonproteobacteria													Epsilonproteobacteria	1RBX8@1224,2YN27@29547,42N2M@68525,COG0500@1,COG2226@2	NA|NA|NA	Q	methyltransferase
MF13415_00842	192222.Cj1300	2.3e-167	594.7	Epsilonproteobacteria													Epsilonproteobacteria	1RCG6@1224,2YR8R@29547,42ZAV@68525,COG2227@1,COG2227@2	NA|NA|NA	H	Methyltransferase domain
MF701989_01636	354242.CJJ81176_0288	1.1e-103	382.9	Epsilonproteobacteria													Epsilonproteobacteria	1R80V@1224,2YP4C@29547,42N8T@68525,COG2265@1,COG2265@2	NA|NA|NA	J	Tellurite resistance protein TehB
MF13415_01500	354242.CJJ81176_0288	3.7e-131	474.2	Epsilonproteobacteria													Epsilonproteobacteria	1R80V@1224,2YP4C@29547,42N8T@68525,COG2265@1,COG2265@2	NA|NA|NA	J	Tellurite resistance protein TehB
MF702462_01271	1367491.BN865_07180	4.3e-151	541.2	Bacteria													Epsilonproteobacteria	COG0546@1,COG0546@2,COG0572@1,COG0572@2	NA|NA|NA	F	uridine kinase
MF6707_01011	192222.Cj1441c	8.5e-218	762.7	Epsilonproteobacteria	ugd		1.1.1.22	ko:K00012	ko00040,ko00053,ko00520,ko01100,map00040,map00053,map00520,map01100	M00014,M00129,M00361,M00362	R00286	RC00291	ko00000,ko00001,ko00002,ko01000				Epsilonproteobacteria	1MW5U@1224,2YMID@29547,42MDV@68525,COG1004@1,COG1004@2	NA|NA|NA	C	Belongs to the UDP-glucose GDP-mannose dehydrogenase family
MF13415_00587	1207063.P24_01615	3.4e-75	288.5	Rhodospirillales													Epsilonproteobacteria	1MVAP@1224,2JTR7@204441,2TSNP@28211,COG1175@1,COG1175@2	NA|NA|NA	G	Binding-protein-dependent transport system inner membrane component
MF6707_00507	192222.Cj0483	6.9e-220	769.6	Epsilonproteobacteria			4.2.1.42,4.2.1.7	ko:K01708,ko:K16850	ko00040,ko00053,ko01100,map00040,map00053,map01100	M00631	R01540,R05608	RC00543	ko00000,ko00001,ko00002,ko01000				Epsilonproteobacteria	1MU9V@1224,2YNEI@29547,42M37@68525,COG2721@1,COG2721@2	NA|NA|NA	G	Altronate hydrolase
MF6707_00508	192222.Cj0482	7.5e-42	176.0	Epsilonproteobacteria													Epsilonproteobacteria	1NH0U@1224,2YS7U@29547,42XSV@68525,COG2721@1,COG2721@2	NA|NA|NA	G	SAF
MF13415_01428	1449345.JHWC01000013_gene835	9.1e-152	544.3	Epsilonproteobacteria													Epsilonproteobacteria	1Q1AN@1224,2YSYH@29547,42T61@68525,COG4625@1,COG4625@2	NA|NA|NA	S	promoter associated poly-G tract could mediate phase variable expression
MF701751_01673	983328.AFGH01000043_gene1780	3.9e-87	327.8	Epsilonproteobacteria	fic			ko:K04095					ko00000,ko03036				Epsilonproteobacteria	1R8IJ@1224,2YPDN@29547,42R3V@68525,COG2184@1,COG2184@2	NA|NA|NA	D	Fic/DOC family
MF701989_01773	1121267.JHZL01000019_gene1261	5.6e-112	411.4	Epsilonproteobacteria				ko:K11904	ko03070,map03070	M00334			ko00000,ko00001,ko00002,ko02044	3.A.23.1			Epsilonproteobacteria	1MU7Q@1224,2YN67@29547,42Q4M@68525,COG3501@1,COG3501@2	NA|NA|NA	S	protein conserved in bacteria
MF701751_01681	537972.ABQU01000093_gene1102	1e-69	269.6	Epsilonproteobacteria													Epsilonproteobacteria	1PZQV@1224,2YRTS@29547,42XKJ@68525,COG0741@1,COG0741@2	NA|NA|NA	M	Transglycosylase SLT domain
MF8134_01709	683083.C414_000160012	8.3e-33	146.0	Epsilonproteobacteria													Epsilonproteobacteria	1QA2S@1224,2BH9D@1,2YQW9@29547,32BAV@2,42XDT@68525	NA|NA|NA	S	TrbC/VIRB2 family
MF8134_01708	683083.C414_000160011	0.0	1726.8	Epsilonproteobacteria	cagE			ko:K03199,ko:K12108	ko03070,ko05120,map03070,map05120	M00333,M00564			ko00000,ko00001,ko00002,ko02044	3.A.7,3.A.7.12.1			Epsilonproteobacteria	1MXH0@1224,2YME2@29547,42N1G@68525,COG3451@1,COG3451@2	NA|NA|NA	U	COG3451 Type IV secretory pathway, VirB4 components
MF701751_01694	537972.ABQU01000094_gene1088	0.0	1523.1	Epsilonproteobacteria													Epsilonproteobacteria	1MXH0@1224,2YRFU@29547,42M1N@68525,COG3451@1,COG3451@2	NA|NA|NA	U	ATPases associated with a variety of cellular activities
MF8134_01667	683083.C414_000160003	3.5e-112	411.0	Epsilonproteobacteria				ko:K03203	ko03070,map03070	M00333			ko00000,ko00001,ko00002,ko02044	3.A.7			Epsilonproteobacteria	1MXRC@1224,2YMX2@29547,42Q8P@68525,COG3736@1,COG3736@2	NA|NA|NA	U	VirB8 protein
MF8134_01666	683083.C414_000160002	3.3e-166	590.9	Epsilonproteobacteria				ko:K03204	ko03070,map03070	M00333			ko00000,ko00001,ko00002,ko02044	3.A.7			Epsilonproteobacteria	1MVHJ@1224,2YNDB@29547,42MUV@68525,COG3504@1,COG3504@2	NA|NA|NA	U	Conjugal transfer protein
MF701751_01669	537972.ABQU01000093_gene1092	1.6e-99	369.0	Epsilonproteobacteria				ko:K03496					ko00000,ko03036,ko04812				Epsilonproteobacteria	1N5CA@1224,2YPAI@29547,42RDX@68525,COG1192@1,COG1192@2	NA|NA|NA	D	ATPase MipZ
MF8134_01663	556267.HWAG_01616	0.0	1091.6	Epsilonproteobacteria				ko:K03205,ko:K12090	ko03070,ko05120,map03070,map05120	M00333,M00564			ko00000,ko00001,ko00002,ko02044	3.A.7,3.A.7.12.1			Epsilonproteobacteria	1MV1G@1224,2YMAB@29547,42MMN@68525,COG3505@1,COG3505@2	NA|NA|NA	U	COG3505 Type IV secretory pathway, VirD4 components
MF702699_00118	1165841.SULAR_06538	6.7e-151	540.4	Epsilonproteobacteria			5.1.3.14	ko:K01791	ko00520,ko01100,ko05111,map00520,map01100,map05111	M00362	R00420	RC00290	ko00000,ko00001,ko00002,ko01000,ko01005				Epsilonproteobacteria	1MWZN@1224,2YMS6@29547,43B4D@68525,COG0381@1,COG0381@2	NA|NA|NA	G	Belongs to the UDP-N-acetylglucosamine 2-epimerase family
MF702699_00119	573569.F7308_0769	3.5e-158	564.7	Proteobacteria													Epsilonproteobacteria	1QV0P@1224,COG0677@1,COG0677@2	NA|NA|NA	M	Belongs to the UDP-glucose GDP-mannose dehydrogenase family
MF716_01041	315730.BcerKBAB4_5685	1.2e-98	365.9	Bacillus													Epsilonproteobacteria	1V2CK@1239,1ZD7Y@1386,4HGP5@91061,COG0454@1,COG0456@2	NA|NA|NA	K	Acetyltransferase (GNAT) domain
MF701989_01533	1548153.LR59_01770	4e-85	321.6	Epsilonproteobacteria				ko:K04763					ko00000,ko03036				Epsilonproteobacteria	1QSH9@1224,2YQ0X@29547,42TCV@68525,COG4974@1,COG4974@2	NA|NA|NA	L	Phage integrase family
MF6448_01222	192222.Cj0295	4.6e-79	300.4	Bacteria													Epsilonproteobacteria	COG0454@1,COG0454@2	NA|NA|NA	K	-acetyltransferase
MF702699_00019	521000.PROVRETT_09937	3.2e-56	225.3	Providencia													Epsilonproteobacteria	1MUUB@1224,1RNVZ@1236,3Z9VG@586,COG0388@1,COG0388@2	NA|NA|NA	S	Carbon-nitrogen hydrolase
MF13415_00872	192222.Cj1332	1.3e-137	495.7	Epsilonproteobacteria	ptmA												Epsilonproteobacteria	1R96E@1224,2YNIV@29547,43AE3@68525,COG1028@1,COG1028@2	NA|NA|NA	N	Enoyl-(Acyl carrier protein) reductase
MF701989_01585	537970.HCAN_1401	1.1e-30	138.7	delta/epsilon subdivisions													Epsilonproteobacteria	1N215@1224,42TKE@68525,COG0425@1,COG0425@2	NA|NA|NA	O	Belongs to the sulfur carrier protein TusA family
MF13415_01082	192222.Cj0860	1e-151	542.7	Epsilonproteobacteria													Epsilonproteobacteria	1NCMC@1224,2YT4T@29547,43AZW@68525,COG0697@1,COG0697@2	NA|NA|NA	EG	EamA-like transporter family
MF6671_00481	1235799.C818_00351	2.3e-136	492.3	unclassified Lachnospiraceae													Epsilonproteobacteria	1UZ2K@1239,2493E@186801,27JK9@186928,COG2271@1,COG2271@2	NA|NA|NA	G	Major Facilitator Superfamily
MF13415_00131	354242.CJJ81176_0630	7.4e-126	456.4	Epsilonproteobacteria													Epsilonproteobacteria	1RAPM@1224,2YNHW@29547,42PSA@68525,COG2258@1,COG2258@2	NA|NA|NA	S	MOSC domain
MF13415_00519	192222.Cj0021c	5.6e-166	590.1	Epsilonproteobacteria													Epsilonproteobacteria	1MUPF@1224,2YM8I@29547,42NS5@68525,COG0179@1,COG0179@2	NA|NA|NA	Q	Fumarylacetoacetate (FAA) hydrolase family
MF701989_01565	983545.Glaag_1501	1.1e-21	109.8	Alteromonadaceae													Epsilonproteobacteria	1RI35@1224,1S66W@1236,46AQR@72275,COG0454@1,COG0456@2	NA|NA|NA	K	FR47-like protein
MF13415_00922	192222.Cj0310c	1.6e-52	211.8	Epsilonproteobacteria				ko:K18924		M00712			ko00000,ko00002,ko02000	2.A.7.1.5			Epsilonproteobacteria	1NM5S@1224,2YPSW@29547,42UMP@68525,COG2076@1,COG2076@2	NA|NA|NA	P	resistance protein
MF702462_01762	306264.CUP0344	8.2e-76	290.4	Epsilonproteobacteria													Epsilonproteobacteria	1RD8I@1224,2C2AA@1,2YN8K@29547,2ZAYY@2,42N13@68525	NA|NA|NA	S	TraT complement resistance protein
MF13415_00698	354242.CJJ81176_1570	4.8e-66	256.9	Epsilonproteobacteria			1.8.5.3	ko:K07306	ko00920,map00920		R09501	RC02555	ko00000,ko00001,ko01000,ko02000	5.A.3.3			Epsilonproteobacteria	1NR6J@1224,2YNSQ@29547,42MQZ@68525,COG0243@1,COG0243@2	NA|NA|NA	C	Molybdopterin oxidoreductase Fe4S4 domain
MF6586_01168	192222.Cj1556	2.9e-54	217.6	Epsilonproteobacteria													Epsilonproteobacteria	1MZ6G@1224,2YQAJ@29547,42V7W@68525,COG1733@1,COG1733@2	NA|NA|NA	K	Transcriptional regulator
MF13415_01302	192222.Cj0143c	5e-154	550.4	Epsilonproteobacteria	znuA			ko:K02077,ko:K09815	ko02010,map02010	M00242,M00244			ko00000,ko00001,ko00002,ko02000	3.A.1.15,3.A.1.15.3,3.A.1.15.5			Epsilonproteobacteria	1MVW9@1224,2YNB0@29547,42MBX@68525,COG0803@1,COG0803@2	NA|NA|NA	P	periplasmic solute binding protein
MF701989_01139	1367491.BN865_02660	2.7e-130	471.5	Epsilonproteobacteria	znuB			ko:K02075,ko:K09816	ko02010,map02010	M00242,M00244			ko00000,ko00001,ko00002,ko02000	3.A.1.15,3.A.1.15.3,3.A.1.15.5			Epsilonproteobacteria	1MVC2@1224,2YMMF@29547,42MYM@68525,COG1108@1,COG1108@2	NA|NA|NA	P	Abc transporter
MF13415_01673	192222.Cj0263	2.5e-142	511.5	Epsilonproteobacteria	zupT			ko:K07238					ko00000,ko02000	2.A.5.5			Epsilonproteobacteria	1MWEZ@1224,2YMWF@29547,42NT2@68525,COG0428@1,COG0428@2	NA|NA|NA	P	Mediates zinc uptake. May also transport other divalent cations
MF703045_01246	1123489.AUAN01000007_gene420	0.0	1272.3	Negativicutes													Epsilonproteobacteria	1TPQH@1239,4H3U6@909932,COG0480@1,COG0480@2	NA|NA|NA	J	elongation factor
# 1070 queries scanned
# Total time (seconds): 43.3621580601
# Rate: 24.68 q/s
