# Supplementary material for: Genetic characterisation of a subset of Campylobacter jejuni isolates from clinical and poultry sources in Ireland
Source: PLoS One. 2021 Mar 9;16(3):e0246843. doi: 10.1371/journal.pone.0246843 (PMC7943001; doi:10.1371/journal.pone.0246843)
Supplement: S2 Appendix — (ZIP) [file pone.0246843.s002.zip › S2 Appendix/Clinical/Clinical_unique_genome.xlsx]

## Sheet: Sheet1
# emapper version: emapper-1.0.3-35-g63c274b emapper DB: 2.0
# command: ./emapper.py --cpu 6 -i /data/shared/emapper_jobs/user_data/MM_c8jbw9du/query_seqs.fa --output query_seqs.fa --output_dir /data/shared/emapper_jobs/user_data/MM_c8jbw9du -m diamond -d none --tax_scope 29547 --go_evidence non-electronic --target_orthologs all --seed_ortholog_evalue 0.001 --seed_ortholog_score 60 --query-cover 20 --subject-cover 0 --override --temp_dir /data/shared/emapp…
# time: Fri Jun 19 01:52:14 2020
#query_name seed_eggNOG_ortholog seed_ortholog_evalue seed_ortholog_score best_tax_level Preferred_name GOs EC KEGG_ko KEGG_Pathway KEGG_Module KEGG_Reaction KEGG_rclass BRITE KEGG_TC CAZy BiGG_Reaction
Query	Seed ortholog	e-value	score	best tax lvl	Preferred_name	GO terms	EC number	KEGG KO	KEGG pathway	KEGG module	KEGG reaction	KEGG rclass	BRITE	KEGG TC	CAZy	BiGG reaction	annot lvl	matching OGs	Best OG	COG cat	description
MF716_01038	1214166.ALLG01000010_gene1955	1.3e-167	595.5	Streptococcus suis													Epsilonproteobacteria	1TRA1@1239,1WT6Z@1307,2DB8K@1,2Z7S1@2,4HBIE@91061	NA|NA|NA	G	Streptomycin adenylyltransferase
533AP_00245	192222.Cj1548c	9.8e-197	692.6	Epsilonproteobacteria				ko:K13979					ko00000,ko01000				Epsilonproteobacteria	1MUTT@1224,2YMXV@29547,42MY6@68525,COG1064@1,COG1064@2	NA|NA|NA	C	alcohol dehydrogenase
TB1130_00478	192222.Cj1438c	2.9e-68	265.8	Epsilonproteobacteria													Epsilonproteobacteria	1QV6M@1224,2YNR4@29547,42UVZ@68525,COG1216@1,COG1216@2	NA|NA|NA	S	TupA-like ATPgrasp
MF13415_01479	272559.BF9343_3587	1.4e-45	191.4	Bacteroidia													Epsilonproteobacteria	2G0B2@200643,4NQSJ@976,COG1216@1,COG1216@2	NA|NA|NA	S	group 2 family protein
C14_01260	354242.CJJ81176_1601	0.0	1384.8	Epsilonproteobacteria	chuA			ko:K02014					ko00000,ko02000	1.B.14			Epsilonproteobacteria	1REHF@1224,2YN71@29547,42PC6@68525,COG4772@1,COG4772@2	NA|NA|NA	P	TonB dependent receptor
C11_01372	192222.Cj1415c	6.1e-88	330.1	Epsilonproteobacteria			2.7.1.25	ko:K00860	ko00230,ko00920,ko01100,ko01120,map00230,map00920,map01100,map01120	M00176	R00509,R04928	RC00002,RC00078	ko00000,ko00001,ko00002,ko01000				Epsilonproteobacteria	1N2Z8@1224,2YTS3@29547,42SD8@68525,COG0529@1,COG0529@2	NA|NA|NA	P	Adenylylsulfate kinase
536AP_00315	537972.ABQU01000017_gene640	3.6e-152	544.3	Epsilonproteobacteria	cysD		2.7.7.4	ko:K00957	ko00230,ko00261,ko00450,ko00920,ko01100,ko01120,ko01130,map00230,map00261,map00450,map00920,map01100,map01120,map01130	M00176,M00596	R00529,R04929	RC02809,RC02889	ko00000,ko00001,ko00002,ko01000				Epsilonproteobacteria	1MUCZ@1224,2YN2H@29547,42NYE@68525,COG0175@1,COG0175@2	NA|NA|NA	H	COG0175 3'-phosphoadenosine 5'-phosphosulfate sulfotransferase (PAPS reductase) FAD synthetase
536AP_00420	192222.Cj1339c	2.6e-239	834.7	Epsilonproteobacteria	flaB	GO:0001539,GO:0005575,GO:0005576,GO:0005623,GO:0006928,GO:0008150,GO:0009288,GO:0009987,GO:0040011,GO:0042995,GO:0043226,GO:0043228,GO:0044464,GO:0048870,GO:0051179,GO:0051674,GO:0071973,GO:0071978,GO:0097588		ko:K02406	ko02020,ko02040,ko04621,ko04626,ko05132,ko05134,map02020,map02040,map04621,map04626,map05132,map05134				ko00000,ko00001,ko02035				Epsilonproteobacteria	1MV1N@1224,2YN00@29547,42MX8@68525,COG1344@1,COG1344@2	NA|NA|NA	N	Flagellin is the subunit protein which polymerizes to form the filaments of bacterial flagella
C14_00883	354242.CJJ81176_1339	1.2e-220	772.7	Epsilonproteobacteria	flaB	GO:0001539,GO:0005575,GO:0005576,GO:0005623,GO:0006928,GO:0008150,GO:0009288,GO:0009987,GO:0040011,GO:0042995,GO:0043226,GO:0043228,GO:0044464,GO:0048870,GO:0051179,GO:0051674,GO:0071973,GO:0071978,GO:0097588		ko:K02406	ko02020,ko02040,ko04621,ko04626,ko05132,ko05134,map02020,map02040,map04621,map04626,map05132,map05134				ko00000,ko00001,ko02035				Epsilonproteobacteria	1MV1N@1224,2YN00@29547,42MX8@68525,COG1344@1,COG1344@2	NA|NA|NA	N	Flagellin is the subunit protein which polymerizes to form the filaments of bacterial flagella
537AC_00205	354242.CJJ81176_1339	4.2e-213	747.7	Epsilonproteobacteria	flaB	GO:0001539,GO:0005575,GO:0005576,GO:0005623,GO:0006928,GO:0008150,GO:0009288,GO:0009987,GO:0040011,GO:0042995,GO:0043226,GO:0043228,GO:0044464,GO:0048870,GO:0051179,GO:0051674,GO:0071973,GO:0071978,GO:0097588		ko:K02406	ko02020,ko02040,ko04621,ko04626,ko05132,ko05134,map02020,map02040,map04621,map04626,map05132,map05134				ko00000,ko00001,ko02035				Epsilonproteobacteria	1MV1N@1224,2YN00@29547,42MX8@68525,COG1344@1,COG1344@2	NA|NA|NA	N	Flagellin is the subunit protein which polymerizes to form the filaments of bacterial flagella
MF6671_00441	1121267.JHZL01000005_gene1705	1.1e-128	466.5	Epsilonproteobacteria			2.1.1.72	ko:K07318					ko00000,ko01000,ko02048				Epsilonproteobacteria	1R6P4@1224,2YM8P@29547,42ND7@68525,COG3392@1,COG3392@2	NA|NA|NA	L	DNA methyltransferase
MF703045_01739	170187.SP_0252	2.5e-37	161.0	Streptococcus pneumoniae													Epsilonproteobacteria	1TP4Q@1239,1WUZ3@1313,4HA8G@91061,COG0176@1,COG0176@2	NA|NA|NA	H	Transaldolase/Fructose-6-phosphate aldolase
MF702462_01273	1367491.BN865_07200	2.6e-203	714.9	Bacteria													Epsilonproteobacteria	COG1208@1,COG1208@2,COG1209@1,COG1209@2	NA|NA|NA	M	Catalyzes the formation of dTDP-glucose, from dTTP and glucose 1-phosphate, as well as its pyrophosphorolysis
MF6671_00020	192222.Cj1438c	1.3e-135	490.7	Epsilonproteobacteria													Epsilonproteobacteria	1QV6M@1224,2YNR4@29547,42UVZ@68525,COG1216@1,COG1216@2	NA|NA|NA	S	TupA-like ATPgrasp
MF6671_01658	354242.CJJ81176_0529	1.3e-09	69.7	Epsilonproteobacteria													Epsilonproteobacteria	1MXIP@1224,2YQSP@29547,42WVY@68525,COG3210@1,COG3210@2	NA|NA|NA	U	haemagglutination activity domain
MF701751_01684	537972.ABQU01000093_gene1105	3.6e-160	571.2	Epsilonproteobacteria													Epsilonproteobacteria	1MVEF@1224,2YR66@29547,42RJC@68525,COG3504@1,COG3504@2	NA|NA|NA	U	Conjugal transfer protein
MF701989_00909	306263.Cla_0298	6.6e-268	930.2	Epsilonproteobacteria													Epsilonproteobacteria	1Q5EJ@1224,2A0FB@1,2YSD2@29547,30NJ3@2,4314A@68525	NA|NA|NA
MF701989_01367	306263.Cla_0303	4.9e-79	300.8	Epsilonproteobacteria													Epsilonproteobacteria	1RJ9Y@1224,2YP0G@29547,42QUS@68525,COG0584@1,COG0584@2	NA|NA|NA	C	glycerophosphoryl diester phosphodiesterase
MF701989_01373	306263.Cla_0310	1.3e-178	633.3	Epsilonproteobacteria													Epsilonproteobacteria	1Q1E7@1224,2YPR8@29547,42TDU@68525,COG1216@1,COG1216@2	NA|NA|NA	S	Glycosyl transferase, family 2
MF702462_00036	354242.CJJ81176_1157	8.7e-126	456.4	Epsilonproteobacteria													Epsilonproteobacteria	1N3W4@1224,2CBTA@1,2YR8X@29547,32RU0@2,42Y79@68525	NA|NA|NA	G	Alpha-2,3-sialyltransferase (CST-I)
MF702462_01270	1367491.BN865_07160	3.2e-19	100.9	Proteobacteria													Epsilonproteobacteria	1R1EI@1224,28YJQ@1,2ZKDH@2	NA|NA|NA
MF9408_00312	1548153.LR59_08265	2.8e-88	332.8	Epsilonproteobacteria													Epsilonproteobacteria	1QV6I@1224,2YPH2@29547,42SDT@68525,COG1216@1,COG1216@2	NA|NA|NA	S	Glycosyl transferase, family 2
MF13415_00002	192222.Cj1677	2.3e-307	1061.6	Bacteria													Epsilonproteobacteria	COG3210@1,COG3210@2	NA|NA|NA	U	domain, Protein
MF13415_00116	1408442.JADE01000009_gene514	4.2e-296	1023.8	Epsilonproteobacteria													Epsilonproteobacteria	1N2TJ@1224,2YQP8@29547,42XUM@68525,COG0827@1,COG0827@2	NA|NA|NA	L	DNA restriction-modification system
MF13415_00471	525898.Sdel_1782	8.3e-48	196.8	Epsilonproteobacteria													Epsilonproteobacteria	1RGD1@1224,2YRSN@29547,42ZXM@68525,COG1670@1,COG1670@2	NA|NA|NA	J	Acetyltransferase (GNAT) domain
MF13415_00695	354242.CJJ81176_1572	9.8e-13	78.2	Epsilonproteobacteria				ko:K07308	ko00920,map00920		R09501	RC02555	ko00000,ko00001,ko02000	5.A.3.3			Epsilonproteobacteria	1Q5NA@1224,2YPFH@29547,42T62@68525,COG3302@1,COG3302@2	NA|NA|NA	S	DMSO reductase anchor subunit (DmsC)
MF13415_00696	354242.CJJ81176_1572	3.2e-24	117.9	Epsilonproteobacteria				ko:K07308	ko00920,map00920		R09501	RC02555	ko00000,ko00001,ko02000	5.A.3.3			Epsilonproteobacteria	1Q5NA@1224,2YPFH@29547,42T62@68525,COG3302@1,COG3302@2	NA|NA|NA	S	DMSO reductase anchor subunit (DmsC)
MF13415_00697	354242.CJJ81176_1570	1.4e-23	114.8	Epsilonproteobacteria			1.8.5.3	ko:K07306	ko00920,map00920		R09501	RC02555	ko00000,ko00001,ko01000,ko02000	5.A.3.3			Epsilonproteobacteria	1NR6J@1224,2YNSQ@29547,42MQZ@68525,COG0243@1,COG0243@2	NA|NA|NA	C	Molybdopterin oxidoreductase Fe4S4 domain
MF13415_00699	354242.CJJ81176_1570	2.5e-30	137.5	Epsilonproteobacteria			1.8.5.3	ko:K07306	ko00920,map00920		R09501	RC02555	ko00000,ko00001,ko01000,ko02000	5.A.3.3			Epsilonproteobacteria	1NR6J@1224,2YNSQ@29547,42MQZ@68525,COG0243@1,COG0243@2	NA|NA|NA	C	Molybdopterin oxidoreductase Fe4S4 domain
MF13415_00911	192222.Cj0299	6.2e-84	317.4	Epsilonproteobacteria			3.5.2.6	ko:K17838,ko:K19210,ko:K22333,ko:K22334	ko01501,map01501		R06363	RC01499	br01600,ko00000,ko00001,ko01000,ko01504				Epsilonproteobacteria	1NWXE@1224,2YNVP@29547,42QWH@68525,COG2602@1,COG2602@2	NA|NA|NA	V	Penicillin binding protein transpeptidase domain
MF13415_01200	192222.Cj0033	1.2e-88	334.3	Epsilonproteobacteria													Epsilonproteobacteria	1NCWB@1224,2YPY2@29547,42U7X@68525,COG1357@1,COG1357@2	NA|NA|NA	S	PFAM Pentapeptide repeats (8 copies)
MF13415_01201	354242.CJJ81176_0071	2.5e-146	526.2	Epsilonproteobacteria													Epsilonproteobacteria	1NCWB@1224,2YPY2@29547,42U7X@68525,COG1357@1,COG1357@2	NA|NA|NA	S	PFAM Pentapeptide repeats (8 copies)
MF13415_01401	1548153.LR59_12940	1.5e-46	192.2	Epsilonproteobacteria													Epsilonproteobacteria	1RH4A@1224,2YPUM@29547,42UIM@68525,COG0561@1,COG0561@2	NA|NA|NA	S	Capsule biosynthesis phosphatase
MF13415_01403	1121267.JHZL01000008_gene1316	4e-85	321.2	Epsilonproteobacteria													Epsilonproteobacteria	1RDR2@1224,2YP11@29547,42R0Y@68525,COG1209@1,COG1209@2	NA|NA|NA	M	Catalyzes the formation of dTDP-glucose, from dTTP and glucose 1-phosphate, as well as its pyrophosphorolysis
MF13415_01404	537972.ABQU01000030_gene450	2.6e-34	151.4	Epsilonproteobacteria													Epsilonproteobacteria	1Q1GJ@1224,2YPUY@29547,42TKD@68525,COG4319@1,COG4319@2	NA|NA|NA	S	SnoaL-like domain
MF13415_01406	413404.Rmag_0896	3.1e-92	345.5	Bacteria													Epsilonproteobacteria	COG2227@1,COG2227@2	NA|NA|NA	H	3-demethylubiquinone-9 3-O-methyltransferase activity
MF13415_01480	1088868.CIN_18680	5.1e-26	125.6	Alphaproteobacteria													Epsilonproteobacteria	1MXIY@1224,2U52Y@28211,COG1442@1,COG1442@2	NA|NA|NA	M	Domain of unknown function (DUF4422)
MF13415_01481	1236689.MMALV_05390	1.7e-29	138.3	Euryarchaeota													Epsilonproteobacteria	2DZ6R@1,2N58V@2157,2Y25F@28890	NA|NA|NA	S	Domain of unknown function (DUF4422)
MF13415_01488	683083.C414_000390000	8.2e-174	616.3	Epsilonproteobacteria													Epsilonproteobacteria	1R615@1224,2YNMN@29547,42QGC@68525,COG4092@1,COG4092@2	NA|NA|NA	M	N-terminal domain of galactosyltransferase
MF13415_01663	354242.CJJ81176_pVir0048	3e-31	141.4	Epsilonproteobacteria													Epsilonproteobacteria	1Q6PM@1224,2BVZI@1,2YSSQ@29547,2ZZD7@2,433IC@68525	NA|NA|NA
MF6671_00022	192222.Cj1435c	7.1e-78	297.0	delta/epsilon subdivisions													Epsilonproteobacteria	1RCZP@1224,42VP5@68525,COG0560@1,COG0560@2	NA|NA|NA	E	haloacid dehalogenase-like hydrolase
MF6671_00024	192222.Cj1422c	2.3e-153	549.3	Epsilonproteobacteria													Epsilonproteobacteria	1QAMS@1224,2YMA4@29547,42NWI@68525,COG1216@1,COG1216@2	NA|NA|NA	S	Protein of unknown function (DUF2972)
MF6671_00104	354242.CJJ81176_1340	1.8e-214	752.3	Epsilonproteobacteria													Epsilonproteobacteria	1R4P0@1224,2YNAS@29547,42NFM@68525,COG2604@1,COG2604@2	NA|NA|NA	S	Protein of unknown function DUF115
MF6671_00270	683083.C414_000240111	3.3e-204	717.6	Epsilonproteobacteria													Epsilonproteobacteria	1QU2Q@1224,2YN4Y@29547,43BK5@68525,COG1215@1,COG1215@2,COG1216@1,COG1216@2	NA|NA|NA	M	glycosyl transferase
MF6671_00437	1565314.OA34_07200	7.8e-98	363.6	Epsilonproteobacteria													Epsilonproteobacteria	1PCSR@1224,2YNGJ@29547,42QD4@68525,COG0863@1,COG0863@2	NA|NA|NA	L	DNA methylase
MF6671_00438	235279.HH_1051	1.5e-94	352.4	Epsilonproteobacteria			3.1.21.4	ko:K01155					ko00000,ko01000,ko02048				Epsilonproteobacteria	1Q0V6@1224,2BMI4@1,2YPIA@29547,32G31@2,42SIS@68525	NA|NA|NA	L	ICEA Protein
MF6671_00439	1071085.KK033115_gene2083	3e-07	60.8	Halobacteria													Epsilonproteobacteria	23ZDF@183963,2DZ9G@1,2N5P9@2157,2Y2I9@28890	NA|NA|NA
MF6671_00440	760142.Hipma_0405	1.9e-113	416.0	delta/epsilon subdivisions													Epsilonproteobacteria	1NR8S@1224,42PR9@68525,COG1637@1,COG1637@2	NA|NA|NA	L	Cleaves both 3' and 5' ssDNA extremities of branched DNA structures
MF6671_00443	759914.BP951000_2169	4e-08	63.9	Spirochaetes													Epsilonproteobacteria	2J5CU@203691,COG0673@1,COG0673@2	NA|NA|NA	S	Oxidoreductase
MF6671_01076	1367491.BN865_05940c	9.9e-65	254.2	Epsilonproteobacteria			3.1.21.3	ko:K01154					ko00000,ko01000,ko02048				Epsilonproteobacteria	1R4KU@1224,2YPNG@29547,42SK0@68525,COG0732@1,COG0732@2	NA|NA|NA	V	COG0732 Restriction endonuclease S subunits
MF6671_01077	1408442.JADE01000005_gene1088	1.2e-89	337.4	Epsilonproteobacteria													Epsilonproteobacteria	1NRBC@1224,2YQVW@29547,42VMR@68525,COG1479@1,COG1479@2	NA|NA|NA	S	Protein of unknown function DUF262
MF6671_01168	413404.Rmag_0896	3.7e-93	348.6	Bacteria													Epsilonproteobacteria	COG2227@1,COG2227@2	NA|NA|NA	H	3-demethylubiquinone-9 3-O-methyltransferase activity
MF6671_01169	306264.CUP1264	6.3e-37	162.5	Epsilonproteobacteria													Epsilonproteobacteria	1Q4U5@1224,2DH2F@1,2YRW1@29547,2ZY5P@2,42ZW9@68525	NA|NA|NA
MF6671_01175	1449345.JHWC01000006_gene938	7.2e-82	310.8	Proteobacteria													Epsilonproteobacteria	1N9EE@1224,COG2896@1,COG2896@2	NA|NA|NA	H	Catalyzes the cyclization of GTP to (8S)-3',8-cyclo-7,8- dihydroguanosine 5'-triphosphate
MF6671_01238	525257.HMPREF0204_13633	5.6e-07	62.8	Chryseobacterium													Epsilonproteobacteria	1IN7G@117743,3ZTER@59732,4PCY5@976,COG0323@1,COG0323@2	NA|NA|NA	L	Histidine kinase-, DNA gyrase B-, and HSP90-like ATPase
MF6671_01453	354242.CJJ81176_0071	2.6e-243	847.8	Epsilonproteobacteria													Epsilonproteobacteria	1NCWB@1224,2YPY2@29547,42U7X@68525,COG1357@1,COG1357@2	NA|NA|NA	S	PFAM Pentapeptide repeats (8 copies)
MF6671_01455	354242.CJJ81176_0070	5e-16	89.4	Proteobacteria													Epsilonproteobacteria	1N2DY@1224,COG0744@1,COG0744@2	NA|NA|NA	M	Transglycosylase
MF6671_01456	1120951.AUBG01000013_gene2613	6.3e-08	65.1	Flavobacteriia													Epsilonproteobacteria	1I9RF@117743,28PY0@1,2ZCHU@2,4NR5X@976	NA|NA|NA
MF6671_01659	306263.Cla_1530	1.2e-83	318.2	Epsilonproteobacteria													Epsilonproteobacteria	1MXIP@1224,2YQSP@29547,42WVY@68525,COG3210@1,COG3210@2	NA|NA|NA	U	haemagglutination activity domain
MF6707_00158	192222.Cj1144c	3.1e-50	204.1	Bacteria													Epsilonproteobacteria	COG3774@1,COG3774@2	NA|NA|NA	M	pathogenesis
MF6707_00159	192222.Cj1144c	2.1e-99	368.2	Bacteria													Epsilonproteobacteria	COG3774@1,COG3774@2	NA|NA|NA	M	pathogenesis
MF6707_00163	192222.Cj1140	3.2e-169	600.9	Epsilonproteobacteria													Epsilonproteobacteria	1N3W4@1224,2CBTA@1,2YR8X@29547,32RU0@2,42Y79@68525	NA|NA|NA	G	Alpha-2,3-sialyltransferase (CST-I)
MF6707_00164	192222.Cj1139c	2.7e-155	554.7	Epsilonproteobacteria													Epsilonproteobacteria	1QWU3@1224,2YPRT@29547,42SMA@68525,COG1216@1,COG1216@2	NA|NA|NA	S	Glycosyltransferase like family 2
MF6707_00165	192222.Cj1138	5.1e-223	780.0	Epsilonproteobacteria													Epsilonproteobacteria	1N8QE@1224,2YPF8@29547,42SKS@68525,COG0463@1,COG0463@2	NA|NA|NA	M	Involved in cell wall biogenesis
MF6707_00166	192222.Cj1137c	5.7e-191	673.3	Epsilonproteobacteria													Epsilonproteobacteria	1RH7E@1224,2YRA0@29547,42YJ8@68525,COG3774@1,COG3774@2	NA|NA|NA	M	Capsular polysaccharide synthesis protein
MF6707_00167	192222.Cj1136	3e-223	780.8	Epsilonproteobacteria													Epsilonproteobacteria	1N01F@1224,2YNY9@29547,42R9W@68525,COG0463@1,COG0463@2	NA|NA|NA	M	Glycosyl transferase family 2
MF6707_00168	192222.Cj1135	5.8e-299	1032.7	Epsilonproteobacteria													Epsilonproteobacteria	1QU2Q@1224,2YN4Y@29547,43BK5@68525,COG1215@1,COG1215@2,COG1216@1,COG1216@2	NA|NA|NA	M	glycosyl transferase
MF6707_01014	192222.Cj1677	2e-67	262.3	Bacteria													Epsilonproteobacteria	COG3210@1,COG3210@2	NA|NA|NA	U	domain, Protein
MF6707_01270	192222.Cj1721c	1.6e-117	428.7	Epsilonproteobacteria													Epsilonproteobacteria	1Q1DE@1224,2AIJ2@1,2YPP4@29547,31915@2,42TC9@68525	NA|NA|NA
MF6707_01271	1367491.BN865_03700c	1.1e-22	112.1	Epsilonproteobacteria													Epsilonproteobacteria	1Q2TP@1224,2AIZS@1,2YQI6@29547,319HU@2,42W8B@68525	NA|NA|NA	S	Putative beta-lactamase-inhibitor-like, PepSY-like
MF6707_01285	192222.Cj0008	0.0	1186.0	Epsilonproteobacteria													Epsilonproteobacteria	1R5X1@1224,2YR87@29547,42PXR@68525,COG1479@1,COG1479@2,COG3472@1,COG3472@2	NA|NA|NA	S	Protein of unknown function DUF262
MF6707_01442	192222.Cj0139	0.0	1543.9	Epsilonproteobacteria				ko:K07452					ko00000,ko01000,ko02048				Epsilonproteobacteria	1MYQM@1224,2YNP7@29547,42PCZ@68525,COG1401@1,COG1401@2	NA|NA|NA	L	AAA domain (dynein-related subfamily)
MF6707_01497	683083.C414_000260125	3.1e-156	557.8	Epsilonproteobacteria													Epsilonproteobacteria	1QT5Q@1224,29P7X@1,2YRQ1@29547,30A5Z@2,42ZNG@68525	NA|NA|NA
MF6707_01500	683083.C414_000260121	4e-22	111.3	Epsilonproteobacteria													Epsilonproteobacteria	1Q2HM@1224,28WN7@1,2YQM9@29547,2ZIN0@2,42VQR@68525	NA|NA|NA
MF6707_01609	1242969.ATCC51562_774	4.9e-22	113.2	Epsilonproteobacteria													Epsilonproteobacteria	1NCWB@1224,2YPY2@29547,42U7X@68525,COG1357@1,COG1357@2	NA|NA|NA	S	PFAM Pentapeptide repeats (8 copies)
MF701751_01560	50960.LS81_10855	0.0	1103.6	Epsilonproteobacteria				ko:K06915					ko00000				Epsilonproteobacteria	1MUSH@1224,2YQ2T@29547,42RE9@68525,COG0433@1,COG0433@2	NA|NA|NA	S	Domain of unknown function DUF87
MF701751_01561	270374.MELB17_00970	2.6e-95	355.9	Gammaproteobacteria													Epsilonproteobacteria	1PN4S@1224,1T0Q7@1236,2Z924@2,arCOG14100@1	NA|NA|NA	S	SIR2-like domain
MF701751_01661	683083.C414_000060001	1.9e-63	248.4	Epsilonproteobacteria													Epsilonproteobacteria	1P3TT@1224,2YQHW@29547,42VW7@68525,COG1848@1,COG1848@2	NA|NA|NA	S	PIN domain
MF701751_01662	683083.C414_000060000	7.2e-118	430.3	Epsilonproteobacteria													Epsilonproteobacteria	1Q1JH@1224,2BP2P@1,2YPVB@29547,32HT9@2,42TV2@68525	NA|NA|NA
MF701751_01665	537972.ABQU01000096_gene1111	8.6e-63	246.1	Epsilonproteobacteria													Epsilonproteobacteria	1NK7M@1224,2C092@1,2YQ91@29547,31AZX@2,42VU6@68525	NA|NA|NA
MF701751_01666	537972.ABQU01000096_gene1110	0.0	1185.6	Epsilonproteobacteria													Epsilonproteobacteria	1QUDG@1224,2YMZA@29547,42Q9I@68525,COG3843@1,COG3843@2	NA|NA|NA	U	Relaxase/Mobilisation nuclease domain
MF701751_01668	827.JFJK01000007_gene1582	3.5e-08	63.9	Epsilonproteobacteria													Epsilonproteobacteria	1Q3M6@1224,2AJ63@1,2YQQX@29547,319QR@2,42XHK@68525	NA|NA|NA
MF701751_01670	537972.ABQU01000093_gene1093	2.5e-57	228.0	Epsilonproteobacteria													Epsilonproteobacteria	1Q1W9@1224,2AIPN@1,2YSC1@29547,31969@2,431BY@68525	NA|NA|NA
MF701751_01672	537972.ABQU01000093_gene1094	1.2e-53	215.7	Epsilonproteobacteria													Epsilonproteobacteria	1NCKG@1224,2YS68@29547,42XHW@68525,COG4959@1,COG4959@2	NA|NA|NA	OU	Signal peptidase, peptidase S26
MF701751_01674	983328.AFGH01000043_gene1779	5.1e-19	100.1	Epsilonproteobacteria													Epsilonproteobacteria	1Q3J1@1224,2BSZB@1,2YQW2@29547,32N38@2,42XDZ@68525	NA|NA|NA
MF701751_01677	537972.ABQU01000093_gene1099	0.0	1272.3	Epsilonproteobacteria													Epsilonproteobacteria	1MU8I@1224,2YT93@29547,42N43@68525,COG4227@1,COG4227@2,COG4643@1,COG4643@2	NA|NA|NA	L	Domain of unknown function (DUF1738)
MF701751_01682	537972.ABQU01000093_gene1103	7.2e-135	487.3	Epsilonproteobacteria													Epsilonproteobacteria	1MU7U@1224,2YR2G@29547,42MIT@68525,COG2948@1,COG2948@2	NA|NA|NA	U	Bacterial conjugation TrbI-like protein
MF701751_01683	537972.ABQU01000093_gene1104	2.4e-48	198.4	Epsilonproteobacteria													Epsilonproteobacteria	1Q5RP@1224,2AJW9@1,2YSE3@29547,31AJ5@2,431PC@68525	NA|NA|NA
MF701751_01685	537972.ABQU01000093_gene1106	1.4e-119	435.6	Epsilonproteobacteria													Epsilonproteobacteria	1MVUC@1224,2YR7A@29547,42TGS@68525,COG3701@1,COG3701@2	NA|NA|NA	U	VirB8 protein
MF701751_01687	537972.ABQU01000093_gene1107	6.3e-131	474.2	Epsilonproteobacteria				ko:K07344	ko02024,map02024				ko00000,ko00001,ko02044	3.A.7.4			Epsilonproteobacteria	1MVFD@1224,2YPTM@29547,42U4U@68525,COG3846@1,COG3846@2	NA|NA|NA	U	TrbL/VirB6 plasmid conjugal transfer protein
MF701751_01688	537972.ABQU01000093_gene1108	1.8e-30	138.3	Epsilonproteobacteria													Epsilonproteobacteria	1Q60H@1224,2BPZR@1,2YSUH@29547,32ITS@2,4326P@68525	NA|NA|NA
MF701751_01689	537972.ABQU01000094_gene1086	2.5e-35	156.0	Epsilonproteobacteria				ko:K20266	ko02024,map02024				ko00000,ko00001,ko02044	3.A.7.4			Epsilonproteobacteria	1PJ24@1224,2YQJZ@29547,42WI4@68525,COG5314@1,COG5314@2	NA|NA|NA	U	conjugation
MF701751_01691	1449345.JHWC01000014_gene783	4.3e-47	194.1	Epsilonproteobacteria													Epsilonproteobacteria	1N86G@1224,2YPW9@29547,42TVM@68525,COG3646@1,COG3646@2	NA|NA|NA	S	Phage regulatory protein Rha (Phage_pRha)
MF701751_01692	537972.ABQU01000094_gene1087	1.9e-86	325.9	Epsilonproteobacteria													Epsilonproteobacteria	1N2T2@1224,2CIMF@1,2YNQG@29547,32UGF@2,42WS5@68525	NA|NA|NA	S	TrbM
MF701751_01695	537972.ABQU01000094_gene1089	2.3e-36	157.9	Epsilonproteobacteria													Epsilonproteobacteria	1RKQ7@1224,2YS3H@29547,42WD2@68525,COG5268@1,COG5268@2	NA|NA|NA	NU	Type IV secretory pathway, VirB3-like protein
MF701751_01696	537972.ABQU01000094_gene1090	3.1e-28	131.0	Epsilonproteobacteria													Epsilonproteobacteria	1NBH2@1224,2YS5C@29547,42XBK@68525,COG3838@1,COG3838@2	NA|NA|NA	U	TrbC/VIRB2 family
MF701989_00127	354242.CJJ81176_1157	3.9e-151	540.8	Epsilonproteobacteria													Epsilonproteobacteria	1N3W4@1224,2CBTA@1,2YR8X@29547,32RU0@2,42Y79@68525	NA|NA|NA	G	Alpha-2,3-sialyltransferase (CST-I)
MF701989_00136	1367491.BN865_09780	1.1e-85	323.2	Epsilonproteobacteria				ko:K07270					ko00000		GT25		Epsilonproteobacteria	1PEP3@1224,2YPQ9@29547,42TE1@68525,COG3306@1,COG3306@2	NA|NA|NA	M	Glycosyltransferase family 25 (LPS biosynthesis protein)
MF701989_00314	537972.ABQU01000039_gene1744	3.3e-77	295.0	delta/epsilon subdivisions													Epsilonproteobacteria	1QX6B@1224,43BYX@68525,COG2242@1,COG2242@2	NA|NA|NA	H	Methyltransferase FkbM domain
MF701989_00347	354242.CJJ81176_0815	2.9e-137	495.4	Epsilonproteobacteria													Epsilonproteobacteria	1Q9T8@1224,2A5ZX@1,2YMU5@29547,30US6@2,42N02@68525	NA|NA|NA	S	Annotation was generated automatically without manual curation
MF701989_00460	1449345.JHWC01000006_gene957	4.1e-125	455.3	Epsilonproteobacteria													Epsilonproteobacteria	1MY98@1224,2YT7X@29547,42RFH@68525,COG4928@1,COG4928@2	NA|NA|NA	S	KAP family P-loop domain
MF701989_00771	643473.KB235930_gene4379	3.7e-113	415.6	Nostocales													Epsilonproteobacteria	1GIMT@1117,1HRZ8@1161,COG4529@1,COG4529@2	NA|NA|NA	S	FAD-NAD(P)-binding
MF701989_00772	1121267.JHZL01000004_gene1653	3.6e-120	438.3	Epsilonproteobacteria													Epsilonproteobacteria	1MW6T@1224,2YR2D@29547,43BQ5@68525,COG0477@1,COG2814@2	NA|NA|NA	EGP	Major facilitator Superfamily
MF701989_00773	1548153.LR59_05615	1.3e-28	131.7	Epsilonproteobacteria			5.3.2.6	ko:K01821	ko00362,ko00621,ko00622,ko01100,ko01120,ko01220,map00362,map00621,map00622,map01100,map01120,map01220	M00569	R03966,R05389	RC01040,RC01355	ko00000,ko00001,ko00002,ko01000				Epsilonproteobacteria	1N6WW@1224,2YQ6X@29547,42V9V@68525,COG1942@1,COG1942@2	NA|NA|NA	G	Belongs to the 4-oxalocrotonate tautomerase family
MF701989_00816	192222.Cj0339	1.6e-18	98.2	Epsilonproteobacteria				ko:K08173					ko00000,ko02000	2.A.1.6			Epsilonproteobacteria	1MU46@1224,2YTMB@29547,42QW3@68525,COG0477@1,COG0477@2	NA|NA|NA	P	MFS/sugar transport protein
MF701989_00911	306263.Cla_0296	7.2e-87	327.8	Bacteria													Epsilonproteobacteria	COG4783@1,COG4783@2	NA|NA|NA	L	chaperone-mediated protein folding
MF701989_01043	192222.Cj0721c	4.3e-56	224.2	Epsilonproteobacteria													Epsilonproteobacteria	1P3H2@1224,2FGS9@1,2YPE7@29547,348MQ@2,42SDS@68525	NA|NA|NA	S	membrane
MF701989_01138	192222.Cj0142c	6.1e-122	443.7	Epsilonproteobacteria	znuC			ko:K09817	ko02010,map02010	M00242			ko00000,ko00001,ko00002,ko01000,ko02000	3.A.1.15.3,3.A.1.15.5			Epsilonproteobacteria	1MW47@1224,2YT10@29547,43AE5@68525,COG1121@1,COG1121@2	NA|NA|NA	P	abc transporter atp-binding protein
MF701989_01223	1121267.JHZL01000010_gene371	2.6e-45	188.7	Epsilonproteobacteria													Epsilonproteobacteria	1Q97T@1224,2AJ0E@1,2YPCH@29547,30TS6@2,42RF5@68525	NA|NA|NA
MF701989_01243	1242969.ATCC51562_774	4e-12	80.5	Epsilonproteobacteria													Epsilonproteobacteria	1NCWB@1224,2YPY2@29547,42U7X@68525,COG1357@1,COG1357@2	NA|NA|NA	S	PFAM Pentapeptide repeats (8 copies)
MF701989_01366	306263.Cla_0299	5.9e-139	500.7	Epsilonproteobacteria													Epsilonproteobacteria	1QAMS@1224,2YMA4@29547,42NWI@68525,COG1216@1,COG1216@2	NA|NA|NA	S	Protein of unknown function (DUF2972)
MF701989_01371	537972.ABQU01000030_gene448	5.5e-42	176.8	Epsilonproteobacteria													Epsilonproteobacteria	1N4YJ@1224,2YPY3@29547,42TG0@68525,COG1917@1,COG1917@2	NA|NA|NA	S	Cupin 2, conserved barrel domain protein
MF701989_01377	306263.Cla_0299	1.3e-156	560.1	Epsilonproteobacteria													Epsilonproteobacteria	1QAMS@1224,2YMA4@29547,42NWI@68525,COG1216@1,COG1216@2	NA|NA|NA	S	Protein of unknown function (DUF2972)
MF701989_01547	1121267.JHZL01000044_gene466	1.5e-127	463.0	Epsilonproteobacteria													Epsilonproteobacteria	1PZRK@1224,2AHR9@1,2YP2N@29547,3183K@2,42R13@68525	NA|NA|NA
MF701989_01584	537970.HCAN_1400	7.1e-168	596.7	delta/epsilon subdivisions													Epsilonproteobacteria	1MXSE@1224,42V4B@68525,COG2391@1,COG2391@2	NA|NA|NA	S	Sulphur transport
MF701989_01644	192222.Cj0253	7e-40	169.5	Epsilonproteobacteria													Epsilonproteobacteria	1Q5ZV@1224,2YQ79@29547,42VJ0@68525,COG2921@1,COG2921@2	NA|NA|NA	S	Belongs to the UPF0250 family
MF701989_01744	1121267.JHZL01000044_gene466	3.4e-183	647.9	Epsilonproteobacteria													Epsilonproteobacteria	1PZRK@1224,2AHR9@1,2YP2N@29547,3183K@2,42R13@68525	NA|NA|NA
MF701989_01784	1121267.JHZL01000019_gene1265	1.3e-46	194.1	Epsilonproteobacteria													Epsilonproteobacteria	1Q5UB@1224,2AJY4@1,2YSCI@29547,31AM9@2,431UG@68525	NA|NA|NA
MF701989_01797	1121267.JHZL01000034_gene1445	4.8e-14	83.6	delta/epsilon subdivisions													Epsilonproteobacteria	1QZCH@1224,43CHQ@68525,COG3675@1,COG3675@2	NA|NA|NA	I	Pfam Lipase (class 3)
MF701989_01802	1121267.JHZL01000034_gene1445	6.1e-35	153.7	delta/epsilon subdivisions													Epsilonproteobacteria	1QZCH@1224,43CHQ@68525,COG3675@1,COG3675@2	NA|NA|NA	I	Pfam Lipase (class 3)
MF701989_01803	1121267.JHZL01000034_gene1448	2.2e-64	252.3	Epsilonproteobacteria													Epsilonproteobacteria	1Q6QT@1224,2AKB4@1,2YSHN@29547,31B1U@2,433KT@68525	NA|NA|NA
MF701989_01804	50960.LS81_08360	1.6e-82	313.5	Bacteria													Epsilonproteobacteria	COG3675@1,COG3675@2	NA|NA|NA	I	Lipase (class 3)
MF701989_01809	1121267.JHZL01000019_gene1269	2.7e-238	830.9	Epsilonproteobacteria													Epsilonproteobacteria	1MU7T@1224,2YSUP@29547,432NK@68525,COG2931@1,COG2931@2	NA|NA|NA	Q	COG2931, RTX toxins and related Ca2 -binding proteins
MF701989_01811	306263.Cla_a035	9.7e-99	366.3	Epsilonproteobacteria													Epsilonproteobacteria	1QT4A@1224,29P1M@1,2YMWP@29547,309ZT@2,42PD1@68525	NA|NA|NA
MF701989_01815	192222.Cj0628	0.0	1313.1	Bacteria													Epsilonproteobacteria	2DYC5@1,3493S@2	NA|NA|NA	S	Autotransporter beta-domain
MF702462_00292	1367491.BN865_05890c	5.3e-50	203.4	Epsilonproteobacteria	arsR			ko:K03892					ko00000,ko03000				Epsilonproteobacteria	1MZT1@1224,2YPSD@29547,42U0X@68525,COG0640@1,COG0640@2	NA|NA|NA	K	Transcriptional regulator
MF702462_00463	983328.AFGH01000026_gene528	1.8e-64	253.1	Epsilonproteobacteria													Epsilonproteobacteria	1QZ21@1224,2YTBS@29547,43CE7@68525,COG0305@1,COG0305@2	NA|NA|NA	L	AAA domain
MF702462_00465	1123311.KB904457_gene665	0.0	1097.4	Bacilli													Epsilonproteobacteria	1TPGZ@1239,4HA1J@91061,COG0286@1,COG0286@2	NA|NA|NA	V	type I restriction-modification system
MF702462_00466	1123311.KB904457_gene664	2.6e-208	731.1	Firmicutes													Epsilonproteobacteria	1TRWU@1239,COG1131@1,COG1131@2	NA|NA|NA	V	Anti-codon nuclease
MF702462_00467	537970.HCAN_0528	7.3e-132	477.2	Epsilonproteobacteria													Epsilonproteobacteria	1R42B@1224,2YTNE@29547,42S4D@68525,COG0732@1,COG0732@2	NA|NA|NA	V	Type I restriction modification DNA specificity domain
MF702462_00754	1449345.JHWC01000014_gene783	2e-31	142.5	Epsilonproteobacteria													Epsilonproteobacteria	1N86G@1224,2YPW9@29547,42TVM@68525,COG3646@1,COG3646@2	NA|NA|NA	S	Phage regulatory protein Rha (Phage_pRha)
MF702462_00773	306264.CUPA0017	1.1e-19	102.1	Epsilonproteobacteria													Epsilonproteobacteria	1Q3KZ@1224,2BT2W@1,2YQQC@29547,32N7C@2,42XH2@68525	NA|NA|NA
MF702462_00783	717772.THIAE_06260	2.4e-74	286.6	Gammaproteobacteria													Epsilonproteobacteria	1R93X@1224,1S0JD@1236,COG4123@1,COG4123@2	NA|NA|NA	S	Domain of unknown function (DUF4942)
MF702462_00784	537972.ABQU01000004_gene266	2.4e-19	102.4	Proteobacteria													Epsilonproteobacteria	1MWWR@1224,28K97@1,2Z9WV@2	NA|NA|NA
MF702462_01051	1121267.JHZL01000010_gene372	5.4e-84	317.0	Epsilonproteobacteria													Epsilonproteobacteria	1QEDD@1224,2AIYB@1,2YNGE@29547,31GPM@2,42QMM@68525	NA|NA|NA
MF702462_01272	1367491.BN865_07190	1.1e-71	276.6	Bacteria													Epsilonproteobacteria	COG3347@1,COG3347@2	NA|NA|NA	IQ	Class II Aldolase and Adducin N-terminal domain
MF702462_01274	1367491.BN865_07150	7.2e-69	268.1	Epsilonproteobacteria													Epsilonproteobacteria	1Q1E7@1224,2YPR8@29547,42TDU@68525,COG1216@1,COG1216@2	NA|NA|NA	S	Glycosyl transferase, family 2
MF702462_01570	1367491.BN865_02680c	2.1e-125	456.1	Epsilonproteobacteria				ko:K07452					ko00000,ko01000,ko02048				Epsilonproteobacteria	1MYQM@1224,2YNP7@29547,42PCZ@68525,COG1401@1,COG1401@2	NA|NA|NA	L	AAA domain (dynein-related subfamily)
MF702462_01636	1367491.BN865_06850c	5.2e-265	920.6	Epsilonproteobacteria													Epsilonproteobacteria	1MU66@1224,2YMXQ@29547,42NYK@68525,COG0463@1,COG0463@2,COG1887@1,COG1887@2	NA|NA|NA	M	CDP-Glycerol:Poly(glycerophosphate) glycerophosphotransferase
MF702462_01637	192222.Cj1422c	4.4e-27	129.0	Epsilonproteobacteria													Epsilonproteobacteria	1QAMS@1224,2YMA4@29547,42NWI@68525,COG1216@1,COG1216@2	NA|NA|NA	S	Protein of unknown function (DUF2972)
MF702462_01696	1242969.ATCC51562_774	2.7e-09	71.2	Epsilonproteobacteria													Epsilonproteobacteria	1NCWB@1224,2YPY2@29547,42U7X@68525,COG1357@1,COG1357@2	NA|NA|NA	S	PFAM Pentapeptide repeats (8 copies)
MF702462_01740	354242.CJJ81176_0048	8.7e-159	566.2	Epsilonproteobacteria													Epsilonproteobacteria	1MUPF@1224,2YM8I@29547,42NS5@68525,COG0179@1,COG0179@2	NA|NA|NA	Q	Fumarylacetoacetate (FAA) hydrolase family
MF702699_00549	306263.Cla_0863	4.9e-29	134.8	Epsilonproteobacteria													Epsilonproteobacteria	1N86G@1224,2YPW9@29547,42TVM@68525,COG3646@1,COG3646@2	NA|NA|NA	S	Phage regulatory protein Rha (Phage_pRha)
MF702699_00568	1408442.JADE01000005_gene1268	2.7e-130	471.9	Epsilonproteobacteria													Epsilonproteobacteria	1PKVP@1224,2YSUA@29547,42RS3@68525,COG1192@1,COG1192@2	NA|NA|NA	D	AAA domain
MF702699_00569	1448857.JFAP01000003_gene1559	5.5e-12	78.2	Epsilonproteobacteria			3.4.21.88	ko:K01356		M00729			ko00000,ko00002,ko01000,ko01002,ko03400				Epsilonproteobacteria	1Q619@1224,2YSVF@29547,4327U@68525,COG1974@1,COG1974@2	NA|NA|NA	K	Peptidase S24-like
MF703045_00235	431943.CKL_1904	4.7e-08	64.3	Clostridiaceae													Epsilonproteobacteria	1VKPB@1239,24VKR@186801,2EGZP@1,33ART@2,36P8M@31979	NA|NA|NA	S	YopX protein
MF703045_00244	306263.Cla_a006	5.6e-76	291.2	Epsilonproteobacteria													Epsilonproteobacteria	1Q5NK@1224,2A0P1@1,2YS74@29547,30NTA@2,431II@68525	NA|NA|NA
MF703045_00249	683083.C414_000080028	6e-223	780.0	delta/epsilon subdivisions													Epsilonproteobacteria	1MWNS@1224,42U52@68525,COG4383@1,COG4383@2	NA|NA|NA	S	Protein of unknown function (DUF935)
MF703045_00297	192222.Cj1341c	0.0	1102.8	Epsilonproteobacteria													Epsilonproteobacteria	1R4P0@1224,2YNAS@29547,42NFM@68525,COG2604@1,COG2604@2	NA|NA|NA	S	Protein of unknown function DUF115
MF703045_00959	354242.CJJ81176_1467	8.8e-111	406.4	Epsilonproteobacteria	ctsD			ko:K02453	ko03070,ko05111,map03070,map05111	M00331			ko00000,ko00001,ko00002,ko02044	3.A.15			Epsilonproteobacteria	1MVNC@1224,2YN49@29547,43BJ2@68525,COG1450@1,COG1450@2	NA|NA|NA	NU	Type II and III secretion system protein
MF703045_00979	683083.C414_000390015	4.3e-88	330.9	Epsilonproteobacteria													Epsilonproteobacteria	1R1GY@1224,2YRHZ@29547,42VSI@68525,COG1216@1,COG1216@2	NA|NA|NA	S	Glycosyl transferase, family 2
MF703045_01154	683083.C414_000430035	2.1e-165	589.3	Epsilonproteobacteria			2.1.1.72	ko:K07316					ko00000,ko01000,ko02048				Epsilonproteobacteria	1MX9M@1224,2YMSI@29547,42Q2X@68525,COG2189@1,COG2189@2	NA|NA|NA	L	COG2189 adenine specific DNA methylase Mod
MF703045_01245	354242.CJJ81176_0751	2.5e-20	104.4	Epsilonproteobacteria													Epsilonproteobacteria	1N0B0@1224,2YNFV@29547,42Q5S@68525,COG4222@1,COG4222@2	NA|NA|NA	S	Esterase-like activity of phytase
MF703045_01736	1008453.HMPREF9957_1350	1.9e-59	235.0	Streptococcus mitis													Epsilonproteobacteria	1VF36@1239,2TPRI@28037,4HPYI@91061,COG4687@1,COG4687@2	NA|NA|NA	S	Domain of unknown function (DUF956)
MF703045_01737	170187.SP_0922	1.7e-20	104.4	Streptococcus pneumoniae													Epsilonproteobacteria	1TRMU@1239,1WUIP@1313,4HCTJ@91061,COG0388@1,COG0388@2	NA|NA|NA	S	Carbon-nitrogen hydrolase
MF702462_00566	306264.CUP0667	5.2e-80	305.4	Epsilonproteobacteria													Epsilonproteobacteria	1QV6I@1224,2YPH2@29547,42SDT@68525,COG1216@1,COG1216@2	NA|NA|NA	S	Glycosyl transferase, family 2
MF716_00671	1357400.HMPREF2086_00339	3.4e-151	542.3	Proteobacteria													Epsilonproteobacteria	1PRHR@1224,COG4694@1,COG4694@2	NA|NA|NA	S	Protein conserved in bacteria
MF716_01064	192222.Cj1340c	0.0	1123.6	Epsilonproteobacteria													Epsilonproteobacteria	1R4P0@1224,2YNAS@29547,42NFM@68525,COG2604@1,COG2604@2	NA|NA|NA	S	Protein of unknown function DUF115
MF716_01110	425400.LS65_03220	3.9e-107	395.2	Epsilonproteobacteria													Epsilonproteobacteria	1MVU0@1224,2YRAG@29547,42ZAA@68525,COG1106@1,COG1106@2	NA|NA|NA	S	AAA domain, putative AbiEii toxin, Type IV TA system
MF716_01330	1367491.BN865_04170	1.8e-106	393.3	Epsilonproteobacteria													Epsilonproteobacteria	1NCWB@1224,2YPY2@29547,42U7X@68525,COG1357@1,COG1357@2	NA|NA|NA	S	PFAM Pentapeptide repeats (8 copies)
MF716_01775	1121267.JHZL01000010_gene374	6.8e-12	76.3	Epsilonproteobacteria													Epsilonproteobacteria	1Q5UN@1224,2A0SZ@1,2YSCA@29547,30NXM@2,431UX@68525	NA|NA|NA
MF716_01776	537971.HCCG_01361	5.3e-25	122.1	Epsilonproteobacteria													Epsilonproteobacteria	1PR6Y@1224,2YR00@29547,43ABI@68525,COG5527@1,COG5527@2	NA|NA|NA	L	Initiator Replication protein
MF752758_01096	745718.JADT01000015_gene2884	2.3e-09	69.7	Flavobacteriia													Epsilonproteobacteria	1HXTI@117743,4NEF6@976,COG1718@1,COG1718@2	NA|NA|NA	DT	aminotransferase class I and II
MF752758_01737	683083.C414_000060001	2.1e-67	261.5	Epsilonproteobacteria													Epsilonproteobacteria	1P3TT@1224,2YQHW@29547,42VW7@68525,COG1848@1,COG1848@2	NA|NA|NA	S	PIN domain
MF752758_01750	354242.CJJ81176_pVir0023	1.6e-44	185.3	Epsilonproteobacteria													Epsilonproteobacteria	1Q6GC@1224,29DWT@1,2YSG9@29547,300UP@2,43339@68525	NA|NA|NA
MF752758_01801	537972.ABQU01000094_gene1087	1.9e-89	335.9	Epsilonproteobacteria													Epsilonproteobacteria	1N2T2@1224,2CIMF@1,2YNQG@29547,32UGF@2,42WS5@68525	NA|NA|NA	S	TrbM
MF8134_01683	983328.AFGH01000043_gene1779	1.4e-16	92.0	Epsilonproteobacteria													Epsilonproteobacteria	1Q3J1@1224,2BSZB@1,2YQW2@29547,32N38@2,42XDZ@68525	NA|NA|NA
MF8134_01693	537972.ABQU01000096_gene1111	4.3e-54	217.2	Epsilonproteobacteria													Epsilonproteobacteria	1NK7M@1224,2C092@1,2YQ91@29547,31AZX@2,42VU6@68525	NA|NA|NA
MF8134_01695	537972.ABQU01000096_gene1114	6.4e-56	224.6	Epsilonproteobacteria													Epsilonproteobacteria	1Q1JH@1224,2BP2P@1,2YPVB@29547,32HT9@2,42TV2@68525	NA|NA|NA
MF8134_01696	537972.ABQU01000096_gene1115	2.7e-70	271.2	Epsilonproteobacteria													Epsilonproteobacteria	1P3TT@1224,2YQHW@29547,42VW7@68525,COG1848@1,COG1848@2	NA|NA|NA	S	PIN domain
MF8134_01701	537972.ABQU01000094_gene1087	5.6e-86	323.9	Epsilonproteobacteria													Epsilonproteobacteria	1N2T2@1224,2CIMF@1,2YNQG@29547,32UGF@2,42WS5@68525	NA|NA|NA	S	TrbM
MF9408_00114	192222.Cj0620	6.9e-113	413.3	Epsilonproteobacteria				ko:K07043					ko00000				Epsilonproteobacteria	1MXZU@1224,2YTNX@29547,42QYE@68525,COG1451@1,COG1451@2	NA|NA|NA	S	Protein of unknown function DUF45
MF9408_00310	306263.Cla_0299	3.5e-109	402.5	Epsilonproteobacteria													Epsilonproteobacteria	1QAMS@1224,2YMA4@29547,42NWI@68525,COG1216@1,COG1216@2	NA|NA|NA	S	Protein of unknown function (DUF2972)
MF9408_00313	1548153.LR59_08265	3.5e-100	372.5	Epsilonproteobacteria													Epsilonproteobacteria	1QV6I@1224,2YPH2@29547,42SDT@68525,COG1216@1,COG1216@2	NA|NA|NA	S	Glycosyl transferase, family 2
MF9408_00315	1289135.A966_10732	3.9e-09	67.8	Bacteria													Epsilonproteobacteria	COG4122@1,COG4122@2	NA|NA|NA	E	O-methyltransferase activity
MF9408_00316	526224.Bmur_0702	2.9e-27	129.8	Spirochaetes													Epsilonproteobacteria	2J6QB@203691,COG1442@1,COG1442@2	NA|NA|NA	M	PFAM glycosyl transferase family 8
MF9408_00317	1235793.C809_02002	2.9e-71	277.3	unclassified Lachnospiraceae													Epsilonproteobacteria	1V1F3@1239,25C06@186801,27U1V@186928,COG1442@1,COG1442@2	NA|NA|NA	M	Glycosyl transferase family 8
MF9408_00553	192222.Cj1084c	1.9e-130	471.9	Epsilonproteobacteria				ko:K06923					ko00000				Epsilonproteobacteria	1MVMX@1224,2YN50@29547,42M13@68525,COG2607@1,COG2607@2	NA|NA|NA	S	Protein of unknown function (DUF815)
MF9408_00707	354242.CJJ81176_0815	7.3e-93	347.1	Epsilonproteobacteria													Epsilonproteobacteria	1Q9T8@1224,2A5ZX@1,2YMU5@29547,30US6@2,42N02@68525	NA|NA|NA	S	Annotation was generated automatically without manual curation
MF9408_01103	192222.Cj0299	1.9e-85	322.4	Epsilonproteobacteria			3.5.2.6	ko:K17838,ko:K19210,ko:K22333,ko:K22334	ko01501,map01501		R06363	RC01499	br01600,ko00000,ko00001,ko01000,ko01504				Epsilonproteobacteria	1NWXE@1224,2YNVP@29547,42QWH@68525,COG2602@1,COG2602@2	NA|NA|NA	V	Penicillin binding protein transpeptidase domain
MF9408_01105	1123373.ATXI01000011_gene1083	2.1e-19	102.4	Bacteria													Epsilonproteobacteria	2EAPM@1,334S1@2	NA|NA|NA
MF9408_01106	367737.Abu_0599	3.6e-16	90.5	Epsilonproteobacteria													Epsilonproteobacteria	1Q3FI@1224,2YQQ6@29547,42X8N@68525,COG1396@1,COG1396@2	NA|NA|NA	K	sequence-specific DNA binding
MF702462_01659	354242.CJJ81176_1327	3.2e-188	664.5	Epsilonproteobacteria													Epsilonproteobacteria	1NV4Y@1224,2YN5F@29547,42N7G@68525,COG1506@1,COG1506@2	NA|NA|NA	E	no Hp match. A member of the 617 family of C.j. proteins containing homopolymeric tracts
MF6707_01747	192222.Cj0628	0.0	1080.5	Bacteria													Epsilonproteobacteria	2DYC5@1,3493S@2	NA|NA|NA	S	Autotransporter beta-domain
MF13415_01478	683083.C414_000390015	7.8e-51	208.4	Epsilonproteobacteria													Epsilonproteobacteria	1R1GY@1224,2YRHZ@29547,42VSI@68525,COG1216@1,COG1216@2	NA|NA|NA	S	Glycosyl transferase, family 2
MF6707_00363	192222.Cj0628	2.1e-83	315.1	Bacteria													Epsilonproteobacteria	2DYC5@1,3493S@2	NA|NA|NA	S	Autotransporter beta-domain
MF701989_01491	306263.Cla_1530	4.8e-71	275.8	Epsilonproteobacteria													Epsilonproteobacteria	1MXIP@1224,2YQSP@29547,42WVY@68525,COG3210@1,COG3210@2	NA|NA|NA	U	haemagglutination activity domain
MF701989_00910	306263.Cla_0297	0.0	1484.2	Epsilonproteobacteria			2.7.8.12	ko:K09809					ko00000,ko01000				Epsilonproteobacteria	1R8IQ@1224,2YNRY@29547,42QBA@68525,COG0438@1,COG0438@2,COG0457@1,COG0457@2,COG1887@1,COG1887@2,COG4783@1,COG4783@2	NA|NA|NA	M	CDP-Glycerol:Poly(glycerophosphate) glycerophosphotransferase
536AP_00335	192222.Cj1423c	1.9e-110	405.2	Epsilonproteobacteria			2.7.7.71	ko:K15669	ko00540,map00540		R09772	RC00002	ko00000,ko00001,ko01000				Epsilonproteobacteria	1MUYJ@1224,2YNSH@29547,42PGT@68525,COG1208@1,COG1208@2	NA|NA|NA	JM	Nucleotidyl transferase
MF6671_00021	192222.Cj1437c	1.6e-98	366.3	Epsilonproteobacteria			2.6.1.9	ko:K00817	ko00340,ko00350,ko00360,ko00400,ko00401,ko00960,ko01100,ko01110,ko01130,ko01230,map00340,map00350,map00360,map00400,map00401,map00960,map01100,map01110,map01130,map01230	M00026	R00694,R00734,R03243	RC00006,RC00888	ko00000,ko00001,ko00002,ko01000,ko01007				Epsilonproteobacteria	1MW7I@1224,2YRF2@29547,42NCH@68525,COG0079@1,COG0079@2	NA|NA|NA	E	Aminotransferase class I and II
536AP_01718	192222.Cj0734c	1.7e-134	485.3	Epsilonproteobacteria	cjaC			ko:K02030		M00236			ko00000,ko00002,ko02000	3.A.1.3			Epsilonproteobacteria	1MV3Q@1224,2YNIZ@29547,42MKG@68525,COG0834@1,COG0834@2	NA|NA|NA	ET	Belongs to the bacterial solute-binding protein 3 family
MF702462_00468	1123311.KB904457_gene662	0.0	1903.3	Bacilli													Epsilonproteobacteria	1TP7S@1239,4HB5A@91061,COG0610@1,COG0610@2	NA|NA|NA	L	Subunit R is required for both nuclease and ATPase activities, but not for modification
C13_00940	1548151.LS70_01095	3.9e-83	315.5	Bacteria													Epsilonproteobacteria	COG0732@1,COG0732@2	NA|NA|NA	V	type I restriction modification DNA specificity domain
533AP_00120	192222.Cj0622	0.0	1344.7	Epsilonproteobacteria	hypF			ko:K04656					ko00000				Epsilonproteobacteria	1MVP8@1224,2YM8M@29547,42M3G@68525,COG0068@1,COG0068@2	NA|NA|NA	O	Along with HypE, it catalyzes the synthesis of the CN ligands of the active site iron of NiFe -hydrogenases using carbamoylphosphate as a substrate. It functions as a carbamoyl transferase using carbamoylphosphate as a substrate and transferring the carboxamido moiety in an ATP-dependent reaction to the thiolate of the C-terminal cysteine of HypE yielding a protein-S-carboxamide
MF6671_00442	565034.BHWA1_00926	4.1e-34	151.0	Spirochaetes													Epsilonproteobacteria	2J5CU@203691,COG0673@1,COG0673@2	NA|NA|NA	S	Oxidoreductase
MF6707_00160	192222.Cj1143	2.2e-311	1074.7	Epsilonproteobacteria				ko:K13689					ko00000,ko01000,ko01003		GT82		Epsilonproteobacteria	1PEBH@1224,2YRM4@29547,43A3A@68525,COG1083@1,COG1083@2	NA|NA|NA	M	Beta-1,4-N-acetylgalactosaminyltransferase (CgtA)
MF6707_00162	192222.Cj1141	1.7e-193	681.8	Epsilonproteobacteria			2.5.1.56,3.2.1.183	ko:K01654,ko:K08068	ko00520,ko01100,map00520,map01100		R01804,R04435	RC00159	ko00000,ko00001,ko01000				Epsilonproteobacteria	1MWG3@1224,2YNC9@29547,42MK3@68525,COG2089@1,COG2089@2	NA|NA|NA	M	sialic acid synthase
MF6671_01454	354242.CJJ81176_0070	1.5e-220	771.9	Proteobacteria													Epsilonproteobacteria	1N2DY@1224,COG0744@1,COG0744@2	NA|NA|NA	M	Transglycosylase
533AP_00926	192222.Cj1259	7.6e-225	786.2	Epsilonproteobacteria	cmp1	GO:0005575,GO:0005623,GO:0009279,GO:0016020,GO:0019867,GO:0030312,GO:0030313,GO:0031975,GO:0044462,GO:0044464,GO:0071944											Epsilonproteobacteria	1Q4WK@1224,2YMXN@29547,42NQH@68525,COG4773@1,COG4773@2	NA|NA|NA	P	major outer membrane protein
533AP_00224	354242.CJJ81176_0745	7.8e-154	549.7	Epsilonproteobacteria	hemK		2.1.1.297	ko:K02493			R10806	RC00003,RC03279	ko00000,ko01000,ko03012				Epsilonproteobacteria	1MXCQ@1224,2YP35@29547,42PKA@68525,COG2890@1,COG2890@2	NA|NA|NA	J	Belongs to the protein N5-glutamine methyltransferase family
MF703045_01735	1005705.HMPREF9967_0861	5.9e-25	119.4	Streptococcus infantis													Epsilonproteobacteria	1TQ37@1239,43FB8@68892,4HABP@91061,COG0005@1,COG0005@2	NA|NA|NA	F	The purine nucleoside phosphorylases catalyze the phosphorolytic breakdown of the N-glycosidic bond in the beta- (deoxy)ribonucleoside molecules, with the formation of the corresponding free purine bases and pentose-1-phosphate
MF716_01039	1423743.JCM14108_3267	6.1e-93	347.1	Lactobacillaceae													Epsilonproteobacteria	1U5AH@1239,2DVX3@1,33XIG@2,3F5D0@33958,4IF1T@91061	NA|NA|NA	S	Plasmid replication protein
533AP_00350	796606.BMMGA3_15525	8e-117	427.2	Bacillus													Epsilonproteobacteria	1TQB9@1239,1ZDGF@1386,4HB5F@91061,COG0562@1,COG0562@2	NA|NA|NA	M	UDP-galactopyranose mutase
MF13415_01680	1449345.JHWC01000008_gene1812	4.6e-18	96.3	Epsilonproteobacteria	rfbF		2.7.7.33	ko:K00978	ko00500,ko00520,ko01100,map00500,map00520,map01100		R00956	RC00002	ko00000,ko00001,ko01000				Epsilonproteobacteria	1MUYJ@1224,2YN4I@29547,42MCW@68525,COG1208@1,COG1208@2	NA|NA|NA	JM	COG1208 Nucleoside-diphosphate-sugar pyrophosphorylase involved in lipopolysaccharide biosynthesis translation initiation factor 2B, gamma epsilon subunits (eIF-2Bgamma eIF-2Bepsilon)
533AP_00355	354242.CJJ81176_1159	5.6e-203	713.4	Epsilonproteobacteria			3.2.1.183	ko:K08068	ko00520,map00520				ko00000,ko00001,ko01000				Epsilonproteobacteria	1PC61@1224,2YMYC@29547,42NDV@68525,COG0381@1,COG0381@2	NA|NA|NA	M	UDP-N-acetylglucosamine 2-epimerase
MF703045_01740	170187.SP_1074	3e-22	110.2	Streptococcus pneumoniae													Epsilonproteobacteria	1V9YV@1239,1WVFN@1313,4HKC6@91061,COG2151@1,COG2151@2	NA|NA|NA	S	Iron-sulfur cluster assembly protein
MF701989_00912	306263.Cla_0295	4.5e-51	207.2	Epsilonproteobacteria			2.7.7.39	ko:K00980	ko00564,map00564		R00856	RC00002	ko00000,ko00001,ko01000				Epsilonproteobacteria	1PF14@1224,2YPFY@29547,42T8T@68525,COG0615@1,COG0615@2	NA|NA|NA	IM	Cytidylyltransferase-like
MF703045_01738	1008453.HMPREF9957_1009	1.3e-42	178.7	Streptococcus mitis													Epsilonproteobacteria	1V3M7@1239,2TP8D@28037,4HFH7@91061,COG1211@1,COG1211@2	NA|NA|NA	H	Catalyzes the transfer of the cytidylyl group of CTP to D-ribitol 5-phosphate
537AC_01632	683083.C414_000160033	0.0	1330.9	Epsilonproteobacteria			5.99.1.2	ko:K03169					ko00000,ko01000,ko03032				Epsilonproteobacteria	1MUFZ@1224,2YNQ3@29547,42NQG@68525,COG0550@1,COG0550@2	NA|NA|NA	L	Bacterial DNA topoisomeraes I ATP-binding domain
MF701751_01675	537972.ABQU01000093_gene1097	8.5e-128	463.0	Epsilonproteobacteria													Epsilonproteobacteria	1R4EP@1224,2YRG4@29547,42RYR@68525,COG1192@1,COG1192@2	NA|NA|NA	D	CobQ/CobB/MinD/ParA nucleotide binding domain
536AP_00458	192222.Cj1300	6.7e-167	593.2	Epsilonproteobacteria													Epsilonproteobacteria	1RCG6@1224,2YR8R@29547,42ZAV@68525,COG2227@1,COG2227@2	NA|NA|NA	H	Methyltransferase domain
MF702699_01604	354242.CJJ81176_0288	1.6e-118	432.2	Epsilonproteobacteria													Epsilonproteobacteria	1R80V@1224,2YP4C@29547,42N8T@68525,COG2265@1,COG2265@2	NA|NA|NA	J	Tellurite resistance protein TehB
MF702462_01271	1367491.BN865_07180	4.3e-151	541.2	Bacteria													Epsilonproteobacteria	COG0546@1,COG0546@2,COG0572@1,COG0572@2	NA|NA|NA	F	uridine kinase
LK152_00003	192222.Cj1441c	8.5e-218	762.7	Epsilonproteobacteria	ugd		1.1.1.22	ko:K00012	ko00040,ko00053,ko00520,ko01100,map00040,map00053,map00520,map01100	M00014,M00129,M00361,M00362	R00286	RC00291	ko00000,ko00001,ko00002,ko01000				Epsilonproteobacteria	1MW5U@1224,2YMID@29547,42MDV@68525,COG1004@1,COG1004@2	NA|NA|NA	C	Belongs to the UDP-glucose GDP-mannose dehydrogenase family
MF701751_01673	983328.AFGH01000043_gene1780	3.9e-87	327.8	Epsilonproteobacteria	fic			ko:K04095					ko00000,ko03036				Epsilonproteobacteria	1R8IJ@1224,2YPDN@29547,42R3V@68525,COG2184@1,COG2184@2	NA|NA|NA	D	Fic/DOC family
MF701751_01681	537972.ABQU01000093_gene1102	1e-69	269.6	Epsilonproteobacteria													Epsilonproteobacteria	1PZQV@1224,2YRTS@29547,42XKJ@68525,COG0741@1,COG0741@2	NA|NA|NA	M	Transglycosylase SLT domain
537AC_01688	683083.C414_000160011	0.0	1726.8	Epsilonproteobacteria	cagE			ko:K03199,ko:K12108	ko03070,ko05120,map03070,map05120	M00333,M00564			ko00000,ko00001,ko00002,ko02044	3.A.7,3.A.7.12.1			Epsilonproteobacteria	1MXH0@1224,2YME2@29547,42N1G@68525,COG3451@1,COG3451@2	NA|NA|NA	U	COG3451 Type IV secretory pathway, VirB4 components
MF716_01041	315730.BcerKBAB4_5685	1.2e-98	365.9	Bacillus													Epsilonproteobacteria	1V2CK@1239,1ZD7Y@1386,4HGP5@91061,COG0454@1,COG0456@2	NA|NA|NA	K	Acetyltransferase (GNAT) domain
MF701989_01585	537970.HCAN_1401	1.1e-30	138.7	delta/epsilon subdivisions													Epsilonproteobacteria	1N215@1224,42TKE@68525,COG0425@1,COG0425@2	NA|NA|NA	O	Belongs to the sulfur carrier protein TusA family
MF701989_01565	983545.Glaag_1501	1.1e-21	109.8	Alteromonadaceae													Epsilonproteobacteria	1RI35@1224,1S66W@1236,46AQR@72275,COG0454@1,COG0456@2	NA|NA|NA	K	FR47-like protein
533AP_01021	192222.Cj0310c	3.9e-51	207.2	Epsilonproteobacteria				ko:K18924		M00712			ko00000,ko00002,ko02000	2.A.7.1.5			Epsilonproteobacteria	1NM5S@1224,2YPSW@29547,42UMP@68525,COG2076@1,COG2076@2	NA|NA|NA	P	resistance protein
533AP_01452	192222.Cj0143c	3.6e-152	544.3	Epsilonproteobacteria	znuA			ko:K02077,ko:K09815	ko02010,map02010	M00242,M00244			ko00000,ko00001,ko00002,ko02000	3.A.1.15,3.A.1.15.3,3.A.1.15.5			Epsilonproteobacteria	1MVW9@1224,2YNB0@29547,42MBX@68525,COG0803@1,COG0803@2	NA|NA|NA	P	periplasmic solute binding protein
MF701989_01139	1367491.BN865_02660	2.7e-130	471.5	Epsilonproteobacteria	znuB			ko:K02075,ko:K09816	ko02010,map02010	M00242,M00244			ko00000,ko00001,ko00002,ko02000	3.A.1.15,3.A.1.15.3,3.A.1.15.5			Epsilonproteobacteria	1MVC2@1224,2YMMF@29547,42MYM@68525,COG1108@1,COG1108@2	NA|NA|NA	P	Abc transporter
# 223 queries scanned
# Total time (seconds): 5.92670321465
# Rate: 37.63 q/s
