# Supplementary material for: Genetic characterisation of a subset of Campylobacter jejuni isolates from clinical and poultry sources in Ireland
Source: PLoS One. 2021 Mar 9;16(3):e0246843. doi: 10.1371/journal.pone.0246843 (PMC7943001; doi:10.1371/journal.pone.0246843)
Supplement: S3 Appendix — (ZIP) [file pone.0246843.s003.zip]

Archive with 7 entries (6 files):
- S3 Appendix/
- S3 Appendix/argannot_summary.tab
- S3 Appendix/CARD_summary.tab
- S3 Appendix/ncbi_summary.tab
- S3 Appendix/resfinder_summary.tab
- S3 Appendix/vfdb_summary.tab
- S3 Appendix/victors_summary.tab
