# Supplementary material for: Genetic characterisation of a subset of Campylobacter jejuni isolates from clinical and poultry sources in Ireland
Source: PLoS One. 2021 Mar 9;16(3):e0246843. doi: 10.1371/journal.pone.0246843 (PMC7943001; doi:10.1371/journal.pone.0246843)
Supplement: S3 Appendix — (ZIP) [file pone.0246843.s003.zip › S3 Appendix/argannot_summary.tab]

#FILE	SEQUENCE	START	END	GENE	COVERAGE	COVERAGE_MAP	GAPS	%COVERAGE	%IDENTITY	DATABASE	ACCESSION	PRODUCT
533AP.fasta	NODE_6_length_156137_cov_24.789622	36438	37211	(Bla)OXA-61	1-774/774	===============	0/0	100	99.87	argannot	AY587956:123-896	argannot~~~(Bla)OXA-61~~~AY587956:123-896 (Bla)OXA-61
C10.fasta	NODE_5_length_160383_cov_30.141979	40678	41451	(Bla)OXA-61	1-774/774	===============	0/0	100	99.87	argannot	AY587956:123-896	argannot~~~(Bla)OXA-61~~~AY587956:123-896 (Bla)OXA-61
LK151.fasta	NODE_3_length_98218_cov_119.010776	7526	9445	(Tet)TetO	1-1920/1920	===============	0/0	100	99.64	argannot	M18896:207-2126	argannot~~~(Tet)TetO~~~M18896:207-2126 (Tet)TetO
MF6448.fasta	NODE_7_length_153622_cov_29.109710	33917	34690	(Bla)OXA-61	1-774/774	===============	0/0	100	99.87	argannot	AY587956:123-896	argannot~~~(Bla)OXA-61~~~AY587956:123-896 (Bla)OXA-61
MF702699.fasta	NODE_6_length_150206_cov_22.565249	29207	29981	(Bla)OXA-61	1-774/774	========/======	01-Jan	100	99.61	argannot	AY587956:123-896	argannot~~~(Bla)OXA-61~~~AY587956:123-896 (Bla)OXA-61
MF8134.fasta	NODE_6_length_153523_cov_32.256995	118933	119706	(Bla)OXA-61	1-774/774	===============	0/0	100	99.87	argannot	AY587956:123-896	argannot~~~(Bla)OXA-61~~~AY587956:123-896 (Bla)OXA-61
TB1130.fasta	NODE_6_length_151507_cov_23.867506	28772	29546	(Bla)OXA-61	1-774/774	========/======	01-Jan	100	99.48	argannot	AY587956:123-896	argannot~~~(Bla)OXA-61~~~AY587956:123-896 (Bla)OXA-61
TB1130.fasta	NODE_9_length_78036_cov_23.608941	3717	5636	(Tet)TetO	1-1920/1920	===============	0/0	100	99.32	argannot	M18896:207-2126	argannot~~~(Tet)TetO~~~M18896:207-2126 (Tet)TetO
536AP.fasta	NODE_5_length_153642_cov_33.119089	33820	34593	(Bla)OXA-61	1-774/774	===============	0/0	100	99.87	argannot	AY587956:123-896	argannot~~~(Bla)OXA-61~~~AY587956:123-896 (Bla)OXA-61
C11.fasta	NODE_5_length_152349_cov_23.288973	33574	34348	(Bla)OXA-61	1-774/774	========/======	01-Jan	100	99.74	argannot	AY587956:123-896	argannot~~~(Bla)OXA-61~~~AY587956:123-896 (Bla)OXA-61
C16.fasta	NODE_5_length_153621_cov_32.217605	33916	34689	(Bla)OXA-61	1-774/774	===============	0/0	100	99.87	argannot	AY587956:123-896	argannot~~~(Bla)OXA-61~~~AY587956:123-896 (Bla)OXA-61
LK152.fasta	NODE_10_length_63265_cov_22.340793	45936	47855	(Tet)TetO	1-1920/1920	===============	0/0	100	99.64	argannot	M18896:207-2126	argannot~~~(Tet)TetO~~~M18896:207-2126 (Tet)TetO
MF6586.fasta	NODE_7_length_76793_cov_26.640375	55237	56010	(Bla)OXA-61	1-774/774	===============	0/0	100	99.87	argannot	AY587956:123-896	argannot~~~(Bla)OXA-61~~~AY587956:123-896 (Bla)OXA-61
MF701751.fasta	NODE_3_length_179716_cov_46.638959	59231	60004	(Bla)OXA-61	1-774/774	===============	0/0	100	99.87	argannot	AY587956:123-896	argannot~~~(Bla)OXA-61~~~AY587956:123-896 (Bla)OXA-61
537AC.fasta	NODE_5_length_153523_cov_38.258820	118933	119706	(Bla)OXA-61	1-774/774	===============	0/0	100	99.87	argannot	AY587956:123-896	argannot~~~(Bla)OXA-61~~~AY587956:123-896 (Bla)OXA-61
LK156.fasta	NODE_7_length_63747_cov_21.709462	15411	17330	(Tet)TetO	1-1920/1920	===============	0/0	100	99.64	argannot	M18896:207-2126	argannot~~~(Tet)TetO~~~M18896:207-2126 (Tet)TetO
MF6671.fasta	NODE_4_length_151705_cov_10.010635	117037	117810	(Bla)OXA-61	1-774/774	===============	0/0	100	99.87	argannot	AY587956:123-896	argannot~~~(Bla)OXA-61~~~AY587956:123-896 (Bla)OXA-61
MF716.fasta	NODE_4_length_154025_cov_23.169157	33530	34303	(Bla)OXA-61	1-774/774	===============	0/0	100	99.87	argannot	AY587956:123-896	argannot~~~(Bla)OXA-61~~~AY587956:123-896 (Bla)OXA-61
MF716.fasta	NODE_6_length_129633_cov_23.999954	65351	66203	(Tet)TetO	1068-1920/1920	........=======	0/0	44.43	99.77	argannot	M18896:207-2126	argannot~~~(Tet)TetO~~~M18896:207-2126 (Tet)TetO
541AC.fasta	NODE_6_length_153588_cov_30.116349	119013	119786	(Bla)OXA-61	1-774/774	===============	0/0	100	99.87	argannot	AY587956:123-896	argannot~~~(Bla)OXA-61~~~AY587956:123-896 (Bla)OXA-61
C14.fasta	NODE_1_length_752830_cov_25.937311	646020	646793	(Bla)OXA-61	1-774/774	===============	0/0	100	99.87	argannot	AY587956:123-896	argannot~~~(Bla)OXA-61~~~AY587956:123-896 (Bla)OXA-61
MF6707.fasta	NODE_4_length_154057_cov_24.248775	119709	120482	(Bla)OXA-61	1-774/774	===============	0/0	100	99.87	argannot	AY587956:123-896	argannot~~~(Bla)OXA-61~~~AY587956:123-896 (Bla)OXA-61
MF702462.fasta	NODE_5_length_154662_cov_19.817685	33576	34349	(Bla)OXA-61	1-774/774	===============	0/0	100	100	argannot	AY587956:123-896	argannot~~~(Bla)OXA-61~~~AY587956:123-896 (Bla)OXA-61
MF752758.fasta	NODE_2_length_253945_cov_30.791343	131427	132200	(Bla)OXA-61	1-774/774	===============	0/0	100	99.87	argannot	AY587956:123-896	argannot~~~(Bla)OXA-61~~~AY587956:123-896 (Bla)OXA-61
SS165.fasta	NODE_6_length_150206_cov_20.330606	120226	121000	(Bla)OXA-61	1-774/774	========/======	01-Jan	100	99.61	argannot	AY587956:123-896	argannot~~~(Bla)OXA-61~~~AY587956:123-896 (Bla)OXA-61
MF703045.fasta	NODE_17_length_32241_cov_88.768886	10967	11740	(Bla)OXA-61	1-774/774	===============	0/0	100	99.87	argannot	AY587956:123-896	argannot~~~(Bla)OXA-61~~~AY587956:123-896 (Bla)OXA-61
MF703045.fasta	NODE_20_length_29084_cov_87.537072	2638	4557	(Tet)TetO	1-1920/1920	===============	0/0	100	99.9	argannot	M18896:207-2126	argannot~~~(Tet)TetO~~~M18896:207-2126 (Tet)TetO
