# Supplementary material for: Genetic characterisation of a subset of Campylobacter jejuni isolates from clinical and poultry sources in Ireland
Source: PLoS One. 2021 Mar 9;16(3):e0246843. doi: 10.1371/journal.pone.0246843 (PMC7943001; doi:10.1371/journal.pone.0246843)
Supplement: S3 Appendix — (ZIP) [file pone.0246843.s003.zip › S3 Appendix/CARD_summary.tab]

#FILE	SEQUENCE	START	END	GENE	COVERAGE	COVERAGE_MAP	GAPS	%COVERAGE	%IDENTITY	DATABASE	ACCESSION	PRODUCT
533AP.fasta	NODE_6_length_156137_cov_24.789622	36438	37211	OXA-61	1-774/774	===============	0/0	100	99.87	card	AY587956:1-775	card~~~OXA-61~~~AY587956:1-775 OXA-61 is a beta-lactamase found in Campylobacter jejuni
533AP.fasta	NODE_6_length_156137_cov_24.789622	94233	95711	cmeC	1-1479/1479	===============	0/0	100	99.19	card	AB894099:4219-5698	card~~~cmeC~~~AB894099:4219-5698 CmeC is the outer membrane channel protein of the CmeABC multidrug efflux complex.
533AP.fasta	NODE_6_length_156137_cov_24.789622	95704	98826	cmeB	1-3123/3123	========/======	02-Jun	99.9	95.65	card	CP000768:1406495-1409618	card~~~cmeB~~~CP000768:1406495-1409618 CmeB is the inner membrane transporter the CmeABC multidrug efflux complex.
533AP.fasta	NODE_6_length_156137_cov_24.789622	98826	99929	cmeA	1-1104/1104	===============	0/0	100	95.2	card	CP000768:1405392-1406496	card~~~cmeA~~~CP000768:1405392-1406496 CmeA is the membrane fusion protein of the CmeABC multidrug efflux complex.
533AP.fasta	NODE_6_length_156137_cov_24.789622	100024	100656	cmeR	1-633/633	===============	0/0	100	99.53	card	NC_002163.1:336916-337549	card~~~cmeR~~~NC_002163.1:336916-337549 CmeR is a repressor for the CmeABC multidrug efflux pump binding to the cmeABC promoter region.
C10.fasta	NODE_5_length_160383_cov_30.141979	40678	41451	OXA-61	1-774/774	===============	0/0	100	99.87	card	AY587956:1-775	card~~~OXA-61~~~AY587956:1-775 OXA-61 is a beta-lactamase found in Campylobacter jejuni
C10.fasta	NODE_5_length_160383_cov_30.141979	98474	99952	cmeC	1-1479/1479	===============	0/0	100	99.19	card	AB894099:4219-5698	card~~~cmeC~~~AB894099:4219-5698 CmeC is the outer membrane channel protein of the CmeABC multidrug efflux complex.
C10.fasta	NODE_5_length_160383_cov_30.141979	99945	103067	cmeB	1-3123/3123	========/======	02-Jun	99.9	95.81	card	CP000768:1406495-1409618	card~~~cmeB~~~CP000768:1406495-1409618 CmeB is the inner membrane transporter the CmeABC multidrug efflux complex.
C10.fasta	NODE_5_length_160383_cov_30.141979	103067	104170	cmeA	1-1104/1104	===============	0/0	100	94.66	card	CP000768:1405392-1406496	card~~~cmeA~~~CP000768:1405392-1406496 CmeA is the membrane fusion protein of the CmeABC multidrug efflux complex.
C10.fasta	NODE_5_length_160383_cov_30.141979	104264	104896	cmeR	1-633/633	===============	0/0	100	98.89	card	NC_002163.1:336916-337549	card~~~cmeR~~~NC_002163.1:336916-337549 CmeR is a repressor for the CmeABC multidrug efflux pump binding to the cmeABC promoter region.
C15.fasta	NODE_3_length_246847_cov_28.719119	57127	57759	cmeR	1-633/633	===============	0/0	100	99.68	card	NC_002163.1:336916-337549	card~~~cmeR~~~NC_002163.1:336916-337549 CmeR is a repressor for the CmeABC multidrug efflux pump binding to the cmeABC promoter region.
C15.fasta	NODE_3_length_246847_cov_28.719119	57854	58957	cmeA	1-1104/1104	===============	0/0	100	95.2	card	CP000768:1405392-1406496	card~~~cmeA~~~CP000768:1405392-1406496 CmeA is the membrane fusion protein of the CmeABC multidrug efflux complex.
C15.fasta	NODE_3_length_246847_cov_28.719119	58957	62079	cmeB	1-3123/3123	===============	0/0	100	96.41	card	CP000768:1406495-1409618	card~~~cmeB~~~CP000768:1406495-1409618 CmeB is the inner membrane transporter the CmeABC multidrug efflux complex.
C15.fasta	NODE_3_length_246847_cov_28.719119	62072	63550	cmeC	1-1479/1479	===============	0/0	100	100	card	AB894099:4219-5698	card~~~cmeC~~~AB894099:4219-5698 CmeC is the outer membrane channel protein of the CmeABC multidrug efflux complex.
LK151.fasta	NODE_12_length_41712_cov_166.771288	20628	21374	OXA-184	1-747/747	===============	0/0	100	99.87	card	JQ396378:1-748	card~~~OXA-184~~~JQ396378:1-748 OXA-184 is a beta-lactamase. From the Lahey list of OXA beta-lactamases.
LK151.fasta	NODE_3_length_98218_cov_119.010776	7526	9445	tetO	1-1920/1920	===============	0/0	100	99.64	card	M18896.2:207-2127	card~~~tetO~~~M18896.2:207-2127 TetO is a ribosomal protection protein. It is associated with conjugative plasmids.
LK151.fasta	NODE_4_length_76871_cov_131.989198	54515	55147	cmeR	1-633/633	===============	0/0	100	98.89	card	NC_002163.1:336916-337549	card~~~cmeR~~~NC_002163.1:336916-337549 CmeR is a repressor for the CmeABC multidrug efflux pump binding to the cmeABC promoter region.
LK151.fasta	NODE_4_length_76871_cov_131.989198	55241	56334	cmeA	1-1094/1104	===============	0/0	99.09	93.69	card	CP000768:1405392-1406496	card~~~cmeA~~~CP000768:1405392-1406496 CmeA is the membrane fusion protein of the CmeABC multidrug efflux complex.
LK151.fasta	NODE_4_length_76871_cov_131.989198	56344	59463	cmeB	1-3123/3123	========/======	14/25	99.55	78.17	card	CP000768:1406495-1409618	card~~~cmeB~~~CP000768:1406495-1409618 CmeB is the inner membrane transporter the CmeABC multidrug efflux complex.
LK151.fasta	NODE_4_length_76871_cov_131.989198	59456	60934	cmeC	1-1479/1479	===============	0/0	100	98.38	card	AB894099:4219-5698	card~~~cmeC~~~AB894099:4219-5698 CmeC is the outer membrane channel protein of the CmeABC multidrug efflux complex.
MF6448.fasta	NODE_7_length_153622_cov_29.109710	33917	34690	OXA-61	1-774/774	===============	0/0	100	99.87	card	AY587956:1-775	card~~~OXA-61~~~AY587956:1-775 OXA-61 is a beta-lactamase found in Campylobacter jejuni
MF6448.fasta	NODE_7_length_153622_cov_29.109710	91713	93191	cmeC	1-1479/1479	===============	0/0	100	99.19	card	AB894099:4219-5698	card~~~cmeC~~~AB894099:4219-5698 CmeC is the outer membrane channel protein of the CmeABC multidrug efflux complex.
MF6448.fasta	NODE_7_length_153622_cov_29.109710	93184	96306	cmeB	1-3123/3123	========/======	02-Jun	99.9	95.81	card	CP000768:1406495-1409618	card~~~cmeB~~~CP000768:1406495-1409618 CmeB is the inner membrane transporter the CmeABC multidrug efflux complex.
MF6448.fasta	NODE_7_length_153622_cov_29.109710	96306	97409	cmeA	1-1104/1104	===============	0/0	100	94.75	card	CP000768:1405392-1406496	card~~~cmeA~~~CP000768:1405392-1406496 CmeA is the membrane fusion protein of the CmeABC multidrug efflux complex.
MF6448.fasta	NODE_7_length_153622_cov_29.109710	97503	98135	cmeR	1-633/633	===============	0/0	100	98.74	card	NC_002163.1:336916-337549	card~~~cmeR~~~NC_002163.1:336916-337549 CmeR is a repressor for the CmeABC multidrug efflux pump binding to the cmeABC promoter region.
MF700003.fasta	NODE_5_length_153265_cov_21.675032	33756	34417	OXA-184	68-729/747	.==============	0/0	88.62	92.75	card	JQ396378:1-748	card~~~OXA-184~~~JQ396378:1-748 OXA-184 is a beta-lactamase. From the Lahey list of OXA beta-lactamases.
MF700003.fasta	NODE_5_length_153265_cov_21.675032	91354	92832	cmeC	1-1479/1479	===============	0/0	100	99.19	card	AB894099:4219-5698	card~~~cmeC~~~AB894099:4219-5698 CmeC is the outer membrane channel protein of the CmeABC multidrug efflux complex.
MF700003.fasta	NODE_5_length_153265_cov_21.675032	92825	95947	cmeB	1-3123/3123	========/======	02-Jun	99.9	95.81	card	CP000768:1406495-1409618	card~~~cmeB~~~CP000768:1406495-1409618 CmeB is the inner membrane transporter the CmeABC multidrug efflux complex.
MF700003.fasta	NODE_5_length_153265_cov_21.675032	95947	97050	cmeA	1-1104/1104	===============	0/0	100	94.75	card	CP000768:1405392-1406496	card~~~cmeA~~~CP000768:1405392-1406496 CmeA is the membrane fusion protein of the CmeABC multidrug efflux complex.
MF700003.fasta	NODE_5_length_153265_cov_21.675032	97144	97776	cmeR	1-633/633	===============	0/0	100	98.89	card	NC_002163.1:336916-337549	card~~~cmeR~~~NC_002163.1:336916-337549 CmeR is a repressor for the CmeABC multidrug efflux pump binding to the cmeABC promoter region.
MF702699.fasta	NODE_6_length_150206_cov_22.565249	29207	29981	OXA-61	1-774/774	========/======	01-Jan	100	99.61	card	AY587956:1-775	card~~~OXA-61~~~AY587956:1-775 OXA-61 is a beta-lactamase found in Campylobacter jejuni
MF702699.fasta	NODE_6_length_150206_cov_22.565249	87003	88481	cmeC	1-1479/1479	===============	0/0	100	98.65	card	AB894099:4219-5698	card~~~cmeC~~~AB894099:4219-5698 CmeC is the outer membrane channel protein of the CmeABC multidrug efflux complex.
MF702699.fasta	NODE_6_length_150206_cov_22.565249	88474	91596	cmeB	1-3123/3123	========/======	02-Jun	99.9	95.71	card	CP000768:1406495-1409618	card~~~cmeB~~~CP000768:1406495-1409618 CmeB is the inner membrane transporter the CmeABC multidrug efflux complex.
MF702699.fasta	NODE_6_length_150206_cov_22.565249	91596	92699	cmeA	1-1104/1104	===============	0/0	100	95.11	card	CP000768:1405392-1406496	card~~~cmeA~~~CP000768:1405392-1406496 CmeA is the membrane fusion protein of the CmeABC multidrug efflux complex.
MF702699.fasta	NODE_6_length_150206_cov_22.565249	92794	93426	cmeR	1-633/633	===============	0/0	100	99.53	card	NC_002163.1:336916-337549	card~~~cmeR~~~NC_002163.1:336916-337549 CmeR is a repressor for the CmeABC multidrug efflux pump binding to the cmeABC promoter region.
MF8134.fasta	NODE_6_length_153523_cov_32.256995	55488	56120	cmeR	1-633/633	===============	0/0	100	98.74	card	NC_002163.1:336916-337549	card~~~cmeR~~~NC_002163.1:336916-337549 CmeR is a repressor for the CmeABC multidrug efflux pump binding to the cmeABC promoter region.
MF8134.fasta	NODE_6_length_153523_cov_32.256995	56214	57317	cmeA	1-1104/1104	===============	0/0	100	94.75	card	CP000768:1405392-1406496	card~~~cmeA~~~CP000768:1405392-1406496 CmeA is the membrane fusion protein of the CmeABC multidrug efflux complex.
MF8134.fasta	NODE_6_length_153523_cov_32.256995	57317	60439	cmeB	1-3123/3123	========/======	02-Jun	99.9	95.81	card	CP000768:1406495-1409618	card~~~cmeB~~~CP000768:1406495-1409618 CmeB is the inner membrane transporter the CmeABC multidrug efflux complex.
MF8134.fasta	NODE_6_length_153523_cov_32.256995	60432	61910	cmeC	1-1479/1479	===============	0/0	100	99.19	card	AB894099:4219-5698	card~~~cmeC~~~AB894099:4219-5698 CmeC is the outer membrane channel protein of the CmeABC multidrug efflux complex.
MF8134.fasta	NODE_6_length_153523_cov_32.256995	118933	119706	OXA-61	1-774/774	===============	0/0	100	99.87	card	AY587956:1-775	card~~~OXA-61~~~AY587956:1-775 OXA-61 is a beta-lactamase found in Campylobacter jejuni
TB1130.fasta	NODE_6_length_151507_cov_23.867506	28772	29546	OXA-61	1-774/774	========/======	01-Jan	100	99.48	card	AY587956:1-775	card~~~OXA-61~~~AY587956:1-775 OXA-61 is a beta-lactamase found in Campylobacter jejuni
TB1130.fasta	NODE_6_length_151507_cov_23.867506	88436	89914	cmeC	1-1479/1479	===============	0/0	100	98.85	card	AB894099:4219-5698	card~~~cmeC~~~AB894099:4219-5698 CmeC is the outer membrane channel protein of the CmeABC multidrug efflux complex.
TB1130.fasta	NODE_6_length_151507_cov_23.867506	89907	93029	cmeB	1-3123/3123	========/======	02-Jun	99.9	95.58	card	CP000768:1406495-1409618	card~~~cmeB~~~CP000768:1406495-1409618 CmeB is the inner membrane transporter the CmeABC multidrug efflux complex.
TB1130.fasta	NODE_6_length_151507_cov_23.867506	93029	94132	cmeA	1-1104/1104	===============	0/0	100	95.38	card	CP000768:1405392-1406496	card~~~cmeA~~~CP000768:1405392-1406496 CmeA is the membrane fusion protein of the CmeABC multidrug efflux complex.
TB1130.fasta	NODE_6_length_151507_cov_23.867506	94226	94858	cmeR	1-633/633	===============	0/0	100	98.89	card	NC_002163.1:336916-337549	card~~~cmeR~~~NC_002163.1:336916-337549 CmeR is a repressor for the CmeABC multidrug efflux pump binding to the cmeABC promoter region.
TB1130.fasta	NODE_9_length_78036_cov_23.608941	3717	5636	tetO	1-1920/1920	===============	0/0	100	99.32	card	M18896.2:207-2127	card~~~tetO~~~M18896.2:207-2127 TetO is a ribosomal protection protein. It is associated with conjugative plasmids.
536AP.fasta	NODE_5_length_153642_cov_33.119089	33820	34593	OXA-61	1-774/774	===============	0/0	100	99.87	card	AY587956:1-775	card~~~OXA-61~~~AY587956:1-775 OXA-61 is a beta-lactamase found in Campylobacter jejuni
536AP.fasta	NODE_5_length_153642_cov_33.119089	91616	93094	cmeC	1-1479/1479	===============	0/0	100	99.19	card	AB894099:4219-5698	card~~~cmeC~~~AB894099:4219-5698 CmeC is the outer membrane channel protein of the CmeABC multidrug efflux complex.
536AP.fasta	NODE_5_length_153642_cov_33.119089	93087	96209	cmeB	1-3123/3123	========/======	02-Jun	99.9	95.78	card	CP000768:1406495-1409618	card~~~cmeB~~~CP000768:1406495-1409618 CmeB is the inner membrane transporter the CmeABC multidrug efflux complex.
536AP.fasta	NODE_5_length_153642_cov_33.119089	96209	97312	cmeA	1-1104/1104	===============	0/0	100	94.75	card	CP000768:1405392-1406496	card~~~cmeA~~~CP000768:1405392-1406496 CmeA is the membrane fusion protein of the CmeABC multidrug efflux complex.
536AP.fasta	NODE_5_length_153642_cov_33.119089	97406	98038	cmeR	1-633/633	===============	0/0	100	98.89	card	NC_002163.1:336916-337549	card~~~cmeR~~~NC_002163.1:336916-337549 CmeR is a repressor for the CmeABC multidrug efflux pump binding to the cmeABC promoter region.
C11.fasta	NODE_5_length_152349_cov_23.288973	33574	34348	OXA-61	1-774/774	========/======	01-Jan	100	99.74	card	AY587956:1-775	card~~~OXA-61~~~AY587956:1-775 OXA-61 is a beta-lactamase found in Campylobacter jejuni
C11.fasta	NODE_5_length_152349_cov_23.288973	91373	92851	cmeC	1-1479/1479	===============	0/0	100	98.85	card	AB894099:4219-5698	card~~~cmeC~~~AB894099:4219-5698 CmeC is the outer membrane channel protein of the CmeABC multidrug efflux complex.
C11.fasta	NODE_5_length_152349_cov_23.288973	92844	95966	cmeB	1-3123/3123	========/======	02-Jun	99.9	95.75	card	CP000768:1406495-1409618	card~~~cmeB~~~CP000768:1406495-1409618 CmeB is the inner membrane transporter the CmeABC multidrug efflux complex.
C11.fasta	NODE_5_length_152349_cov_23.288973	95966	97069	cmeA	1-1104/1104	===============	0/0	100	95.65	card	CP000768:1405392-1406496	card~~~cmeA~~~CP000768:1405392-1406496 CmeA is the membrane fusion protein of the CmeABC multidrug efflux complex.
C11.fasta	NODE_5_length_152349_cov_23.288973	97164	97796	cmeR	1-633/633	===============	0/0	100	99.37	card	NC_002163.1:336916-337549	card~~~cmeR~~~NC_002163.1:336916-337549 CmeR is a repressor for the CmeABC multidrug efflux pump binding to the cmeABC promoter region.
C16.fasta	NODE_5_length_153621_cov_32.217605	33916	34689	OXA-61	1-774/774	===============	0/0	100	99.87	card	AY587956:1-775	card~~~OXA-61~~~AY587956:1-775 OXA-61 is a beta-lactamase found in Campylobacter jejuni
C16.fasta	NODE_5_length_153621_cov_32.217605	91712	93190	cmeC	1-1479/1479	===============	0/0	100	99.19	card	AB894099:4219-5698	card~~~cmeC~~~AB894099:4219-5698 CmeC is the outer membrane channel protein of the CmeABC multidrug efflux complex.
C16.fasta	NODE_5_length_153621_cov_32.217605	93183	96305	cmeB	1-3123/3123	========/======	02-Jun	99.9	95.81	card	CP000768:1406495-1409618	card~~~cmeB~~~CP000768:1406495-1409618 CmeB is the inner membrane transporter the CmeABC multidrug efflux complex.
C16.fasta	NODE_5_length_153621_cov_32.217605	96305	97408	cmeA	1-1104/1104	===============	0/0	100	94.75	card	CP000768:1405392-1406496	card~~~cmeA~~~CP000768:1405392-1406496 CmeA is the membrane fusion protein of the CmeABC multidrug efflux complex.
C16.fasta	NODE_5_length_153621_cov_32.217605	97502	98134	cmeR	1-633/633	===============	0/0	100	98.74	card	NC_002163.1:336916-337549	card~~~cmeR~~~NC_002163.1:336916-337549 CmeR is a repressor for the CmeABC multidrug efflux pump binding to the cmeABC promoter region.
LK152.fasta	NODE_10_length_63265_cov_22.340793	45936	47855	tetO	1-1920/1920	===============	0/0	100	99.64	card	M18896.2:207-2127	card~~~tetO~~~M18896.2:207-2127 TetO is a ribosomal protection protein. It is associated with conjugative plasmids.
LK152.fasta	NODE_4_length_148132_cov_28.269477	54419	55051	cmeR	1-633/633	===============	0/0	100	98.89	card	NC_002163.1:336916-337549	card~~~cmeR~~~NC_002163.1:336916-337549 CmeR is a repressor for the CmeABC multidrug efflux pump binding to the cmeABC promoter region.
LK152.fasta	NODE_4_length_148132_cov_28.269477	55145	56238	cmeA	1-1094/1104	===============	0/0	99.09	93.69	card	CP000768:1405392-1406496	card~~~cmeA~~~CP000768:1405392-1406496 CmeA is the membrane fusion protein of the CmeABC multidrug efflux complex.
LK152.fasta	NODE_4_length_148132_cov_28.269477	56248	59367	cmeB	1-3123/3123	========/======	14/25	99.55	78.17	card	CP000768:1406495-1409618	card~~~cmeB~~~CP000768:1406495-1409618 CmeB is the inner membrane transporter the CmeABC multidrug efflux complex.
LK152.fasta	NODE_4_length_148132_cov_28.269477	59360	60838	cmeC	1-1479/1479	===============	0/0	100	98.38	card	AB894099:4219-5698	card~~~cmeC~~~AB894099:4219-5698 CmeC is the outer membrane channel protein of the CmeABC multidrug efflux complex.
LK152.fasta	NODE_4_length_148132_cov_28.269477	120570	121316	OXA-184	1-747/747	===============	0/0	100	99.87	card	JQ396378:1-748	card~~~OXA-184~~~JQ396378:1-748 OXA-184 is a beta-lactamase. From the Lahey list of OXA beta-lactamases.
MF6586.fasta	NODE_1_length_355060_cov_27.586930	38078	39556	cmeC	1-1479/1479	===============	0/0	100	98.92	card	AB894099:4219-5698	card~~~cmeC~~~AB894099:4219-5698 CmeC is the outer membrane channel protein of the CmeABC multidrug efflux complex.
MF6586.fasta	NODE_1_length_355060_cov_27.586930	39549	42671	cmeB	1-3123/3123	===============	0/0	100	96.22	card	CP000768:1406495-1409618	card~~~cmeB~~~CP000768:1406495-1409618 CmeB is the inner membrane transporter the CmeABC multidrug efflux complex.
MF6586.fasta	NODE_1_length_355060_cov_27.586930	42671	43774	cmeA	1-1104/1104	===============	0/0	100	95.11	card	CP000768:1405392-1406496	card~~~cmeA~~~CP000768:1405392-1406496 CmeA is the membrane fusion protein of the CmeABC multidrug efflux complex.
MF6586.fasta	NODE_1_length_355060_cov_27.586930	43869	44501	cmeR	1-633/633	===============	0/0	100	99.68	card	NC_002163.1:336916-337549	card~~~cmeR~~~NC_002163.1:336916-337549 CmeR is a repressor for the CmeABC multidrug efflux pump binding to the cmeABC promoter region.
MF6586.fasta	NODE_7_length_76793_cov_26.640375	55237	56010	OXA-61	1-774/774	===============	0/0	100	99.87	card	AY587956:1-775	card~~~OXA-61~~~AY587956:1-775 OXA-61 is a beta-lactamase found in Campylobacter jejuni
MF701751.fasta	NODE_3_length_179716_cov_46.638959	59231	60004	OXA-61	1-774/774	===============	0/0	100	99.87	card	AY587956:1-775	card~~~OXA-61~~~AY587956:1-775 OXA-61 is a beta-lactamase found in Campylobacter jejuni
MF701751.fasta	NODE_3_length_179716_cov_46.638959	117035	118513	cmeC	1-1479/1479	===============	0/0	100	98.92	card	AB894099:4219-5698	card~~~cmeC~~~AB894099:4219-5698 CmeC is the outer membrane channel protein of the CmeABC multidrug efflux complex.
MF701751.fasta	NODE_3_length_179716_cov_46.638959	118506	121629	cmeB	1-3123/3123	========/======	01-Jan	100	96.22	card	CP000768:1406495-1409618	card~~~cmeB~~~CP000768:1406495-1409618 CmeB is the inner membrane transporter the CmeABC multidrug efflux complex.
MF701751.fasta	NODE_3_length_179716_cov_46.638959	121629	122732	cmeA	1-1104/1104	===============	0/0	100	95.11	card	CP000768:1405392-1406496	card~~~cmeA~~~CP000768:1405392-1406496 CmeA is the membrane fusion protein of the CmeABC multidrug efflux complex.
MF701751.fasta	NODE_3_length_179716_cov_46.638959	122827	123459	cmeR	1-633/633	===============	0/0	100	99.68	card	NC_002163.1:336916-337549	card~~~cmeR~~~NC_002163.1:336916-337549 CmeR is a repressor for the CmeABC multidrug efflux pump binding to the cmeABC promoter region.
MF9408.fasta	NODE_6_length_159692_cov_20.216445	38432	39159	OXA-184	2-729/747	========/======	04-Apr	97.19	92.33	card	JQ396378:1-748	card~~~OXA-184~~~JQ396378:1-748 OXA-184 is a beta-lactamase. From the Lahey list of OXA beta-lactamases.
MF9408.fasta	NODE_6_length_159692_cov_20.216445	97757	99235	cmeC	1-1479/1479	===============	0/0	100	99.12	card	AB894099:4219-5698	card~~~cmeC~~~AB894099:4219-5698 CmeC is the outer membrane channel protein of the CmeABC multidrug efflux complex.
MF9408.fasta	NODE_6_length_159692_cov_20.216445	99228	102350	cmeB	1-3123/3123	========/======	02-Jun	99.9	95.78	card	CP000768:1406495-1409618	card~~~cmeB~~~CP000768:1406495-1409618 CmeB is the inner membrane transporter the CmeABC multidrug efflux complex.
MF9408.fasta	NODE_6_length_159692_cov_20.216445	102350	103453	cmeA	1-1104/1104	===============	0/0	100	94.75	card	CP000768:1405392-1406496	card~~~cmeA~~~CP000768:1405392-1406496 CmeA is the membrane fusion protein of the CmeABC multidrug efflux complex.
MF9408.fasta	NODE_6_length_159692_cov_20.216445	103547	104179	cmeR	1-633/633	===============	0/0	100	98.89	card	NC_002163.1:336916-337549	card~~~cmeR~~~NC_002163.1:336916-337549 CmeR is a repressor for the CmeABC multidrug efflux pump binding to the cmeABC promoter region.
537AC.fasta	NODE_5_length_153523_cov_38.258820	55488	56120	cmeR	1-633/633	===============	0/0	100	98.74	card	NC_002163.1:336916-337549	card~~~cmeR~~~NC_002163.1:336916-337549 CmeR is a repressor for the CmeABC multidrug efflux pump binding to the cmeABC promoter region.
537AC.fasta	NODE_5_length_153523_cov_38.258820	56214	57317	cmeA	1-1104/1104	===============	0/0	100	94.75	card	CP000768:1405392-1406496	card~~~cmeA~~~CP000768:1405392-1406496 CmeA is the membrane fusion protein of the CmeABC multidrug efflux complex.
537AC.fasta	NODE_5_length_153523_cov_38.258820	57317	60439	cmeB	1-3123/3123	========/======	02-Jun	99.9	95.81	card	CP000768:1406495-1409618	card~~~cmeB~~~CP000768:1406495-1409618 CmeB is the inner membrane transporter the CmeABC multidrug efflux complex.
537AC.fasta	NODE_5_length_153523_cov_38.258820	60432	61910	cmeC	1-1479/1479	===============	0/0	100	99.19	card	AB894099:4219-5698	card~~~cmeC~~~AB894099:4219-5698 CmeC is the outer membrane channel protein of the CmeABC multidrug efflux complex.
537AC.fasta	NODE_5_length_153523_cov_38.258820	118933	119706	OXA-61	1-774/774	===============	0/0	100	99.87	card	AY587956:1-775	card~~~OXA-61~~~AY587956:1-775 OXA-61 is a beta-lactamase found in Campylobacter jejuni
C13.fasta	NODE_5_length_175664_cov_18.819821	112115	113593	cmeC	1-1479/1479	===============	0/0	100	100	card	AB894099:4219-5698	card~~~cmeC~~~AB894099:4219-5698 CmeC is the outer membrane channel protein of the CmeABC multidrug efflux complex.
C13.fasta	NODE_5_length_175664_cov_18.819821	113586	116708	cmeB	1-3123/3123	===============	0/0	100	96.41	card	CP000768:1406495-1409618	card~~~cmeB~~~CP000768:1406495-1409618 CmeB is the inner membrane transporter the CmeABC multidrug efflux complex.
C13.fasta	NODE_5_length_175664_cov_18.819821	116708	117811	cmeA	1-1104/1104	===============	0/0	100	95.2	card	CP000768:1405392-1406496	card~~~cmeA~~~CP000768:1405392-1406496 CmeA is the membrane fusion protein of the CmeABC multidrug efflux complex.
C13.fasta	NODE_5_length_175664_cov_18.819821	117906	118538	cmeR	1-633/633	===============	0/0	100	99.68	card	NC_002163.1:336916-337549	card~~~cmeR~~~NC_002163.1:336916-337549 CmeR is a repressor for the CmeABC multidrug efflux pump binding to the cmeABC promoter region.
LK156.fasta	NODE_2_length_341037_cov_25.337764	219648	220394	OXA-184	1-747/747	===============	0/0	100	99.87	card	JQ396378:1-748	card~~~OXA-184~~~JQ396378:1-748 OXA-184 is a beta-lactamase. From the Lahey list of OXA beta-lactamases.
LK156.fasta	NODE_2_length_341037_cov_25.337764	280126	281604	cmeC	1-1479/1479	===============	0/0	100	98.38	card	AB894099:4219-5698	card~~~cmeC~~~AB894099:4219-5698 CmeC is the outer membrane channel protein of the CmeABC multidrug efflux complex.
LK156.fasta	NODE_2_length_341037_cov_25.337764	281597	284716	cmeB	1-3123/3123	========/======	14/25	99.55	78.17	card	CP000768:1406495-1409618	card~~~cmeB~~~CP000768:1406495-1409618 CmeB is the inner membrane transporter the CmeABC multidrug efflux complex.
LK156.fasta	NODE_2_length_341037_cov_25.337764	284726	285819	cmeA	1-1094/1104	===============	0/0	99.09	93.69	card	CP000768:1405392-1406496	card~~~cmeA~~~CP000768:1405392-1406496 CmeA is the membrane fusion protein of the CmeABC multidrug efflux complex.
LK156.fasta	NODE_2_length_341037_cov_25.337764	285913	286545	cmeR	1-633/633	===============	0/0	100	98.89	card	NC_002163.1:336916-337549	card~~~cmeR~~~NC_002163.1:336916-337549 CmeR is a repressor for the CmeABC multidrug efflux pump binding to the cmeABC promoter region.
LK156.fasta	NODE_7_length_63747_cov_21.709462	15411	17330	tetO	1-1920/1920	===============	0/0	100	99.64	card	M18896.2:207-2127	card~~~tetO~~~M18896.2:207-2127 TetO is a ribosomal protection protein. It is associated with conjugative plasmids.
MF6671.fasta	NODE_4_length_151705_cov_10.010635	53589	54221	cmeR	1-633/633	===============	0/0	100	99.53	card	NC_002163.1:336916-337549	card~~~cmeR~~~NC_002163.1:336916-337549 CmeR is a repressor for the CmeABC multidrug efflux pump binding to the cmeABC promoter region.
MF6671.fasta	NODE_4_length_151705_cov_10.010635	54316	55419	cmeA	1-1104/1104	===============	0/0	100	95.2	card	CP000768:1405392-1406496	card~~~cmeA~~~CP000768:1405392-1406496 CmeA is the membrane fusion protein of the CmeABC multidrug efflux complex.
MF6671.fasta	NODE_4_length_151705_cov_10.010635	55419	58541	cmeB	1-3123/3123	========/======	02-Jun	99.9	95.65	card	CP000768:1406495-1409618	card~~~cmeB~~~CP000768:1406495-1409618 CmeB is the inner membrane transporter the CmeABC multidrug efflux complex.
MF6671.fasta	NODE_4_length_151705_cov_10.010635	58534	60012	cmeC	1-1479/1479	===============	0/0	100	98.85	card	AB894099:4219-5698	card~~~cmeC~~~AB894099:4219-5698 CmeC is the outer membrane channel protein of the CmeABC multidrug efflux complex.
MF6671.fasta	NODE_4_length_151705_cov_10.010635	117037	117810	OXA-61	1-774/774	===============	0/0	100	99.87	card	AY587956:1-775	card~~~OXA-61~~~AY587956:1-775 OXA-61 is a beta-lactamase found in Campylobacter jejuni
MF701989.fasta	NODE_4_length_154091_cov_30.548537	90889	92367	cmeC	1-1479/1479	===============	0/0	100	98.58	card	AB894099:4219-5698	card~~~cmeC~~~AB894099:4219-5698 CmeC is the outer membrane channel protein of the CmeABC multidrug efflux complex.
MF701989.fasta	NODE_4_length_154091_cov_30.548537	92360	95482	cmeB	1-3123/3123	===============	0/0	100	96.41	card	CP000768:1406495-1409618	card~~~cmeB~~~CP000768:1406495-1409618 CmeB is the inner membrane transporter the CmeABC multidrug efflux complex.
MF701989.fasta	NODE_4_length_154091_cov_30.548537	95482	96585	cmeA	1-1104/1104	===============	0/0	100	95.11	card	CP000768:1405392-1406496	card~~~cmeA~~~CP000768:1405392-1406496 CmeA is the membrane fusion protein of the CmeABC multidrug efflux complex.
MF701989.fasta	NODE_4_length_154091_cov_30.548537	96679	97311	cmeR	1-633/633	===============	0/0	100	98.58	card	NC_002163.1:336916-337549	card~~~cmeR~~~NC_002163.1:336916-337549 CmeR is a repressor for the CmeABC multidrug efflux pump binding to the cmeABC promoter region.
MF716.fasta	NODE_4_length_154025_cov_23.169157	33530	34303	OXA-61	1-774/774	===============	0/0	100	99.87	card	AY587956:1-775	card~~~OXA-61~~~AY587956:1-775 OXA-61 is a beta-lactamase found in Campylobacter jejuni
MF716.fasta	NODE_4_length_154025_cov_23.169157	91337	92815	cmeC	1-1479/1479	===============	0/0	100	98.58	card	AB894099:4219-5698	card~~~cmeC~~~AB894099:4219-5698 CmeC is the outer membrane channel protein of the CmeABC multidrug efflux complex.
MF716.fasta	NODE_4_length_154025_cov_23.169157	92808	95930	cmeB	1-3123/3123	========/======	02-Jun	99.9	95.81	card	CP000768:1406495-1409618	card~~~cmeB~~~CP000768:1406495-1409618 CmeB is the inner membrane transporter the CmeABC multidrug efflux complex.
MF716.fasta	NODE_4_length_154025_cov_23.169157	95930	97033	cmeA	1-1104/1104	===============	0/0	100	95.65	card	CP000768:1405392-1406496	card~~~cmeA~~~CP000768:1405392-1406496 CmeA is the membrane fusion protein of the CmeABC multidrug efflux complex.
MF716.fasta	NODE_4_length_154025_cov_23.169157	97128	97760	cmeR	1-633/633	===============	0/0	100	99.68	card	NC_002163.1:336916-337549	card~~~cmeR~~~NC_002163.1:336916-337549 CmeR is a repressor for the CmeABC multidrug efflux pump binding to the cmeABC promoter region.
MF716.fasta	NODE_6_length_129633_cov_23.999954	65351	66203	tetO	1068-1920/1920	........=======	0/0	44.43	99.77	card	M18896.2:207-2127	card~~~tetO~~~M18896.2:207-2127 TetO is a ribosomal protection protein. It is associated with conjugative plasmids.
MF716.fasta	NODE_6_length_129633_cov_23.999954	69671	71590	tetO	1-1920/1920	========/======	02-Apr	99.9	94.22	card	M18896.2:207-2127	card~~~tetO~~~M18896.2:207-2127 TetO is a ribosomal protection protein. It is associated with conjugative plasmids.
541AC.fasta	NODE_6_length_153588_cov_30.116349	55568	56200	cmeR	1-633/633	===============	0/0	100	98.89	card	NC_002163.1:336916-337549	card~~~cmeR~~~NC_002163.1:336916-337549 CmeR is a repressor for the CmeABC multidrug efflux pump binding to the cmeABC promoter region.
541AC.fasta	NODE_6_length_153588_cov_30.116349	56294	57397	cmeA	1-1104/1104	===============	0/0	100	94.75	card	CP000768:1405392-1406496	card~~~cmeA~~~CP000768:1405392-1406496 CmeA is the membrane fusion protein of the CmeABC multidrug efflux complex.
541AC.fasta	NODE_6_length_153588_cov_30.116349	57397	60519	cmeB	1-3123/3123	========/======	02-Jun	99.9	95.78	card	CP000768:1406495-1409618	card~~~cmeB~~~CP000768:1406495-1409618 CmeB is the inner membrane transporter the CmeABC multidrug efflux complex.
541AC.fasta	NODE_6_length_153588_cov_30.116349	60512	61990	cmeC	1-1479/1479	===============	0/0	100	99.19	card	AB894099:4219-5698	card~~~cmeC~~~AB894099:4219-5698 CmeC is the outer membrane channel protein of the CmeABC multidrug efflux complex.
541AC.fasta	NODE_6_length_153588_cov_30.116349	119013	119786	OXA-61	1-774/774	===============	0/0	100	99.87	card	AY587956:1-775	card~~~OXA-61~~~AY587956:1-775 OXA-61 is a beta-lactamase found in Campylobacter jejuni
C14.fasta	NODE_1_length_752830_cov_25.937311	580723	581355	cmeR	1-633/633	===============	0/0	100	99.53	card	NC_002163.1:336916-337549	card~~~cmeR~~~NC_002163.1:336916-337549 CmeR is a repressor for the CmeABC multidrug efflux pump binding to the cmeABC promoter region.
C14.fasta	NODE_1_length_752830_cov_25.937311	581450	582553	cmeA	1-1104/1104	===============	0/0	100	95.11	card	CP000768:1405392-1406496	card~~~cmeA~~~CP000768:1405392-1406496 CmeA is the membrane fusion protein of the CmeABC multidrug efflux complex.
C14.fasta	NODE_1_length_752830_cov_25.937311	582553	585675	cmeB	1-3123/3123	===============	0/0	100	96.22	card	CP000768:1406495-1409618	card~~~cmeB~~~CP000768:1406495-1409618 CmeB is the inner membrane transporter the CmeABC multidrug efflux complex.
C14.fasta	NODE_1_length_752830_cov_25.937311	585668	587146	cmeC	1-1479/1479	===============	0/0	100	98.92	card	AB894099:4219-5698	card~~~cmeC~~~AB894099:4219-5698 CmeC is the outer membrane channel protein of the CmeABC multidrug efflux complex.
C14.fasta	NODE_1_length_752830_cov_25.937311	646020	646793	OXA-61	1-774/774	===============	0/0	100	99.87	card	AY587956:1-775	card~~~OXA-61~~~AY587956:1-775 OXA-61 is a beta-lactamase found in Campylobacter jejuni
MF13415.fasta	NODE_5_length_153265_cov_45.155970	33756	34417	OXA-184	68-729/747	.==============	0/0	88.62	92.75	card	JQ396378:1-748	card~~~OXA-184~~~JQ396378:1-748 OXA-184 is a beta-lactamase. From the Lahey list of OXA beta-lactamases.
MF13415.fasta	NODE_5_length_153265_cov_45.155970	91354	92832	cmeC	1-1479/1479	===============	0/0	100	99.19	card	AB894099:4219-5698	card~~~cmeC~~~AB894099:4219-5698 CmeC is the outer membrane channel protein of the CmeABC multidrug efflux complex.
MF13415.fasta	NODE_5_length_153265_cov_45.155970	92825	95947	cmeB	1-3123/3123	========/======	02-Jun	99.9	95.81	card	CP000768:1406495-1409618	card~~~cmeB~~~CP000768:1406495-1409618 CmeB is the inner membrane transporter the CmeABC multidrug efflux complex.
MF13415.fasta	NODE_5_length_153265_cov_45.155970	95947	97050	cmeA	1-1104/1104	===============	0/0	100	94.75	card	CP000768:1405392-1406496	card~~~cmeA~~~CP000768:1405392-1406496 CmeA is the membrane fusion protein of the CmeABC multidrug efflux complex.
MF13415.fasta	NODE_5_length_153265_cov_45.155970	97144	97776	cmeR	1-633/633	===============	0/0	100	98.89	card	NC_002163.1:336916-337549	card~~~cmeR~~~NC_002163.1:336916-337549 CmeR is a repressor for the CmeABC multidrug efflux pump binding to the cmeABC promoter region.
MF6707.fasta	NODE_4_length_154057_cov_24.248775	56254	56886	cmeR	1-633/633	===============	0/0	100	100	card	NC_002163.1:336916-337549	card~~~cmeR~~~NC_002163.1:336916-337549 CmeR is a repressor for the CmeABC multidrug efflux pump binding to the cmeABC promoter region.
MF6707.fasta	NODE_4_length_154057_cov_24.248775	56981	58084	cmeA	1-1104/1104	===============	0/0	100	95.11	card	CP000768:1405392-1406496	card~~~cmeA~~~CP000768:1405392-1406496 CmeA is the membrane fusion protein of the CmeABC multidrug efflux complex.
MF6707.fasta	NODE_4_length_154057_cov_24.248775	58084	61207	cmeB	1-3123/3123	========/======	01-Jan	100	96.22	card	CP000768:1406495-1409618	card~~~cmeB~~~CP000768:1406495-1409618 CmeB is the inner membrane transporter the CmeABC multidrug efflux complex.
MF6707.fasta	NODE_4_length_154057_cov_24.248775	61200	62678	cmeC	1-1479/1479	===============	0/0	100	98.92	card	AB894099:4219-5698	card~~~cmeC~~~AB894099:4219-5698 CmeC is the outer membrane channel protein of the CmeABC multidrug efflux complex.
MF6707.fasta	NODE_4_length_154057_cov_24.248775	119709	120482	OXA-61	1-774/774	===============	0/0	100	99.87	card	AY587956:1-775	card~~~OXA-61~~~AY587956:1-775 OXA-61 is a beta-lactamase found in Campylobacter jejuni
MF702462.fasta	NODE_5_length_154662_cov_19.817685	33576	34349	OXA-61	1-774/774	===============	0/0	100	100	card	AY587956:1-775	card~~~OXA-61~~~AY587956:1-775 OXA-61 is a beta-lactamase found in Campylobacter jejuni
MF702462.fasta	NODE_5_length_154662_cov_19.817685	91383	92861	cmeC	1-1479/1479	===============	0/0	100	98.92	card	AB894099:4219-5698	card~~~cmeC~~~AB894099:4219-5698 CmeC is the outer membrane channel protein of the CmeABC multidrug efflux complex.
MF702462.fasta	NODE_5_length_154662_cov_19.817685	92854	95976	cmeB	1-3123/3123	===============	0/0	100	96.25	card	CP000768:1406495-1409618	card~~~cmeB~~~CP000768:1406495-1409618 CmeB is the inner membrane transporter the CmeABC multidrug efflux complex.
MF702462.fasta	NODE_5_length_154662_cov_19.817685	95976	97079	cmeA	1-1104/1104	===============	0/0	100	95.65	card	CP000768:1405392-1406496	card~~~cmeA~~~CP000768:1405392-1406496 CmeA is the membrane fusion protein of the CmeABC multidrug efflux complex.
MF702462.fasta	NODE_5_length_154662_cov_19.817685	97174	97806	cmeR	1-633/633	===============	0/0	100	99.53	card	NC_002163.1:336916-337549	card~~~cmeR~~~NC_002163.1:336916-337549 CmeR is a repressor for the CmeABC multidrug efflux pump binding to the cmeABC promoter region.
MF752758.fasta	NODE_2_length_253945_cov_30.791343	131427	132200	OXA-61	1-774/774	===============	0/0	100	99.87	card	AY587956:1-775	card~~~OXA-61~~~AY587956:1-775 OXA-61 is a beta-lactamase found in Campylobacter jejuni
MF752758.fasta	NODE_2_length_253945_cov_30.791343	191074	192552	cmeC	1-1479/1479	===============	0/0	100	98.92	card	AB894099:4219-5698	card~~~cmeC~~~AB894099:4219-5698 CmeC is the outer membrane channel protein of the CmeABC multidrug efflux complex.
MF752758.fasta	NODE_2_length_253945_cov_30.791343	192545	195667	cmeB	1-3123/3123	===============	0/0	100	96.22	card	CP000768:1406495-1409618	card~~~cmeB~~~CP000768:1406495-1409618 CmeB is the inner membrane transporter the CmeABC multidrug efflux complex.
MF752758.fasta	NODE_2_length_253945_cov_30.791343	195667	196770	cmeA	1-1104/1104	===============	0/0	100	95.11	card	CP000768:1405392-1406496	card~~~cmeA~~~CP000768:1405392-1406496 CmeA is the membrane fusion protein of the CmeABC multidrug efflux complex.
MF752758.fasta	NODE_2_length_253945_cov_30.791343	196865	197497	cmeR	1-633/633	===============	0/0	100	99.68	card	NC_002163.1:336916-337549	card~~~cmeR~~~NC_002163.1:336916-337549 CmeR is a repressor for the CmeABC multidrug efflux pump binding to the cmeABC promoter region.
SS165.fasta	NODE_6_length_150206_cov_20.330606	56781	57413	cmeR	1-633/633	===============	0/0	100	99.53	card	NC_002163.1:336916-337549	card~~~cmeR~~~NC_002163.1:336916-337549 CmeR is a repressor for the CmeABC multidrug efflux pump binding to the cmeABC promoter region.
SS165.fasta	NODE_6_length_150206_cov_20.330606	57508	58611	cmeA	1-1104/1104	===============	0/0	100	95.11	card	CP000768:1405392-1406496	card~~~cmeA~~~CP000768:1405392-1406496 CmeA is the membrane fusion protein of the CmeABC multidrug efflux complex.
SS165.fasta	NODE_6_length_150206_cov_20.330606	58611	61733	cmeB	1-3123/3123	========/======	02-Jun	99.9	95.71	card	CP000768:1406495-1409618	card~~~cmeB~~~CP000768:1406495-1409618 CmeB is the inner membrane transporter the CmeABC multidrug efflux complex.
SS165.fasta	NODE_6_length_150206_cov_20.330606	61726	63204	cmeC	1-1479/1479	===============	0/0	100	98.65	card	AB894099:4219-5698	card~~~cmeC~~~AB894099:4219-5698 CmeC is the outer membrane channel protein of the CmeABC multidrug efflux complex.
SS165.fasta	NODE_6_length_150206_cov_20.330606	120226	121000	OXA-61	1-774/774	========/======	01-Jan	100	99.61	card	AY587956:1-775	card~~~OXA-61~~~AY587956:1-775 OXA-61 is a beta-lactamase found in Campylobacter jejuni
MF703045.fasta	NODE_17_length_32241_cov_88.768886	10967	11740	OXA-61	1-774/774	===============	0/0	100	99.87	card	AY587956:1-775	card~~~OXA-61~~~AY587956:1-775 OXA-61 is a beta-lactamase found in Campylobacter jejuni
MF703045.fasta	NODE_20_length_29084_cov_87.537072	2638	4557	tetO	1-1920/1920	===============	0/0	100	99.9	card	M18896.2:207-2127	card~~~tetO~~~M18896.2:207-2127 TetO is a ribosomal protection protein. It is associated with conjugative plasmids.
MF703045.fasta	NODE_6_length_62576_cov_87.499944	40338	40970	cmeR	1-633/633	===============	0/0	100	100	card	NC_002163.1:336916-337549	card~~~cmeR~~~NC_002163.1:336916-337549 CmeR is a repressor for the CmeABC multidrug efflux pump binding to the cmeABC promoter region.
MF703045.fasta	NODE_6_length_62576_cov_87.499944	41065	42168	cmeA	1-1104/1104	===============	0/0	100	95.11	card	CP000768:1405392-1406496	card~~~cmeA~~~CP000768:1405392-1406496 CmeA is the membrane fusion protein of the CmeABC multidrug efflux complex.
MF703045.fasta	NODE_6_length_62576_cov_87.499944	42168	45290	cmeB	1-3123/3123	===============	0/0	100	96.25	card	CP000768:1406495-1409618	card~~~cmeB~~~CP000768:1406495-1409618 CmeB is the inner membrane transporter the CmeABC multidrug efflux complex.
MF703045.fasta	NODE_6_length_62576_cov_87.499944	45283	46761	cmeC	1-1479/1479	===============	0/0	100	99.05	card	AB894099:4219-5698	card~~~cmeC~~~AB894099:4219-5698 CmeC is the outer membrane channel protein of the CmeABC multidrug efflux complex.
