# Supplementary material for: Genetic characterisation of a subset of Campylobacter jejuni isolates from clinical and poultry sources in Ireland
Source: PLoS One. 2021 Mar 9;16(3):e0246843. doi: 10.1371/journal.pone.0246843 (PMC7943001; doi:10.1371/journal.pone.0246843)
Supplement: S3 Appendix — (ZIP) [file pone.0246843.s003.zip › S3 Appendix/ncbi_summary.tab]

#FILE	SEQUENCE	START	END	GENE	COVERAGE	COVERAGE_MAP	GAPS	%COVERAGE	%IDENTITY	DATABASE	ACCESSION	PRODUCT
533AP.fasta	NODE_6_length_156137_cov_24.789622	36438	37242	blaOXA-605	1-807/807	========/======	01-Feb	99.75	99.63	ncbi	A7J11_05543	ncbi~~~blaOXA-605~~~A7J11_05543 OXA-61 family class D beta-lactamase OXA-605
C10.fasta	NODE_5_length_160383_cov_30.141979	40678	41482	blaOXA-605	1-807/807	========/======	01-Feb	99.75	99.63	ncbi	A7J11_05543	ncbi~~~blaOXA-605~~~A7J11_05543 OXA-61 family class D beta-lactamase OXA-605
LK151.fasta	NODE_12_length_41712_cov_166.771288	20628	21374	blaOXA-184	1-747/747	===============	0/0	100	99.87	ncbi	A7J11_02568	ncbi~~~blaOXA-184~~~A7J11_02568 class D beta-lactamase OXA-184
LK151.fasta	NODE_3_length_98218_cov_119.010776	7526	9445	tet(O)	1-1920/1920	===============	0/0	100	99.79	ncbi	A7J11_01561	ncbi~~~tet(O)~~~A7J11_01561 tetracycline resistance ribosomal protection protein Tet(O)
MF6448.fasta	NODE_7_length_153622_cov_29.109710	33917	34721	blaOXA-605	1-807/807	========/======	01-Feb	99.75	99.63	ncbi	A7J11_05543	ncbi~~~blaOXA-605~~~A7J11_05543 OXA-61 family class D beta-lactamase OXA-605
MF700003.fasta	NODE_5_length_153265_cov_21.675032	33689	34462	blaOXA-447	1-774/774	===============	0/0	100	100	ncbi	A7J11_02802	ncbi~~~blaOXA-447~~~A7J11_02802 OXA-184 family class D beta-lactamase OXA-447
MF702699.fasta	NODE_11_length_46003_cov_21.752659	7118	7177	blaOXA-659	1-60/828	==.............	0/0	7.25	98.33	ncbi	A7J11_05811	ncbi~~~blaOXA-659~~~A7J11_05811 OXA-61 family class D beta-lactamase OXA-659
MF702699.fasta	NODE_6_length_150206_cov_22.565249	29207	30012	blaOXA-605	1-807/807	========/======	01-Jan	99.88	99.63	ncbi	A7J11_05543	ncbi~~~blaOXA-605~~~A7J11_05543 OXA-61 family class D beta-lactamase OXA-605
MF8134.fasta	NODE_6_length_153523_cov_32.256995	118902	119706	blaOXA-605	1-807/807	========/======	01-Feb	99.75	99.63	ncbi	A7J11_05543	ncbi~~~blaOXA-605~~~A7J11_05543 OXA-61 family class D beta-lactamase OXA-605
TB1130.fasta	NODE_6_length_151507_cov_23.867506	28772	29577	blaOXA-605	1-807/807	========/======	01-Jan	99.88	99.75	ncbi	A7J11_05543	ncbi~~~blaOXA-605~~~A7J11_05543 OXA-61 family class D beta-lactamase OXA-605
TB1130.fasta	NODE_9_length_78036_cov_23.608941	3717	5636	tet(O)	1-1920/1920	===============	0/0	100	99.48	ncbi	A7J11_01561	ncbi~~~tet(O)~~~A7J11_01561 tetracycline resistance ribosomal protection protein Tet(O)
536AP.fasta	NODE_5_length_153642_cov_33.119089	33820	34624	blaOXA-605	1-807/807	========/======	01-Feb	99.75	99.63	ncbi	A7J11_05543	ncbi~~~blaOXA-605~~~A7J11_05543 OXA-61 family class D beta-lactamase OXA-605
536AP.fasta	NODE_9_length_67859_cov_36.983745	33720	33786	blaOXA-659	1-67/828	==.............	0/0	8.09	97.02	ncbi	A7J11_05811	ncbi~~~blaOXA-659~~~A7J11_05811 OXA-61 family class D beta-lactamase OXA-659
C11.fasta	NODE_2_length_263388_cov_22.211980	57245	57303	blaOXA-659	1-59/828	==.............	0/0	7.13	100	ncbi	A7J11_05811	ncbi~~~blaOXA-659~~~A7J11_05811 OXA-61 family class D beta-lactamase OXA-659
C11.fasta	NODE_5_length_152349_cov_23.288973	33574	34379	blaOXA-605	1-807/807	========/======	01-Jan	99.88	99.75	ncbi	A7J11_05543	ncbi~~~blaOXA-605~~~A7J11_05543 OXA-61 family class D beta-lactamase OXA-605
C16.fasta	NODE_5_length_153621_cov_32.217605	33916	34720	blaOXA-605	1-807/807	========/======	01-Feb	99.75	99.63	ncbi	A7J11_05543	ncbi~~~blaOXA-605~~~A7J11_05543 OXA-61 family class D beta-lactamase OXA-605
LK152.fasta	NODE_10_length_63265_cov_22.340793	45936	47855	tet(O)	1-1920/1920	===============	0/0	100	99.79	ncbi	A7J11_01561	ncbi~~~tet(O)~~~A7J11_01561 tetracycline resistance ribosomal protection protein Tet(O)
LK152.fasta	NODE_4_length_148132_cov_28.269477	120570	121316	blaOXA-184	1-747/747	===============	0/0	100	99.87	ncbi	A7J11_02568	ncbi~~~blaOXA-184~~~A7J11_02568 class D beta-lactamase OXA-184
MF6586.fasta	NODE_7_length_76793_cov_26.640375	55237	56041	blaOXA-605	1-807/807	========/======	01-Feb	99.75	99.63	ncbi	A7J11_05543	ncbi~~~blaOXA-605~~~A7J11_05543 OXA-61 family class D beta-lactamase OXA-605
MF701751.fasta	NODE_3_length_179716_cov_46.638959	59231	60035	blaOXA-605	1-807/807	========/======	01-Feb	99.75	99.63	ncbi	A7J11_05543	ncbi~~~blaOXA-605~~~A7J11_05543 OXA-61 family class D beta-lactamase OXA-605
MF9408.fasta	NODE_6_length_159692_cov_20.216445	38431	39180	blaOXA-449	1-750/750	===============	0/0	100	100	ncbi	A7J11_02801	ncbi~~~blaOXA-449~~~A7J11_02801 OXA-184 family class D beta-lactamase OXA-449
537AC.fasta	NODE_5_length_153523_cov_38.258820	118902	119706	blaOXA-605	1-807/807	========/======	01-Feb	99.75	99.63	ncbi	A7J11_05543	ncbi~~~blaOXA-605~~~A7J11_05543 OXA-61 family class D beta-lactamase OXA-605
LK156.fasta	NODE_2_length_341037_cov_25.337764	219648	220394	blaOXA-184	1-747/747	===============	0/0	100	99.87	ncbi	A7J11_02568	ncbi~~~blaOXA-184~~~A7J11_02568 class D beta-lactamase OXA-184
LK156.fasta	NODE_7_length_63747_cov_21.709462	15411	17330	tet(O)	1-1920/1920	===============	0/0	100	99.79	ncbi	A7J11_01561	ncbi~~~tet(O)~~~A7J11_01561 tetracycline resistance ribosomal protection protein Tet(O)
MF6671.fasta	NODE_4_length_151705_cov_10.010635	117006	117810	blaOXA-605	1-807/807	========/======	01-Feb	99.75	99.63	ncbi	A7J11_05543	ncbi~~~blaOXA-605~~~A7J11_05543 OXA-61 family class D beta-lactamase OXA-605
MF701989.fasta	NODE_2_length_214456_cov_28.624521	188786	188849	blaOXA-659	1-64/828	==.............	0/0	7.73	98.44	ncbi	A7J11_05811	ncbi~~~blaOXA-659~~~A7J11_05811 OXA-61 family class D beta-lactamase OXA-659
MF716.fasta	NODE_1_length_229044_cov_23.063071	92969	93027	blaOXA-659	1-59/828	==.............	0/0	7.13	100	ncbi	A7J11_05811	ncbi~~~blaOXA-659~~~A7J11_05811 OXA-61 family class D beta-lactamase OXA-659
MF716.fasta	NODE_4_length_154025_cov_23.169157	33530	34334	blaOXA-605	1-807/807	========/======	01-Feb	99.75	99.63	ncbi	A7J11_05543	ncbi~~~blaOXA-605~~~A7J11_05543 OXA-61 family class D beta-lactamase OXA-605
MF716.fasta	NODE_6_length_129633_cov_23.999954	65351	66203	tet(O)	1068-1920/1920	........=======	0/0	44.43	100	ncbi	A7J11_00704	ncbi~~~tet(O)~~~A7J11_00704 tetracycline resistance ribosomal protection protein Tet(O)
MF716.fasta	NODE_6_length_129633_cov_23.999954	66328	67194	aadE	1-867/867	===============	0/0	100	100	ncbi	A7J11_01472	ncbi~~~aadE~~~A7J11_01472 aminoglycoside 6-adenylyltransferase AadE
MF716.fasta	NODE_6_length_129633_cov_23.999954	69671	71590	tet(O)	1-1920/1920	========/======	02-Jun	99.84	92.82	ncbi	A7J11_01260	ncbi~~~tet(O)~~~A7J11_01260 tetracycline resistance ribosomal protection protein Tet(O)
541AC.fasta	NODE_6_length_153588_cov_30.116349	118982	119786	blaOXA-605	1-807/807	========/======	01-Feb	99.75	99.63	ncbi	A7J11_05543	ncbi~~~blaOXA-605~~~A7J11_05543 OXA-61 family class D beta-lactamase OXA-605
C14.fasta	NODE_1_length_752830_cov_25.937311	645989	646793	blaOXA-605	1-807/807	========/======	01-Feb	99.75	99.63	ncbi	A7J11_05543	ncbi~~~blaOXA-605~~~A7J11_05543 OXA-61 family class D beta-lactamase OXA-605
MF13415.fasta	NODE_5_length_153265_cov_45.155970	33689	34462	blaOXA-447	1-774/774	===============	0/0	100	100	ncbi	A7J11_02802	ncbi~~~blaOXA-447~~~A7J11_02802 OXA-184 family class D beta-lactamase OXA-447
MF6707.fasta	NODE_4_length_154057_cov_24.248775	119678	120482	blaOXA-605	1-807/807	========/======	01-Feb	99.75	99.63	ncbi	A7J11_05543	ncbi~~~blaOXA-605~~~A7J11_05543 OXA-61 family class D beta-lactamase OXA-605
MF702462.fasta	NODE_5_length_154662_cov_19.817685	33576	34380	blaOXA-605	1-807/807	========/======	01-Feb	99.75	99.5	ncbi	A7J11_05543	ncbi~~~blaOXA-605~~~A7J11_05543 OXA-61 family class D beta-lactamase OXA-605
MF752758.fasta	NODE_2_length_253945_cov_30.791343	131427	132231	blaOXA-605	1-807/807	========/======	01-Feb	99.75	99.63	ncbi	A7J11_05543	ncbi~~~blaOXA-605~~~A7J11_05543 OXA-61 family class D beta-lactamase OXA-605
SS165.fasta	NODE_11_length_46002_cov_18.733406	7117	7176	blaOXA-659	1-60/828	==.............	0/0	7.25	98.33	ncbi	A7J11_05811	ncbi~~~blaOXA-659~~~A7J11_05811 OXA-61 family class D beta-lactamase OXA-659
SS165.fasta	NODE_6_length_150206_cov_20.330606	120195	121000	blaOXA-605	1-807/807	========/======	01-Jan	99.88	99.63	ncbi	A7J11_05543	ncbi~~~blaOXA-605~~~A7J11_05543 OXA-61 family class D beta-lactamase OXA-605
MF703045.fasta	NODE_17_length_32241_cov_88.768886	10967	11771	blaOXA-605	1-807/807	========/======	01-Feb	99.75	99.63	ncbi	A7J11_05543	ncbi~~~blaOXA-605~~~A7J11_05543 OXA-61 family class D beta-lactamase OXA-605
MF703045.fasta	NODE_20_length_29084_cov_87.537072	2638	4557	tet(O)	1-1920/1920	===============	0/0	100	99.95	ncbi	A7J11_01259	ncbi~~~tet(O)~~~A7J11_01259 tetracycline resistance ribosomal protection protein Tet(O)
MF703045.fasta	NODE_2_length_127063_cov_97.167856	66213	66271	blaOXA-659	1-59/828	==.............	0/0	7.13	100	ncbi	A7J11_05811	ncbi~~~blaOXA-659~~~A7J11_05811 OXA-61 family class D beta-lactamase OXA-659
