# Supplementary material for: Genetic characterisation of a subset of Campylobacter jejuni isolates from clinical and poultry sources in Ireland
Source: PLoS One. 2021 Mar 9;16(3):e0246843. doi: 10.1371/journal.pone.0246843 (PMC7943001; doi:10.1371/journal.pone.0246843)
Supplement: S3 Appendix — (ZIP) [file pone.0246843.s003.zip › S3 Appendix/resfinder_summary.tab]

#FILE	SEQUENCE	START	END	GENE	COVERAGE	COVERAGE_MAP	GAPS	%COVERAGE	%IDENTITY	DATABASE	ACCESSION	PRODUCT
533AP.fasta	NODE_6_length_156137_cov_24.789622	36438	37211	blaOXA-193_1	1-774/774	===============	0/0	100	99.87	resfinder	CP013032	resfinder~~~blaOXA-193_1~~~CP013032 blaOXA-193_1
C10.fasta	NODE_5_length_160383_cov_30.141979	40678	41451	blaOXA-193_1	1-774/774	===============	0/0	100	99.87	resfinder	CP013032	resfinder~~~blaOXA-193_1~~~CP013032 blaOXA-193_1
LK151.fasta	NODE_12_length_41712_cov_166.771288	20628	21374	blaOXA-184_1	1-747/747	===============	0/0	100	99.87	resfinder	JQ396378	resfinder~~~blaOXA-184_1~~~JQ396378 blaOXA-184_1
LK151.fasta	NODE_3_length_98218_cov_119.010776	7526	9445	tet(O)_1	1-1920/1920	===============	0/0	100	99.64	resfinder	M18896	resfinder~~~tet(O)_1~~~M18896 tet(O)_1
MF6448.fasta	NODE_7_length_153622_cov_29.109710	33917	34690	blaOXA-193_1	1-774/774	===============	0/0	100	99.87	resfinder	CP013032	resfinder~~~blaOXA-193_1~~~CP013032 blaOXA-193_1
MF700003.fasta	NODE_5_length_153265_cov_21.675032	33689	34462	blaOXA-447_1	1-774/774	===============	0/0	100	100	resfinder	KR061496	resfinder~~~blaOXA-447_1~~~KR061496 blaOXA-447_1
MF702699.fasta	NODE_6_length_150206_cov_22.565249	29207	29981	blaOXA-193_1	1-774/774	========/======	01-Jan	100	99.61	resfinder	CP013032	resfinder~~~blaOXA-193_1~~~CP013032 blaOXA-193_1
MF8134.fasta	NODE_6_length_153523_cov_32.256995	118933	119706	blaOXA-193_1	1-774/774	===============	0/0	100	99.87	resfinder	CP013032	resfinder~~~blaOXA-193_1~~~CP013032 blaOXA-193_1
TB1130.fasta	NODE_6_length_151507_cov_23.867506	28772	29546	blaOXA-193_1	1-774/774	========/======	01-Jan	100	99.48	resfinder	CP013032	resfinder~~~blaOXA-193_1~~~CP013032 blaOXA-193_1
TB1130.fasta	NODE_9_length_78036_cov_23.608941	3717	5636	tet(O)_1	1-1920/1920	===============	0/0	100	99.32	resfinder	M18896	resfinder~~~tet(O)_1~~~M18896 tet(O)_1
536AP.fasta	NODE_5_length_153642_cov_33.119089	33820	34593	blaOXA-193_1	1-774/774	===============	0/0	100	99.87	resfinder	CP013032	resfinder~~~blaOXA-193_1~~~CP013032 blaOXA-193_1
C11.fasta	NODE_5_length_152349_cov_23.288973	33574	34348	blaOXA-193_1	1-774/774	========/======	01-Jan	100	99.74	resfinder	CP013032	resfinder~~~blaOXA-193_1~~~CP013032 blaOXA-193_1
C16.fasta	NODE_5_length_153621_cov_32.217605	33916	34689	blaOXA-193_1	1-774/774	===============	0/0	100	99.87	resfinder	CP013032	resfinder~~~blaOXA-193_1~~~CP013032 blaOXA-193_1
LK152.fasta	NODE_10_length_63265_cov_22.340793	45936	47855	tet(O)_1	1-1920/1920	===============	0/0	100	99.64	resfinder	M18896	resfinder~~~tet(O)_1~~~M18896 tet(O)_1
LK152.fasta	NODE_4_length_148132_cov_28.269477	120570	121316	blaOXA-184_1	1-747/747	===============	0/0	100	99.87	resfinder	JQ396378	resfinder~~~blaOXA-184_1~~~JQ396378 blaOXA-184_1
MF6586.fasta	NODE_7_length_76793_cov_26.640375	55237	56010	blaOXA-193_1	1-774/774	===============	0/0	100	99.87	resfinder	CP013032	resfinder~~~blaOXA-193_1~~~CP013032 blaOXA-193_1
MF701751.fasta	NODE_3_length_179716_cov_46.638959	59231	60004	blaOXA-193_1	1-774/774	===============	0/0	100	99.87	resfinder	CP013032	resfinder~~~blaOXA-193_1~~~CP013032 blaOXA-193_1
MF9408.fasta	NODE_6_length_159692_cov_20.216445	38431	39180	blaOXA-449_1	1-750/750	===============	0/0	100	100	resfinder	KR061498	resfinder~~~blaOXA-449_1~~~KR061498 blaOXA-449_1
537AC.fasta	NODE_5_length_153523_cov_38.258820	118933	119706	blaOXA-193_1	1-774/774	===============	0/0	100	99.87	resfinder	CP013032	resfinder~~~blaOXA-193_1~~~CP013032 blaOXA-193_1
LK156.fasta	NODE_2_length_341037_cov_25.337764	219648	220394	blaOXA-184_1	1-747/747	===============	0/0	100	99.87	resfinder	JQ396378	resfinder~~~blaOXA-184_1~~~JQ396378 blaOXA-184_1
LK156.fasta	NODE_7_length_63747_cov_21.709462	15411	17330	tet(O)_1	1-1920/1920	===============	0/0	100	99.64	resfinder	M18896	resfinder~~~tet(O)_1~~~M18896 tet(O)_1
MF6671.fasta	NODE_4_length_151705_cov_10.010635	117037	117810	blaOXA-193_1	1-774/774	===============	0/0	100	99.87	resfinder	CP013032	resfinder~~~blaOXA-193_1~~~CP013032 blaOXA-193_1
MF716.fasta	NODE_4_length_154025_cov_23.169157	33530	34303	blaOXA-193_1	1-774/774	===============	0/0	100	99.87	resfinder	CP013032	resfinder~~~blaOXA-193_1~~~CP013032 blaOXA-193_1
MF716.fasta	NODE_6_length_129633_cov_23.999954	65351	66203	tet(O)_2	1068-1920/1920	........=======	0/0	44.43	99.88	resfinder	M20925	resfinder~~~tet(O)_2~~~M20925 tet(O)_2
MF716.fasta	NODE_6_length_129633_cov_23.999954	66328	67194	ant(6)-Ia_3	1-867/867	===============	0/0	100	100	resfinder	KF864551	resfinder~~~ant(6)-Ia_3~~~KF864551 ant(6)-Ia_3
MF716.fasta	NODE_6_length_129633_cov_23.999954	69671	71590	tet(O/32/O)_4	1-1920/1920	===============	0/0	100	99.79	resfinder	AIOQ01000025	resfinder~~~tet(O/32/O)_4~~~AIOQ01000025 tet(O/32/O)_4
541AC.fasta	NODE_6_length_153588_cov_30.116349	119013	119786	blaOXA-193_1	1-774/774	===============	0/0	100	99.87	resfinder	CP013032	resfinder~~~blaOXA-193_1~~~CP013032 blaOXA-193_1
C14.fasta	NODE_1_length_752830_cov_25.937311	646020	646793	blaOXA-193_1	1-774/774	===============	0/0	100	99.87	resfinder	CP013032	resfinder~~~blaOXA-193_1~~~CP013032 blaOXA-193_1
MF13415.fasta	NODE_5_length_153265_cov_45.155970	33689	34462	blaOXA-447_1	1-774/774	===============	0/0	100	100	resfinder	KR061496	resfinder~~~blaOXA-447_1~~~KR061496 blaOXA-447_1
MF6707.fasta	NODE_4_length_154057_cov_24.248775	119709	120482	blaOXA-193_1	1-774/774	===============	0/0	100	99.87	resfinder	CP013032	resfinder~~~blaOXA-193_1~~~CP013032 blaOXA-193_1
MF702462.fasta	NODE_5_length_154662_cov_19.817685	33576	34349	blaOXA-61_1	1-774/774	===============	0/0	100	100	resfinder	AY587956	resfinder~~~blaOXA-61_1~~~AY587956 Alternate name; Cam-1
MF752758.fasta	NODE_2_length_253945_cov_30.791343	131427	132200	blaOXA-193_1	1-774/774	===============	0/0	100	99.87	resfinder	CP013032	resfinder~~~blaOXA-193_1~~~CP013032 blaOXA-193_1
SS165.fasta	NODE_6_length_150206_cov_20.330606	120226	121000	blaOXA-193_1	1-774/774	========/======	01-Jan	100	99.61	resfinder	CP013032	resfinder~~~blaOXA-193_1~~~CP013032 blaOXA-193_1
MF703045.fasta	NODE_17_length_32241_cov_88.768886	10967	11740	blaOXA-193_1	1-774/774	===============	0/0	100	99.87	resfinder	CP013032	resfinder~~~blaOXA-193_1~~~CP013032 blaOXA-193_1
MF703045.fasta	NODE_20_length_29084_cov_87.537072	2638	4557	tet(O)_1	1-1920/1920	===============	0/0	100	99.9	resfinder	M18896	resfinder~~~tet(O)_1~~~M18896 tet(O)_1
