# Supplementary material for: Genetic characterisation of a subset of Campylobacter jejuni isolates from clinical and poultry sources in Ireland
Source: PLoS One. 2021 Mar 9;16(3):e0246843. doi: 10.1371/journal.pone.0246843 (PMC7943001; doi:10.1371/journal.pone.0246843)
Supplement: S3 Appendix — (ZIP) [file pone.0246843.s003.zip › S3 Appendix/vfdb_summary.tab]

#FILE	SEQUENCE	START	END	GENE	COVERAGE	COVERAGE_MAP	GAPS	%COVERAGE	%IDENTITY	DATABASE	ACCESSION	PRODUCT
533AP.fasta	NODE_11_length_47201_cov_24.798806	5848	7302	flhF	1-1455/1455	===============	0/0	100	99.45	vfdb	NP_281279	vfdb~~~flhF~~~NP_281279 (flhF) flagellar biosynthesis regulator FlhF [Flagella (VF0114)] [Campylobacter jejuni subsp. jejuni NCTC 11168]
533AP.fasta	NODE_11_length_47201_cov_24.798806	7295	8161	flhG	1-867/867	===============	0/0	100	99.08	vfdb	NP_281278	vfdb~~~flhG~~~NP_281278 (flhG) ATP-binding protein [Flagella (CVF397)] [Campylobacter jejuni subsp. jejuni NCTC 11168]
533AP.fasta	NODE_11_length_47201_cov_24.798806	8493	9209	fliA	1-717/717	===============	0/0	100	100	vfdb	NP_281276	vfdb~~~fliA~~~NP_281276 (fliA) flagellar biosynthesis sigma factor [Flagella (VF0114)] [Campylobacter jejuni subsp. jejuni NCTC 11168]
533AP.fasta	NODE_11_length_47201_cov_24.798806	9209	10288	fliM	1-1080/1080	===============	0/0	100	99.72	vfdb	NP_281275	vfdb~~~fliM~~~NP_281275 (fliM) flagellar motor switch protein FliM [Flagella (VF0114)] [Campylobacter jejuni subsp. jejuni NCTC 11168]
533AP.fasta	NODE_11_length_47201_cov_24.798806	10285	11127	fliY	1-843/843	===============	0/0	100	97.27	vfdb	NP_281274	vfdb~~~fliY~~~NP_281274 (fliY) flagellar motor switch protein FliY [Flagella (VF0114)] [Campylobacter jejuni subsp. jejuni NCTC 11168]
533AP.fasta	NODE_11_length_47201_cov_24.798806	17365	19002	flgE	1-1638/1638	===============	0/0	100	99.94	vfdb	NP_281265	vfdb~~~flgE~~~NP_281265 (flgE) flagellar hook protein FlgE [Flagella (VF0114)] [Campylobacter jejuni subsp. jejuni NCTC 11168]
533AP.fasta	NODE_11_length_47201_cov_24.798806	19006	19890	flgD	1-885/885	===============	0/0	100	99.44	vfdb	NP_281264	vfdb~~~flgD~~~NP_281264 (flgD) flagellar basal-body rod modification protein FlgD [Flagella (VF0114)] [Campylobacter jejuni subsp. jejuni NCTC 11168]
533AP.fasta	NODE_11_length_47201_cov_24.798806	19944	21764	fliK	1-1797/1797	========/======	Feb-30	99.83	97.2	vfdb	NP_281263	vfdb~~~fliK~~~NP_281263 (fliK) flagellar hook-length control protein FliK [Pse5Ac7Ac Pse5Ac7Am Pse8OAc Pse5Am7AcGlnAc (AI151)] [Campylobacter jejuni subsp. jejuni NCTC 11168]
533AP.fasta	NODE_12_length_38404_cov_21.885388	143	1162	flgS	1-1020/1020	===============	0/0	100	99.8	vfdb	YP_002344200	vfdb~~~flgS~~~YP_002344200 (flgS) signal transduction histidine kinase [Pse5Ac7Ac Pse5Ac7Am Pse8OAc Pse5Am7AcGlnAc (AI151)] [Campylobacter jejuni subsp. jejuni NCTC 11168]
533AP.fasta	NODE_12_length_38404_cov_21.885388	24390	25052	flgA	1-663/663	===============	0/0	100	99.4	vfdb	YP_002344176	vfdb~~~flgA~~~YP_002344176 (flgA) flagellar basal body P-ring biosynthesis protein FlgA [Pse5Ac7Ac Pse5Ac7Am Pse8OAc Pse5Am7AcGlnAc (AI151)] [Campylobacter jejuni subsp. jejuni NCTC 11168]
533AP.fasta	NODE_14_length_11729_cov_21.008188	3260	4378	jlpA	1-1119/1119	===============	0/0	100	97.94	vfdb	NP_282133	vfdb~~~jlpA~~~NP_282133 (jlpA) lipoprotein [JlpA (VF0329)] [Campylobacter jejuni subsp. jejuni NCTC 11168]
533AP.fasta	NODE_15_length_11064_cov_26.859376	4867	5436	cdtC	1-570/570	===============	0/0	100	99.12	vfdb	NP_281290	vfdb~~~cdtC~~~NP_281290 (cdtC) cytolethal distending toxin C [CDT (VF0115)] [Campylobacter jejuni subsp. jejuni NCTC 11168]
533AP.fasta	NODE_15_length_11064_cov_26.859376	5447	6244	cdtB	1-798/798	===============	0/0	100	99	vfdb	NP_281291	vfdb~~~cdtB~~~NP_281291 (cdtB) cytolethal distending toxin B [CDT (VF0115)] [Campylobacter jejuni subsp. jejuni NCTC 11168]
533AP.fasta	NODE_15_length_11064_cov_26.859376	6241	7047	cdtA	1-807/807	===============	0/0	100	99.5	vfdb	NP_281292	vfdb~~~cdtA~~~NP_281292 (cdtA) cytolethal distending toxin A [CDT (VF0115)] [Campylobacter jejuni subsp. jejuni NCTC 11168]
533AP.fasta	NODE_1_length_228964_cov_24.307608	25877	26173	fliE	1-297/297	===============	0/0	100	98.65	vfdb	NP_281710	vfdb~~~fliE~~~NP_281710 (fliE) flagellar hook-basal body complex protein FliE [Flagella (VF0114)] [Campylobacter jejuni subsp. jejuni NCTC 11168]
533AP.fasta	NODE_1_length_228964_cov_24.307608	26180	26674	flgC	1-495/495	===============	0/0	100	98.79	vfdb	NP_281711	vfdb~~~flgC~~~NP_281711 (flgC) flagellar basal body rod protein FlgC [Flagella (VF0114)] [Campylobacter jejuni subsp. jejuni NCTC 11168]
533AP.fasta	NODE_1_length_228964_cov_24.307608	26684	27115	flgB	1-432/432	===============	0/0	100	99.77	vfdb	NP_281712	vfdb~~~flgB~~~NP_281712 (flgB) flagellar basal body rod protein FlgB [Flagella (VF0114)] [Campylobacter jejuni subsp. jejuni NCTC 11168]
533AP.fasta	NODE_1_length_228964_cov_24.307608	46903	47268	flaG	1-366/366	===============	0/0	100	99.73	vfdb	NP_281731	vfdb~~~flaG~~~NP_281731 (flaG) flagellar protein FlaG [Flagella (VF0114)] [Campylobacter jejuni subsp. jejuni NCTC 11168]
533AP.fasta	NODE_1_length_228964_cov_24.307608	47271	49202	fliD	1-1929/1929	========/======	01-Mar	100	95.76	vfdb	NP_281732	vfdb~~~fliD~~~NP_281732 (fliD) flagellar capping protein FliD [Flagella (VF0114)] [Campylobacter jejuni subsp. jejuni NCTC 11168]
533AP.fasta	NODE_1_length_228964_cov_24.307608	49214	49600	fliS	1-387/387	===============	0/0	100	98.71	vfdb	NP_281733	vfdb~~~fliS~~~NP_281733 (fliS) flagellar protein FliS [Flagella (VF0114)] [Campylobacter jejuni subsp. jejuni NCTC 11168]
533AP.fasta	NODE_1_length_228964_cov_24.307608	158037	159287	rpoN	1-1251/1251	===============	0/0	100	98.64	vfdb	YP_002344093	vfdb~~~rpoN~~~YP_002344093 (rpoN) RNA polymerase factor sigma-54 [Pse5Ac7Ac Pse5Ac7Am Pse8OAc Pse5Am7AcGlnAc (AI151)] [Campylobacter jejuni subsp. jejuni NCTC 11168]
533AP.fasta	NODE_1_length_228964_cov_24.307608	172368	173108	Cj1416c	1-741/762	===============	0/0	97.24	98.92	vfdb	NP_282557	vfdb~~~Cj1416c~~~NP_282557 (Cj1416c) sugar nucleotidyltransferase [Capsule (VF0323)] [Campylobacter jejuni subsp. jejuni NCTC 11168]
533AP.fasta	NODE_1_length_228964_cov_24.307608	173110	173712	Cj1417c	1-603/603	===============	0/0	100	98.01	vfdb	NP_282558	vfdb~~~Cj1417c~~~NP_282558 (Cj1417c) amidotransferase [Capsule biosynthesis and transport (CVF393)] [Campylobacter jejuni subsp. jejuni NCTC 11168]
533AP.fasta	NODE_1_length_228964_cov_24.307608	176057	176818	Cj1419c	1-762/762	===============	0/0	100	97.77	vfdb	NP_282560	vfdb~~~Cj1419c~~~NP_282560 (Cj1419c) methyltransferase [Capsule biosynthesis and transport (CVF393)] [Campylobacter jejuni subsp. jejuni NCTC 11168]
533AP.fasta	NODE_1_length_228964_cov_24.307608	176871	177644	Cj1420c	1-774/774	===============	0/0	100	97.93	vfdb	NP_282561	vfdb~~~Cj1420c~~~NP_282561 (Cj1420c) methyltransferase [Capsule biosynthesis and transport (CVF393)] [Campylobacter jejuni subsp. jejuni NCTC 11168]
533AP.fasta	NODE_1_length_228964_cov_24.307608	185984	186682	flgH	1-699/699	===============	0/0	100	98.71	vfdb	NP_281859	vfdb~~~flgH~~~NP_281859 (flgH) flagellar L-ring protein precursor FlgH [Flagella (VF0114)] [Campylobacter jejuni subsp. jejuni NCTC 11168]
533AP.fasta	NODE_1_length_228964_cov_24.307608	196221	197033	flgF	1-813/813	===============	0/0	100	99.14	vfdb	NP_281869	vfdb~~~flgF~~~NP_281869 (flgF) flagellar basal-body rod protein [Flagella (VF0114)] [Campylobacter jejuni subsp. jejuni NCTC 11168]
533AP.fasta	NODE_1_length_228964_cov_24.307608	197062	197853	flgG	1-792/792	===============	0/0	100	99.37	vfdb	NP_281870	vfdb~~~flgG~~~NP_281870 (flgG) flagellar basal-body rod protein FlgG [Flagella (VF0114)] [Campylobacter jejuni subsp. jejuni NCTC 11168]
533AP.fasta	NODE_1_length_228964_cov_24.307608	217237	217986	flaC	1-750/750	===============	0/0	100	98.8	vfdb	NP_281892	vfdb~~~flaC~~~NP_281892 (flaC) flagellin [Flagella (VF0114)] [Campylobacter jejuni subsp. jejuni NCTC 11168]
533AP.fasta	NODE_2_length_221539_cov_25.224432	79938	80897	cadF	1-960/960	===============	0/0	100	99.06	vfdb	NP_282616	vfdb~~~cadF~~~NP_282616 (cadF) outer membrane fibronectin-binding protein [CadF (VF0322)] [Campylobacter jejuni subsp. jejuni NCTC 11168]
533AP.fasta	NODE_2_length_221539_cov_25.224432	92377	94203	flgK	1-1827/1827	===============	0/0	100	98.74	vfdb	NP_282606	vfdb~~~flgK~~~NP_282606 (flgK) flagellar hook-associated protein 1 FlgK [Flagella (VF0114)] [Campylobacter jejuni subsp. jejuni NCTC 11168]
533AP.fasta	NODE_2_length_221539_cov_25.224432	94692	94889	flgM	1-198/198	===============	0/0	100	99.5	vfdb	YP_002344846	vfdb~~~flgM~~~YP_002344846 (flgM) negative regulator of flagellin synthesis [Pse5Ac7Ac Pse5Ac7Am Pse8OAc Pse5Am7AcGlnAc (AI151)] [Campylobacter jejuni subsp. jejuni NCTC 11168]
533AP.fasta	NODE_2_length_221539_cov_25.224432	94952	95293	flgJ	1-342/342	===============	0/0	100	99.12	vfdb	YP_002344845	vfdb~~~flgJ~~~YP_002344845 (flgJ) flagellar rod assembly protein/muramidase FlgJ [Pse5Ac7Ac Pse5Ac7Am Pse8OAc Pse5Am7AcGlnAc (AI151)] [Campylobacter jejuni subsp. jejuni NCTC 11168]
533AP.fasta	NODE_2_length_221539_cov_25.224432	95293	96339	flgI	1-1047/1047	===============	0/0	100	99.33	vfdb	NP_282602	vfdb~~~flgI~~~NP_282602 (flgI) flagellar P-ring protein precursor FlgI [Flagella (VF0114)] [Campylobacter jejuni subsp. jejuni NCTC 11168]
533AP.fasta	NODE_2_length_221539_cov_25.224432	107100	107882	kpsM	1-783/783	===============	0/0	100	100	vfdb	NP_282588	vfdb~~~kpsM~~~NP_282588 (kpsM) capsule polysaccharide export system inner membrane protein [Capsule (VF0323)] [Campylobacter jejuni subsp. jejuni NCTC 11168]
533AP.fasta	NODE_2_length_221539_cov_25.224432	107879	108541	kpsT	1-663/663	===============	0/0	100	100	vfdb	NP_282587	vfdb~~~kpsT~~~NP_282587 (kpsT) capsule polysaccharide export ATP-binding protein [Capsule (VF0323)] [Campylobacter jejuni subsp. jejuni NCTC 11168]
533AP.fasta	NODE_2_length_221539_cov_25.224432	108541	109659	kpsE	1-1119/1119	===============	0/0	100	100	vfdb	NP_282586	vfdb~~~kpsE~~~NP_282586 (kpsE) capsule polysaccharide export system inner membrane protein [Capsule (VF0323)] [Campylobacter jejuni subsp. jejuni NCTC 11168]
533AP.fasta	NODE_2_length_221539_cov_25.224432	109661	111319	kpsD	1-1659/1659	===============	0/0	100	99.94	vfdb	NP_282585	vfdb~~~kpsD~~~NP_282585 (kpsD) capsule polysaccharide export system periplasmic protein [Capsule (VF0323)] [Campylobacter jejuni subsp. jejuni NCTC 11168]
533AP.fasta	NODE_2_length_221539_cov_25.224432	111330	112277	kpsF	1-948/948	===============	0/0	100	96.2	vfdb	NP_282584	vfdb~~~kpsF~~~NP_282584 (kpsF) D-arabinose 5-phosphate isomerase [Capsule (VF0323)] [Campylobacter jejuni subsp. jejuni NCTC 11168]
533AP.fasta	NODE_2_length_221539_cov_25.224432	125785	126760	neuB1	55-1027/1032	========/======	04-Nov	93.9	75.51	vfdb	NP_282289	vfdb~~~neuB1~~~NP_282289 (neuB1) sialic acid synthase [LOS (VF0326)] [Campylobacter jejuni subsp. jejuni NCTC 11168]
533AP.fasta	NODE_2_length_221539_cov_25.224432	126763	127715	neuC1	2-951/1116	========/====..	03-May	85.04	77.67	vfdb	NP_282290	vfdb~~~neuC1~~~NP_282290 (neuC1) UDP-N-acetylglucosamine 2-epimerase [LOS (VF0326)] [Campylobacter jejuni subsp. jejuni NCTC 11168]
533AP.fasta	NODE_2_length_221539_cov_25.224432	136959	138058	kpsC	971-2070/2070	.......========	0/0	53.14	94.73	vfdb	NP_282555	vfdb~~~kpsC~~~NP_282555 (kpsC) capsule polysaccharide modification protein [Capsule (VF0323)] [Campylobacter jejuni subsp. jejuni NCTC 11168]
533AP.fasta	NODE_2_length_221539_cov_25.224432	138055	139239	kpsS	1-1185/1185	===============	0/0	100	97.3	vfdb	NP_282554	vfdb~~~kpsS~~~NP_282554 (kpsS) capsule polysaccharide modification protein [Capsule (VF0323)] [Campylobacter jejuni subsp. jejuni NCTC 11168]
533AP.fasta	NODE_2_length_221539_cov_25.224432	142555	143091	fliL	1-537/537	===============	0/0	100	98.51	vfdb	NP_282549	vfdb~~~fliL~~~NP_282549 (fliL) flagellar basal body protein FliL [Flagella (VF0114)] [Campylobacter jejuni subsp. jejuni NCTC 11168]
533AP.fasta	NODE_2_length_221539_cov_25.224432	211059	212789	flaA	1-1719/1719	========/======	14/42	99.13	78.69	vfdb	NP_282485	vfdb~~~flaA~~~NP_282485 (flaA) flagellin [Flagella (VF0114)] [Campylobacter jejuni subsp. jejuni NCTC 11168]
533AP.fasta	NODE_2_length_221539_cov_25.224432	212963	214693	flaB	1-1719/1719	========/======	16/44	99.07	79.16	vfdb	NP_282484	vfdb~~~flaB~~~NP_282484 (flaB) flagellin [Flagella (VF0114)] [Campylobacter jejuni subsp. jejuni NCTC 11168]
533AP.fasta	NODE_2_length_221539_cov_25.224432	220449	221473	pseI	1-1025/1032	===============	0/0	99.32	95.51	vfdb	NP_282463	vfdb~~~pseI~~~NP_282463 (pseI) N-acetylneuraminic acid synthetase [Pse5Ac7Ac Pse5Ac7Am Pse8OAc Pse5Am7AcGlnAc (AI151)] [Campylobacter jejuni subsp. jejuni NCTC 11168]
533AP.fasta	NODE_3_length_184204_cov_27.010115	183	2549	pflA	1-2367/2367	===============	0/0	100	98.99	vfdb	NP_282693	vfdb~~~pflA~~~NP_282693 (pflA) paralysed flagellum protein [Flagella (VF0114)] [Campylobacter jejuni subsp. jejuni NCTC 11168]
533AP.fasta	NODE_3_length_184204_cov_27.010115	102755	103024	fliQ	1-270/270	===============	0/0	100	98.52	vfdb	NP_282802	vfdb~~~fliQ~~~NP_282802 (fliQ) flagellar biosynthesis protein FliQ [Flagella (VF0114)] [Campylobacter jejuni subsp. jejuni NCTC 11168]
533AP.fasta	NODE_3_length_184204_cov_27.010115	143658	144966	flgE	1302-2598/2598	.......=/======	Jul-38	49.42	88.58	vfdb	NP_282855	vfdb~~~flgE~~~NP_282855 (flgE) flagellar hook protein [Flagella (VF0114)] [Campylobacter jejuni subsp. jejuni NCTC 11168]
533AP.fasta	NODE_3_length_184204_cov_27.010115	145116	146216	flgE	1-1092/2598	======../......	Jun-15	41.92	90.22	vfdb	NP_282855	vfdb~~~flgE~~~NP_282855 (flgE) flagellar hook protein [Flagella (VF0114)] [Campylobacter jejuni subsp. jejuni NCTC 11168]
533AP.fasta	NODE_3_length_184204_cov_27.010115	169303	169411	tcpI	1356-1464/1863	..........==...	0/0	5.85	85.32	vfdb	NP_230473	vfdb~~~tcpI~~~NP_230473 (tcpI) toxin co-regulated pilus biosynthesis protein I [TCP (VF0126)] [Vibrio cholerae O1 biovar El Tor str. N16961]
533AP.fasta	NODE_4_length_162719_cov_22.221149	34263	35564	flgR	1-1302/1302	===============	0/0	100	98.85	vfdb	NP_282174	vfdb~~~flgR~~~NP_282174 (flgR) sigma-54 associated transcriptional activator [Pse5Ac7Ac Pse5Ac7Am Pse8OAc Pse5Am7AcGlnAc (AI151)] [Campylobacter jejuni subsp. jejuni NCTC 11168]
533AP.fasta	NODE_4_length_162719_cov_22.221149	35621	36070	flgQ	1-450/450	===============	0/0	100	98.44	vfdb	YP_002344420	vfdb~~~flgQ~~~YP_002344420 (flgQ) required for flagellar motility [Pse5Ac7Ac Pse5Ac7Am Pse8OAc Pse5Am7AcGlnAc (AI151)] [Campylobacter jejuni subsp. jejuni NCTC 11168]
533AP.fasta	NODE_4_length_162719_cov_22.221149	36046	36561	flgP	1-516/516	===============	0/0	100	98.45	vfdb	YP_002344421	vfdb~~~flgP~~~YP_002344421 (flgP) required for flagellar motility [Pse5Ac7Ac Pse5Ac7Am Pse8OAc Pse5Am7AcGlnAc (AI151)] [Campylobacter jejuni subsp. jejuni NCTC 11168]
533AP.fasta	NODE_4_length_162719_cov_22.221149	91380	91769	fliW	1-390/390	===============	0/0	100	100	vfdb	YP_002344468	vfdb~~~fliW~~~YP_002344468 (fliW) flagellar assembly protein FliW [Pse5Ac7Ac Pse5Ac7Am Pse8OAc Pse5Am7AcGlnAc (AI151)] [Campylobacter jejuni subsp. jejuni NCTC 11168]
533AP.fasta	NODE_4_length_162719_cov_22.221149	125190	125310	acfB	1374-1494/1881	..........==...	0/0	6.43	82.64	vfdb	NP_230488	vfdb~~~acfB~~~NP_230488 (acfB) accessory colonization factor AcfB [ACF (VF0127)] [Vibrio cholerae O1 biovar El Tor str. N16961]
533AP.fasta	NODE_4_length_162719_cov_22.221149	132392	132784	cheY	1-393/393	===============	0/0	100	99.49	vfdb	YP_002344511	vfdb~~~cheY~~~YP_002344511 (cheY) chemotaxis regulatory protein [Pse5Ac7Ac Pse5Ac7Am Pse8OAc Pse5Am7AcGlnAc (AI151)] [Campylobacter jejuni subsp. jejuni NCTC 11168]
533AP.fasta	NODE_4_length_162719_cov_22.221149	147955	148983	waaC	1-1029/1029	===============	0/0	100	98.15	vfdb	NP_282281	vfdb~~~waaC~~~NP_282281 (waaC) heptosyltransferase I [LOS (VF0326)] [Campylobacter jejuni subsp. jejuni NCTC 11168]
533AP.fasta	NODE_4_length_162719_cov_22.221149	148973	149840	htrB	1-867/888	========/======	01-Jan	97.64	96.31	vfdb	NP_282282	vfdb~~~htrB~~~NP_282282 (htrB) lipid A biosynthesis lauroyl acyltransferase [LOS (VF0326)] [Campylobacter jejuni subsp. jejuni NCTC 11168]
533AP.fasta	NODE_4_length_162719_cov_22.221149	159479	159930	neuA1	49-503/1611	=====.../......	02-Mar	28.06	80.88	vfdb	NP_282291	vfdb~~~neuA1~~~NP_282291 (neuA1) bifunctional beta-14-N-acetylgalactosaminyltransferase/CMP-Neu5Ac synthase [LOS (VF0326)] [Campylobacter jejuni subsp. jejuni NCTC 11168]
533AP.fasta	NODE_5_length_160450_cov_25.143460	66	851	waaV	1-786/825	===============	0/0	95.27	92.37	vfdb	NP_282294	vfdb~~~waaV~~~NP_282294 (waaV) glucosyltransferase [LOS (VF0326)] [Campylobacter jejuni subsp. jejuni NCTC 11168]
533AP.fasta	NODE_5_length_160450_cov_25.143460	910	1848	waaF	1-939/960	===============	0/0	97.81	95	vfdb	NP_282295	vfdb~~~waaF~~~NP_282295 (waaF) heptosyltransferase II [LOS (VF0326)] [Campylobacter jejuni subsp. jejuni NCTC 11168]
533AP.fasta	NODE_5_length_160450_cov_25.143460	4540	5100	gmhA	1-561/561	===============	0/0	100	94.3	vfdb	NP_282296	vfdb~~~gmhA~~~NP_282296 (gmhA) phosphoheptose isomerase [LOS (VF0326)] [Campylobacter jejuni subsp. jejuni NCTC 11168]
533AP.fasta	NODE_5_length_160450_cov_25.143460	5097	6482	hldE	1-1386/1386	===============	0/0	100	94.73	vfdb	NP_282297	vfdb~~~hldE~~~NP_282297 (hldE) bifunctional D-beta-D-heptose 7-phosphate kinase/D-beta-D-heptose 1-phosphate adenylyltransferase [LOS (VF0326)] [Campylobacter jejuni subsp. jejuni NCTC 11168]
533AP.fasta	NODE_5_length_160450_cov_25.143460	6475	7428	hldD	1-954/954	===============	0/0	100	96.02	vfdb	NP_282298	vfdb~~~hldD~~~NP_282298 (hldD) ADP-glyceromanno-heptose 6-epimerase [LOS (VF0326)] [Campylobacter jejuni subsp. jejuni NCTC 11168]
533AP.fasta	NODE_5_length_160450_cov_25.143460	7429	7989	gmhB	1-561/561	===============	0/0	100	96.61	vfdb	NP_282299	vfdb~~~gmhB~~~NP_282299 (gmhB) DD-heptose 17-bisphosphate phosphatase [LOS (CVF396)] [Campylobacter jejuni subsp. jejuni NCTC 11168]
533AP.fasta	NODE_5_length_160450_cov_25.143460	28692	29459	fliR	1-768/768	===============	0/0	100	98.18	vfdb	NP_282326	vfdb~~~fliR~~~NP_282326 (fliR) flagellar biosynthetic protein FliR [Flagella (VF0114)] [Campylobacter jejuni subsp. jejuni NCTC 11168]
533AP.fasta	NODE_5_length_160450_cov_25.143460	40551	40723	cheV3	595-767/1302	......===......	0/0	13.29	76.3	vfdb	NP_207394	vfdb~~~cheV3~~~NP_207394 (cheV3) chemotaxis coupling protein CheV3 [Pse5Ac7Ac (AI150)] [Helicobacter pylori 26695]
533AP.fasta	NODE_5_length_160450_cov_25.143460	92911	93231	ciaC	1-321/321	===============	0/0	100	96.89	vfdb	YP_002344633	vfdb~~~ciaC~~~YP_002344633 (ciaC) Campylobacter invasion antigen C [CiaC (VF0415)] [Campylobacter jejuni subsp. jejuni NCTC 11168]
533AP.fasta	NODE_5_length_160450_cov_25.143460	111611	112861	porA	1-1275/1275	========/======	Feb-24	98.12	95.14	vfdb	NP_282406	vfdb~~~porA~~~NP_282406 (porA) major outer membrane protein [MOMP (VF0328)] [Campylobacter jejuni subsp. jejuni NCTC 11168]
533AP.fasta	NODE_5_length_160450_cov_25.143460	147316	148320	pseB	1-1005/1005	===============	0/0	100	96.12	vfdb	NP_282439	vfdb~~~pseB~~~NP_282439 (pseB) UDP-GlcNAc-specific C46 dehydratase/C5 epimerase [Pse5Ac7Ac Pse5Ac7Am Pse8OAc Pse5Am7AcGlnAc (AI151)] [Campylobacter jejuni subsp. jejuni NCTC 11168]
533AP.fasta	NODE_5_length_160450_cov_25.143460	148322	149452	pseC	1-1131/1131	===============	0/0	100	96.02	vfdb	NP_282440	vfdb~~~pseC~~~NP_282440 (pseC) C4 aminotransferase [Pse5Ac7Ac Pse5Ac7Am Pse8OAc Pse5Am7AcGlnAc (AI151)] [Campylobacter jejuni subsp. jejuni NCTC 11168]
533AP.fasta	NODE_5_length_160450_cov_25.143460	155290	155988	pseF	1-699/699	===============	0/0	100	96.42	vfdb	NP_282457	vfdb~~~pseF~~~NP_282457 (pseF) acylneuraminate cytidylyltransferase [Pse5Ac7Ac Pse5Ac7Am Pse8OAc Pse5Am7AcGlnAc (AI151)] [Campylobacter jejuni subsp. jejuni NCTC 11168]
533AP.fasta	NODE_5_length_160450_cov_25.143460	155972	156796	pseG	1-825/825	===============	0/0	100	92.97	vfdb	NP_282458	vfdb~~~pseG~~~NP_282458 (pseG) UDP-24-diacetamido-246-trideoxy-beta-L-altropyranose hydrolase [Flagella (VF0114)] [Campylobacter jejuni subsp. jejuni NCTC 11168]
533AP.fasta	NODE_5_length_160450_cov_25.143460	156793	157219	pseH	1-427/474	==============.	0/0	90.08	94.61	vfdb	NP_282459	vfdb~~~pseH~~~NP_282459 (pseH) N-acetyltransferase [Flagella (VF0114)] [Campylobacter jejuni subsp. jejuni NCTC 11168]
533AP.fasta	NODE_5_length_160450_cov_25.143460	159204	160340	pseA	1-1137/1137	===============	0/0	100	95.34	vfdb	NP_282462	vfdb~~~pseA~~~NP_282462 (pseA) pseudaminic acid biosynthesis PseA protein [Pse5Ac7Ac Pse5Ac7Am Pse8OAc Pse5Am7AcGlnAc (AI151)] [Campylobacter jejuni subsp. jejuni NCTC 11168]
533AP.fasta	NODE_6_length_156137_cov_24.789622	16317	16838	cheW	1-522/522	===============	0/0	100	99.42	vfdb	YP_002343724	vfdb~~~cheW~~~YP_002343724 (cheW) chemotaxis protein [Pse5Ac7Ac Pse5Ac7Am Pse8OAc Pse5Am7AcGlnAc (AI151)] [Campylobacter jejuni subsp. jejuni NCTC 11168]
533AP.fasta	NODE_6_length_156137_cov_24.789622	16843	19152	cheA	1-2310/2310	===============	0/0	100	98.22	vfdb	YP_002343725	vfdb~~~cheA~~~YP_002343725 (cheA) chemotaxis histidine kinase [Pse5Ac7Ac Pse5Ac7Am Pse8OAc Pse5Am7AcGlnAc (AI151)] [Campylobacter jejuni subsp. jejuni NCTC 11168]
533AP.fasta	NODE_6_length_156137_cov_24.789622	19156	20112	cheV	1-957/957	===============	0/0	100	99.16	vfdb	YP_002343726	vfdb~~~cheV~~~YP_002343726 (cheV) chemotaxis protein [Pse5Ac7Ac Pse5Ac7Am Pse8OAc Pse5Am7AcGlnAc (AI151)] [Campylobacter jejuni subsp. jejuni NCTC 11168]
533AP.fasta	NODE_6_length_156137_cov_24.789622	51573	53255	fliF	1-1683/1683	===============	0/0	100	98.28	vfdb	NP_281509	vfdb~~~fliF~~~NP_281509 (fliF) flagellar M-ring protein FliF [Flagella (VF0114)] [Campylobacter jejuni subsp. jejuni NCTC 11168]
533AP.fasta	NODE_6_length_156137_cov_24.789622	53255	54283	fliG	1-1029/1029	===============	0/0	100	99.12	vfdb	NP_281510	vfdb~~~fliG~~~NP_281510 (fliG) flagellar motor switch protein G [Flagella (VF0114)] [Campylobacter jejuni subsp. jejuni NCTC 11168]
533AP.fasta	NODE_6_length_156137_cov_24.789622	54291	55121	fliH	1-831/831	===============	0/0	100	98.08	vfdb	NP_281511	vfdb~~~fliH~~~NP_281511 (fliH) flagellar assembly protein H [Flagella (VF0114)] [Campylobacter jejuni subsp. jejuni NCTC 11168]
533AP.fasta	NODE_6_length_156137_cov_24.789622	66213	67301	flhB	1-1089/1089	===============	0/0	100	99.82	vfdb	NP_281526	vfdb~~~flhB~~~NP_281526 (flhB) flagellar biosynthetic protein [Flagella (VF0114)] [Campylobacter jejuni subsp. jejuni NCTC 11168]
533AP.fasta	NODE_6_length_156137_cov_24.789622	67307	68050	motB	1-744/744	===============	0/0	100	97.58	vfdb	NP_281527	vfdb~~~motB~~~NP_281527 (motB) flagellar motor protein MotB [Flagella (VF0114)] [Campylobacter jejuni subsp. jejuni NCTC 11168]
533AP.fasta	NODE_6_length_156137_cov_24.789622	68053	68829	motA	1-777/777	===============	0/0	100	94.21	vfdb	NP_281528	vfdb~~~motA~~~NP_281528 (motA) flagellar motor protein MotA [Flagella (VF0114)] [Campylobacter jejuni subsp. jejuni NCTC 11168]
533AP.fasta	NODE_6_length_156137_cov_24.789622	84353	84661	fliN	1-309/309	===============	0/0	100	99.35	vfdb	NP_281542	vfdb~~~fliN~~~NP_281542 (fliN) flagellar motor switch protein FliN [Flagella (VF0114)] [Campylobacter jejuni subsp. jejuni NCTC 11168]
533AP.fasta	NODE_7_length_144566_cov_21.697575	1281	2015	fliP	1-735/735	===============	0/0	100	99.05	vfdb	NP_281981	vfdb~~~fliP~~~NP_281981 (fliP) flagellar biosynthesis protein FliP [Flagella (VF0114)] [Campylobacter jejuni subsp. jejuni NCTC 11168]
533AP.fasta	NODE_7_length_144566_cov_21.697575	51729	53903	flhA	1-2175/2175	===============	0/0	100	98.25	vfdb	NP_282036	vfdb~~~flhA~~~NP_282036 (flhA) flagellar biosynthesis protein FlhA [Flagella (VF0114)] [Campylobacter jejuni subsp. jejuni NCTC 11168]
533AP.fasta	NODE_7_length_144566_cov_21.697575	57778	60027	flaD	1-2253/2253	========/======	03-Sep	99.73	91.44	vfdb	NP_282040	vfdb~~~flaD~~~NP_282040 (flaD) flagellin [Flagella (VF0114)] [Campylobacter jejuni subsp. jejuni NCTC 11168]
533AP.fasta	NODE_7_length_144566_cov_21.697575	83976	85808	ciaB	1-1833/1833	===============	0/0	100	99.29	vfdb	NP_282066	vfdb~~~ciaB~~~NP_282066 (ciaB) invasion antigen CiaB [CiaB (VF0324)] [Campylobacter jejuni subsp. jejuni NCTC 11168]
533AP.fasta	NODE_7_length_144566_cov_21.697575	91240	92019	pebA	1-780/780	===============	0/0	100	98.97	vfdb	NP_282073	vfdb~~~pebA~~~NP_282073 (pebA) bifunctional adhesin/ABC transporter aspartate/glutamate-binding protein [PEB1 (VF0327)] [Campylobacter jejuni subsp. jejuni NCTC 11168]
533AP.fasta	NODE_8_length_82853_cov_23.446111	33865	35250	fliI	1-1386/1386	===============	0/0	100	97.47	vfdb	NP_281405	vfdb~~~fliI~~~NP_281405 (fliI) flagellum-specific ATP synthase FliI [Flagella (VF0114)] [Campylobacter jejuni subsp. jejuni NCTC 11168]
533AP.fasta	NODE_8_length_82853_cov_23.446111	78482	80020	eptC	1-1539/1539	===============	0/0	100	98.83	vfdb	YP_002343698	vfdb~~~eptC~~~YP_002343698 (eptC) phosphoethanolamine transferase [Pse5Ac7Ac Pse5Ac7Am Pse8OAc Pse5Am7AcGlnAc (AI151)] [Campylobacter jejuni subsp. jejuni NCTC 11168]
533AP.fasta	NODE_9_length_59381_cov_27.905087	15882	16054	cheV3	563-735/1302	......===......	0/0	13.29	75.72	vfdb	NP_207394	vfdb~~~cheV3~~~NP_207394 (cheV3) chemotaxis coupling protein CheV3 [Pse5Ac7Ac (AI150)] [Helicobacter pylori 26695]
C10.fasta	NODE_10_length_38405_cov_28.374680	143	1162	flgS	1-1020/1020	===============	0/0	100	98.63	vfdb	YP_002344200	vfdb~~~flgS~~~YP_002344200 (flgS) signal transduction histidine kinase [Pse5Ac7Ac Pse5Ac7Am Pse8OAc Pse5Am7AcGlnAc (AI151)] [Campylobacter jejuni subsp. jejuni NCTC 11168]
C10.fasta	NODE_10_length_38405_cov_28.374680	24390	25052	flgA	1-663/663	===============	0/0	100	99.4	vfdb	YP_002344176	vfdb~~~flgA~~~YP_002344176 (flgA) flagellar basal body P-ring biosynthesis protein FlgA [Pse5Ac7Ac Pse5Ac7Am Pse8OAc Pse5Am7AcGlnAc (AI151)] [Campylobacter jejuni subsp. jejuni NCTC 11168]
C10.fasta	NODE_1_length_353439_cov_30.779640	79773	80732	cadF	1-960/960	===============	0/0	100	99.06	vfdb	NP_282616	vfdb~~~cadF~~~NP_282616 (cadF) outer membrane fibronectin-binding protein [CadF (VF0322)] [Campylobacter jejuni subsp. jejuni NCTC 11168]
C10.fasta	NODE_1_length_353439_cov_30.779640	92212	94038	flgK	1-1827/1827	===============	0/0	100	98.74	vfdb	NP_282606	vfdb~~~flgK~~~NP_282606 (flgK) flagellar hook-associated protein 1 FlgK [Flagella (VF0114)] [Campylobacter jejuni subsp. jejuni NCTC 11168]
C10.fasta	NODE_1_length_353439_cov_30.779640	94527	94724	flgM	1-198/198	===============	0/0	100	99.5	vfdb	YP_002344846	vfdb~~~flgM~~~YP_002344846 (flgM) negative regulator of flagellin synthesis [Pse5Ac7Ac Pse5Ac7Am Pse8OAc Pse5Am7AcGlnAc (AI151)] [Campylobacter jejuni subsp. jejuni NCTC 11168]
C10.fasta	NODE_1_length_353439_cov_30.779640	94787	95128	flgJ	1-342/342	===============	0/0	100	99.12	vfdb	YP_002344845	vfdb~~~flgJ~~~YP_002344845 (flgJ) flagellar rod assembly protein/muramidase FlgJ [Pse5Ac7Ac Pse5Ac7Am Pse8OAc Pse5Am7AcGlnAc (AI151)] [Campylobacter jejuni subsp. jejuni NCTC 11168]
C10.fasta	NODE_1_length_353439_cov_30.779640	95128	96174	flgI	1-1047/1047	===============	0/0	100	99.33	vfdb	NP_282602	vfdb~~~flgI~~~NP_282602 (flgI) flagellar P-ring protein precursor FlgI [Flagella (VF0114)] [Campylobacter jejuni subsp. jejuni NCTC 11168]
C10.fasta	NODE_1_length_353439_cov_30.779640	106940	107722	kpsM	1-783/783	===============	0/0	100	90.55	vfdb	NP_282588	vfdb~~~kpsM~~~NP_282588 (kpsM) capsule polysaccharide export system inner membrane protein [Capsule (VF0323)] [Campylobacter jejuni subsp. jejuni NCTC 11168]
C10.fasta	NODE_1_length_353439_cov_30.779640	107719	108381	kpsT	1-663/663	===============	0/0	100	94.87	vfdb	NP_282587	vfdb~~~kpsT~~~NP_282587 (kpsT) capsule polysaccharide export ATP-binding protein [Capsule (VF0323)] [Campylobacter jejuni subsp. jejuni NCTC 11168]
C10.fasta	NODE_1_length_353439_cov_30.779640	108381	109499	kpsE	1-1119/1119	===============	0/0	100	95	vfdb	NP_282586	vfdb~~~kpsE~~~NP_282586 (kpsE) capsule polysaccharide export system inner membrane protein [Capsule (VF0323)] [Campylobacter jejuni subsp. jejuni NCTC 11168]
C10.fasta	NODE_1_length_353439_cov_30.779640	109501	111159	kpsD	1-1659/1659	===============	0/0	100	97.29	vfdb	NP_282585	vfdb~~~kpsD~~~NP_282585 (kpsD) capsule polysaccharide export system periplasmic protein [Capsule (VF0323)] [Campylobacter jejuni subsp. jejuni NCTC 11168]
C10.fasta	NODE_1_length_353439_cov_30.779640	111169	112111	kpsF	1-943/948	===============	0/0	99.47	93.11	vfdb	NP_282584	vfdb~~~kpsF~~~NP_282584 (kpsF) D-arabinose 5-phosphate isomerase [Capsule (VF0323)] [Campylobacter jejuni subsp. jejuni NCTC 11168]
C10.fasta	NODE_1_length_353439_cov_30.779640	125430	126405	neuB1	55-1027/1032	========/======	04-Nov	93.9	75.51	vfdb	NP_282289	vfdb~~~neuB1~~~NP_282289 (neuB1) sialic acid synthase [LOS (VF0326)] [Campylobacter jejuni subsp. jejuni NCTC 11168]
C10.fasta	NODE_1_length_353439_cov_30.779640	126408	127360	neuC1	2-951/1116	========/====..	03-May	85.04	77.67	vfdb	NP_282290	vfdb~~~neuC1~~~NP_282290 (neuC1) UDP-N-acetylglucosamine 2-epimerase [LOS (VF0326)] [Campylobacter jejuni subsp. jejuni NCTC 11168]
C10.fasta	NODE_1_length_353439_cov_30.779640	136494	137593	kpsC	971-2070/2070	.......========	0/0	53.14	94.73	vfdb	NP_282555	vfdb~~~kpsC~~~NP_282555 (kpsC) capsule polysaccharide modification protein [Capsule (VF0323)] [Campylobacter jejuni subsp. jejuni NCTC 11168]
C10.fasta	NODE_1_length_353439_cov_30.779640	137590	138774	kpsS	1-1185/1185	===============	0/0	100	97.38	vfdb	NP_282554	vfdb~~~kpsS~~~NP_282554 (kpsS) capsule polysaccharide modification protein [Capsule (VF0323)] [Campylobacter jejuni subsp. jejuni NCTC 11168]
C10.fasta	NODE_1_length_353439_cov_30.779640	142090	142626	fliL	1-537/537	===============	0/0	100	98.51	vfdb	NP_282549	vfdb~~~fliL~~~NP_282549 (fliL) flagellar basal body protein FliL [Flagella (VF0114)] [Campylobacter jejuni subsp. jejuni NCTC 11168]
C10.fasta	NODE_1_length_353439_cov_30.779640	210592	212313	flaA	1-1719/1719	========/======	16/45	98.78	78.48	vfdb	NP_282485	vfdb~~~flaA~~~NP_282485 (flaA) flagellin [Flagella (VF0114)] [Campylobacter jejuni subsp. jejuni NCTC 11168]
C10.fasta	NODE_1_length_353439_cov_30.779640	212470	214191	flaB	1-1719/1719	========/======	17/45	98.78	78.72	vfdb	NP_282484	vfdb~~~flaB~~~NP_282484 (flaB) flagellin [Flagella (VF0114)] [Campylobacter jejuni subsp. jejuni NCTC 11168]
C10.fasta	NODE_1_length_353439_cov_30.779640	219943	220967	pseI	1-1025/1032	===============	0/0	99.32	95.51	vfdb	NP_282463	vfdb~~~pseI~~~NP_282463 (pseI) N-acetylneuraminic acid synthetase [Pse5Ac7Ac Pse5Ac7Am Pse8OAc Pse5Am7AcGlnAc (AI151)] [Campylobacter jejuni subsp. jejuni NCTC 11168]
C10.fasta	NODE_1_length_353439_cov_30.779640	221127	222263	pseA	1-1137/1137	===============	0/0	100	95.34	vfdb	NP_282462	vfdb~~~pseA~~~NP_282462 (pseA) pseudaminic acid biosynthesis PseA protein [Pse5Ac7Ac Pse5Ac7Am Pse8OAc Pse5Am7AcGlnAc (AI151)] [Campylobacter jejuni subsp. jejuni NCTC 11168]
C10.fasta	NODE_1_length_353439_cov_30.779640	224247	224673	pseH	1-427/474	==============.	0/0	90.08	94.61	vfdb	NP_282459	vfdb~~~pseH~~~NP_282459 (pseH) N-acetyltransferase [Flagella (VF0114)] [Campylobacter jejuni subsp. jejuni NCTC 11168]
C10.fasta	NODE_1_length_353439_cov_30.779640	224670	225494	pseG	1-825/825	===============	0/0	100	92.97	vfdb	NP_282458	vfdb~~~pseG~~~NP_282458 (pseG) UDP-24-diacetamido-246-trideoxy-beta-L-altropyranose hydrolase [Flagella (VF0114)] [Campylobacter jejuni subsp. jejuni NCTC 11168]
C10.fasta	NODE_1_length_353439_cov_30.779640	225478	226176	pseF	1-699/699	===============	0/0	100	96.28	vfdb	NP_282457	vfdb~~~pseF~~~NP_282457 (pseF) acylneuraminate cytidylyltransferase [Pse5Ac7Ac Pse5Ac7Am Pse8OAc Pse5Am7AcGlnAc (AI151)] [Campylobacter jejuni subsp. jejuni NCTC 11168]
C10.fasta	NODE_1_length_353439_cov_30.779640	232013	233143	pseC	1-1131/1131	===============	0/0	100	96.11	vfdb	NP_282440	vfdb~~~pseC~~~NP_282440 (pseC) C4 aminotransferase [Pse5Ac7Ac Pse5Ac7Am Pse8OAc Pse5Am7AcGlnAc (AI151)] [Campylobacter jejuni subsp. jejuni NCTC 11168]
C10.fasta	NODE_1_length_353439_cov_30.779640	233145	234149	pseB	1-1005/1005	===============	0/0	100	96.12	vfdb	NP_282439	vfdb~~~pseB~~~NP_282439 (pseB) UDP-GlcNAc-specific C46 dehydratase/C5 epimerase [Pse5Ac7Ac Pse5Ac7Am Pse8OAc Pse5Am7AcGlnAc (AI151)] [Campylobacter jejuni subsp. jejuni NCTC 11168]
C10.fasta	NODE_1_length_353439_cov_30.779640	268604	269881	porA	1-1275/1275	========/======	03-Jul	99.84	94.69	vfdb	NP_282406	vfdb~~~porA~~~NP_282406 (porA) major outer membrane protein [MOMP (VF0328)] [Campylobacter jejuni subsp. jejuni NCTC 11168]
C10.fasta	NODE_1_length_353439_cov_30.779640	288260	288580	ciaC	1-321/321	===============	0/0	100	96.89	vfdb	YP_002344633	vfdb~~~ciaC~~~YP_002344633 (ciaC) Campylobacter invasion antigen C [CiaC (VF0415)] [Campylobacter jejuni subsp. jejuni NCTC 11168]
C10.fasta	NODE_1_length_353439_cov_30.779640	340768	340940	cheV3	595-767/1302	......===......	0/0	13.29	76.3	vfdb	NP_207394	vfdb~~~cheV3~~~NP_207394 (cheV3) chemotaxis coupling protein CheV3 [Pse5Ac7Ac (AI150)] [Helicobacter pylori 26695]
C10.fasta	NODE_1_length_353439_cov_30.779640	352032	352799	fliR	1-768/768	===============	0/0	100	98.05	vfdb	NP_282326	vfdb~~~fliR~~~NP_282326 (fliR) flagellar biosynthetic protein FliR [Flagella (VF0114)] [Campylobacter jejuni subsp. jejuni NCTC 11168]
C10.fasta	NODE_2_length_223931_cov_28.864243	19786	20535	flaC	1-750/750	===============	0/0	100	98.8	vfdb	NP_281892	vfdb~~~flaC~~~NP_281892 (flaC) flagellin [Flagella (VF0114)] [Campylobacter jejuni subsp. jejuni NCTC 11168]
C10.fasta	NODE_2_length_223931_cov_28.864243	39919	40710	flgG	1-792/792	===============	0/0	100	99.37	vfdb	NP_281870	vfdb~~~flgG~~~NP_281870 (flgG) flagellar basal-body rod protein FlgG [Flagella (VF0114)] [Campylobacter jejuni subsp. jejuni NCTC 11168]
C10.fasta	NODE_2_length_223931_cov_28.864243	40739	41551	flgF	1-813/813	===============	0/0	100	99.14	vfdb	NP_281869	vfdb~~~flgF~~~NP_281869 (flgF) flagellar basal-body rod protein [Flagella (VF0114)] [Campylobacter jejuni subsp. jejuni NCTC 11168]
C10.fasta	NODE_2_length_223931_cov_28.864243	51090	51788	flgH	1-699/699	===============	0/0	100	98.57	vfdb	NP_281859	vfdb~~~flgH~~~NP_281859 (flgH) flagellar L-ring protein precursor FlgH [Flagella (VF0114)] [Campylobacter jejuni subsp. jejuni NCTC 11168]
C10.fasta	NODE_2_length_223931_cov_28.864243	68023	69273	rpoN	1-1251/1251	===============	0/0	100	98.64	vfdb	YP_002344093	vfdb~~~rpoN~~~YP_002344093 (rpoN) RNA polymerase factor sigma-54 [Pse5Ac7Ac Pse5Ac7Am Pse8OAc Pse5Am7AcGlnAc (AI151)] [Campylobacter jejuni subsp. jejuni NCTC 11168]
C10.fasta	NODE_2_length_223931_cov_28.864243	177588	177974	fliS	1-387/387	===============	0/0	100	98.71	vfdb	NP_281733	vfdb~~~fliS~~~NP_281733 (fliS) flagellar protein FliS [Flagella (VF0114)] [Campylobacter jejuni subsp. jejuni NCTC 11168]
C10.fasta	NODE_2_length_223931_cov_28.864243	177986	179917	fliD	1-1929/1929	========/======	01-Mar	100	95.81	vfdb	NP_281732	vfdb~~~fliD~~~NP_281732 (fliD) flagellar capping protein FliD [Flagella (VF0114)] [Campylobacter jejuni subsp. jejuni NCTC 11168]
C10.fasta	NODE_2_length_223931_cov_28.864243	179920	180285	flaG	1-366/366	===============	0/0	100	99.73	vfdb	NP_281731	vfdb~~~flaG~~~NP_281731 (flaG) flagellar protein FlaG [Flagella (VF0114)] [Campylobacter jejuni subsp. jejuni NCTC 11168]
C10.fasta	NODE_2_length_223931_cov_28.864243	200073	200504	flgB	1-432/432	===============	0/0	100	99.77	vfdb	NP_281712	vfdb~~~flgB~~~NP_281712 (flgB) flagellar basal body rod protein FlgB [Flagella (VF0114)] [Campylobacter jejuni subsp. jejuni NCTC 11168]
C10.fasta	NODE_2_length_223931_cov_28.864243	200514	201008	flgC	1-495/495	===============	0/0	100	98.79	vfdb	NP_281711	vfdb~~~flgC~~~NP_281711 (flgC) flagellar basal body rod protein FlgC [Flagella (VF0114)] [Campylobacter jejuni subsp. jejuni NCTC 11168]
C10.fasta	NODE_2_length_223931_cov_28.864243	201015	201311	fliE	1-297/297	===============	0/0	100	98.65	vfdb	NP_281710	vfdb~~~fliE~~~NP_281710 (fliE) flagellar hook-basal body complex protein FliE [Flagella (VF0114)] [Campylobacter jejuni subsp. jejuni NCTC 11168]
C10.fasta	NODE_3_length_193458_cov_27.634477	20414	20974	gmhB	1-561/561	===============	0/0	100	96.61	vfdb	NP_282299	vfdb~~~gmhB~~~NP_282299 (gmhB) DD-heptose 17-bisphosphate phosphatase [LOS (CVF396)] [Campylobacter jejuni subsp. jejuni NCTC 11168]
C10.fasta	NODE_3_length_193458_cov_27.634477	20975	21928	hldD	1-954/954	===============	0/0	100	96.02	vfdb	NP_282298	vfdb~~~hldD~~~NP_282298 (hldD) ADP-glyceromanno-heptose 6-epimerase [LOS (VF0326)] [Campylobacter jejuni subsp. jejuni NCTC 11168]
C10.fasta	NODE_3_length_193458_cov_27.634477	21921	23306	hldE	1-1386/1386	===============	0/0	100	94.73	vfdb	NP_282297	vfdb~~~hldE~~~NP_282297 (hldE) bifunctional D-beta-D-heptose 7-phosphate kinase/D-beta-D-heptose 1-phosphate adenylyltransferase [LOS (VF0326)] [Campylobacter jejuni subsp. jejuni NCTC 11168]
C10.fasta	NODE_3_length_193458_cov_27.634477	23303	23863	gmhA	1-561/561	===============	0/0	100	94.3	vfdb	NP_282296	vfdb~~~gmhA~~~NP_282296 (gmhA) phosphoheptose isomerase [LOS (VF0326)] [Campylobacter jejuni subsp. jejuni NCTC 11168]
C10.fasta	NODE_3_length_193458_cov_27.634477	26555	27493	waaF	1-939/960	===============	0/0	97.81	95	vfdb	NP_282295	vfdb~~~waaF~~~NP_282295 (waaF) heptosyltransferase II [LOS (VF0326)] [Campylobacter jejuni subsp. jejuni NCTC 11168]
C10.fasta	NODE_3_length_193458_cov_27.634477	27552	28337	waaV	1-786/825	===============	0/0	95.27	92.37	vfdb	NP_282294	vfdb~~~waaV~~~NP_282294 (waaV) glucosyltransferase [LOS (VF0326)] [Campylobacter jejuni subsp. jejuni NCTC 11168]
C10.fasta	NODE_3_length_193458_cov_27.634477	31285	31736	neuA1	49-503/1611	=====.../......	02-Mar	28.06	80.88	vfdb	NP_282291	vfdb~~~neuA1~~~NP_282291 (neuA1) bifunctional beta-14-N-acetylgalactosaminyltransferase/CMP-Neu5Ac synthase [LOS (VF0326)] [Campylobacter jejuni subsp. jejuni NCTC 11168]
C10.fasta	NODE_3_length_193458_cov_27.634477	41374	42241	htrB	1-867/888	========/======	01-Jan	97.64	96.2	vfdb	NP_282282	vfdb~~~htrB~~~NP_282282 (htrB) lipid A biosynthesis lauroyl acyltransferase [LOS (VF0326)] [Campylobacter jejuni subsp. jejuni NCTC 11168]
C10.fasta	NODE_3_length_193458_cov_27.634477	42231	43259	waaC	1-1029/1029	===============	0/0	100	98.15	vfdb	NP_282281	vfdb~~~waaC~~~NP_282281 (waaC) heptosyltransferase I [LOS (VF0326)] [Campylobacter jejuni subsp. jejuni NCTC 11168]
C10.fasta	NODE_3_length_193458_cov_27.634477	58430	58822	cheY	1-393/393	===============	0/0	100	99.49	vfdb	YP_002344511	vfdb~~~cheY~~~YP_002344511 (cheY) chemotaxis regulatory protein [Pse5Ac7Ac Pse5Ac7Am Pse8OAc Pse5Am7AcGlnAc (AI151)] [Campylobacter jejuni subsp. jejuni NCTC 11168]
C10.fasta	NODE_3_length_193458_cov_27.634477	65904	66024	acfB	1374-1494/1881	..........==...	0/0	6.43	82.64	vfdb	NP_230488	vfdb~~~acfB~~~NP_230488 (acfB) accessory colonization factor AcfB [ACF (VF0127)] [Vibrio cholerae O1 biovar El Tor str. N16961]
C10.fasta	NODE_3_length_193458_cov_27.634477	99445	99834	fliW	1-390/390	===============	0/0	100	99.74	vfdb	YP_002344468	vfdb~~~fliW~~~YP_002344468 (fliW) flagellar assembly protein FliW [Pse5Ac7Ac Pse5Ac7Am Pse8OAc Pse5Am7AcGlnAc (AI151)] [Campylobacter jejuni subsp. jejuni NCTC 11168]
C10.fasta	NODE_3_length_193458_cov_27.634477	157044	157559	flgP	1-516/516	===============	0/0	100	98.45	vfdb	YP_002344421	vfdb~~~flgP~~~YP_002344421 (flgP) required for flagellar motility [Pse5Ac7Ac Pse5Ac7Am Pse8OAc Pse5Am7AcGlnAc (AI151)] [Campylobacter jejuni subsp. jejuni NCTC 11168]
C10.fasta	NODE_3_length_193458_cov_27.634477	157535	157984	flgQ	1-450/450	===============	0/0	100	98.44	vfdb	YP_002344420	vfdb~~~flgQ~~~YP_002344420 (flgQ) required for flagellar motility [Pse5Ac7Ac Pse5Ac7Am Pse8OAc Pse5Am7AcGlnAc (AI151)] [Campylobacter jejuni subsp. jejuni NCTC 11168]
C10.fasta	NODE_3_length_193458_cov_27.634477	158041	159342	flgR	1-1302/1302	===============	0/0	100	98.85	vfdb	NP_282174	vfdb~~~flgR~~~NP_282174 (flgR) sigma-54 associated transcriptional activator [Pse5Ac7Ac Pse5Ac7Am Pse8OAc Pse5Am7AcGlnAc (AI151)] [Campylobacter jejuni subsp. jejuni NCTC 11168]
C10.fasta	NODE_4_length_184250_cov_33.212353	183	2549	pflA	1-2367/2367	===============	0/0	100	98.99	vfdb	NP_282693	vfdb~~~pflA~~~NP_282693 (pflA) paralysed flagellum protein [Flagella (VF0114)] [Campylobacter jejuni subsp. jejuni NCTC 11168]
C10.fasta	NODE_4_length_184250_cov_33.212353	102756	103025	fliQ	1-270/270	===============	0/0	100	98.52	vfdb	NP_282802	vfdb~~~fliQ~~~NP_282802 (fliQ) flagellar biosynthesis protein FliQ [Flagella (VF0114)] [Campylobacter jejuni subsp. jejuni NCTC 11168]
C10.fasta	NODE_4_length_184250_cov_33.212353	143659	146256	flgE	1-2598/2598	===============	0/0	100	97.54	vfdb	NP_282855	vfdb~~~flgE~~~NP_282855 (flgE) flagellar hook protein [Flagella (VF0114)] [Campylobacter jejuni subsp. jejuni NCTC 11168]
C10.fasta	NODE_4_length_184250_cov_33.212353	169322	169443	cheV3	595-716/1302	......===......	0/0	9.37	81.97	vfdb	NP_207394	vfdb~~~cheV3~~~NP_207394 (cheV3) chemotaxis coupling protein CheV3 [Pse5Ac7Ac (AI150)] [Helicobacter pylori 26695]
C10.fasta	NODE_5_length_160383_cov_30.141979	20906	21427	cheW	1-522/522	===============	0/0	100	99.23	vfdb	YP_002343724	vfdb~~~cheW~~~YP_002343724 (cheW) chemotaxis protein [Pse5Ac7Ac Pse5Ac7Am Pse8OAc Pse5Am7AcGlnAc (AI151)] [Campylobacter jejuni subsp. jejuni NCTC 11168]
C10.fasta	NODE_5_length_160383_cov_30.141979	21432	23741	cheA	1-2310/2310	===============	0/0	100	98.48	vfdb	YP_002343725	vfdb~~~cheA~~~YP_002343725 (cheA) chemotaxis histidine kinase [Pse5Ac7Ac Pse5Ac7Am Pse8OAc Pse5Am7AcGlnAc (AI151)] [Campylobacter jejuni subsp. jejuni NCTC 11168]
C10.fasta	NODE_5_length_160383_cov_30.141979	23745	24701	cheV	1-957/957	===============	0/0	100	99.16	vfdb	YP_002343726	vfdb~~~cheV~~~YP_002343726 (cheV) chemotaxis protein [Pse5Ac7Ac Pse5Ac7Am Pse8OAc Pse5Am7AcGlnAc (AI151)] [Campylobacter jejuni subsp. jejuni NCTC 11168]
C10.fasta	NODE_5_length_160383_cov_30.141979	55813	57495	fliF	1-1683/1683	===============	0/0	100	98.28	vfdb	NP_281509	vfdb~~~fliF~~~NP_281509 (fliF) flagellar M-ring protein FliF [Flagella (VF0114)] [Campylobacter jejuni subsp. jejuni NCTC 11168]
C10.fasta	NODE_5_length_160383_cov_30.141979	57495	58523	fliG	1-1029/1029	===============	0/0	100	99.12	vfdb	NP_281510	vfdb~~~fliG~~~NP_281510 (fliG) flagellar motor switch protein G [Flagella (VF0114)] [Campylobacter jejuni subsp. jejuni NCTC 11168]
C10.fasta	NODE_5_length_160383_cov_30.141979	58531	59361	fliH	1-831/831	===============	0/0	100	98.08	vfdb	NP_281511	vfdb~~~fliH~~~NP_281511 (fliH) flagellar assembly protein H [Flagella (VF0114)] [Campylobacter jejuni subsp. jejuni NCTC 11168]
C10.fasta	NODE_5_length_160383_cov_30.141979	70453	71541	flhB	1-1089/1089	===============	0/0	100	99.82	vfdb	NP_281526	vfdb~~~flhB~~~NP_281526 (flhB) flagellar biosynthetic protein [Flagella (VF0114)] [Campylobacter jejuni subsp. jejuni NCTC 11168]
C10.fasta	NODE_5_length_160383_cov_30.141979	71547	72290	motB	1-744/744	===============	0/0	100	97.58	vfdb	NP_281527	vfdb~~~motB~~~NP_281527 (motB) flagellar motor protein MotB [Flagella (VF0114)] [Campylobacter jejuni subsp. jejuni NCTC 11168]
C10.fasta	NODE_5_length_160383_cov_30.141979	72293	73069	motA	1-777/777	===============	0/0	100	94.21	vfdb	NP_281528	vfdb~~~motA~~~NP_281528 (motA) flagellar motor protein MotA [Flagella (VF0114)] [Campylobacter jejuni subsp. jejuni NCTC 11168]
C10.fasta	NODE_5_length_160383_cov_30.141979	88593	88901	fliN	1-309/309	===============	0/0	100	99.35	vfdb	NP_281542	vfdb~~~fliN~~~NP_281542 (fliN) flagellar motor switch protein FliN [Flagella (VF0114)] [Campylobacter jejuni subsp. jejuni NCTC 11168]
C10.fasta	NODE_6_length_144270_cov_27.748528	1005	1739	fliP	1-735/735	===============	0/0	100	99.05	vfdb	NP_281981	vfdb~~~fliP~~~NP_281981 (fliP) flagellar biosynthesis protein FliP [Flagella (VF0114)] [Campylobacter jejuni subsp. jejuni NCTC 11168]
C10.fasta	NODE_6_length_144270_cov_27.748528	51454	53628	flhA	1-2175/2175	===============	0/0	100	98.25	vfdb	NP_282036	vfdb~~~flhA~~~NP_282036 (flhA) flagellar biosynthesis protein FlhA [Flagella (VF0114)] [Campylobacter jejuni subsp. jejuni NCTC 11168]
C10.fasta	NODE_6_length_144270_cov_27.748528	57503	59752	flaD	1-2253/2253	========/======	03-Sep	99.73	91.4	vfdb	NP_282040	vfdb~~~flaD~~~NP_282040 (flaD) flagellin [Flagella (VF0114)] [Campylobacter jejuni subsp. jejuni NCTC 11168]
C10.fasta	NODE_6_length_144270_cov_27.748528	83700	85532	ciaB	1-1833/1833	===============	0/0	100	99.29	vfdb	NP_282066	vfdb~~~ciaB~~~NP_282066 (ciaB) invasion antigen CiaB [CiaB (VF0324)] [Campylobacter jejuni subsp. jejuni NCTC 11168]
C10.fasta	NODE_6_length_144270_cov_27.748528	90964	91743	pebA	1-780/780	===============	0/0	100	98.97	vfdb	NP_282073	vfdb~~~pebA~~~NP_282073 (pebA) bifunctional adhesin/ABC transporter aspartate/glutamate-binding protein [PEB1 (VF0327)] [Campylobacter jejuni subsp. jejuni NCTC 11168]
C10.fasta	NODE_7_length_107537_cov_33.041058	56039	56845	cdtA	1-807/807	===============	0/0	100	99.5	vfdb	NP_281292	vfdb~~~cdtA~~~NP_281292 (cdtA) cytolethal distending toxin A [CDT (VF0115)] [Campylobacter jejuni subsp. jejuni NCTC 11168]
C10.fasta	NODE_7_length_107537_cov_33.041058	56842	57167	cdtB	1-326/798	=======........	0/0	40.85	99.39	vfdb	NP_281291	vfdb~~~cdtB~~~NP_281291 (cdtB) cytolethal distending toxin B [CDT (VF0115)] [Campylobacter jejuni subsp. jejuni NCTC 11168]
C10.fasta	NODE_7_length_107537_cov_33.041058	57157	57477	cdtB	478-798/798	........=======	0/0	40.23	99.06	vfdb	NP_281291	vfdb~~~cdtB~~~NP_281291 (cdtB) cytolethal distending toxin B [CDT (VF0115)] [Campylobacter jejuni subsp. jejuni NCTC 11168]
C10.fasta	NODE_7_length_107537_cov_33.041058	57488	58057	cdtC	1-570/570	===============	0/0	100	99.12	vfdb	NP_281290	vfdb~~~cdtC~~~NP_281290 (cdtC) cytolethal distending toxin C [CDT (VF0115)] [Campylobacter jejuni subsp. jejuni NCTC 11168]
C10.fasta	NODE_7_length_107537_cov_33.041058	68815	70269	flhF	1-1455/1455	===============	0/0	100	99.45	vfdb	NP_281279	vfdb~~~flhF~~~NP_281279 (flhF) flagellar biosynthesis regulator FlhF [Flagella (VF0114)] [Campylobacter jejuni subsp. jejuni NCTC 11168]
C10.fasta	NODE_7_length_107537_cov_33.041058	70262	71128	flhG	1-867/867	===============	0/0	100	99.08	vfdb	NP_281278	vfdb~~~flhG~~~NP_281278 (flhG) ATP-binding protein [Flagella (CVF397)] [Campylobacter jejuni subsp. jejuni NCTC 11168]
C10.fasta	NODE_7_length_107537_cov_33.041058	71460	72176	fliA	1-717/717	===============	0/0	100	100	vfdb	NP_281276	vfdb~~~fliA~~~NP_281276 (fliA) flagellar biosynthesis sigma factor [Flagella (VF0114)] [Campylobacter jejuni subsp. jejuni NCTC 11168]
C10.fasta	NODE_7_length_107537_cov_33.041058	72176	73255	fliM	1-1080/1080	===============	0/0	100	99.72	vfdb	NP_281275	vfdb~~~fliM~~~NP_281275 (fliM) flagellar motor switch protein FliM [Flagella (VF0114)] [Campylobacter jejuni subsp. jejuni NCTC 11168]
C10.fasta	NODE_7_length_107537_cov_33.041058	73252	74094	fliY	1-843/843	===============	0/0	100	97.27	vfdb	NP_281274	vfdb~~~fliY~~~NP_281274 (fliY) flagellar motor switch protein FliY [Flagella (VF0114)] [Campylobacter jejuni subsp. jejuni NCTC 11168]
C10.fasta	NODE_7_length_107537_cov_33.041058	80334	81971	flgE	1-1638/1638	===============	0/0	100	99.94	vfdb	NP_281265	vfdb~~~flgE~~~NP_281265 (flgE) flagellar hook protein FlgE [Flagella (VF0114)] [Campylobacter jejuni subsp. jejuni NCTC 11168]
C10.fasta	NODE_7_length_107537_cov_33.041058	81975	82859	flgD	1-885/885	===============	0/0	100	99.44	vfdb	NP_281264	vfdb~~~flgD~~~NP_281264 (flgD) flagellar basal-body rod modification protein FlgD [Flagella (VF0114)] [Campylobacter jejuni subsp. jejuni NCTC 11168]
C10.fasta	NODE_7_length_107537_cov_33.041058	82913	84733	fliK	1-1797/1797	========/======	Feb-30	99.83	97.2	vfdb	NP_281263	vfdb~~~fliK~~~NP_281263 (fliK) flagellar hook-length control protein FliK [Pse5Ac7Ac Pse5Ac7Am Pse8OAc Pse5Am7AcGlnAc (AI151)] [Campylobacter jejuni subsp. jejuni NCTC 11168]
C10.fasta	NODE_8_length_87440_cov_29.160915	38455	39840	fliI	1-1386/1386	===============	0/0	100	97.4	vfdb	NP_281405	vfdb~~~fliI~~~NP_281405 (fliI) flagellum-specific ATP synthase FliI [Flagella (VF0114)] [Campylobacter jejuni subsp. jejuni NCTC 11168]
C10.fasta	NODE_8_length_87440_cov_29.160915	83072	84610	eptC	1-1539/1539	===============	0/0	100	98.38	vfdb	YP_002343698	vfdb~~~eptC~~~YP_002343698 (eptC) phosphoethanolamine transferase [Pse5Ac7Ac Pse5Ac7Am Pse8OAc Pse5Am7AcGlnAc (AI151)] [Campylobacter jejuni subsp. jejuni NCTC 11168]
C10.fasta	NODE_9_length_74443_cov_36.212888	15852	16024	cheV3	563-735/1302	......===......	0/0	13.29	75.72	vfdb	NP_207394	vfdb~~~cheV3~~~NP_207394 (cheV3) chemotaxis coupling protein CheV3 [Pse5Ac7Ac (AI150)] [Helicobacter pylori 26695]
C10.fasta	NODE_9_length_74443_cov_36.212888	69950	71068	jlpA	1-1119/1119	===============	0/0	100	97.94	vfdb	NP_282133	vfdb~~~jlpA~~~NP_282133 (jlpA) lipoprotein [JlpA (VF0329)] [Campylobacter jejuni subsp. jejuni NCTC 11168]
C15.fasta	NODE_10_length_59455_cov_40.876820	1	119	maf4	1-119/1950	=..............	0/0	6.1	97.48	vfdb	YP_002344724	vfdb~~~maf4~~~YP_002344724 (maf4) motility accessory factor [Pse5Ac7Ac Pse5Ac7Am Pse8OAc Pse5Am7AcGlnAc (AI151)] [Campylobacter jejuni subsp. jejuni NCTC 11168]
C15.fasta	NODE_10_length_59455_cov_40.876820	116	1147	pseI	1-1032/1032	===============	0/0	100	96.61	vfdb	NP_282463	vfdb~~~pseI~~~NP_282463 (pseI) N-acetylneuraminic acid synthetase [Pse5Ac7Ac Pse5Ac7Am Pse8OAc Pse5Am7AcGlnAc (AI151)] [Campylobacter jejuni subsp. jejuni NCTC 11168]
C15.fasta	NODE_10_length_59455_cov_40.876820	1297	2433	pseA	1-1137/1137	===============	0/0	100	96.22	vfdb	NP_282462	vfdb~~~pseA~~~NP_282462 (pseA) pseudaminic acid biosynthesis PseA protein [Pse5Ac7Ac Pse5Ac7Am Pse8OAc Pse5Am7AcGlnAc (AI151)] [Campylobacter jejuni subsp. jejuni NCTC 11168]
C15.fasta	NODE_10_length_59455_cov_40.876820	3747	4220	pseH	1-474/474	===============	0/0	100	94.09	vfdb	NP_282459	vfdb~~~pseH~~~NP_282459 (pseH) N-acetyltransferase [Flagella (VF0114)] [Campylobacter jejuni subsp. jejuni NCTC 11168]
C15.fasta	NODE_10_length_59455_cov_40.876820	4217	5041	pseG	1-825/825	===============	0/0	100	95.27	vfdb	NP_282458	vfdb~~~pseG~~~NP_282458 (pseG) UDP-24-diacetamido-246-trideoxy-beta-L-altropyranose hydrolase [Flagella (VF0114)] [Campylobacter jejuni subsp. jejuni NCTC 11168]
C15.fasta	NODE_10_length_59455_cov_40.876820	5025	5723	pseF	1-699/699	===============	0/0	100	97	vfdb	NP_282457	vfdb~~~pseF~~~NP_282457 (pseF) acylneuraminate cytidylyltransferase [Pse5Ac7Ac Pse5Ac7Am Pse8OAc Pse5Am7AcGlnAc (AI151)] [Campylobacter jejuni subsp. jejuni NCTC 11168]
C15.fasta	NODE_10_length_59455_cov_40.876820	15577	16707	pseC	1-1131/1131	===============	0/0	100	97.44	vfdb	NP_282440	vfdb~~~pseC~~~NP_282440 (pseC) C4 aminotransferase [Pse5Ac7Ac Pse5Ac7Am Pse8OAc Pse5Am7AcGlnAc (AI151)] [Campylobacter jejuni subsp. jejuni NCTC 11168]
C15.fasta	NODE_10_length_59455_cov_40.876820	16709	17713	pseB	1-1005/1005	===============	0/0	100	97.02	vfdb	NP_282439	vfdb~~~pseB~~~NP_282439 (pseB) UDP-GlcNAc-specific C46 dehydratase/C5 epimerase [Pse5Ac7Ac Pse5Ac7Am Pse8OAc Pse5Am7AcGlnAc (AI151)] [Campylobacter jejuni subsp. jejuni NCTC 11168]
C15.fasta	NODE_13_length_26997_cov_38.331522	1	1211	maf4	746-1950/1950	.....===/======	15/40	60.92	80.7	vfdb	YP_002344724	vfdb~~~maf4~~~YP_002344724 (maf4) motility accessory factor [Pse5Ac7Ac Pse5Ac7Am Pse8OAc Pse5Am7AcGlnAc (AI151)] [Campylobacter jejuni subsp. jejuni NCTC 11168]
C15.fasta	NODE_13_length_26997_cov_38.331522	11712	12419	ptmB	1-708/708	===============	0/0	100	96.89	vfdb	NP_282477	vfdb~~~ptmB~~~NP_282477 (ptmB) acylneuraminate cytidylyltransferase [Flagella (VF0114)] [Campylobacter jejuni subsp. jejuni NCTC 11168]
C15.fasta	NODE_13_length_26997_cov_38.331522	12419	13189	ptmA	1-771/771	===============	0/0	100	95.72	vfdb	NP_282478	vfdb~~~ptmA~~~NP_282478 (ptmA) flagellin modification protein A [Flagella (VF0114)] [Campylobacter jejuni subsp. jejuni NCTC 11168]
C15.fasta	NODE_13_length_26997_cov_38.331522	13177	15129	pseD/maf2	1-1962/1962	========/======	Aug-15	99.39	87.68	vfdb	NP_282479	vfdb~~~pseD/maf2~~~NP_282479 (pseD/maf2) motility accessory factor PseD [Pse5Ac7Ac Pse5Ac7Am Pse8OAc Pse5Am7AcGlnAc (AI151)] [Campylobacter jejuni subsp. jejuni NCTC 11168]
C15.fasta	NODE_13_length_26997_cov_38.331522	16998	18945	maf4	1-1950/1950	========/======	01-Feb	99.9	92.41	vfdb	YP_002344724	vfdb~~~maf4~~~YP_002344724 (maf4) motility accessory factor [Pse5Ac7Ac Pse5Ac7Am Pse8OAc Pse5Am7AcGlnAc (AI151)] [Campylobacter jejuni subsp. jejuni NCTC 11168]
C15.fasta	NODE_13_length_26997_cov_38.331522	18942	20831	pseE/maf5	1-1887/1887	========/======	01-Mar	100	95.5	vfdb	NP_282483	vfdb~~~pseE/maf5~~~NP_282483 (pseE/maf5) motility accessory factor PseE [Pse5Ac7Ac Pse5Ac7Am Pse8OAc Pse5Am7AcGlnAc (AI151)] [Campylobacter jejuni subsp. jejuni NCTC 11168]
C15.fasta	NODE_13_length_26997_cov_38.331522	20862	22592	flaB	1-1719/1719	========/======	Apr-20	99.77	93.6	vfdb	NP_282484	vfdb~~~flaB~~~NP_282484 (flaB) flagellin [Flagella (VF0114)] [Campylobacter jejuni subsp. jejuni NCTC 11168]
C15.fasta	NODE_13_length_26997_cov_38.331522	22737	24467	flaA	1-1719/1719	========/======	Apr-20	99.77	94.12	vfdb	NP_282485	vfdb~~~flaA~~~NP_282485 (flaA) flagellin [Flagella (VF0114)] [Campylobacter jejuni subsp. jejuni NCTC 11168]
C15.fasta	NODE_14_length_11025_cov_19.940173	2909	3437	rfbC	1-529/546	========/======	02-Apr	96.52	81.36	vfdb	NP_282571	vfdb~~~rfbC~~~NP_282571 (rfbC) dTDP-4-dehydrorhamnose 35-epimerase [Capsule (VF0323)] [Campylobacter jejuni subsp. jejuni NCTC 11168]
C15.fasta	NODE_14_length_11025_cov_19.940173	5747	6685	Cj1427c	1-938/942	========/======	01-Jan	99.58	96.59	vfdb	NP_282568	vfdb~~~Cj1427c~~~NP_282568 (Cj1427c) sugar-nucleotide epimerase/dehydratease [Capsule (VF0323)] [Campylobacter jejuni subsp. jejuni NCTC 11168]
C15.fasta	NODE_14_length_11025_cov_19.940173	6760	7779	hddA	1-1020/1020	===============	0/0	100	92.94	vfdb	NP_282566	vfdb~~~hddA~~~NP_282566 (hddA) D-glycero-D-manno-heptose 7-phosphate kinase [Capsule (VF0323)] [Campylobacter jejuni subsp. jejuni NCTC 11168]
C15.fasta	NODE_14_length_11025_cov_19.940173	7767	8372	gmhA2	1-606/606	===============	0/0	100	94.72	vfdb	NP_282565	vfdb~~~gmhA2~~~NP_282565 (gmhA2) phosphoheptose isomerase [Capsule (VF0323)] [Campylobacter jejuni subsp. jejuni NCTC 11168]
C15.fasta	NODE_14_length_11025_cov_19.940173	8360	9001	hddC	1-642/666	===============	0/0	96.4	93.15	vfdb	NP_282564	vfdb~~~hddC~~~NP_282564 (hddC) D-glycero-D-manno-heptose 1-phosphate guanosyltransferase [Capsule (VF0323)] [Campylobacter jejuni subsp. jejuni NCTC 11168]
C15.fasta	NODE_19_length_5723_cov_21.036812	1	115	Cj1440c	2-116/1224	==.............	0/0	9.4	93.04	vfdb	NP_282581	vfdb~~~Cj1440c~~~NP_282581 (Cj1440c) sugar transferase [Capsule (VF0323)] [Campylobacter jejuni subsp. jejuni NCTC 11168]
C15.fasta	NODE_19_length_5723_cov_21.036812	4529	4699	Cj1422c	1656-1829/1878	......../....==	04-Jul	9	78.41	vfdb	NP_282563	vfdb~~~Cj1422c~~~NP_282563 (Cj1422c) sugar transferase [Capsule (VF0323)] [Campylobacter jejuni subsp. jejuni NCTC 11168]
C15.fasta	NODE_19_length_5723_cov_21.036812	5600	5723	Cj1422c	611-734/1878	....==.........	0/0	6.6	83.06	vfdb	NP_282563	vfdb~~~Cj1422c~~~NP_282563 (Cj1422c) sugar transferase [Capsule (VF0323)] [Campylobacter jejuni subsp. jejuni NCTC 11168]
C15.fasta	NODE_1_length_323933_cov_29.566166	15873	16045	cheV3	563-735/1302	......===......	0/0	13.29	76.3	vfdb	NP_207394	vfdb~~~cheV3~~~NP_207394 (cheV3) chemotaxis coupling protein CheV3 [Pse5Ac7Ac (AI150)] [Helicobacter pylori 26695]
C15.fasta	NODE_1_length_323933_cov_29.566166	119516	119812	fliE	1-297/297	===============	0/0	100	99.33	vfdb	NP_281710	vfdb~~~fliE~~~NP_281710 (fliE) flagellar hook-basal body complex protein FliE [Flagella (VF0114)] [Campylobacter jejuni subsp. jejuni NCTC 11168]
C15.fasta	NODE_1_length_323933_cov_29.566166	119819	120313	flgC	1-495/495	===============	0/0	100	98.59	vfdb	NP_281711	vfdb~~~flgC~~~NP_281711 (flgC) flagellar basal body rod protein FlgC [Flagella (VF0114)] [Campylobacter jejuni subsp. jejuni NCTC 11168]
C15.fasta	NODE_1_length_323933_cov_29.566166	120323	120754	flgB	1-432/432	===============	0/0	100	97.69	vfdb	NP_281712	vfdb~~~flgB~~~NP_281712 (flgB) flagellar basal body rod protein FlgB [Flagella (VF0114)] [Campylobacter jejuni subsp. jejuni NCTC 11168]
C15.fasta	NODE_1_length_323933_cov_29.566166	140543	140908	flaG	1-366/366	===============	0/0	100	98.91	vfdb	NP_281731	vfdb~~~flaG~~~NP_281731 (flaG) flagellar protein FlaG [Flagella (VF0114)] [Campylobacter jejuni subsp. jejuni NCTC 11168]
C15.fasta	NODE_1_length_323933_cov_29.566166	140911	142839	fliD	1-1929/1929	===============	0/0	100	98.96	vfdb	NP_281732	vfdb~~~fliD~~~NP_281732 (fliD) flagellar capping protein FliD [Flagella (VF0114)] [Campylobacter jejuni subsp. jejuni NCTC 11168]
C15.fasta	NODE_1_length_323933_cov_29.566166	142851	143237	fliS	1-387/387	===============	0/0	100	99.22	vfdb	NP_281733	vfdb~~~fliS~~~NP_281733 (fliS) flagellar protein FliS [Flagella (VF0114)] [Campylobacter jejuni subsp. jejuni NCTC 11168]
C15.fasta	NODE_1_length_323933_cov_29.566166	252150	253400	rpoN	1-1251/1251	===============	0/0	100	100	vfdb	YP_002344093	vfdb~~~rpoN~~~YP_002344093 (rpoN) RNA polymerase factor sigma-54 [Pse5Ac7Ac Pse5Ac7Am Pse8OAc Pse5Am7AcGlnAc (AI151)] [Campylobacter jejuni subsp. jejuni NCTC 11168]
C15.fasta	NODE_1_length_323933_cov_29.566166	268328	269026	flgH	1-699/699	===============	0/0	100	98.43	vfdb	NP_281859	vfdb~~~flgH~~~NP_281859 (flgH) flagellar L-ring protein precursor FlgH [Flagella (VF0114)] [Campylobacter jejuni subsp. jejuni NCTC 11168]
C15.fasta	NODE_1_length_323933_cov_29.566166	282427	283239	flgF	1-813/813	===============	0/0	100	100	vfdb	NP_281869	vfdb~~~flgF~~~NP_281869 (flgF) flagellar basal-body rod protein [Flagella (VF0114)] [Campylobacter jejuni subsp. jejuni NCTC 11168]
C15.fasta	NODE_1_length_323933_cov_29.566166	283268	284059	flgG	1-792/792	===============	0/0	100	100	vfdb	NP_281870	vfdb~~~flgG~~~NP_281870 (flgG) flagellar basal-body rod protein FlgG [Flagella (VF0114)] [Campylobacter jejuni subsp. jejuni NCTC 11168]
C15.fasta	NODE_1_length_323933_cov_29.566166	303455	304204	flaC	1-750/750	===============	0/0	100	98	vfdb	NP_281892	vfdb~~~flaC~~~NP_281892 (flaC) flagellin [Flagella (VF0114)] [Campylobacter jejuni subsp. jejuni NCTC 11168]
C15.fasta	NODE_24_length_1161_cov_23.691489	1	179	Cj1138	329-507/1170	....===........	0/0	15.3	87.71	vfdb	NP_282286	vfdb~~~Cj1138~~~NP_282286 (Cj1138) glycosyltransferase [LOS (VF0326)] [Campylobacter jejuni subsp. jejuni NCTC 11168]
C15.fasta	NODE_2_length_284735_cov_31.854224	27297	28556	porA	1-1275/1275	========/======	Oct-39	97.88	90.83	vfdb	NP_282406	vfdb~~~porA~~~NP_282406 (porA) major outer membrane protein [MOMP (VF0328)] [Campylobacter jejuni subsp. jejuni NCTC 11168]
C15.fasta	NODE_2_length_284735_cov_31.854224	46935	47255	ciaC	1-321/321	===============	0/0	100	96.26	vfdb	YP_002344633	vfdb~~~ciaC~~~YP_002344633 (ciaC) Campylobacter invasion antigen C [CiaC (VF0415)] [Campylobacter jejuni subsp. jejuni NCTC 11168]
C15.fasta	NODE_2_length_284735_cov_31.854224	99272	99445	cheV3	594-767/1302	......===......	0/0	13.36	76.44	vfdb	NP_207394	vfdb~~~cheV3~~~NP_207394 (cheV3) chemotaxis coupling protein CheV3 [Pse5Ac7Ac (AI150)] [Helicobacter pylori 26695]
C15.fasta	NODE_2_length_284735_cov_31.854224	110542	111309	fliR	1-768/768	===============	0/0	100	99.74	vfdb	NP_282326	vfdb~~~fliR~~~NP_282326 (fliR) flagellar biosynthetic protein FliR [Flagella (VF0114)] [Campylobacter jejuni subsp. jejuni NCTC 11168]
C15.fasta	NODE_2_length_284735_cov_31.854224	133678	134239	gmhB	1-561/561	========/======	01-Jan	100	98.04	vfdb	NP_282299	vfdb~~~gmhB~~~NP_282299 (gmhB) DD-heptose 17-bisphosphate phosphatase [LOS (CVF396)] [Campylobacter jejuni subsp. jejuni NCTC 11168]
C15.fasta	NODE_2_length_284735_cov_31.854224	134240	135193	hldD	1-954/954	===============	0/0	100	99.79	vfdb	NP_282298	vfdb~~~hldD~~~NP_282298 (hldD) ADP-glyceromanno-heptose 6-epimerase [LOS (VF0326)] [Campylobacter jejuni subsp. jejuni NCTC 11168]
C15.fasta	NODE_2_length_284735_cov_31.854224	135186	136571	hldE	1-1386/1386	===============	0/0	100	95.45	vfdb	NP_282297	vfdb~~~hldE~~~NP_282297 (hldE) bifunctional D-beta-D-heptose 7-phosphate kinase/D-beta-D-heptose 1-phosphate adenylyltransferase [LOS (VF0326)] [Campylobacter jejuni subsp. jejuni NCTC 11168]
C15.fasta	NODE_2_length_284735_cov_31.854224	136568	137128	gmhA	1-561/561	===============	0/0	100	94.12	vfdb	NP_282296	vfdb~~~gmhA~~~NP_282296 (gmhA) phosphoheptose isomerase [LOS (VF0326)] [Campylobacter jejuni subsp. jejuni NCTC 11168]
C15.fasta	NODE_2_length_284735_cov_31.854224	137920	138843	waaF	1-924/960	===============	0/0	96.25	95.02	vfdb	NP_282295	vfdb~~~waaF~~~NP_282295 (waaF) heptosyltransferase II [LOS (VF0326)] [Campylobacter jejuni subsp. jejuni NCTC 11168]
C15.fasta	NODE_2_length_284735_cov_31.854224	138902	139702	waaV	1-786/825	========/======	Feb-15	95.27	90.39	vfdb	NP_282294	vfdb~~~waaV~~~NP_282294 (waaV) glucosyltransferase [LOS (VF0326)] [Campylobacter jejuni subsp. jejuni NCTC 11168]
C15.fasta	NODE_2_length_284735_cov_31.854224	142315	143267	neuC1	2-951/1116	========/====..	05-Sep	84.86	77.41	vfdb	NP_282290	vfdb~~~neuC1~~~NP_282290 (neuC1) UDP-N-acetylglucosamine 2-epimerase [LOS (VF0326)] [Campylobacter jejuni subsp. jejuni NCTC 11168]
C15.fasta	NODE_2_length_284735_cov_31.854224	143270	144245	neuB1	55-1027/1032	========/======	Aug-15	93.7	75.25	vfdb	NP_282289	vfdb~~~neuB1~~~NP_282289 (neuB1) sialic acid synthase [LOS (VF0326)] [Campylobacter jejuni subsp. jejuni NCTC 11168]
C15.fasta	NODE_2_length_284735_cov_31.854224	146587	147063	neuA1	43-516/1611	=====.../......	06-Jul	29.3	83.09	vfdb	NP_282291	vfdb~~~neuA1~~~NP_282291 (neuA1) bifunctional beta-14-N-acetylgalactosaminyltransferase/CMP-Neu5Ac synthase [LOS (VF0326)] [Campylobacter jejuni subsp. jejuni NCTC 11168]
C15.fasta	NODE_2_length_284735_cov_31.854224	147252	148412	Cj1136	1-1139/1173	========/======	Aug-32	96.68	79.5	vfdb	NP_282284	vfdb~~~Cj1136~~~NP_282284 (Cj1136) glucosyltransferase [LOS (VF0326)] [Campylobacter jejuni subsp. jejuni NCTC 11168]
C15.fasta	NODE_2_length_284735_cov_31.854224	147533	148402	Cj1138	11-880/1170	========/===...	18/28	73.16	76.47	vfdb	NP_282286	vfdb~~~Cj1138~~~NP_282286 (Cj1138) glycosyltransferase [LOS (VF0326)] [Campylobacter jejuni subsp. jejuni NCTC 11168]
C15.fasta	NODE_2_length_284735_cov_31.854224	148416	149963	Cj1135	1-1548/1548	===============	0/0	100	91.99	vfdb	NP_282283	vfdb~~~Cj1135~~~NP_282283 (Cj1135) glucosyltransferase [LOS (VF0326)] [Campylobacter jejuni subsp. jejuni NCTC 11168]
C15.fasta	NODE_2_length_284735_cov_31.854224	149960	150847	htrB	1-888/888	===============	0/0	100	96.4	vfdb	NP_282282	vfdb~~~htrB~~~NP_282282 (htrB) lipid A biosynthesis lauroyl acyltransferase [LOS (VF0326)] [Campylobacter jejuni subsp. jejuni NCTC 11168]
C15.fasta	NODE_2_length_284735_cov_31.854224	150837	151865	waaC	1-1029/1029	===============	0/0	100	96.21	vfdb	NP_282281	vfdb~~~waaC~~~NP_282281 (waaC) heptosyltransferase I [LOS (VF0326)] [Campylobacter jejuni subsp. jejuni NCTC 11168]
C15.fasta	NODE_2_length_284735_cov_31.854224	167035	167427	cheY	1-393/393	===============	0/0	100	99.75	vfdb	YP_002344511	vfdb~~~cheY~~~YP_002344511 (cheY) chemotaxis regulatory protein [Pse5Ac7Ac Pse5Ac7Am Pse8OAc Pse5Am7AcGlnAc (AI151)] [Campylobacter jejuni subsp. jejuni NCTC 11168]
C15.fasta	NODE_2_length_284735_cov_31.854224	174496	174641	tlpB	1177-1322/1698	..........==...	0/0	8.6	77.4	vfdb	NP_206903	vfdb~~~tlpB~~~NP_206903 (tlpB) membrane-bound chemoreceptor sensing pH and autoinducer-2 [Pse5Ac7Ac (AI150)] [Helicobacter pylori 26695]
C15.fasta	NODE_2_length_284735_cov_31.854224	208050	208439	fliW	1-390/390	===============	0/0	100	100	vfdb	YP_002344468	vfdb~~~fliW~~~YP_002344468 (fliW) flagellar assembly protein FliW [Pse5Ac7Ac Pse5Ac7Am Pse8OAc Pse5Am7AcGlnAc (AI151)] [Campylobacter jejuni subsp. jejuni NCTC 11168]
C15.fasta	NODE_2_length_284735_cov_31.854224	258291	258806	flgP	1-516/516	===============	0/0	100	98.26	vfdb	YP_002344421	vfdb~~~flgP~~~YP_002344421 (flgP) required for flagellar motility [Pse5Ac7Ac Pse5Ac7Am Pse8OAc Pse5Am7AcGlnAc (AI151)] [Campylobacter jejuni subsp. jejuni NCTC 11168]
C15.fasta	NODE_2_length_284735_cov_31.854224	258782	259231	flgQ	1-450/450	===============	0/0	100	97.78	vfdb	YP_002344420	vfdb~~~flgQ~~~YP_002344420 (flgQ) required for flagellar motility [Pse5Ac7Ac Pse5Ac7Am Pse8OAc Pse5Am7AcGlnAc (AI151)] [Campylobacter jejuni subsp. jejuni NCTC 11168]
C15.fasta	NODE_2_length_284735_cov_31.854224	259288	260589	flgR	1-1302/1302	===============	0/0	100	98.23	vfdb	NP_282174	vfdb~~~flgR~~~NP_282174 (flgR) sigma-54 associated transcriptional activator [Pse5Ac7Ac Pse5Ac7Am Pse8OAc Pse5Am7AcGlnAc (AI151)] [Campylobacter jejuni subsp. jejuni NCTC 11168]
C15.fasta	NODE_3_length_246847_cov_28.719119	73118	73426	fliN	1-309/309	===============	0/0	100	99.03	vfdb	NP_281542	vfdb~~~fliN~~~NP_281542 (fliN) flagellar motor switch protein FliN [Flagella (VF0114)] [Campylobacter jejuni subsp. jejuni NCTC 11168]
C15.fasta	NODE_3_length_246847_cov_28.719119	88961	89737	motA	1-777/777	===============	0/0	100	98.2	vfdb	NP_281528	vfdb~~~motA~~~NP_281528 (motA) flagellar motor protein MotA [Flagella (VF0114)] [Campylobacter jejuni subsp. jejuni NCTC 11168]
C15.fasta	NODE_3_length_246847_cov_28.719119	89740	90483	motB	1-744/744	===============	0/0	100	97.31	vfdb	NP_281527	vfdb~~~motB~~~NP_281527 (motB) flagellar motor protein MotB [Flagella (VF0114)] [Campylobacter jejuni subsp. jejuni NCTC 11168]
C15.fasta	NODE_3_length_246847_cov_28.719119	90489	91577	flhB	1-1089/1089	===============	0/0	100	99.63	vfdb	NP_281526	vfdb~~~flhB~~~NP_281526 (flhB) flagellar biosynthetic protein [Flagella (VF0114)] [Campylobacter jejuni subsp. jejuni NCTC 11168]
C15.fasta	NODE_3_length_246847_cov_28.719119	102670	103500	fliH	1-831/831	===============	0/0	100	98.44	vfdb	NP_281511	vfdb~~~fliH~~~NP_281511 (fliH) flagellar assembly protein H [Flagella (VF0114)] [Campylobacter jejuni subsp. jejuni NCTC 11168]
C15.fasta	NODE_3_length_246847_cov_28.719119	103508	104536	fliG	1-1029/1029	===============	0/0	100	99.03	vfdb	NP_281510	vfdb~~~fliG~~~NP_281510 (fliG) flagellar motor switch protein G [Flagella (VF0114)] [Campylobacter jejuni subsp. jejuni NCTC 11168]
C15.fasta	NODE_3_length_246847_cov_28.719119	104536	106218	fliF	1-1683/1683	===============	0/0	100	98.63	vfdb	NP_281509	vfdb~~~fliF~~~NP_281509 (fliF) flagellar M-ring protein FliF [Flagella (VF0114)] [Campylobacter jejuni subsp. jejuni NCTC 11168]
C15.fasta	NODE_3_length_246847_cov_28.719119	134509	135465	cheV	1-957/957	===============	0/0	100	99.06	vfdb	YP_002343726	vfdb~~~cheV~~~YP_002343726 (cheV) chemotaxis protein [Pse5Ac7Ac Pse5Ac7Am Pse8OAc Pse5Am7AcGlnAc (AI151)] [Campylobacter jejuni subsp. jejuni NCTC 11168]
C15.fasta	NODE_3_length_246847_cov_28.719119	135469	137778	cheA	1-2310/2310	===============	0/0	100	98.7	vfdb	YP_002343725	vfdb~~~cheA~~~YP_002343725 (cheA) chemotaxis histidine kinase [Pse5Ac7Ac Pse5Ac7Am Pse8OAc Pse5Am7AcGlnAc (AI151)] [Campylobacter jejuni subsp. jejuni NCTC 11168]
C15.fasta	NODE_3_length_246847_cov_28.719119	137783	138304	cheW	1-522/522	===============	0/0	100	99.42	vfdb	YP_002343724	vfdb~~~cheW~~~YP_002343724 (cheW) chemotaxis protein [Pse5Ac7Ac Pse5Ac7Am Pse8OAc Pse5Am7AcGlnAc (AI151)] [Campylobacter jejuni subsp. jejuni NCTC 11168]
C15.fasta	NODE_3_length_246847_cov_28.719119	164256	165794	eptC	1-1539/1539	===============	0/0	100	98.25	vfdb	YP_002343698	vfdb~~~eptC~~~YP_002343698 (eptC) phosphoethanolamine transferase [Pse5Ac7Ac Pse5Ac7Am Pse8OAc Pse5Am7AcGlnAc (AI151)] [Campylobacter jejuni subsp. jejuni NCTC 11168]
C15.fasta	NODE_3_length_246847_cov_28.719119	208932	210317	fliI	1-1386/1386	===============	0/0	100	98.48	vfdb	NP_281405	vfdb~~~fliI~~~NP_281405 (fliI) flagellum-specific ATP synthase FliI [Flagella (VF0114)] [Campylobacter jejuni subsp. jejuni NCTC 11168]
C15.fasta	NODE_41_length_346_cov_26.894977	6	346	Cj1138	1-341/1170	=====..........	0/0	29.15	91.2	vfdb	NP_282286	vfdb~~~Cj1138~~~NP_282286 (Cj1138) glycosyltransferase [LOS (VF0326)] [Campylobacter jejuni subsp. jejuni NCTC 11168]
C15.fasta	NODE_4_length_188303_cov_33.797684	169	2535	pflA	1-2367/2367	===============	0/0	100	98.52	vfdb	NP_282693	vfdb~~~pflA~~~NP_282693 (pflA) paralysed flagellum protein [Flagella (VF0114)] [Campylobacter jejuni subsp. jejuni NCTC 11168]
C15.fasta	NODE_4_length_188303_cov_33.797684	108522	108791	fliQ	1-270/270	===============	0/0	100	98.52	vfdb	NP_282802	vfdb~~~fliQ~~~NP_282802 (fliQ) flagellar biosynthesis protein FliQ [Flagella (VF0114)] [Campylobacter jejuni subsp. jejuni NCTC 11168]
C15.fasta	NODE_4_length_188303_cov_33.797684	146224	147485	flgE	1319-2598/2598	.......=/======	Sep-32	48.31	81.66	vfdb	NP_282855	vfdb~~~flgE~~~NP_282855 (flgE) flagellar hook protein [Flagella (VF0114)] [Campylobacter jejuni subsp. jejuni NCTC 11168]
C15.fasta	NODE_4_length_188303_cov_33.797684	147652	148743	flgE	1-1089/2598	======../......	May-13	41.72	81.5	vfdb	NP_282855	vfdb~~~flgE~~~NP_282855 (flgE) flagellar hook protein [Flagella (VF0114)] [Campylobacter jejuni subsp. jejuni NCTC 11168]
C15.fasta	NODE_4_length_188303_cov_33.797684	173421	173529	tcpI	1356-1464/1863	..........==...	0/0	5.85	85.32	vfdb	NP_230473	vfdb~~~tcpI~~~NP_230473 (tcpI) toxin co-regulated pilus biosynthesis protein I [TCP (VF0126)] [Vibrio cholerae O1 biovar El Tor str. N16961]
C15.fasta	NODE_51_length_249_cov_11.827869	1	114	Cj1440c	2-115/1224	==.............	0/0	9.31	92.98	vfdb	NP_282581	vfdb~~~Cj1440c~~~NP_282581 (Cj1440c) sugar transferase [Capsule (VF0323)] [Campylobacter jejuni subsp. jejuni NCTC 11168]
C15.fasta	NODE_52_length_246_cov_11.714286	1	205	Cj1421c	11-214/1839	==....../......	01-Jan	11.09	87.32	vfdb	NP_282562	vfdb~~~Cj1421c~~~NP_282562 (Cj1421c) sugar transferase [Capsule (VF0323)] [Campylobacter jejuni subsp. jejuni NCTC 11168]
C15.fasta	NODE_53_length_245_cov_16.406780	2	238	maf4	58-297/1950	===...../......	01-Mar	12.15	96.25	vfdb	YP_002344724	vfdb~~~maf4~~~YP_002344724 (maf4) motility accessory factor [Pse5Ac7Ac Pse5Ac7Am Pse8OAc Pse5Am7AcGlnAc (AI151)] [Campylobacter jejuni subsp. jejuni NCTC 11168]
C15.fasta	NODE_54_length_245_cov_11.076271	42	245	Cj1421c	11-214/1839	==.............	0/0	11.09	87.75	vfdb	NP_282562	vfdb~~~Cj1421c~~~NP_282562 (Cj1421c) sugar transferase [Capsule (VF0323)] [Campylobacter jejuni subsp. jejuni NCTC 11168]
C15.fasta	NODE_5_length_177818_cov_27.995650	17704	18483	pebA	1-780/780	===============	0/0	100	98.46	vfdb	NP_282073	vfdb~~~pebA~~~NP_282073 (pebA) bifunctional adhesin/ABC transporter aspartate/glutamate-binding protein [PEB1 (VF0327)] [Campylobacter jejuni subsp. jejuni NCTC 11168]
C15.fasta	NODE_5_length_177818_cov_27.995650	23916	25748	ciaB	1-1833/1833	===============	0/0	100	98.85	vfdb	NP_282066	vfdb~~~ciaB~~~NP_282066 (ciaB) invasion antigen CiaB [CiaB (VF0324)] [Campylobacter jejuni subsp. jejuni NCTC 11168]
C15.fasta	NODE_5_length_177818_cov_27.995650	49697	51949	flaD	1-2253/2253	===============	0/0	100	95.74	vfdb	NP_282040	vfdb~~~flaD~~~NP_282040 (flaD) flagellin [Flagella (VF0114)] [Campylobacter jejuni subsp. jejuni NCTC 11168]
C15.fasta	NODE_5_length_177818_cov_27.995650	55829	58003	flhA	1-2175/2175	===============	0/0	100	97.89	vfdb	NP_282036	vfdb~~~flhA~~~NP_282036 (flhA) flagellar biosynthesis protein FlhA [Flagella (VF0114)] [Campylobacter jejuni subsp. jejuni NCTC 11168]
C15.fasta	NODE_5_length_177818_cov_27.995650	106737	107471	fliP	1-735/735	===============	0/0	100	99.18	vfdb	NP_281981	vfdb~~~fliP~~~NP_281981 (fliP) flagellar biosynthesis protein FliP [Flagella (VF0114)] [Campylobacter jejuni subsp. jejuni NCTC 11168]
C15.fasta	NODE_5_length_177818_cov_27.995650	132599	133618	flgS	1-1020/1020	===============	0/0	100	98.53	vfdb	YP_002344200	vfdb~~~flgS~~~YP_002344200 (flgS) signal transduction histidine kinase [Pse5Ac7Ac Pse5Ac7Am Pse8OAc Pse5Am7AcGlnAc (AI151)] [Campylobacter jejuni subsp. jejuni NCTC 11168]
C15.fasta	NODE_5_length_177818_cov_27.995650	156814	157476	flgA	1-663/663	===============	0/0	100	99.55	vfdb	YP_002344176	vfdb~~~flgA~~~YP_002344176 (flgA) flagellar basal body P-ring biosynthesis protein FlgA [Pse5Ac7Ac Pse5Ac7Am Pse8OAc Pse5Am7AcGlnAc (AI151)] [Campylobacter jejuni subsp. jejuni NCTC 11168]
C15.fasta	NODE_6_length_123755_cov_31.992736	1418	1954	Cj1138	1-534/1170	=======./......	02-Mar	45.64	89.94	vfdb	NP_282286	vfdb~~~Cj1138~~~NP_282286 (Cj1138) glycosyltransferase [LOS (VF0326)] [Campylobacter jejuni subsp. jejuni NCTC 11168]
C15.fasta	NODE_6_length_123755_cov_31.992736	9244	10026	kpsM	1-783/783	===============	0/0	100	90.68	vfdb	NP_282588	vfdb~~~kpsM~~~NP_282588 (kpsM) capsule polysaccharide export system inner membrane protein [Capsule (VF0323)] [Campylobacter jejuni subsp. jejuni NCTC 11168]
C15.fasta	NODE_6_length_123755_cov_31.992736	10023	10685	kpsT	1-663/663	===============	0/0	100	93.51	vfdb	NP_282587	vfdb~~~kpsT~~~NP_282587 (kpsT) capsule polysaccharide export ATP-binding protein [Capsule (VF0323)] [Campylobacter jejuni subsp. jejuni NCTC 11168]
C15.fasta	NODE_6_length_123755_cov_31.992736	10685	11803	kpsE	1-1119/1119	===============	0/0	100	97.05	vfdb	NP_282586	vfdb~~~kpsE~~~NP_282586 (kpsE) capsule polysaccharide export system inner membrane protein [Capsule (VF0323)] [Campylobacter jejuni subsp. jejuni NCTC 11168]
C15.fasta	NODE_6_length_123755_cov_31.992736	11805	13463	kpsD	1-1659/1659	===============	0/0	100	96.93	vfdb	NP_282585	vfdb~~~kpsD~~~NP_282585 (kpsD) capsule polysaccharide export system periplasmic protein [Capsule (VF0323)] [Campylobacter jejuni subsp. jejuni NCTC 11168]
C15.fasta	NODE_6_length_123755_cov_31.992736	13473	14416	kpsF	1-944/948	===============	0/0	99.58	95.02	vfdb	NP_282584	vfdb~~~kpsF~~~NP_282584 (kpsF) D-arabinose 5-phosphate isomerase [Capsule (VF0323)] [Campylobacter jejuni subsp. jejuni NCTC 11168]
C15.fasta	NODE_6_length_123755_cov_31.992736	26744	27790	flgI	1-1047/1047	===============	0/0	100	97.8	vfdb	NP_282602	vfdb~~~flgI~~~NP_282602 (flgI) flagellar P-ring protein precursor FlgI [Flagella (VF0114)] [Campylobacter jejuni subsp. jejuni NCTC 11168]
C15.fasta	NODE_6_length_123755_cov_31.992736	27790	28131	flgJ	1-342/342	===============	0/0	100	97.08	vfdb	YP_002344845	vfdb~~~flgJ~~~YP_002344845 (flgJ) flagellar rod assembly protein/muramidase FlgJ [Pse5Ac7Ac Pse5Ac7Am Pse8OAc Pse5Am7AcGlnAc (AI151)] [Campylobacter jejuni subsp. jejuni NCTC 11168]
C15.fasta	NODE_6_length_123755_cov_31.992736	28194	28391	flgM	1-198/198	===============	0/0	100	98.48	vfdb	YP_002344846	vfdb~~~flgM~~~YP_002344846 (flgM) negative regulator of flagellin synthesis [Pse5Ac7Ac Pse5Ac7Am Pse8OAc Pse5Am7AcGlnAc (AI151)] [Campylobacter jejuni subsp. jejuni NCTC 11168]
C15.fasta	NODE_6_length_123755_cov_31.992736	28877	30703	flgK	1-1827/1827	===============	0/0	100	97.32	vfdb	NP_282606	vfdb~~~flgK~~~NP_282606 (flgK) flagellar hook-associated protein 1 FlgK [Flagella (VF0114)] [Campylobacter jejuni subsp. jejuni NCTC 11168]
C15.fasta	NODE_6_length_123755_cov_31.992736	42183	43142	cadF	1-960/960	===============	0/0	100	98.75	vfdb	NP_282616	vfdb~~~cadF~~~NP_282616 (cadF) outer membrane fibronectin-binding protein [CadF (VF0322)] [Campylobacter jejuni subsp. jejuni NCTC 11168]
C15.fasta	NODE_7_length_105456_cov_31.186501	59114	59921	cdtA	1-807/807	========/======	02-Mar	99.88	98.15	vfdb	NP_281292	vfdb~~~cdtA~~~NP_281292 (cdtA) cytolethal distending toxin A [CDT (VF0115)] [Campylobacter jejuni subsp. jejuni NCTC 11168]
C15.fasta	NODE_7_length_105456_cov_31.186501	59918	60663	cdtB	1-752/798	========/======	03-Jun	93.48	96.28	vfdb	NP_281291	vfdb~~~cdtB~~~NP_281291 (cdtB) cytolethal distending toxin B [CDT (VF0115)] [Campylobacter jejuni subsp. jejuni NCTC 11168]
C15.fasta	NODE_7_length_105456_cov_31.186501	60692	61263	cdtC	1-570/570	========/======	02-Feb	100	97.55	vfdb	NP_281290	vfdb~~~cdtC~~~NP_281290 (cdtC) cytolethal distending toxin C [CDT (VF0115)] [Campylobacter jejuni subsp. jejuni NCTC 11168]
C15.fasta	NODE_7_length_105456_cov_31.186501	71380	72834	flhF	1-1455/1455	===============	0/0	100	99.52	vfdb	NP_281279	vfdb~~~flhF~~~NP_281279 (flhF) flagellar biosynthesis regulator FlhF [Flagella (VF0114)] [Campylobacter jejuni subsp. jejuni NCTC 11168]
C15.fasta	NODE_7_length_105456_cov_31.186501	72827	73693	flhG	1-867/867	===============	0/0	100	99.31	vfdb	NP_281278	vfdb~~~flhG~~~NP_281278 (flhG) ATP-binding protein [Flagella (CVF397)] [Campylobacter jejuni subsp. jejuni NCTC 11168]
C15.fasta	NODE_7_length_105456_cov_31.186501	74025	74741	fliA	1-717/717	===============	0/0	100	98.47	vfdb	NP_281276	vfdb~~~fliA~~~NP_281276 (fliA) flagellar biosynthesis sigma factor [Flagella (VF0114)] [Campylobacter jejuni subsp. jejuni NCTC 11168]
C15.fasta	NODE_7_length_105456_cov_31.186501	74741	75820	fliM	1-1080/1080	===============	0/0	100	98.15	vfdb	NP_281275	vfdb~~~fliM~~~NP_281275 (fliM) flagellar motor switch protein FliM [Flagella (VF0114)] [Campylobacter jejuni subsp. jejuni NCTC 11168]
C15.fasta	NODE_7_length_105456_cov_31.186501	75817	76659	fliY	1-843/843	===============	0/0	100	99.17	vfdb	NP_281274	vfdb~~~fliY~~~NP_281274 (fliY) flagellar motor switch protein FliY [Flagella (VF0114)] [Campylobacter jejuni subsp. jejuni NCTC 11168]
C15.fasta	NODE_7_length_105456_cov_31.186501	86389	88026	flgE	1-1638/1638	===============	0/0	100	100	vfdb	NP_281265	vfdb~~~flgE~~~NP_281265 (flgE) flagellar hook protein FlgE [Flagella (VF0114)] [Campylobacter jejuni subsp. jejuni NCTC 11168]
C15.fasta	NODE_7_length_105456_cov_31.186501	88030	88914	flgD	1-885/885	===============	0/0	100	100	vfdb	NP_281264	vfdb~~~flgD~~~NP_281264 (flgD) flagellar basal-body rod modification protein FlgD [Flagella (VF0114)] [Campylobacter jejuni subsp. jejuni NCTC 11168]
C15.fasta	NODE_7_length_105456_cov_31.186501	88968	90713	fliK	1-1797/1797	========/======	Apr-51	97.16	95.05	vfdb	NP_281263	vfdb~~~fliK~~~NP_281263 (fliK) flagellar hook-length control protein FliK [Pse5Ac7Ac Pse5Ac7Am Pse8OAc Pse5Am7AcGlnAc (AI151)] [Campylobacter jejuni subsp. jejuni NCTC 11168]
C15.fasta	NODE_8_length_87332_cov_33.487472	1	699	Cj1422c	88-786/1878	======../......	04-Apr	37.11	85.73	vfdb	NP_282563	vfdb~~~Cj1422c~~~NP_282563 (Cj1422c) sugar transferase [Capsule (VF0323)] [Campylobacter jejuni subsp. jejuni NCTC 11168]
C15.fasta	NODE_8_length_87332_cov_33.487472	1600	1719	Cj1421c	1720-1839/1839	..............=	0/0	6.53	83.33	vfdb	NP_282562	vfdb~~~Cj1421c~~~NP_282562 (Cj1421c) sugar transferase [Capsule (VF0323)] [Campylobacter jejuni subsp. jejuni NCTC 11168]
C15.fasta	NODE_8_length_87332_cov_33.487472	1787	2560	Cj1420c	1-774/774	===============	0/0	100	97.55	vfdb	NP_282561	vfdb~~~Cj1420c~~~NP_282561 (Cj1420c) methyltransferase [Capsule biosynthesis and transport (CVF393)] [Campylobacter jejuni subsp. jejuni NCTC 11168]
C15.fasta	NODE_8_length_87332_cov_33.487472	2613	3374	Cj1419c	1-762/762	===============	0/0	100	97.77	vfdb	NP_282560	vfdb~~~Cj1419c~~~NP_282560 (Cj1419c) methyltransferase [Capsule biosynthesis and transport (CVF393)] [Campylobacter jejuni subsp. jejuni NCTC 11168]
C15.fasta	NODE_8_length_87332_cov_33.487472	5719	6321	Cj1417c	1-603/603	===============	0/0	100	96.85	vfdb	NP_282558	vfdb~~~Cj1417c~~~NP_282558 (Cj1417c) amidotransferase [Capsule biosynthesis and transport (CVF393)] [Campylobacter jejuni subsp. jejuni NCTC 11168]
C15.fasta	NODE_8_length_87332_cov_33.487472	6323	7083	Cj1416c	1-761/762	===============	0/0	99.87	99.34	vfdb	NP_282557	vfdb~~~Cj1416c~~~NP_282557 (Cj1416c) sugar nucleotidyltransferase [Capsule (VF0323)] [Campylobacter jejuni subsp. jejuni NCTC 11168]
C15.fasta	NODE_8_length_87332_cov_33.487472	7074	7586	cysC	1-513/513	===============	0/0	100	98.64	vfdb	NP_282556	vfdb~~~cysC~~~NP_282556 (cysC) adenylylsulfate kinase [Capsule (VF0323)] [Campylobacter jejuni subsp. jejuni NCTC 11168]
C15.fasta	NODE_8_length_87332_cov_33.487472	7583	9604	kpsC	1-2022/2070	========/======	02-Feb	97.63	94.31	vfdb	NP_282555	vfdb~~~kpsC~~~NP_282555 (kpsC) capsule polysaccharide modification protein [Capsule (VF0323)] [Campylobacter jejuni subsp. jejuni NCTC 11168]
C15.fasta	NODE_8_length_87332_cov_33.487472	9703	10862	kpsS	26-1185/1185	===============	0/0	97.89	98.02	vfdb	NP_282554	vfdb~~~kpsS~~~NP_282554 (kpsS) capsule polysaccharide modification protein [Capsule (VF0323)] [Campylobacter jejuni subsp. jejuni NCTC 11168]
C15.fasta	NODE_8_length_87332_cov_33.487472	14178	14714	fliL	1-537/537	===============	0/0	100	98.32	vfdb	NP_282549	vfdb~~~fliL~~~NP_282549 (fliL) flagellar basal body protein FliL [Flagella (VF0114)] [Campylobacter jejuni subsp. jejuni NCTC 11168]
C15.fasta	NODE_9_length_68134_cov_28.786022	28750	29868	jlpA	1-1119/1119	===============	0/0	100	99.11	vfdb	NP_282133	vfdb~~~jlpA~~~NP_282133 (jlpA) lipoprotein [JlpA (VF0329)] [Campylobacter jejuni subsp. jejuni NCTC 11168]
LK151.fasta	NODE_106_length_581_cov_47.825991	1	581	maf4	1370-1950/1950	..........=====	0/0	29.79	93.11	vfdb	YP_002344724	vfdb~~~maf4~~~YP_002344724 (maf4) motility accessory factor [Pse5Ac7Ac Pse5Ac7Am Pse8OAc Pse5Am7AcGlnAc (AI151)] [Campylobacter jejuni subsp. jejuni NCTC 11168]
LK151.fasta	NODE_114_length_438_cov_54.964630	30	438	Cj1416c	1-409/762	=========......	0/0	53.67	99.51	vfdb	NP_282557	vfdb~~~Cj1416c~~~NP_282557 (Cj1416c) sugar nucleotidyltransferase [Capsule (VF0323)] [Campylobacter jejuni subsp. jejuni NCTC 11168]
LK151.fasta	NODE_118_length_411_cov_423.524648	1	409	flaB	530-938/1719	....=====......	0/0	23.79	94.87	vfdb	NP_282484	vfdb~~~flaB~~~NP_282484 (flaB) flagellin [Flagella (VF0114)] [Campylobacter jejuni subsp. jejuni NCTC 11168]
LK151.fasta	NODE_123_length_361_cov_532.448718	1	361	flaA	1115-1475/1719	......../.====.	Jun-16	20.54	81.84	vfdb	NP_282485	vfdb~~~flaA~~~NP_282485 (flaA) flagellin [Flagella (VF0114)] [Campylobacter jejuni subsp. jejuni NCTC 11168]
LK151.fasta	NODE_12_length_41712_cov_166.771288	1869	2699	fliH	1-831/831	===============	0/0	100	99.28	vfdb	NP_281511	vfdb~~~fliH~~~NP_281511 (fliH) flagellar assembly protein H [Flagella (VF0114)] [Campylobacter jejuni subsp. jejuni NCTC 11168]
LK151.fasta	NODE_12_length_41712_cov_166.771288	2707	3735	fliG	1-1029/1029	===============	0/0	100	99.71	vfdb	NP_281510	vfdb~~~fliG~~~NP_281510 (fliG) flagellar motor switch protein G [Flagella (VF0114)] [Campylobacter jejuni subsp. jejuni NCTC 11168]
LK151.fasta	NODE_12_length_41712_cov_166.771288	3735	5417	fliF	1-1683/1683	===============	0/0	100	99.76	vfdb	NP_281509	vfdb~~~fliF~~~NP_281509 (fliF) flagellar M-ring protein FliF [Flagella (VF0114)] [Campylobacter jejuni subsp. jejuni NCTC 11168]
LK151.fasta	NODE_12_length_41712_cov_166.771288	28071	29027	cheV	1-957/957	===============	0/0	100	98.95	vfdb	YP_002343726	vfdb~~~cheV~~~YP_002343726 (cheV) chemotaxis protein [Pse5Ac7Ac Pse5Ac7Am Pse8OAc Pse5Am7AcGlnAc (AI151)] [Campylobacter jejuni subsp. jejuni NCTC 11168]
LK151.fasta	NODE_12_length_41712_cov_166.771288	29031	31340	cheA	1-2310/2310	===============	0/0	100	98.79	vfdb	YP_002343725	vfdb~~~cheA~~~YP_002343725 (cheA) chemotaxis histidine kinase [Pse5Ac7Ac Pse5Ac7Am Pse8OAc Pse5Am7AcGlnAc (AI151)] [Campylobacter jejuni subsp. jejuni NCTC 11168]
LK151.fasta	NODE_12_length_41712_cov_166.771288	31345	31866	cheW	1-522/522	===============	0/0	100	100	vfdb	YP_002343724	vfdb~~~cheW~~~YP_002343724 (cheW) chemotaxis protein [Pse5Ac7Ac Pse5Ac7Am Pse8OAc Pse5Am7AcGlnAc (AI151)] [Campylobacter jejuni subsp. jejuni NCTC 11168]
LK151.fasta	NODE_132_length_289_cov_720.555556	78	289	tlpC	1619-1830/2022	............==.	0/0	10.48	75.94	vfdb	NP_206882	vfdb~~~tlpC~~~NP_206882 (tlpC) membrane-bound chemoreceptor [Pse5Ac7Ac (AI150)] [Helicobacter pylori 26695]
LK151.fasta	NODE_134_length_268_cov_111.226950	2	268	Cj1416c	283-549/762	.....======....	0/0	35.04	99.25	vfdb	NP_282557	vfdb~~~Cj1416c~~~NP_282557 (Cj1416c) sugar nucleotidyltransferase [Capsule (VF0323)] [Campylobacter jejuni subsp. jejuni NCTC 11168]
LK151.fasta	NODE_135_length_259_cov_271.128788	1	259	flaB	983-1244/1719	......../===...	01-Mar	15.07	84.35	vfdb	NP_282484	vfdb~~~flaB~~~NP_282484 (flaB) flagellin [Flagella (VF0114)] [Campylobacter jejuni subsp. jejuni NCTC 11168]
LK151.fasta	NODE_137_length_255_cov_286.109375	1	255	flaB	251-505/1719	..===..........	0/0	14.83	97.65	vfdb	NP_282484	vfdb~~~flaB~~~NP_282484 (flaB) flagellin [Flagella (VF0114)] [Campylobacter jejuni subsp. jejuni NCTC 11168]
LK151.fasta	NODE_13_length_33358_cov_310.465860	17640	17748	tcpI	1356-1464/1863	..........==...	0/0	5.85	85.32	vfdb	NP_230473	vfdb~~~tcpI~~~NP_230473 (tcpI) toxin co-regulated pilus biosynthesis protein I [TCP (VF0126)] [Vibrio cholerae O1 biovar El Tor str. N16961]
LK151.fasta	NODE_145_length_133_cov_231.333333	1	133	maf4	1351-1483/1950	..........==...	0/0	6.82	98.5	vfdb	YP_002344724	vfdb~~~maf4~~~YP_002344724 (maf4) motility accessory factor [Pse5Ac7Ac Pse5Ac7Am Pse8OAc Pse5Am7AcGlnAc (AI151)] [Campylobacter jejuni subsp. jejuni NCTC 11168]
LK151.fasta	NODE_15_length_28233_cov_154.691134	464	1066	Cj1417c	1-603/603	===============	0/0	100	98.01	vfdb	NP_282558	vfdb~~~Cj1417c~~~NP_282558 (Cj1417c) amidotransferase [Capsule biosynthesis and transport (CVF393)] [Campylobacter jejuni subsp. jejuni NCTC 11168]
LK151.fasta	NODE_15_length_28233_cov_154.691134	1068	1829	Cj1416c	1-762/762	===============	0/0	100	99.87	vfdb	NP_282557	vfdb~~~Cj1416c~~~NP_282557 (Cj1416c) sugar nucleotidyltransferase [Capsule (VF0323)] [Campylobacter jejuni subsp. jejuni NCTC 11168]
LK151.fasta	NODE_15_length_28233_cov_154.691134	1819	2331	cysC	1-513/513	===============	0/0	100	99.81	vfdb	NP_282556	vfdb~~~cysC~~~NP_282556 (cysC) adenylylsulfate kinase [Capsule (VF0323)] [Campylobacter jejuni subsp. jejuni NCTC 11168]
LK151.fasta	NODE_15_length_28233_cov_154.691134	2328	4397	kpsC	1-2070/2070	===============	0/0	100	97.54	vfdb	NP_282555	vfdb~~~kpsC~~~NP_282555 (kpsC) capsule polysaccharide modification protein [Capsule (VF0323)] [Campylobacter jejuni subsp. jejuni NCTC 11168]
LK151.fasta	NODE_15_length_28233_cov_154.691134	4394	5578	kpsS	1-1185/1185	===============	0/0	100	99.41	vfdb	NP_282554	vfdb~~~kpsS~~~NP_282554 (kpsS) capsule polysaccharide modification protein [Capsule (VF0323)] [Campylobacter jejuni subsp. jejuni NCTC 11168]
LK151.fasta	NODE_15_length_28233_cov_154.691134	8894	9430	fliL	1-537/537	===============	0/0	100	97.21	vfdb	NP_282549	vfdb~~~fliL~~~NP_282549 (fliL) flagellar basal body protein FliL [Flagella (VF0114)] [Campylobacter jejuni subsp. jejuni NCTC 11168]
LK151.fasta	NODE_16_length_27082_cov_103.886440	17800	18549	flaC	1-750/750	===============	0/0	100	96.53	vfdb	NP_281892	vfdb~~~flaC~~~NP_281892 (flaC) flagellin [Flagella (VF0114)] [Campylobacter jejuni subsp. jejuni NCTC 11168]
LK151.fasta	NODE_17_length_26859_cov_166.356576	5025	6479	flhF	1-1455/1455	===============	0/0	100	99.66	vfdb	NP_281279	vfdb~~~flhF~~~NP_281279 (flhF) flagellar biosynthesis regulator FlhF [Flagella (VF0114)] [Campylobacter jejuni subsp. jejuni NCTC 11168]
LK151.fasta	NODE_17_length_26859_cov_166.356576	6472	7338	flhG	1-867/867	===============	0/0	100	97	vfdb	NP_281278	vfdb~~~flhG~~~NP_281278 (flhG) ATP-binding protein [Flagella (CVF397)] [Campylobacter jejuni subsp. jejuni NCTC 11168]
LK151.fasta	NODE_17_length_26859_cov_166.356576	7670	8386	fliA	1-717/717	===============	0/0	100	93.31	vfdb	NP_281276	vfdb~~~fliA~~~NP_281276 (fliA) flagellar biosynthesis sigma factor [Flagella (VF0114)] [Campylobacter jejuni subsp. jejuni NCTC 11168]
LK151.fasta	NODE_17_length_26859_cov_166.356576	8386	9465	fliM	1-1080/1080	===============	0/0	100	97.59	vfdb	NP_281275	vfdb~~~fliM~~~NP_281275 (fliM) flagellar motor switch protein FliM [Flagella (VF0114)] [Campylobacter jejuni subsp. jejuni NCTC 11168]
LK151.fasta	NODE_17_length_26859_cov_166.356576	9462	10304	fliY	1-843/843	===============	0/0	100	99.41	vfdb	NP_281274	vfdb~~~fliY~~~NP_281274 (fliY) flagellar motor switch protein FliY [Flagella (VF0114)] [Campylobacter jejuni subsp. jejuni NCTC 11168]
LK151.fasta	NODE_17_length_26859_cov_166.356576	19507	21144	flgE	1-1638/1638	===============	0/0	100	96.52	vfdb	NP_281265	vfdb~~~flgE~~~NP_281265 (flgE) flagellar hook protein FlgE [Flagella (VF0114)] [Campylobacter jejuni subsp. jejuni NCTC 11168]
LK151.fasta	NODE_17_length_26859_cov_166.356576	21148	22035	flgD	1-885/885	========/======	Feb-15	99.32	97.99	vfdb	NP_281264	vfdb~~~flgD~~~NP_281264 (flgD) flagellar basal-body rod modification protein FlgD [Flagella (VF0114)] [Campylobacter jejuni subsp. jejuni NCTC 11168]
LK151.fasta	NODE_17_length_26859_cov_166.356576	22089	23909	fliK	1-1797/1797	========/======	Feb-30	99.83	97.31	vfdb	NP_281263	vfdb~~~fliK~~~NP_281263 (fliK) flagellar hook-length control protein FliK [Pse5Ac7Ac Pse5Ac7Am Pse8OAc Pse5Am7AcGlnAc (AI151)] [Campylobacter jejuni subsp. jejuni NCTC 11168]
LK151.fasta	NODE_1_length_150472_cov_131.067904	38272	39561	porA	1-1275/1275	========/======	Jan-15	100	96.43	vfdb	NP_282406	vfdb~~~porA~~~NP_282406 (porA) major outer membrane protein [MOMP (VF0328)] [Campylobacter jejuni subsp. jejuni NCTC 11168]
LK151.fasta	NODE_1_length_150472_cov_131.067904	57723	58043	ciaC	1-321/321	===============	0/0	100	99.38	vfdb	YP_002344633	vfdb~~~ciaC~~~YP_002344633 (ciaC) Campylobacter invasion antigen C [CiaC (VF0415)] [Campylobacter jejuni subsp. jejuni NCTC 11168]
LK151.fasta	NODE_1_length_150472_cov_131.067904	110226	110399	cheV3	594-767/1302	......===......	0/0	13.36	76.44	vfdb	NP_207394	vfdb~~~cheV3~~~NP_207394 (cheV3) chemotaxis coupling protein CheV3 [Pse5Ac7Ac (AI150)] [Helicobacter pylori 26695]
LK151.fasta	NODE_1_length_150472_cov_131.067904	121496	122263	fliR	1-768/768	===============	0/0	100	98.83	vfdb	NP_282326	vfdb~~~fliR~~~NP_282326 (fliR) flagellar biosynthetic protein FliR [Flagella (VF0114)] [Campylobacter jejuni subsp. jejuni NCTC 11168]
LK151.fasta	NODE_1_length_150472_cov_131.067904	143311	143871	gmhB	1-561/561	===============	0/0	100	98.04	vfdb	NP_282299	vfdb~~~gmhB~~~NP_282299 (gmhB) DD-heptose 17-bisphosphate phosphatase [LOS (CVF396)] [Campylobacter jejuni subsp. jejuni NCTC 11168]
LK151.fasta	NODE_1_length_150472_cov_131.067904	143872	144825	hldD	1-954/954	===============	0/0	100	97.06	vfdb	NP_282298	vfdb~~~hldD~~~NP_282298 (hldD) ADP-glyceromanno-heptose 6-epimerase [LOS (VF0326)] [Campylobacter jejuni subsp. jejuni NCTC 11168]
LK151.fasta	NODE_1_length_150472_cov_131.067904	144818	146203	hldE	1-1386/1386	===============	0/0	100	94.08	vfdb	NP_282297	vfdb~~~hldE~~~NP_282297 (hldE) bifunctional D-beta-D-heptose 7-phosphate kinase/D-beta-D-heptose 1-phosphate adenylyltransferase [LOS (VF0326)] [Campylobacter jejuni subsp. jejuni NCTC 11168]
LK151.fasta	NODE_1_length_150472_cov_131.067904	146200	146760	gmhA	1-561/561	===============	0/0	100	94.12	vfdb	NP_282296	vfdb~~~gmhA~~~NP_282296 (gmhA) phosphoheptose isomerase [LOS (VF0326)] [Campylobacter jejuni subsp. jejuni NCTC 11168]
LK151.fasta	NODE_1_length_150472_cov_131.067904	147517	148460	waaF	1-944/960	========/======	02-Jun	98.02	96.2	vfdb	NP_282295	vfdb~~~waaF~~~NP_282295 (waaF) heptosyltransferase II [LOS (VF0326)] [Campylobacter jejuni subsp. jejuni NCTC 11168]
LK151.fasta	NODE_1_length_150472_cov_131.067904	148519	149300	waaV	1-782/825	===============	0/0	94.79	93.09	vfdb	NP_282294	vfdb~~~waaV~~~NP_282294 (waaV) glucosyltransferase [LOS (VF0326)] [Campylobacter jejuni subsp. jejuni NCTC 11168]
LK151.fasta	NODE_20_length_23498_cov_102.393308	270	1021	Cj1135	1-746/1548	=======./......	Sep-18	47.8	84.56	vfdb	NP_282283	vfdb~~~Cj1135~~~NP_282283 (Cj1135) glucosyltransferase [LOS (VF0326)] [Campylobacter jejuni subsp. jejuni NCTC 11168]
LK151.fasta	NODE_20_length_23498_cov_102.393308	1018	1905	htrB	1-888/888	===============	0/0	100	97.52	vfdb	NP_282282	vfdb~~~htrB~~~NP_282282 (htrB) lipid A biosynthesis lauroyl acyltransferase [LOS (VF0326)] [Campylobacter jejuni subsp. jejuni NCTC 11168]
LK151.fasta	NODE_20_length_23498_cov_102.393308	1895	2923	waaC	1-1029/1029	===============	0/0	100	98.74	vfdb	NP_282281	vfdb~~~waaC~~~NP_282281 (waaC) heptosyltransferase I [LOS (VF0326)] [Campylobacter jejuni subsp. jejuni NCTC 11168]
LK151.fasta	NODE_20_length_23498_cov_102.393308	18093	18485	cheY	1-393/393	===============	0/0	100	99.49	vfdb	YP_002344511	vfdb~~~cheY~~~YP_002344511 (cheY) chemotaxis regulatory protein [Pse5Ac7Ac Pse5Ac7Am Pse8OAc Pse5Am7AcGlnAc (AI151)] [Campylobacter jejuni subsp. jejuni NCTC 11168]
LK151.fasta	NODE_21_length_23099_cov_138.098598	9205	10293	flhB	1-1089/1089	===============	0/0	100	99.63	vfdb	NP_281526	vfdb~~~flhB~~~NP_281526 (flhB) flagellar biosynthetic protein [Flagella (VF0114)] [Campylobacter jejuni subsp. jejuni NCTC 11168]
LK151.fasta	NODE_21_length_23099_cov_138.098598	10299	11042	motB	1-744/744	===============	0/0	100	97.58	vfdb	NP_281527	vfdb~~~motB~~~NP_281527 (motB) flagellar motor protein MotB [Flagella (VF0114)] [Campylobacter jejuni subsp. jejuni NCTC 11168]
LK151.fasta	NODE_21_length_23099_cov_138.098598	11045	11821	motA	1-777/777	===============	0/0	100	94.21	vfdb	NP_281528	vfdb~~~motA~~~NP_281528 (motA) flagellar motor protein MotA [Flagella (VF0114)] [Campylobacter jejuni subsp. jejuni NCTC 11168]
LK151.fasta	NODE_22_length_22398_cov_176.635310	1607	1876	fliQ	1-270/270	===============	0/0	100	98.52	vfdb	NP_282802	vfdb~~~fliQ~~~NP_282802 (fliQ) flagellar biosynthesis protein FliQ [Flagella (VF0114)] [Campylobacter jejuni subsp. jejuni NCTC 11168]
LK151.fasta	NODE_24_length_21669_cov_119.874988	1534	2325	flgG	1-792/792	===============	0/0	100	98.74	vfdb	NP_281870	vfdb~~~flgG~~~NP_281870 (flgG) flagellar basal-body rod protein FlgG [Flagella (VF0114)] [Campylobacter jejuni subsp. jejuni NCTC 11168]
LK151.fasta	NODE_24_length_21669_cov_119.874988	2354	3166	flgF	1-813/813	===============	0/0	100	99.51	vfdb	NP_281869	vfdb~~~flgF~~~NP_281869 (flgF) flagellar basal-body rod protein [Flagella (VF0114)] [Campylobacter jejuni subsp. jejuni NCTC 11168]
LK151.fasta	NODE_24_length_21669_cov_119.874988	16568	17266	flgH	1-699/699	===============	0/0	100	99.14	vfdb	NP_281859	vfdb~~~flgH~~~NP_281859 (flgH) flagellar L-ring protein precursor FlgH [Flagella (VF0114)] [Campylobacter jejuni subsp. jejuni NCTC 11168]
LK151.fasta	NODE_26_length_20790_cov_141.269032	169	2535	pflA	1-2367/2367	===============	0/0	100	98.99	vfdb	NP_282693	vfdb~~~pflA~~~NP_282693 (pflA) paralysed flagellum protein [Flagella (VF0114)] [Campylobacter jejuni subsp. jejuni NCTC 11168]
LK151.fasta	NODE_28_length_19838_cov_99.858302	72	461	fliW	1-390/390	===============	0/0	100	99.74	vfdb	YP_002344468	vfdb~~~fliW~~~YP_002344468 (fliW) flagellar assembly protein FliW [Pse5Ac7Ac Pse5Ac7Am Pse8OAc Pse5Am7AcGlnAc (AI151)] [Campylobacter jejuni subsp. jejuni NCTC 11168]
LK151.fasta	NODE_2_length_146597_cov_123.061269	23891	24187	fliE	1-297/297	===============	0/0	100	98.65	vfdb	NP_281710	vfdb~~~fliE~~~NP_281710 (fliE) flagellar hook-basal body complex protein FliE [Flagella (VF0114)] [Campylobacter jejuni subsp. jejuni NCTC 11168]
LK151.fasta	NODE_2_length_146597_cov_123.061269	24194	24688	flgC	1-495/495	===============	0/0	100	98.99	vfdb	NP_281711	vfdb~~~flgC~~~NP_281711 (flgC) flagellar basal body rod protein FlgC [Flagella (VF0114)] [Campylobacter jejuni subsp. jejuni NCTC 11168]
LK151.fasta	NODE_2_length_146597_cov_123.061269	24698	25129	flgB	1-432/432	===============	0/0	100	99.54	vfdb	NP_281712	vfdb~~~flgB~~~NP_281712 (flgB) flagellar basal body rod protein FlgB [Flagella (VF0114)] [Campylobacter jejuni subsp. jejuni NCTC 11168]
LK151.fasta	NODE_2_length_146597_cov_123.061269	44919	45284	flaG	1-366/366	===============	0/0	100	100	vfdb	NP_281731	vfdb~~~flaG~~~NP_281731 (flaG) flagellar protein FlaG [Flagella (VF0114)] [Campylobacter jejuni subsp. jejuni NCTC 11168]
LK151.fasta	NODE_2_length_146597_cov_123.061269	45287	47215	fliD	1-1929/1929	===============	0/0	100	99.33	vfdb	NP_281732	vfdb~~~fliD~~~NP_281732 (fliD) flagellar capping protein FliD [Flagella (VF0114)] [Campylobacter jejuni subsp. jejuni NCTC 11168]
LK151.fasta	NODE_2_length_146597_cov_123.061269	47227	47613	fliS	1-387/387	===============	0/0	100	100	vfdb	NP_281733	vfdb~~~fliS~~~NP_281733 (fliS) flagellar protein FliS [Flagella (VF0114)] [Campylobacter jejuni subsp. jejuni NCTC 11168]
LK151.fasta	NODE_33_length_16594_cov_85.536345	9261	10799	eptC	1-1539/1539	===============	0/0	100	98.44	vfdb	YP_002343698	vfdb~~~eptC~~~YP_002343698 (eptC) phosphoethanolamine transferase [Pse5Ac7Ac Pse5Ac7Am Pse8OAc Pse5Am7AcGlnAc (AI151)] [Campylobacter jejuni subsp. jejuni NCTC 11168]
LK151.fasta	NODE_35_length_16482_cov_119.570162	1	127	maf4	1824-1950/1950	..............=	0/0	6.51	96.85	vfdb	YP_002344724	vfdb~~~maf4~~~YP_002344724 (maf4) motility accessory factor [Pse5Ac7Ac Pse5Ac7Am Pse8OAc Pse5Am7AcGlnAc (AI151)] [Campylobacter jejuni subsp. jejuni NCTC 11168]
LK151.fasta	NODE_35_length_16482_cov_119.570162	9728	10435	ptmB	1-708/708	===============	0/0	100	99.86	vfdb	NP_282477	vfdb~~~ptmB~~~NP_282477 (ptmB) acylneuraminate cytidylyltransferase [Flagella (VF0114)] [Campylobacter jejuni subsp. jejuni NCTC 11168]
LK151.fasta	NODE_35_length_16482_cov_119.570162	10435	11205	ptmA	1-771/771	===============	0/0	100	97.8	vfdb	NP_282478	vfdb~~~ptmA~~~NP_282478 (ptmA) flagellin modification protein A [Flagella (VF0114)] [Campylobacter jejuni subsp. jejuni NCTC 11168]
LK151.fasta	NODE_35_length_16482_cov_119.570162	11193	13145	pseD/maf2	1-1962/1962	========/======	Jun-15	99.39	88.19	vfdb	NP_282479	vfdb~~~pseD/maf2~~~NP_282479 (pseD/maf2) motility accessory factor PseD [Pse5Ac7Ac Pse5Ac7Am Pse8OAc Pse5Am7AcGlnAc (AI151)] [Campylobacter jejuni subsp. jejuni NCTC 11168]
LK151.fasta	NODE_35_length_16482_cov_119.570162	15014	16482	pseD/maf2	13-1477/1962	========/===...	Sep-46	73.6	81.01	vfdb	NP_282479	vfdb~~~pseD/maf2~~~NP_282479 (pseD/maf2) motility accessory factor PseD [Pse5Ac7Ac Pse5Ac7Am Pse8OAc Pse5Am7AcGlnAc (AI151)] [Campylobacter jejuni subsp. jejuni NCTC 11168]
LK151.fasta	NODE_36_length_16449_cov_96.191031	76	1212	pseA	1-1137/1137	===============	0/0	100	99.56	vfdb	NP_282462	vfdb~~~pseA~~~NP_282462 (pseA) pseudaminic acid biosynthesis PseA protein [Pse5Ac7Ac Pse5Ac7Am Pse8OAc Pse5Am7AcGlnAc (AI151)] [Campylobacter jejuni subsp. jejuni NCTC 11168]
LK151.fasta	NODE_36_length_16449_cov_96.191031	2526	2999	pseH	1-474/474	===============	0/0	100	94.09	vfdb	NP_282459	vfdb~~~pseH~~~NP_282459 (pseH) N-acetyltransferase [Flagella (VF0114)] [Campylobacter jejuni subsp. jejuni NCTC 11168]
LK151.fasta	NODE_36_length_16449_cov_96.191031	2996	3820	pseG	1-825/825	===============	0/0	100	100	vfdb	NP_282458	vfdb~~~pseG~~~NP_282458 (pseG) UDP-24-diacetamido-246-trideoxy-beta-L-altropyranose hydrolase [Flagella (VF0114)] [Campylobacter jejuni subsp. jejuni NCTC 11168]
LK151.fasta	NODE_36_length_16449_cov_96.191031	3804	4502	pseF	1-699/699	===============	0/0	100	99.86	vfdb	NP_282457	vfdb~~~pseF~~~NP_282457 (pseF) acylneuraminate cytidylyltransferase [Pse5Ac7Ac Pse5Ac7Am Pse8OAc Pse5Am7AcGlnAc (AI151)] [Campylobacter jejuni subsp. jejuni NCTC 11168]
LK151.fasta	NODE_38_length_15207_cov_111.509350	1014	1165	tlpA	1636-1787/2028	............==.	0/0	7.5	76.97	vfdb	NP_206899	vfdb~~~tlpA~~~NP_206899 (tlpA) membrane-bound chemoreceptor sensing arginine and bicarbonate [Pse5Ac7Ac (AI150)] [Helicobacter pylori 26695]
LK151.fasta	NODE_3_length_98218_cov_119.010776	5411	6073	flgA	1-663/663	===============	0/0	100	99.4	vfdb	YP_002344176	vfdb~~~flgA~~~YP_002344176 (flgA) flagellar basal body P-ring biosynthesis protein FlgA [Pse5Ac7Ac Pse5Ac7Am Pse8OAc Pse5Am7AcGlnAc (AI151)] [Campylobacter jejuni subsp. jejuni NCTC 11168]
LK151.fasta	NODE_3_length_98218_cov_119.010776	33378	34397	flgS	1-1020/1020	===============	0/0	100	98.63	vfdb	YP_002344200	vfdb~~~flgS~~~YP_002344200 (flgS) signal transduction histidine kinase [Pse5Ac7Ac Pse5Ac7Am Pse8OAc Pse5Am7AcGlnAc (AI151)] [Campylobacter jejuni subsp. jejuni NCTC 11168]
LK151.fasta	NODE_3_length_98218_cov_119.010776	57539	58273	fliP	1-735/735	===============	0/0	100	98.91	vfdb	NP_281981	vfdb~~~fliP~~~NP_281981 (fliP) flagellar biosynthesis protein FliP [Flagella (VF0114)] [Campylobacter jejuni subsp. jejuni NCTC 11168]
LK151.fasta	NODE_40_length_14454_cov_171.712501	2250	3380	pseC	1-1131/1131	===============	0/0	100	95.4	vfdb	NP_282440	vfdb~~~pseC~~~NP_282440 (pseC) C4 aminotransferase [Pse5Ac7Ac Pse5Ac7Am Pse8OAc Pse5Am7AcGlnAc (AI151)] [Campylobacter jejuni subsp. jejuni NCTC 11168]
LK151.fasta	NODE_40_length_14454_cov_171.712501	3382	4386	pseB	1-1005/1005	===============	0/0	100	98.91	vfdb	NP_282439	vfdb~~~pseB~~~NP_282439 (pseB) UDP-GlcNAc-specific C46 dehydratase/C5 epimerase [Pse5Ac7Ac Pse5Ac7Am Pse8OAc Pse5Am7AcGlnAc (AI151)] [Campylobacter jejuni subsp. jejuni NCTC 11168]
LK151.fasta	NODE_41_length_13859_cov_113.244757	3280	4398	jlpA	1-1119/1119	===============	0/0	100	97.86	vfdb	NP_282133	vfdb~~~jlpA~~~NP_282133 (jlpA) lipoprotein [JlpA (VF0329)] [Campylobacter jejuni subsp. jejuni NCTC 11168]
LK151.fasta	NODE_44_length_13318_cov_142.747328	13020	13318	Cj1416c	443-741/762	........=======	0/0	39.24	98.33	vfdb	NP_282557	vfdb~~~Cj1416c~~~NP_282557 (Cj1416c) sugar nucleotidyltransferase [Capsule (VF0323)] [Campylobacter jejuni subsp. jejuni NCTC 11168]
LK151.fasta	NODE_45_length_11569_cov_137.557595	1828	2589	Cj1419c	1-762/762	===============	0/0	100	99.74	vfdb	NP_282560	vfdb~~~Cj1419c~~~NP_282560 (Cj1419c) methyltransferase [Capsule biosynthesis and transport (CVF393)] [Campylobacter jejuni subsp. jejuni NCTC 11168]
LK151.fasta	NODE_45_length_11569_cov_137.557595	2642	3415	Cj1420c	1-774/774	===============	0/0	100	99.74	vfdb	NP_282561	vfdb~~~Cj1420c~~~NP_282561 (Cj1420c) methyltransferase [Capsule biosynthesis and transport (CVF393)] [Campylobacter jejuni subsp. jejuni NCTC 11168]
LK151.fasta	NODE_45_length_11569_cov_137.557595	4569	5295	Cj1421c	7-734/1839	======../......	04-May	39.42	86.99	vfdb	NP_282562	vfdb~~~Cj1421c~~~NP_282562 (Cj1421c) sugar transferase [Capsule (VF0323)] [Campylobacter jejuni subsp. jejuni NCTC 11168]
LK151.fasta	NODE_45_length_11569_cov_137.557595	5330	5988	hddC	1-659/666	===============	0/0	98.95	91.96	vfdb	NP_282564	vfdb~~~hddC~~~NP_282564 (hddC) D-glycero-D-manno-heptose 1-phosphate guanosyltransferase [Capsule (VF0323)] [Campylobacter jejuni subsp. jejuni NCTC 11168]
LK151.fasta	NODE_45_length_11569_cov_137.557595	5976	6581	gmhA2	1-606/606	===============	0/0	100	94.39	vfdb	NP_282565	vfdb~~~gmhA2~~~NP_282565 (gmhA2) phosphoheptose isomerase [Capsule (VF0323)] [Campylobacter jejuni subsp. jejuni NCTC 11168]
LK151.fasta	NODE_45_length_11569_cov_137.557595	6569	7588	hddA	1-1020/1020	===============	0/0	100	94.61	vfdb	NP_282566	vfdb~~~hddA~~~NP_282566 (hddA) D-glycero-D-manno-heptose 7-phosphate kinase [Capsule (VF0323)] [Campylobacter jejuni subsp. jejuni NCTC 11168]
LK151.fasta	NODE_45_length_11569_cov_137.557595	9795	10813	fcl	11-1026/1041	========/======	03-May	97.5	75.2	vfdb	NP_282569	vfdb~~~fcl~~~NP_282569 (fcl) GDP-L-fucose synthetase [Capsule (VF0323)] [Campylobacter jejuni subsp. jejuni NCTC 11168]
LK151.fasta	NODE_45_length_11569_cov_137.557595	10851	11383	rfbC	1-530/546	========/======	03-May	96.89	77.34	vfdb	NP_282571	vfdb~~~rfbC~~~NP_282571 (rfbC) dTDP-4-dehydrorhamnose 35-epimerase [Capsule (VF0323)] [Campylobacter jejuni subsp. jejuni NCTC 11168]
LK151.fasta	NODE_46_length_11027_cov_208.565321	3996	4802	cdtA	1-807/807	===============	0/0	100	99.75	vfdb	NP_281292	vfdb~~~cdtA~~~NP_281292 (cdtA) cytolethal distending toxin A [CDT (VF0115)] [Campylobacter jejuni subsp. jejuni NCTC 11168]
LK151.fasta	NODE_46_length_11027_cov_208.565321	4799	5596	cdtB	1-798/798	===============	0/0	100	100	vfdb	NP_281291	vfdb~~~cdtB~~~NP_281291 (cdtB) cytolethal distending toxin B [CDT (VF0115)] [Campylobacter jejuni subsp. jejuni NCTC 11168]
LK151.fasta	NODE_46_length_11027_cov_208.565321	5607	6176	cdtC	1-570/570	===============	0/0	100	100	vfdb	NP_281290	vfdb~~~cdtC~~~NP_281290 (cdtC) cytolethal distending toxin C [CDT (VF0115)] [Campylobacter jejuni subsp. jejuni NCTC 11168]
LK151.fasta	NODE_47_length_10584_cov_215.801377	679	3273	flgE	1-2598/2598	========/======	Apr-13	99.69	95.04	vfdb	NP_282855	vfdb~~~flgE~~~NP_282855 (flgE) flagellar hook protein [Flagella (VF0114)] [Campylobacter jejuni subsp. jejuni NCTC 11168]
LK151.fasta	NODE_4_length_76871_cov_131.989198	70507	70815	fliN	1-309/309	===============	0/0	100	100	vfdb	NP_281542	vfdb~~~fliN~~~NP_281542 (fliN) flagellar motor switch protein FliN [Flagella (VF0114)] [Campylobacter jejuni subsp. jejuni NCTC 11168]
LK151.fasta	NODE_52_length_7830_cov_140.436713	6526	7774	rpoN	1-1249/1251	===============	0/0	99.84	98.96	vfdb	YP_002344093	vfdb~~~rpoN~~~YP_002344093 (rpoN) RNA polymerase factor sigma-54 [Pse5Ac7Ac Pse5Ac7Am Pse8OAc Pse5Am7AcGlnAc (AI151)] [Campylobacter jejuni subsp. jejuni NCTC 11168]
LK151.fasta	NODE_56_length_7347_cov_93.432825	3933	4706	Cj1420c	1-774/774	===============	0/0	100	97.93	vfdb	NP_282561	vfdb~~~Cj1420c~~~NP_282561 (Cj1420c) methyltransferase [Capsule biosynthesis and transport (CVF393)] [Campylobacter jejuni subsp. jejuni NCTC 11168]
LK151.fasta	NODE_56_length_7347_cov_93.432825	4759	5520	Cj1419c	1-762/762	===============	0/0	100	97.77	vfdb	NP_282560	vfdb~~~Cj1419c~~~NP_282560 (Cj1419c) methyltransferase [Capsule biosynthesis and transport (CVF393)] [Campylobacter jejuni subsp. jejuni NCTC 11168]
LK151.fasta	NODE_5_length_76121_cov_116.304774	21053	22354	flgR	1-1302/1302	===============	0/0	100	99.85	vfdb	NP_282174	vfdb~~~flgR~~~NP_282174 (flgR) sigma-54 associated transcriptional activator [Pse5Ac7Ac Pse5Ac7Am Pse8OAc Pse5Am7AcGlnAc (AI151)] [Campylobacter jejuni subsp. jejuni NCTC 11168]
LK151.fasta	NODE_5_length_76121_cov_116.304774	22411	22860	flgQ	1-450/450	===============	0/0	100	100	vfdb	YP_002344420	vfdb~~~flgQ~~~YP_002344420 (flgQ) required for flagellar motility [Pse5Ac7Ac Pse5Ac7Am Pse8OAc Pse5Am7AcGlnAc (AI151)] [Campylobacter jejuni subsp. jejuni NCTC 11168]
LK151.fasta	NODE_5_length_76121_cov_116.304774	22836	23351	flgP	1-516/516	===============	0/0	100	100	vfdb	YP_002344421	vfdb~~~flgP~~~YP_002344421 (flgP) required for flagellar motility [Pse5Ac7Ac Pse5Ac7Am Pse8OAc Pse5Am7AcGlnAc (AI151)] [Campylobacter jejuni subsp. jejuni NCTC 11168]
LK151.fasta	NODE_6_length_68869_cov_152.681272	52338	52510	cheV3	563-735/1302	......===......	0/0	13.29	75.72	vfdb	NP_207394	vfdb~~~cheV3~~~NP_207394 (cheV3) chemotaxis coupling protein CheV3 [Pse5Ac7Ac (AI150)] [Helicobacter pylori 26695]
LK151.fasta	NODE_72_length_2607_cov_111.302419	100	1131	pseI	1-1032/1032	===============	0/0	100	96.42	vfdb	NP_282463	vfdb~~~pseI~~~NP_282463 (pseI) N-acetylneuraminic acid synthetase [Pse5Ac7Ac Pse5Ac7Am Pse8OAc Pse5Am7AcGlnAc (AI151)] [Campylobacter jejuni subsp. jejuni NCTC 11168]
LK151.fasta	NODE_72_length_2607_cov_111.302419	1128	2607	pseD/maf2	13-1477/1962	========/===...	Oct-41	74.01	83.46	vfdb	NP_282479	vfdb~~~pseD/maf2~~~NP_282479 (pseD/maf2) motility accessory factor PseD [Pse5Ac7Ac Pse5Ac7Am Pse8OAc Pse5Am7AcGlnAc (AI151)] [Campylobacter jejuni subsp. jejuni NCTC 11168]
LK151.fasta	NODE_73_length_2411_cov_121.192207	17	371	flaB	1365-1719/1719	...........====	0/0	20.65	96.62	vfdb	NP_282484	vfdb~~~flaB~~~NP_282484 (flaB) flagellin [Flagella (VF0114)] [Campylobacter jejuni subsp. jejuni NCTC 11168]
LK151.fasta	NODE_73_length_2411_cov_121.192207	402	2288	pseE/maf5	1-1887/1887	===============	0/0	100	97.14	vfdb	NP_282483	vfdb~~~pseE/maf5~~~NP_282483 (pseE/maf5) motility accessory factor PseE [Pse5Ac7Ac Pse5Ac7Am Pse8OAc Pse5Am7AcGlnAc (AI151)] [Campylobacter jejuni subsp. jejuni NCTC 11168]
LK151.fasta	NODE_73_length_2411_cov_121.192207	2285	2411	maf4	1824-1950/1950	..............=	0/0	6.51	96.85	vfdb	YP_002344724	vfdb~~~maf4~~~YP_002344724 (maf4) motility accessory factor [Pse5Ac7Ac Pse5Ac7Am Pse8OAc Pse5Am7AcGlnAc (AI151)] [Campylobacter jejuni subsp. jejuni NCTC 11168]
LK151.fasta	NODE_76_length_1963_cov_27.221678	397	696	wlaN	8-307/912	======.........	0/0	32.89	79.67	vfdb	NP_282287	vfdb~~~wlaN~~~NP_282287 (wlaN) beta-13 galactosyltransferase [LOS (VF0326)] [Campylobacter jejuni subsp. jejuni NCTC 11168]
LK151.fasta	NODE_76_length_1963_cov_27.221678	1669	1880	Cj1440c	25-239/1224	===...../......	01-Mar	17.32	76.28	vfdb	NP_282581	vfdb~~~Cj1440c~~~NP_282581 (Cj1440c) sugar transferase [Capsule (VF0323)] [Campylobacter jejuni subsp. jejuni NCTC 11168]
LK151.fasta	NODE_77_length_1884_cov_277.705179	644	1884	flaA	1-1244/1719	========/===...	01-Mar	72.19	92.93	vfdb	NP_282485	vfdb~~~flaA~~~NP_282485 (flaA) flagellin [Flagella (VF0114)] [Campylobacter jejuni subsp. jejuni NCTC 11168]
LK151.fasta	NODE_7_length_67846_cov_110.227824	20728	21507	pebA	1-780/780	===============	0/0	100	100	vfdb	NP_282073	vfdb~~~pebA~~~NP_282073 (pebA) bifunctional adhesin/ABC transporter aspartate/glutamate-binding protein [PEB1 (VF0327)] [Campylobacter jejuni subsp. jejuni NCTC 11168]
LK151.fasta	NODE_7_length_67846_cov_110.227824	26939	28771	ciaB	1-1833/1833	===============	0/0	100	98.25	vfdb	NP_282066	vfdb~~~ciaB~~~NP_282066 (ciaB) invasion antigen CiaB [CiaB (VF0324)] [Campylobacter jejuni subsp. jejuni NCTC 11168]
LK151.fasta	NODE_7_length_67846_cov_110.227824	52721	54973	flaD	1-2253/2253	===============	0/0	100	99.73	vfdb	NP_282040	vfdb~~~flaD~~~NP_282040 (flaD) flagellin [Flagella (VF0114)] [Campylobacter jejuni subsp. jejuni NCTC 11168]
LK151.fasta	NODE_7_length_67846_cov_110.227824	58853	61027	flhA	1-2175/2175	===============	0/0	100	98.3	vfdb	NP_282036	vfdb~~~flhA~~~NP_282036 (flhA) flagellar biosynthesis protein FlhA [Flagella (VF0114)] [Campylobacter jejuni subsp. jejuni NCTC 11168]
LK151.fasta	NODE_8_length_56616_cov_154.989449	67	1004	kpsF	1-938/948	===============	0/0	98.95	95.52	vfdb	NP_282584	vfdb~~~kpsF~~~NP_282584 (kpsF) D-arabinose 5-phosphate isomerase [Capsule (VF0323)] [Campylobacter jejuni subsp. jejuni NCTC 11168]
LK151.fasta	NODE_8_length_56616_cov_154.989449	1014	2672	kpsD	1-1659/1659	===============	0/0	100	99.28	vfdb	NP_282585	vfdb~~~kpsD~~~NP_282585 (kpsD) capsule polysaccharide export system periplasmic protein [Capsule (VF0323)] [Campylobacter jejuni subsp. jejuni NCTC 11168]
LK151.fasta	NODE_8_length_56616_cov_154.989449	2674	3792	kpsE	1-1119/1119	===============	0/0	100	97.05	vfdb	NP_282586	vfdb~~~kpsE~~~NP_282586 (kpsE) capsule polysaccharide export system inner membrane protein [Capsule (VF0323)] [Campylobacter jejuni subsp. jejuni NCTC 11168]
LK151.fasta	NODE_8_length_56616_cov_154.989449	3792	4454	kpsT	1-663/663	===============	0/0	100	94.27	vfdb	NP_282587	vfdb~~~kpsT~~~NP_282587 (kpsT) capsule polysaccharide export ATP-binding protein [Capsule (VF0323)] [Campylobacter jejuni subsp. jejuni NCTC 11168]
LK151.fasta	NODE_8_length_56616_cov_154.989449	4451	5233	kpsM	1-783/783	===============	0/0	100	88.89	vfdb	NP_282588	vfdb~~~kpsM~~~NP_282588 (kpsM) capsule polysaccharide export system inner membrane protein [Capsule (VF0323)] [Campylobacter jejuni subsp. jejuni NCTC 11168]
LK151.fasta	NODE_8_length_56616_cov_154.989449	16001	17047	flgI	1-1047/1047	===============	0/0	100	98.95	vfdb	NP_282602	vfdb~~~flgI~~~NP_282602 (flgI) flagellar P-ring protein precursor FlgI [Flagella (VF0114)] [Campylobacter jejuni subsp. jejuni NCTC 11168]
LK151.fasta	NODE_8_length_56616_cov_154.989449	17047	17388	flgJ	1-342/342	===============	0/0	100	99.12	vfdb	YP_002344845	vfdb~~~flgJ~~~YP_002344845 (flgJ) flagellar rod assembly protein/muramidase FlgJ [Pse5Ac7Ac Pse5Ac7Am Pse8OAc Pse5Am7AcGlnAc (AI151)] [Campylobacter jejuni subsp. jejuni NCTC 11168]
LK151.fasta	NODE_8_length_56616_cov_154.989449	17451	17648	flgM	1-198/198	===============	0/0	100	99.5	vfdb	YP_002344846	vfdb~~~flgM~~~YP_002344846 (flgM) negative regulator of flagellin synthesis [Pse5Ac7Ac Pse5Ac7Am Pse8OAc Pse5Am7AcGlnAc (AI151)] [Campylobacter jejuni subsp. jejuni NCTC 11168]
LK151.fasta	NODE_8_length_56616_cov_154.989449	18137	19963	flgK	1-1827/1827	===============	0/0	100	98.41	vfdb	NP_282606	vfdb~~~flgK~~~NP_282606 (flgK) flagellar hook-associated protein 1 FlgK [Flagella (VF0114)] [Campylobacter jejuni subsp. jejuni NCTC 11168]
LK151.fasta	NODE_8_length_56616_cov_154.989449	31443	32402	cadF	1-960/960	===============	0/0	100	98.12	vfdb	NP_282616	vfdb~~~cadF~~~NP_282616 (cadF) outer membrane fibronectin-binding protein [CadF (VF0322)] [Campylobacter jejuni subsp. jejuni NCTC 11168]
LK151.fasta	NODE_95_length_896_cov_44.682705	218	820	Cj1417c	1-603/603	===============	0/0	100	99.17	vfdb	NP_282558	vfdb~~~Cj1417c~~~NP_282558 (Cj1417c) amidotransferase [Capsule biosynthesis and transport (CVF393)] [Campylobacter jejuni subsp. jejuni NCTC 11168]
LK151.fasta	NODE_95_length_896_cov_44.682705	822	896	Cj1416c	1-75/762	==.............	0/0	9.84	100	vfdb	NP_282557	vfdb~~~Cj1416c~~~NP_282557 (Cj1416c) sugar nucleotidyltransferase [Capsule (VF0323)] [Campylobacter jejuni subsp. jejuni NCTC 11168]
LK151.fasta	NODE_98_length_857_cov_340.052055	17	371	flaA	1365-1719/1719	...........====	0/0	20.65	94.37	vfdb	NP_282485	vfdb~~~flaA~~~NP_282485 (flaA) flagellin [Flagella (VF0114)] [Campylobacter jejuni subsp. jejuni NCTC 11168]
LK151.fasta	NODE_98_length_857_cov_340.052055	517	857	flaB	1-341/1719	===............	0/0	19.84	98.53	vfdb	NP_282484	vfdb~~~flaB~~~NP_282484 (flaB) flagellin [Flagella (VF0114)] [Campylobacter jejuni subsp. jejuni NCTC 11168]
LK151.fasta	NODE_9_length_52089_cov_144.439283	18057	19442	fliI	1-1386/1386	===============	0/0	100	96.47	vfdb	NP_281405	vfdb~~~fliI~~~NP_281405 (fliI) flagellum-specific ATP synthase FliI [Flagella (VF0114)] [Campylobacter jejuni subsp. jejuni NCTC 11168]
MF6448.fasta	NODE_10_length_47992_cov_27.309245	7553	8803	rpoN	1-1251/1251	===============	0/0	100	98.56	vfdb	YP_002344093	vfdb~~~rpoN~~~YP_002344093 (rpoN) RNA polymerase factor sigma-54 [Pse5Ac7Ac Pse5Ac7Am Pse8OAc Pse5Am7AcGlnAc (AI151)] [Campylobacter jejuni subsp. jejuni NCTC 11168]
MF6448.fasta	NODE_10_length_47992_cov_27.309245	21884	22624	Cj1416c	1-741/762	===============	0/0	97.24	98.92	vfdb	NP_282557	vfdb~~~Cj1416c~~~NP_282557 (Cj1416c) sugar nucleotidyltransferase [Capsule (VF0323)] [Campylobacter jejuni subsp. jejuni NCTC 11168]
MF6448.fasta	NODE_10_length_47992_cov_27.309245	22626	23228	Cj1417c	1-603/603	===============	0/0	100	98.01	vfdb	NP_282558	vfdb~~~Cj1417c~~~NP_282558 (Cj1417c) amidotransferase [Capsule biosynthesis and transport (CVF393)] [Campylobacter jejuni subsp. jejuni NCTC 11168]
MF6448.fasta	NODE_10_length_47992_cov_27.309245	25573	26334	Cj1419c	1-762/762	===============	0/0	100	97.77	vfdb	NP_282560	vfdb~~~Cj1419c~~~NP_282560 (Cj1419c) methyltransferase [Capsule biosynthesis and transport (CVF393)] [Campylobacter jejuni subsp. jejuni NCTC 11168]
MF6448.fasta	NODE_10_length_47992_cov_27.309245	26387	27160	Cj1420c	1-774/774	===============	0/0	100	97.93	vfdb	NP_282561	vfdb~~~Cj1420c~~~NP_282561 (Cj1420c) methyltransferase [Capsule biosynthesis and transport (CVF393)] [Campylobacter jejuni subsp. jejuni NCTC 11168]
MF6448.fasta	NODE_10_length_47992_cov_27.309245	35497	36195	flgH	1-699/699	===============	0/0	100	98.71	vfdb	NP_281859	vfdb~~~flgH~~~NP_281859 (flgH) flagellar L-ring protein precursor FlgH [Flagella (VF0114)] [Campylobacter jejuni subsp. jejuni NCTC 11168]
MF6448.fasta	NODE_10_length_47992_cov_27.309245	45734	46546	flgF	1-813/813	===============	0/0	100	99.14	vfdb	NP_281869	vfdb~~~flgF~~~NP_281869 (flgF) flagellar basal-body rod protein [Flagella (VF0114)] [Campylobacter jejuni subsp. jejuni NCTC 11168]
MF6448.fasta	NODE_10_length_47992_cov_27.309245	46575	47366	flgG	1-792/792	===============	0/0	100	99.37	vfdb	NP_281870	vfdb~~~flgG~~~NP_281870 (flgG) flagellar basal-body rod protein FlgG [Flagella (VF0114)] [Campylobacter jejuni subsp. jejuni NCTC 11168]
MF6448.fasta	NODE_10_length_47992_cov_27.309245	47863	47960	flgG	695-792/792	.............==	0/0	12.37	96.94	vfdb	NP_281870	vfdb~~~flgG~~~NP_281870 (flgG) flagellar basal-body rod protein FlgG [Flagella (VF0114)] [Campylobacter jejuni subsp. jejuni NCTC 11168]
MF6448.fasta	NODE_11_length_30753_cov_26.393979	19020	19769	flaC	1-750/750	===============	0/0	100	99.73	vfdb	NP_281892	vfdb~~~flaC~~~NP_281892 (flaC) flagellin [Flagella (VF0114)] [Campylobacter jejuni subsp. jejuni NCTC 11168]
MF6448.fasta	NODE_12_length_24919_cov_31.373145	2911	4731	fliK	1-1797/1797	========/======	Feb-30	99.83	97.2	vfdb	NP_281263	vfdb~~~fliK~~~NP_281263 (fliK) flagellar hook-length control protein FliK [Pse5Ac7Ac Pse5Ac7Am Pse8OAc Pse5Am7AcGlnAc (AI151)] [Campylobacter jejuni subsp. jejuni NCTC 11168]
MF6448.fasta	NODE_12_length_24919_cov_31.373145	4785	5669	flgD	1-885/885	===============	0/0	100	99.44	vfdb	NP_281264	vfdb~~~flgD~~~NP_281264 (flgD) flagellar basal-body rod modification protein FlgD [Flagella (VF0114)] [Campylobacter jejuni subsp. jejuni NCTC 11168]
MF6448.fasta	NODE_12_length_24919_cov_31.373145	5673	7310	flgE	1-1638/1638	===============	0/0	100	99.94	vfdb	NP_281265	vfdb~~~flgE~~~NP_281265 (flgE) flagellar hook protein FlgE [Flagella (VF0114)] [Campylobacter jejuni subsp. jejuni NCTC 11168]
MF6448.fasta	NODE_12_length_24919_cov_31.373145	13548	14390	fliY	1-843/843	===============	0/0	100	96.56	vfdb	NP_281274	vfdb~~~fliY~~~NP_281274 (fliY) flagellar motor switch protein FliY [Flagella (VF0114)] [Campylobacter jejuni subsp. jejuni NCTC 11168]
MF6448.fasta	NODE_12_length_24919_cov_31.373145	14387	15466	fliM	1-1080/1080	===============	0/0	100	97.96	vfdb	NP_281275	vfdb~~~fliM~~~NP_281275 (fliM) flagellar motor switch protein FliM [Flagella (VF0114)] [Campylobacter jejuni subsp. jejuni NCTC 11168]
MF6448.fasta	NODE_12_length_24919_cov_31.373145	15466	16182	fliA	1-717/717	===============	0/0	100	97.77	vfdb	NP_281276	vfdb~~~fliA~~~NP_281276 (fliA) flagellar biosynthesis sigma factor [Flagella (VF0114)] [Campylobacter jejuni subsp. jejuni NCTC 11168]
MF6448.fasta	NODE_12_length_24919_cov_31.373145	16514	17380	flhG	1-867/867	===============	0/0	100	99.08	vfdb	NP_281278	vfdb~~~flhG~~~NP_281278 (flhG) ATP-binding protein [Flagella (CVF397)] [Campylobacter jejuni subsp. jejuni NCTC 11168]
MF6448.fasta	NODE_12_length_24919_cov_31.373145	17373	18827	flhF	1-1455/1455	===============	0/0	100	99.45	vfdb	NP_281279	vfdb~~~flhF~~~NP_281279 (flhF) flagellar biosynthesis regulator FlhF [Flagella (VF0114)] [Campylobacter jejuni subsp. jejuni NCTC 11168]
MF6448.fasta	NODE_15_length_14208_cov_22.693346	9859	11397	eptC	1-1539/1539	===============	0/0	100	98.44	vfdb	YP_002343698	vfdb~~~eptC~~~YP_002343698 (eptC) phosphoethanolamine transferase [Pse5Ac7Ac Pse5Ac7Am Pse8OAc Pse5Am7AcGlnAc (AI151)] [Campylobacter jejuni subsp. jejuni NCTC 11168]
MF6448.fasta	NODE_17_length_801_cov_126.497033	193	408	tlpC	1615-1830/2022	...........===.	0/0	10.68	75.93	vfdb	NP_206882	vfdb~~~tlpC~~~NP_206882 (tlpC) membrane-bound chemoreceptor [Pse5Ac7Ac (AI150)] [Helicobacter pylori 26695]
MF6448.fasta	NODE_1_length_219712_cov_30.056593	77721	78680	cadF	1-960/960	===============	0/0	100	99.06	vfdb	NP_282616	vfdb~~~cadF~~~NP_282616 (cadF) outer membrane fibronectin-binding protein [CadF (VF0322)] [Campylobacter jejuni subsp. jejuni NCTC 11168]
MF6448.fasta	NODE_1_length_219712_cov_30.056593	90160	91986	flgK	1-1827/1827	===============	0/0	100	98.69	vfdb	NP_282606	vfdb~~~flgK~~~NP_282606 (flgK) flagellar hook-associated protein 1 FlgK [Flagella (VF0114)] [Campylobacter jejuni subsp. jejuni NCTC 11168]
MF6448.fasta	NODE_1_length_219712_cov_30.056593	92475	92672	flgM	1-198/198	===============	0/0	100	99.5	vfdb	YP_002344846	vfdb~~~flgM~~~YP_002344846 (flgM) negative regulator of flagellin synthesis [Pse5Ac7Ac Pse5Ac7Am Pse8OAc Pse5Am7AcGlnAc (AI151)] [Campylobacter jejuni subsp. jejuni NCTC 11168]
MF6448.fasta	NODE_1_length_219712_cov_30.056593	92735	93076	flgJ	1-342/342	===============	0/0	100	99.12	vfdb	YP_002344845	vfdb~~~flgJ~~~YP_002344845 (flgJ) flagellar rod assembly protein/muramidase FlgJ [Pse5Ac7Ac Pse5Ac7Am Pse8OAc Pse5Am7AcGlnAc (AI151)] [Campylobacter jejuni subsp. jejuni NCTC 11168]
MF6448.fasta	NODE_1_length_219712_cov_30.056593	93076	94122	flgI	1-1047/1047	===============	0/0	100	99.33	vfdb	NP_282602	vfdb~~~flgI~~~NP_282602 (flgI) flagellar P-ring protein precursor FlgI [Flagella (VF0114)] [Campylobacter jejuni subsp. jejuni NCTC 11168]
MF6448.fasta	NODE_1_length_219712_cov_30.056593	104888	105670	kpsM	1-783/783	===============	0/0	100	90.55	vfdb	NP_282588	vfdb~~~kpsM~~~NP_282588 (kpsM) capsule polysaccharide export system inner membrane protein [Capsule (VF0323)] [Campylobacter jejuni subsp. jejuni NCTC 11168]
MF6448.fasta	NODE_1_length_219712_cov_30.056593	105667	106329	kpsT	1-663/663	===============	0/0	100	93.82	vfdb	NP_282587	vfdb~~~kpsT~~~NP_282587 (kpsT) capsule polysaccharide export ATP-binding protein [Capsule (VF0323)] [Campylobacter jejuni subsp. jejuni NCTC 11168]
MF6448.fasta	NODE_1_length_219712_cov_30.056593	106329	107447	kpsE	1-1119/1119	===============	0/0	100	98.03	vfdb	NP_282586	vfdb~~~kpsE~~~NP_282586 (kpsE) capsule polysaccharide export system inner membrane protein [Capsule (VF0323)] [Campylobacter jejuni subsp. jejuni NCTC 11168]
MF6448.fasta	NODE_1_length_219712_cov_30.056593	107449	109107	kpsD	1-1659/1659	===============	0/0	100	97.11	vfdb	NP_282585	vfdb~~~kpsD~~~NP_282585 (kpsD) capsule polysaccharide export system periplasmic protein [Capsule (VF0323)] [Campylobacter jejuni subsp. jejuni NCTC 11168]
MF6448.fasta	NODE_1_length_219712_cov_30.056593	109117	110060	kpsF	1-944/948	===============	0/0	99.58	95.02	vfdb	NP_282584	vfdb~~~kpsF~~~NP_282584 (kpsF) D-arabinose 5-phosphate isomerase [Capsule (VF0323)] [Campylobacter jejuni subsp. jejuni NCTC 11168]
MF6448.fasta	NODE_1_length_219712_cov_30.056593	131342	132441	kpsC	971-2070/2070	.......========	0/0	53.14	96.36	vfdb	NP_282555	vfdb~~~kpsC~~~NP_282555 (kpsC) capsule polysaccharide modification protein [Capsule (VF0323)] [Campylobacter jejuni subsp. jejuni NCTC 11168]
MF6448.fasta	NODE_1_length_219712_cov_30.056593	132438	133622	kpsS	1-1185/1185	===============	0/0	100	97.64	vfdb	NP_282554	vfdb~~~kpsS~~~NP_282554 (kpsS) capsule polysaccharide modification protein [Capsule (VF0323)] [Campylobacter jejuni subsp. jejuni NCTC 11168]
MF6448.fasta	NODE_1_length_219712_cov_30.056593	136938	137474	fliL	1-537/537	===============	0/0	100	97.77	vfdb	NP_282549	vfdb~~~fliL~~~NP_282549 (fliL) flagellar basal body protein FliL [Flagella (VF0114)] [Campylobacter jejuni subsp. jejuni NCTC 11168]
MF6448.fasta	NODE_1_length_219712_cov_30.056593	209273	211009	flaA	1-1719/1719	========/======	Nov-32	99.59	79.07	vfdb	NP_282485	vfdb~~~flaA~~~NP_282485 (flaA) flagellin [Flagella (VF0114)] [Campylobacter jejuni subsp. jejuni NCTC 11168]
MF6448.fasta	NODE_1_length_219712_cov_30.056593	211146	212882	flaB	1-1719/1719	========/======	13/38	99.42	79.51	vfdb	NP_282484	vfdb~~~flaB~~~NP_282484 (flaB) flagellin [Flagella (VF0114)] [Campylobacter jejuni subsp. jejuni NCTC 11168]
MF6448.fasta	NODE_1_length_219712_cov_30.056593	211146	212881	flaA	1-1718/1719	========/======	17/46	99.13	76	vfdb	NP_282485	vfdb~~~flaA~~~NP_282485 (flaA) flagellin [Flagella (VF0114)] [Campylobacter jejuni subsp. jejuni NCTC 11168]
MF6448.fasta	NODE_1_length_219712_cov_30.056593	218626	219650	pseI	1-1025/1032	===============	0/0	99.32	95.12	vfdb	NP_282463	vfdb~~~pseI~~~NP_282463 (pseI) N-acetylneuraminic acid synthetase [Pse5Ac7Ac Pse5Ac7Am Pse8OAc Pse5Am7AcGlnAc (AI151)] [Campylobacter jejuni subsp. jejuni NCTC 11168]
MF6448.fasta	NODE_2_length_211467_cov_25.492775	20155	20817	flgA	1-663/663	===============	0/0	100	99.4	vfdb	YP_002344176	vfdb~~~flgA~~~YP_002344176 (flgA) flagellar basal body P-ring biosynthesis protein FlgA [Pse5Ac7Ac Pse5Ac7Am Pse8OAc Pse5Am7AcGlnAc (AI151)] [Campylobacter jejuni subsp. jejuni NCTC 11168]
MF6448.fasta	NODE_2_length_211467_cov_25.492775	44068	45087	flgS	1-1020/1020	===============	0/0	100	99.41	vfdb	YP_002344200	vfdb~~~flgS~~~YP_002344200 (flgS) signal transduction histidine kinase [Pse5Ac7Ac Pse5Ac7Am Pse8OAc Pse5Am7AcGlnAc (AI151)] [Campylobacter jejuni subsp. jejuni NCTC 11168]
MF6448.fasta	NODE_2_length_211467_cov_25.492775	68202	68936	fliP	1-735/735	===============	0/0	100	99.05	vfdb	NP_281981	vfdb~~~fliP~~~NP_281981 (fliP) flagellar biosynthesis protein FliP [Flagella (VF0114)] [Campylobacter jejuni subsp. jejuni NCTC 11168]
MF6448.fasta	NODE_2_length_211467_cov_25.492775	118650	120824	flhA	1-2175/2175	===============	0/0	100	98.25	vfdb	NP_282036	vfdb~~~flhA~~~NP_282036 (flhA) flagellar biosynthesis protein FlhA [Flagella (VF0114)] [Campylobacter jejuni subsp. jejuni NCTC 11168]
MF6448.fasta	NODE_2_length_211467_cov_25.492775	124700	126949	flaD	1-2253/2253	========/======	03-Sep	99.73	91.44	vfdb	NP_282040	vfdb~~~flaD~~~NP_282040 (flaD) flagellin [Flagella (VF0114)] [Campylobacter jejuni subsp. jejuni NCTC 11168]
MF6448.fasta	NODE_2_length_211467_cov_25.492775	150898	152730	ciaB	1-1833/1833	===============	0/0	100	99.24	vfdb	NP_282066	vfdb~~~ciaB~~~NP_282066 (ciaB) invasion antigen CiaB [CiaB (VF0324)] [Campylobacter jejuni subsp. jejuni NCTC 11168]
MF6448.fasta	NODE_2_length_211467_cov_25.492775	158162	158941	pebA	1-780/780	===============	0/0	100	98.97	vfdb	NP_282073	vfdb~~~pebA~~~NP_282073 (pebA) bifunctional adhesin/ABC transporter aspartate/glutamate-binding protein [PEB1 (VF0327)] [Campylobacter jejuni subsp. jejuni NCTC 11168]
MF6448.fasta	NODE_3_length_204526_cov_28.911022	15882	16054	cheV3	563-735/1302	......===......	0/0	13.29	75.72	vfdb	NP_207394	vfdb~~~cheV3~~~NP_207394 (cheV3) chemotaxis coupling protein CheV3 [Pse5Ac7Ac (AI150)] [Helicobacter pylori 26695]
MF6448.fasta	NODE_3_length_204526_cov_28.911022	79944	80240	fliE	1-297/297	===============	0/0	100	98.65	vfdb	NP_281710	vfdb~~~fliE~~~NP_281710 (fliE) flagellar hook-basal body complex protein FliE [Flagella (VF0114)] [Campylobacter jejuni subsp. jejuni NCTC 11168]
MF6448.fasta	NODE_3_length_204526_cov_28.911022	80247	80741	flgC	1-495/495	===============	0/0	100	98.99	vfdb	NP_281711	vfdb~~~flgC~~~NP_281711 (flgC) flagellar basal body rod protein FlgC [Flagella (VF0114)] [Campylobacter jejuni subsp. jejuni NCTC 11168]
MF6448.fasta	NODE_3_length_204526_cov_28.911022	80751	81182	flgB	1-432/432	===============	0/0	100	99.77	vfdb	NP_281712	vfdb~~~flgB~~~NP_281712 (flgB) flagellar basal body rod protein FlgB [Flagella (VF0114)] [Campylobacter jejuni subsp. jejuni NCTC 11168]
MF6448.fasta	NODE_3_length_204526_cov_28.911022	100970	101335	flaG	1-366/366	===============	0/0	100	99.73	vfdb	NP_281731	vfdb~~~flaG~~~NP_281731 (flaG) flagellar protein FlaG [Flagella (VF0114)] [Campylobacter jejuni subsp. jejuni NCTC 11168]
MF6448.fasta	NODE_3_length_204526_cov_28.911022	101338	103269	fliD	1-1929/1929	========/======	01-Mar	100	95.81	vfdb	NP_281732	vfdb~~~fliD~~~NP_281732 (fliD) flagellar capping protein FliD [Flagella (VF0114)] [Campylobacter jejuni subsp. jejuni NCTC 11168]
MF6448.fasta	NODE_3_length_204526_cov_28.911022	103281	103667	fliS	1-387/387	===============	0/0	100	98.71	vfdb	NP_281733	vfdb~~~fliS~~~NP_281733 (fliS) flagellar protein FliS [Flagella (VF0114)] [Campylobacter jejuni subsp. jejuni NCTC 11168]
MF6448.fasta	NODE_4_length_184162_cov_33.054457	170	2536	pflA	1-2367/2367	===============	0/0	100	99.07	vfdb	NP_282693	vfdb~~~pflA~~~NP_282693 (pflA) paralysed flagellum protein [Flagella (VF0114)] [Campylobacter jejuni subsp. jejuni NCTC 11168]
MF6448.fasta	NODE_4_length_184162_cov_33.054457	102655	102924	fliQ	1-270/270	===============	0/0	100	98.52	vfdb	NP_282802	vfdb~~~fliQ~~~NP_282802 (fliQ) flagellar biosynthesis protein FliQ [Flagella (VF0114)] [Campylobacter jejuni subsp. jejuni NCTC 11168]
MF6448.fasta	NODE_4_length_184162_cov_33.054457	143559	146156	flgE	1-2598/2598	===============	0/0	100	97.54	vfdb	NP_282855	vfdb~~~flgE~~~NP_282855 (flgE) flagellar hook protein [Flagella (VF0114)] [Campylobacter jejuni subsp. jejuni NCTC 11168]
MF6448.fasta	NODE_4_length_184162_cov_33.054457	169222	169343	cheV3	595-716/1302	......===......	0/0	9.37	81.97	vfdb	NP_207394	vfdb~~~cheV3~~~NP_207394 (cheV3) chemotaxis coupling protein CheV3 [Pse5Ac7Ac (AI150)] [Helicobacter pylori 26695]
MF6448.fasta	NODE_5_length_181103_cov_25.482318	13815	14933	jlpA	1-1119/1119	===============	0/0	100	97.86	vfdb	NP_282133	vfdb~~~jlpA~~~NP_282133 (jlpA) lipoprotein [JlpA (VF0329)] [Campylobacter jejuni subsp. jejuni NCTC 11168]
MF6448.fasta	NODE_5_length_181103_cov_25.482318	52448	53749	flgR	1-1302/1302	===============	0/0	100	98.85	vfdb	NP_282174	vfdb~~~flgR~~~NP_282174 (flgR) sigma-54 associated transcriptional activator [Pse5Ac7Ac Pse5Ac7Am Pse8OAc Pse5Am7AcGlnAc (AI151)] [Campylobacter jejuni subsp. jejuni NCTC 11168]
MF6448.fasta	NODE_5_length_181103_cov_25.482318	53806	54255	flgQ	1-450/450	===============	0/0	100	98.44	vfdb	YP_002344420	vfdb~~~flgQ~~~YP_002344420 (flgQ) required for flagellar motility [Pse5Ac7Ac Pse5Ac7Am Pse8OAc Pse5Am7AcGlnAc (AI151)] [Campylobacter jejuni subsp. jejuni NCTC 11168]
MF6448.fasta	NODE_5_length_181103_cov_25.482318	54231	54746	flgP	1-516/516	===============	0/0	100	98.45	vfdb	YP_002344421	vfdb~~~flgP~~~YP_002344421 (flgP) required for flagellar motility [Pse5Ac7Ac Pse5Ac7Am Pse8OAc Pse5Am7AcGlnAc (AI151)] [Campylobacter jejuni subsp. jejuni NCTC 11168]
MF6448.fasta	NODE_5_length_181103_cov_25.482318	109565	109954	fliW	1-390/390	===============	0/0	100	100	vfdb	YP_002344468	vfdb~~~fliW~~~YP_002344468 (fliW) flagellar assembly protein FliW [Pse5Ac7Ac Pse5Ac7Am Pse8OAc Pse5Am7AcGlnAc (AI151)] [Campylobacter jejuni subsp. jejuni NCTC 11168]
MF6448.fasta	NODE_5_length_181103_cov_25.482318	143375	143495	acfB	1374-1494/1881	..........==...	0/0	6.43	82.64	vfdb	NP_230488	vfdb~~~acfB~~~NP_230488 (acfB) accessory colonization factor AcfB [ACF (VF0127)] [Vibrio cholerae O1 biovar El Tor str. N16961]
MF6448.fasta	NODE_5_length_181103_cov_25.482318	150577	150969	cheY	1-393/393	===============	0/0	100	99.49	vfdb	YP_002344511	vfdb~~~cheY~~~YP_002344511 (cheY) chemotaxis regulatory protein [Pse5Ac7Ac Pse5Ac7Am Pse8OAc Pse5Am7AcGlnAc (AI151)] [Campylobacter jejuni subsp. jejuni NCTC 11168]
MF6448.fasta	NODE_5_length_181103_cov_25.482318	166140	167168	waaC	1-1029/1029	===============	0/0	100	98.15	vfdb	NP_282281	vfdb~~~waaC~~~NP_282281 (waaC) heptosyltransferase I [LOS (VF0326)] [Campylobacter jejuni subsp. jejuni NCTC 11168]
MF6448.fasta	NODE_5_length_181103_cov_25.482318	167158	168025	htrB	1-867/888	========/======	01-Jan	97.64	96.2	vfdb	NP_282282	vfdb~~~htrB~~~NP_282282 (htrB) lipid A biosynthesis lauroyl acyltransferase [LOS (VF0326)] [Campylobacter jejuni subsp. jejuni NCTC 11168]
MF6448.fasta	NODE_5_length_181103_cov_25.482318	177859	178310	neuA1	49-503/1611	=====.../......	02-Mar	28.06	79.34	vfdb	NP_282291	vfdb~~~neuA1~~~NP_282291 (neuA1) bifunctional beta-14-N-acetylgalactosaminyltransferase/CMP-Neu5Ac synthase [LOS (VF0326)] [Campylobacter jejuni subsp. jejuni NCTC 11168]
MF6448.fasta	NODE_6_length_161459_cov_29.133253	79	864	waaV	1-786/825	===============	0/0	95.27	92.37	vfdb	NP_282294	vfdb~~~waaV~~~NP_282294 (waaV) glucosyltransferase [LOS (VF0326)] [Campylobacter jejuni subsp. jejuni NCTC 11168]
MF6448.fasta	NODE_6_length_161459_cov_29.133253	923	1861	waaF	1-939/960	===============	0/0	97.81	95	vfdb	NP_282295	vfdb~~~waaF~~~NP_282295 (waaF) heptosyltransferase II [LOS (VF0326)] [Campylobacter jejuni subsp. jejuni NCTC 11168]
MF6448.fasta	NODE_6_length_161459_cov_29.133253	4553	5113	gmhA	1-561/561	===============	0/0	100	94.3	vfdb	NP_282296	vfdb~~~gmhA~~~NP_282296 (gmhA) phosphoheptose isomerase [LOS (VF0326)] [Campylobacter jejuni subsp. jejuni NCTC 11168]
MF6448.fasta	NODE_6_length_161459_cov_29.133253	5110	6495	hldE	1-1386/1386	===============	0/0	100	94.73	vfdb	NP_282297	vfdb~~~hldE~~~NP_282297 (hldE) bifunctional D-beta-D-heptose 7-phosphate kinase/D-beta-D-heptose 1-phosphate adenylyltransferase [LOS (VF0326)] [Campylobacter jejuni subsp. jejuni NCTC 11168]
MF6448.fasta	NODE_6_length_161459_cov_29.133253	6488	7441	hldD	1-954/954	===============	0/0	100	96.02	vfdb	NP_282298	vfdb~~~hldD~~~NP_282298 (hldD) ADP-glyceromanno-heptose 6-epimerase [LOS (VF0326)] [Campylobacter jejuni subsp. jejuni NCTC 11168]
MF6448.fasta	NODE_6_length_161459_cov_29.133253	7442	8002	gmhB	1-561/561	===============	0/0	100	96.61	vfdb	NP_282299	vfdb~~~gmhB~~~NP_282299 (gmhB) DD-heptose 17-bisphosphate phosphatase [LOS (CVF396)] [Campylobacter jejuni subsp. jejuni NCTC 11168]
MF6448.fasta	NODE_6_length_161459_cov_29.133253	28705	29472	fliR	1-768/768	===============	0/0	100	98.18	vfdb	NP_282326	vfdb~~~fliR~~~NP_282326 (fliR) flagellar biosynthetic protein FliR [Flagella (VF0114)] [Campylobacter jejuni subsp. jejuni NCTC 11168]
MF6448.fasta	NODE_6_length_161459_cov_29.133253	40564	40736	cheV3	595-767/1302	......===......	0/0	13.29	76.3	vfdb	NP_207394	vfdb~~~cheV3~~~NP_207394 (cheV3) chemotaxis coupling protein CheV3 [Pse5Ac7Ac (AI150)] [Helicobacter pylori 26695]
MF6448.fasta	NODE_6_length_161459_cov_29.133253	92924	93244	ciaC	1-321/321	===============	0/0	100	98.44	vfdb	YP_002344633	vfdb~~~ciaC~~~YP_002344633 (ciaC) Campylobacter invasion antigen C [CiaC (VF0415)] [Campylobacter jejuni subsp. jejuni NCTC 11168]
MF6448.fasta	NODE_6_length_161459_cov_29.133253	111628	112899	porA	1-1275/1275	========/======	21/69	97.18	80.12	vfdb	NP_282406	vfdb~~~porA~~~NP_282406 (porA) major outer membrane protein [MOMP (VF0328)] [Campylobacter jejuni subsp. jejuni NCTC 11168]
MF6448.fasta	NODE_6_length_161459_cov_29.133253	147352	148356	pseB	1-1005/1005	===============	0/0	100	94.92	vfdb	NP_282439	vfdb~~~pseB~~~NP_282439 (pseB) UDP-GlcNAc-specific C46 dehydratase/C5 epimerase [Pse5Ac7Ac Pse5Ac7Am Pse8OAc Pse5Am7AcGlnAc (AI151)] [Campylobacter jejuni subsp. jejuni NCTC 11168]
MF6448.fasta	NODE_6_length_161459_cov_29.133253	148358	149488	pseC	1-1131/1131	===============	0/0	100	95.4	vfdb	NP_282440	vfdb~~~pseC~~~NP_282440 (pseC) C4 aminotransferase [Pse5Ac7Ac Pse5Ac7Am Pse8OAc Pse5Am7AcGlnAc (AI151)] [Campylobacter jejuni subsp. jejuni NCTC 11168]
MF6448.fasta	NODE_6_length_161459_cov_29.133253	156960	157658	pseF	1-699/699	===============	0/0	100	92.13	vfdb	NP_282457	vfdb~~~pseF~~~NP_282457 (pseF) acylneuraminate cytidylyltransferase [Pse5Ac7Ac Pse5Ac7Am Pse8OAc Pse5Am7AcGlnAc (AI151)] [Campylobacter jejuni subsp. jejuni NCTC 11168]
MF6448.fasta	NODE_6_length_161459_cov_29.133253	157642	158466	pseG	1-825/825	===============	0/0	100	93.82	vfdb	NP_282458	vfdb~~~pseG~~~NP_282458 (pseG) UDP-24-diacetamido-246-trideoxy-beta-L-altropyranose hydrolase [Flagella (VF0114)] [Campylobacter jejuni subsp. jejuni NCTC 11168]
MF6448.fasta	NODE_6_length_161459_cov_29.133253	158463	158936	pseH	1-474/474	===============	0/0	100	94.3	vfdb	NP_282459	vfdb~~~pseH~~~NP_282459 (pseH) N-acetyltransferase [Flagella (VF0114)] [Campylobacter jejuni subsp. jejuni NCTC 11168]
MF6448.fasta	NODE_6_length_161459_cov_29.133253	160250	161386	pseA	1-1137/1137	===============	0/0	100	97.54	vfdb	NP_282462	vfdb~~~pseA~~~NP_282462 (pseA) pseudaminic acid biosynthesis PseA protein [Pse5Ac7Ac Pse5Ac7Am Pse8OAc Pse5Am7AcGlnAc (AI151)] [Campylobacter jejuni subsp. jejuni NCTC 11168]
MF6448.fasta	NODE_7_length_153622_cov_29.109710	20973	21494	cheW	1-522/522	===============	0/0	100	99.42	vfdb	YP_002343724	vfdb~~~cheW~~~YP_002343724 (cheW) chemotaxis protein [Pse5Ac7Ac Pse5Ac7Am Pse8OAc Pse5Am7AcGlnAc (AI151)] [Campylobacter jejuni subsp. jejuni NCTC 11168]
MF6448.fasta	NODE_7_length_153622_cov_29.109710	21499	23808	cheA	1-2310/2310	===============	0/0	100	98.14	vfdb	YP_002343725	vfdb~~~cheA~~~YP_002343725 (cheA) chemotaxis histidine kinase [Pse5Ac7Ac Pse5Ac7Am Pse8OAc Pse5Am7AcGlnAc (AI151)] [Campylobacter jejuni subsp. jejuni NCTC 11168]
MF6448.fasta	NODE_7_length_153622_cov_29.109710	23812	24768	cheV	1-957/957	===============	0/0	100	98.95	vfdb	YP_002343726	vfdb~~~cheV~~~YP_002343726 (cheV) chemotaxis protein [Pse5Ac7Ac Pse5Ac7Am Pse8OAc Pse5Am7AcGlnAc (AI151)] [Campylobacter jejuni subsp. jejuni NCTC 11168]
MF6448.fasta	NODE_7_length_153622_cov_29.109710	49052	50734	fliF	1-1683/1683	===============	0/0	100	98.28	vfdb	NP_281509	vfdb~~~fliF~~~NP_281509 (fliF) flagellar M-ring protein FliF [Flagella (VF0114)] [Campylobacter jejuni subsp. jejuni NCTC 11168]
MF6448.fasta	NODE_7_length_153622_cov_29.109710	50734	51762	fliG	1-1029/1029	===============	0/0	100	99.12	vfdb	NP_281510	vfdb~~~fliG~~~NP_281510 (fliG) flagellar motor switch protein G [Flagella (VF0114)] [Campylobacter jejuni subsp. jejuni NCTC 11168]
MF6448.fasta	NODE_7_length_153622_cov_29.109710	51770	52600	fliH	1-831/831	===============	0/0	100	98.08	vfdb	NP_281511	vfdb~~~fliH~~~NP_281511 (fliH) flagellar assembly protein H [Flagella (VF0114)] [Campylobacter jejuni subsp. jejuni NCTC 11168]
MF6448.fasta	NODE_7_length_153622_cov_29.109710	63692	64780	flhB	1-1089/1089	===============	0/0	100	99.82	vfdb	NP_281526	vfdb~~~flhB~~~NP_281526 (flhB) flagellar biosynthetic protein [Flagella (VF0114)] [Campylobacter jejuni subsp. jejuni NCTC 11168]
MF6448.fasta	NODE_7_length_153622_cov_29.109710	64786	65529	motB	1-744/744	===============	0/0	100	97.58	vfdb	NP_281527	vfdb~~~motB~~~NP_281527 (motB) flagellar motor protein MotB [Flagella (VF0114)] [Campylobacter jejuni subsp. jejuni NCTC 11168]
MF6448.fasta	NODE_7_length_153622_cov_29.109710	65532	66308	motA	1-777/777	===============	0/0	100	94.21	vfdb	NP_281528	vfdb~~~motA~~~NP_281528 (motA) flagellar motor protein MotA [Flagella (VF0114)] [Campylobacter jejuni subsp. jejuni NCTC 11168]
MF6448.fasta	NODE_7_length_153622_cov_29.109710	81832	82140	fliN	1-309/309	===============	0/0	100	99.35	vfdb	NP_281542	vfdb~~~fliN~~~NP_281542 (fliN) flagellar motor switch protein FliN [Flagella (VF0114)] [Campylobacter jejuni subsp. jejuni NCTC 11168]
MF6448.fasta	NODE_8_length_63906_cov_33.402139	56851	57657	cdtA	1-807/807	===============	0/0	100	99.5	vfdb	NP_281292	vfdb~~~cdtA~~~NP_281292 (cdtA) cytolethal distending toxin A [CDT (VF0115)] [Campylobacter jejuni subsp. jejuni NCTC 11168]
MF6448.fasta	NODE_8_length_63906_cov_33.402139	57654	58451	cdtB	1-798/798	===============	0/0	100	99.75	vfdb	NP_281291	vfdb~~~cdtB~~~NP_281291 (cdtB) cytolethal distending toxin B [CDT (VF0115)] [Campylobacter jejuni subsp. jejuni NCTC 11168]
MF6448.fasta	NODE_8_length_63906_cov_33.402139	58462	59031	cdtC	1-570/570	===============	0/0	100	100	vfdb	NP_281290	vfdb~~~cdtC~~~NP_281290 (cdtC) cytolethal distending toxin C [CDT (VF0115)] [Campylobacter jejuni subsp. jejuni NCTC 11168]
MF6448.fasta	NODE_9_length_53544_cov_29.877193	33345	34730	fliI	1-1386/1386	===============	0/0	100	97.47	vfdb	NP_281405	vfdb~~~fliI~~~NP_281405 (fliI) flagellum-specific ATP synthase FliI [Flagella (VF0114)] [Campylobacter jejuni subsp. jejuni NCTC 11168]
MF700003.fasta	NODE_10_length_59237_cov_19.222010	20972	21991	flgS	1-1020/1020	===============	0/0	100	98.63	vfdb	YP_002344200	vfdb~~~flgS~~~YP_002344200 (flgS) signal transduction histidine kinase [Pse5Ac7Ac Pse5Ac7Am Pse8OAc Pse5Am7AcGlnAc (AI151)] [Campylobacter jejuni subsp. jejuni NCTC 11168]
MF700003.fasta	NODE_10_length_59237_cov_19.222010	45222	45884	flgA	1-663/663	===============	0/0	100	99.4	vfdb	YP_002344176	vfdb~~~flgA~~~YP_002344176 (flgA) flagellar basal body P-ring biosynthesis protein FlgA [Pse5Ac7Ac Pse5Ac7Am Pse8OAc Pse5Am7AcGlnAc (AI151)] [Campylobacter jejuni subsp. jejuni NCTC 11168]
MF700003.fasta	NODE_1_length_284897_cov_21.071338	15852	16024	cheV3	563-735/1302	......===......	0/0	13.29	75.72	vfdb	NP_207394	vfdb~~~cheV3~~~NP_207394 (cheV3) chemotaxis coupling protein CheV3 [Pse5Ac7Ac (AI150)] [Helicobacter pylori 26695]
MF700003.fasta	NODE_1_length_284897_cov_21.071338	79917	80213	fliE	1-297/297	===============	0/0	100	98.65	vfdb	NP_281710	vfdb~~~fliE~~~NP_281710 (fliE) flagellar hook-basal body complex protein FliE [Flagella (VF0114)] [Campylobacter jejuni subsp. jejuni NCTC 11168]
MF700003.fasta	NODE_1_length_284897_cov_21.071338	80220	80714	flgC	1-495/495	===============	0/0	100	98.99	vfdb	NP_281711	vfdb~~~flgC~~~NP_281711 (flgC) flagellar basal body rod protein FlgC [Flagella (VF0114)] [Campylobacter jejuni subsp. jejuni NCTC 11168]
MF700003.fasta	NODE_1_length_284897_cov_21.071338	80724	81155	flgB	1-432/432	===============	0/0	100	99.77	vfdb	NP_281712	vfdb~~~flgB~~~NP_281712 (flgB) flagellar basal body rod protein FlgB [Flagella (VF0114)] [Campylobacter jejuni subsp. jejuni NCTC 11168]
MF700003.fasta	NODE_1_length_284897_cov_21.071338	100943	101308	flaG	1-366/366	===============	0/0	100	99.73	vfdb	NP_281731	vfdb~~~flaG~~~NP_281731 (flaG) flagellar protein FlaG [Flagella (VF0114)] [Campylobacter jejuni subsp. jejuni NCTC 11168]
MF700003.fasta	NODE_1_length_284897_cov_21.071338	101311	103239	fliD	1-1929/1929	===============	0/0	100	97.88	vfdb	NP_281732	vfdb~~~fliD~~~NP_281732 (fliD) flagellar capping protein FliD [Flagella (VF0114)] [Campylobacter jejuni subsp. jejuni NCTC 11168]
MF700003.fasta	NODE_1_length_284897_cov_21.071338	103251	103637	fliS	1-387/387	===============	0/0	100	99.74	vfdb	NP_281733	vfdb~~~fliS~~~NP_281733 (fliS) flagellar protein FliS [Flagella (VF0114)] [Campylobacter jejuni subsp. jejuni NCTC 11168]
MF700003.fasta	NODE_1_length_284897_cov_21.071338	213376	214626	rpoN	1-1251/1251	===============	0/0	100	98.64	vfdb	YP_002344093	vfdb~~~rpoN~~~YP_002344093 (rpoN) RNA polymerase factor sigma-54 [Pse5Ac7Ac Pse5Ac7Am Pse8OAc Pse5Am7AcGlnAc (AI151)] [Campylobacter jejuni subsp. jejuni NCTC 11168]
MF700003.fasta	NODE_1_length_284897_cov_21.071338	227707	228447	Cj1416c	1-741/762	===============	0/0	97.24	98.92	vfdb	NP_282557	vfdb~~~Cj1416c~~~NP_282557 (Cj1416c) sugar nucleotidyltransferase [Capsule (VF0323)] [Campylobacter jejuni subsp. jejuni NCTC 11168]
MF700003.fasta	NODE_1_length_284897_cov_21.071338	228449	229051	Cj1417c	1-603/603	===============	0/0	100	98.01	vfdb	NP_282558	vfdb~~~Cj1417c~~~NP_282558 (Cj1417c) amidotransferase [Capsule biosynthesis and transport (CVF393)] [Campylobacter jejuni subsp. jejuni NCTC 11168]
MF700003.fasta	NODE_1_length_284897_cov_21.071338	231396	232157	Cj1419c	1-762/762	===============	0/0	100	97.77	vfdb	NP_282560	vfdb~~~Cj1419c~~~NP_282560 (Cj1419c) methyltransferase [Capsule biosynthesis and transport (CVF393)] [Campylobacter jejuni subsp. jejuni NCTC 11168]
MF700003.fasta	NODE_1_length_284897_cov_21.071338	232210	232983	Cj1420c	1-774/774	===============	0/0	100	97.93	vfdb	NP_282561	vfdb~~~Cj1420c~~~NP_282561 (Cj1420c) methyltransferase [Capsule biosynthesis and transport (CVF393)] [Campylobacter jejuni subsp. jejuni NCTC 11168]
MF700003.fasta	NODE_1_length_284897_cov_21.071338	241323	242021	flgH	1-699/699	===============	0/0	100	98.71	vfdb	NP_281859	vfdb~~~flgH~~~NP_281859 (flgH) flagellar L-ring protein precursor FlgH [Flagella (VF0114)] [Campylobacter jejuni subsp. jejuni NCTC 11168]
MF700003.fasta	NODE_1_length_284897_cov_21.071338	251560	252372	flgF	1-813/813	===============	0/0	100	99.14	vfdb	NP_281869	vfdb~~~flgF~~~NP_281869 (flgF) flagellar basal-body rod protein [Flagella (VF0114)] [Campylobacter jejuni subsp. jejuni NCTC 11168]
MF700003.fasta	NODE_1_length_284897_cov_21.071338	252401	253192	flgG	1-792/792	===============	0/0	100	99.37	vfdb	NP_281870	vfdb~~~flgG~~~NP_281870 (flgG) flagellar basal-body rod protein FlgG [Flagella (VF0114)] [Campylobacter jejuni subsp. jejuni NCTC 11168]
MF700003.fasta	NODE_1_length_284897_cov_21.071338	272576	273325	flaC	1-750/750	===============	0/0	100	98.53	vfdb	NP_281892	vfdb~~~flaC~~~NP_281892 (flaC) flagellin [Flagella (VF0114)] [Campylobacter jejuni subsp. jejuni NCTC 11168]
MF700003.fasta	NODE_2_length_264617_cov_22.031173	1016	1783	fliR	1-768/768	===============	0/0	100	98.31	vfdb	NP_282326	vfdb~~~fliR~~~NP_282326 (fliR) flagellar biosynthetic protein FliR [Flagella (VF0114)] [Campylobacter jejuni subsp. jejuni NCTC 11168]
MF700003.fasta	NODE_2_length_264617_cov_22.031173	12875	13047	cheV3	595-767/1302	......===......	0/0	13.29	76.3	vfdb	NP_207394	vfdb~~~cheV3~~~NP_207394 (cheV3) chemotaxis coupling protein CheV3 [Pse5Ac7Ac (AI150)] [Helicobacter pylori 26695]
MF700003.fasta	NODE_2_length_264617_cov_22.031173	65225	65545	ciaC	1-321/321	===============	0/0	100	95.95	vfdb	YP_002344633	vfdb~~~ciaC~~~YP_002344633 (ciaC) Campylobacter invasion antigen C [CiaC (VF0415)] [Campylobacter jejuni subsp. jejuni NCTC 11168]
MF700003.fasta	NODE_2_length_264617_cov_22.031173	83925	85196	porA	1-1275/1275	========/======	21/69	97.18	80.12	vfdb	NP_282406	vfdb~~~porA~~~NP_282406 (porA) major outer membrane protein [MOMP (VF0328)] [Campylobacter jejuni subsp. jejuni NCTC 11168]
MF700003.fasta	NODE_2_length_264617_cov_22.031173	119652	120656	pseB	1-1005/1005	===============	0/0	100	96.32	vfdb	NP_282439	vfdb~~~pseB~~~NP_282439 (pseB) UDP-GlcNAc-specific C46 dehydratase/C5 epimerase [Pse5Ac7Ac Pse5Ac7Am Pse8OAc Pse5Am7AcGlnAc (AI151)] [Campylobacter jejuni subsp. jejuni NCTC 11168]
MF700003.fasta	NODE_2_length_264617_cov_22.031173	120658	121788	pseC	1-1131/1131	===============	0/0	100	95.14	vfdb	NP_282440	vfdb~~~pseC~~~NP_282440 (pseC) C4 aminotransferase [Pse5Ac7Ac Pse5Ac7Am Pse8OAc Pse5Am7AcGlnAc (AI151)] [Campylobacter jejuni subsp. jejuni NCTC 11168]
MF700003.fasta	NODE_2_length_264617_cov_22.031173	136735	137433	pseF	1-699/699	===============	0/0	100	95.71	vfdb	NP_282457	vfdb~~~pseF~~~NP_282457 (pseF) acylneuraminate cytidylyltransferase [Pse5Ac7Ac Pse5Ac7Am Pse8OAc Pse5Am7AcGlnAc (AI151)] [Campylobacter jejuni subsp. jejuni NCTC 11168]
MF700003.fasta	NODE_2_length_264617_cov_22.031173	137417	138241	pseG	1-825/825	===============	0/0	100	98.91	vfdb	NP_282458	vfdb~~~pseG~~~NP_282458 (pseG) UDP-24-diacetamido-246-trideoxy-beta-L-altropyranose hydrolase [Flagella (VF0114)] [Campylobacter jejuni subsp. jejuni NCTC 11168]
MF700003.fasta	NODE_2_length_264617_cov_22.031173	138238	138711	pseH	1-474/474	===============	0/0	100	94.3	vfdb	NP_282459	vfdb~~~pseH~~~NP_282459 (pseH) N-acetyltransferase [Flagella (VF0114)] [Campylobacter jejuni subsp. jejuni NCTC 11168]
MF700003.fasta	NODE_2_length_264617_cov_22.031173	140025	141161	pseA	1-1137/1137	===============	0/0	100	99.21	vfdb	NP_282462	vfdb~~~pseA~~~NP_282462 (pseA) pseudaminic acid biosynthesis PseA protein [Pse5Ac7Ac Pse5Ac7Am Pse8OAc Pse5Am7AcGlnAc (AI151)] [Campylobacter jejuni subsp. jejuni NCTC 11168]
MF700003.fasta	NODE_2_length_264617_cov_22.031173	141419	142443	pseI	1-1025/1032	===============	0/0	99.32	96.29	vfdb	NP_282463	vfdb~~~pseI~~~NP_282463 (pseI) N-acetylneuraminic acid synthetase [Pse5Ac7Ac Pse5Ac7Am Pse8OAc Pse5Am7AcGlnAc (AI151)] [Campylobacter jejuni subsp. jejuni NCTC 11168]
MF700003.fasta	NODE_2_length_264617_cov_22.031173	149696	150403	ptmB	1-708/708	===============	0/0	100	94.92	vfdb	NP_282477	vfdb~~~ptmB~~~NP_282477 (ptmB) acylneuraminate cytidylyltransferase [Flagella (VF0114)] [Campylobacter jejuni subsp. jejuni NCTC 11168]
MF700003.fasta	NODE_2_length_264617_cov_22.031173	150403	151173	ptmA	1-771/771	===============	0/0	100	94.94	vfdb	NP_282478	vfdb~~~ptmA~~~NP_282478 (ptmA) flagellin modification protein A [Flagella (VF0114)] [Campylobacter jejuni subsp. jejuni NCTC 11168]
MF700003.fasta	NODE_2_length_264617_cov_22.031173	151161	153122	pseD/maf2	1-1962/1962	========/======	02-Jun	99.85	89.52	vfdb	NP_282479	vfdb~~~pseD/maf2~~~NP_282479 (pseD/maf2) motility accessory factor PseD [Pse5Ac7Ac Pse5Ac7Am Pse8OAc Pse5Am7AcGlnAc (AI151)] [Campylobacter jejuni subsp. jejuni NCTC 11168]
MF700003.fasta	NODE_2_length_264617_cov_22.031173	154991	156912	maf4	1-1950/1950	========/======	Mar-28	98.56	93.64	vfdb	YP_002344724	vfdb~~~maf4~~~YP_002344724 (maf4) motility accessory factor [Pse5Ac7Ac Pse5Ac7Am Pse8OAc Pse5Am7AcGlnAc (AI151)] [Campylobacter jejuni subsp. jejuni NCTC 11168]
MF700003.fasta	NODE_2_length_264617_cov_22.031173	156909	158795	pseE/maf5	1-1887/1887	===============	0/0	100	97.14	vfdb	NP_282483	vfdb~~~pseE/maf5~~~NP_282483 (pseE/maf5) motility accessory factor PseE [Pse5Ac7Ac Pse5Ac7Am Pse8OAc Pse5Am7AcGlnAc (AI151)] [Campylobacter jejuni subsp. jejuni NCTC 11168]
MF700003.fasta	NODE_2_length_264617_cov_22.031173	158829	160546	flaB	1-1715/1719	========/======	03-May	99.71	92.09	vfdb	NP_282484	vfdb~~~flaB~~~NP_282484 (flaB) flagellin [Flagella (VF0114)] [Campylobacter jejuni subsp. jejuni NCTC 11168]
MF700003.fasta	NODE_2_length_264617_cov_22.031173	160689	162410	flaA	1-1719/1719	========/======	03-May	99.94	91.82	vfdb	NP_282485	vfdb~~~flaA~~~NP_282485 (flaA) flagellin [Flagella (VF0114)] [Campylobacter jejuni subsp. jejuni NCTC 11168]
MF700003.fasta	NODE_2_length_264617_cov_22.031173	232195	232731	fliL	1-537/537	===============	0/0	100	98.7	vfdb	NP_282549	vfdb~~~fliL~~~NP_282549 (fliL) flagellar basal body protein FliL [Flagella (VF0114)] [Campylobacter jejuni subsp. jejuni NCTC 11168]
MF700003.fasta	NODE_2_length_264617_cov_22.031173	236046	237230	kpsS	1-1185/1185	===============	0/0	100	97.81	vfdb	NP_282554	vfdb~~~kpsS~~~NP_282554 (kpsS) capsule polysaccharide modification protein [Capsule (VF0323)] [Campylobacter jejuni subsp. jejuni NCTC 11168]
MF700003.fasta	NODE_2_length_264617_cov_22.031173	237227	238327	kpsC	970-2070/2070	.......========	0/0	53.19	96.19	vfdb	NP_282555	vfdb~~~kpsC~~~NP_282555 (kpsC) capsule polysaccharide modification protein [Capsule (VF0323)] [Campylobacter jejuni subsp. jejuni NCTC 11168]
MF700003.fasta	NODE_2_length_264617_cov_22.031173	253542	254485	kpsF	1-944/948	===============	0/0	99.58	94.17	vfdb	NP_282584	vfdb~~~kpsF~~~NP_282584 (kpsF) D-arabinose 5-phosphate isomerase [Capsule (VF0323)] [Campylobacter jejuni subsp. jejuni NCTC 11168]
MF700003.fasta	NODE_2_length_264617_cov_22.031173	254495	256153	kpsD	1-1659/1659	===============	0/0	100	97.23	vfdb	NP_282585	vfdb~~~kpsD~~~NP_282585 (kpsD) capsule polysaccharide export system periplasmic protein [Capsule (VF0323)] [Campylobacter jejuni subsp. jejuni NCTC 11168]
MF700003.fasta	NODE_2_length_264617_cov_22.031173	256155	257273	kpsE	1-1119/1119	===============	0/0	100	97.68	vfdb	NP_282586	vfdb~~~kpsE~~~NP_282586 (kpsE) capsule polysaccharide export system inner membrane protein [Capsule (VF0323)] [Campylobacter jejuni subsp. jejuni NCTC 11168]
MF700003.fasta	NODE_2_length_264617_cov_22.031173	257273	257935	kpsT	1-663/663	===============	0/0	100	94.27	vfdb	NP_282587	vfdb~~~kpsT~~~NP_282587 (kpsT) capsule polysaccharide export ATP-binding protein [Capsule (VF0323)] [Campylobacter jejuni subsp. jejuni NCTC 11168]
MF700003.fasta	NODE_2_length_264617_cov_22.031173	257932	258714	kpsM	1-783/783	===============	0/0	100	88.63	vfdb	NP_282588	vfdb~~~kpsM~~~NP_282588 (kpsM) capsule polysaccharide export system inner membrane protein [Capsule (VF0323)] [Campylobacter jejuni subsp. jejuni NCTC 11168]
MF700003.fasta	NODE_3_length_209668_cov_20.025761	13757	14875	jlpA	1-1119/1119	===============	0/0	100	98.93	vfdb	NP_282133	vfdb~~~jlpA~~~NP_282133 (jlpA) lipoprotein [JlpA (VF0329)] [Campylobacter jejuni subsp. jejuni NCTC 11168]
MF700003.fasta	NODE_3_length_209668_cov_20.025761	54076	55377	flgR	1-1302/1302	===============	0/0	100	98.85	vfdb	NP_282174	vfdb~~~flgR~~~NP_282174 (flgR) sigma-54 associated transcriptional activator [Pse5Ac7Ac Pse5Ac7Am Pse8OAc Pse5Am7AcGlnAc (AI151)] [Campylobacter jejuni subsp. jejuni NCTC 11168]
MF700003.fasta	NODE_3_length_209668_cov_20.025761	55434	55883	flgQ	1-450/450	===============	0/0	100	98.44	vfdb	YP_002344420	vfdb~~~flgQ~~~YP_002344420 (flgQ) required for flagellar motility [Pse5Ac7Ac Pse5Ac7Am Pse8OAc Pse5Am7AcGlnAc (AI151)] [Campylobacter jejuni subsp. jejuni NCTC 11168]
MF700003.fasta	NODE_3_length_209668_cov_20.025761	55859	56374	flgP	1-516/516	===============	0/0	100	98.45	vfdb	YP_002344421	vfdb~~~flgP~~~YP_002344421 (flgP) required for flagellar motility [Pse5Ac7Ac Pse5Ac7Am Pse8OAc Pse5Am7AcGlnAc (AI151)] [Campylobacter jejuni subsp. jejuni NCTC 11168]
MF700003.fasta	NODE_3_length_209668_cov_20.025761	111193	111582	fliW	1-390/390	===============	0/0	100	100	vfdb	YP_002344468	vfdb~~~fliW~~~YP_002344468 (fliW) flagellar assembly protein FliW [Pse5Ac7Ac Pse5Ac7Am Pse8OAc Pse5Am7AcGlnAc (AI151)] [Campylobacter jejuni subsp. jejuni NCTC 11168]
MF700003.fasta	NODE_3_length_209668_cov_20.025761	145003	145123	acfB	1374-1494/1881	..........==...	0/0	6.43	82.64	vfdb	NP_230488	vfdb~~~acfB~~~NP_230488 (acfB) accessory colonization factor AcfB [ACF (VF0127)] [Vibrio cholerae O1 biovar El Tor str. N16961]
MF700003.fasta	NODE_3_length_209668_cov_20.025761	152205	152597	cheY	1-393/393	===============	0/0	100	99.75	vfdb	YP_002344511	vfdb~~~cheY~~~YP_002344511 (cheY) chemotaxis regulatory protein [Pse5Ac7Ac Pse5Ac7Am Pse8OAc Pse5Am7AcGlnAc (AI151)] [Campylobacter jejuni subsp. jejuni NCTC 11168]
MF700003.fasta	NODE_3_length_209668_cov_20.025761	167768	168796	waaC	1-1029/1029	===============	0/0	100	98.15	vfdb	NP_282281	vfdb~~~waaC~~~NP_282281 (waaC) heptosyltransferase I [LOS (VF0326)] [Campylobacter jejuni subsp. jejuni NCTC 11168]
MF700003.fasta	NODE_3_length_209668_cov_20.025761	168786	169653	htrB	1-867/888	========/======	01-Jan	97.64	96.43	vfdb	NP_282282	vfdb~~~htrB~~~NP_282282 (htrB) lipid A biosynthesis lauroyl acyltransferase [LOS (VF0326)] [Campylobacter jejuni subsp. jejuni NCTC 11168]
MF700003.fasta	NODE_3_length_209668_cov_20.025761	178249	178700	neuA1	49-503/1611	=====.../......	02-Mar	28.06	80.88	vfdb	NP_282291	vfdb~~~neuA1~~~NP_282291 (neuA1) bifunctional beta-14-N-acetylgalactosaminyltransferase/CMP-Neu5Ac synthase [LOS (VF0326)] [Campylobacter jejuni subsp. jejuni NCTC 11168]
MF700003.fasta	NODE_3_length_209668_cov_20.025761	181647	182432	waaV	1-786/825	===============	0/0	95.27	93.13	vfdb	NP_282294	vfdb~~~waaV~~~NP_282294 (waaV) glucosyltransferase [LOS (VF0326)] [Campylobacter jejuni subsp. jejuni NCTC 11168]
MF700003.fasta	NODE_3_length_209668_cov_20.025761	182491	183429	waaF	1-939/960	===============	0/0	97.81	95	vfdb	NP_282295	vfdb~~~waaF~~~NP_282295 (waaF) heptosyltransferase II [LOS (VF0326)] [Campylobacter jejuni subsp. jejuni NCTC 11168]
MF700003.fasta	NODE_3_length_209668_cov_20.025761	186121	186681	gmhA	1-561/561	===============	0/0	100	94.3	vfdb	NP_282296	vfdb~~~gmhA~~~NP_282296 (gmhA) phosphoheptose isomerase [LOS (VF0326)] [Campylobacter jejuni subsp. jejuni NCTC 11168]
MF700003.fasta	NODE_3_length_209668_cov_20.025761	186678	188063	hldE	1-1386/1386	===============	0/0	100	94.73	vfdb	NP_282297	vfdb~~~hldE~~~NP_282297 (hldE) bifunctional D-beta-D-heptose 7-phosphate kinase/D-beta-D-heptose 1-phosphate adenylyltransferase [LOS (VF0326)] [Campylobacter jejuni subsp. jejuni NCTC 11168]
MF700003.fasta	NODE_3_length_209668_cov_20.025761	188056	189009	hldD	1-954/954	===============	0/0	100	96.02	vfdb	NP_282298	vfdb~~~hldD~~~NP_282298 (hldD) ADP-glyceromanno-heptose 6-epimerase [LOS (VF0326)] [Campylobacter jejuni subsp. jejuni NCTC 11168]
MF700003.fasta	NODE_3_length_209668_cov_20.025761	189010	189570	gmhB	1-561/561	===============	0/0	100	96.61	vfdb	NP_282299	vfdb~~~gmhB~~~NP_282299 (gmhB) DD-heptose 17-bisphosphate phosphatase [LOS (CVF396)] [Campylobacter jejuni subsp. jejuni NCTC 11168]
MF700003.fasta	NODE_4_length_183672_cov_23.603890	180	2546	pflA	1-2367/2367	===============	0/0	100	98.78	vfdb	NP_282693	vfdb~~~pflA~~~NP_282693 (pflA) paralysed flagellum protein [Flagella (VF0114)] [Campylobacter jejuni subsp. jejuni NCTC 11168]
MF700003.fasta	NODE_4_length_183672_cov_23.603890	102019	102288	fliQ	1-270/270	===============	0/0	100	98.15	vfdb	NP_282802	vfdb~~~fliQ~~~NP_282802 (fliQ) flagellar biosynthesis protein FliQ [Flagella (VF0114)] [Campylobacter jejuni subsp. jejuni NCTC 11168]
MF700003.fasta	NODE_4_length_183672_cov_23.603890	142922	145492	flgE	1-2598/2598	========/======	20/79	97.96	84.3	vfdb	NP_282855	vfdb~~~flgE~~~NP_282855 (flgE) flagellar hook protein [Flagella (VF0114)] [Campylobacter jejuni subsp. jejuni NCTC 11168]
MF700003.fasta	NODE_4_length_183672_cov_23.603890	168578	168686	tcpI	1356-1464/1863	..........==...	0/0	5.85	85.32	vfdb	NP_230473	vfdb~~~tcpI~~~NP_230473 (tcpI) toxin co-regulated pilus biosynthesis protein I [TCP (VF0126)] [Vibrio cholerae O1 biovar El Tor str. N16961]
MF700003.fasta	NODE_5_length_153265_cov_21.675032	16394	16915	cheW	1-522/522	===============	0/0	100	99.42	vfdb	YP_002343724	vfdb~~~cheW~~~YP_002343724 (cheW) chemotaxis protein [Pse5Ac7Ac Pse5Ac7Am Pse8OAc Pse5Am7AcGlnAc (AI151)] [Campylobacter jejuni subsp. jejuni NCTC 11168]
MF700003.fasta	NODE_5_length_153265_cov_21.675032	16920	19229	cheA	1-2310/2310	===============	0/0	100	98.14	vfdb	YP_002343725	vfdb~~~cheA~~~YP_002343725 (cheA) chemotaxis histidine kinase [Pse5Ac7Ac Pse5Ac7Am Pse8OAc Pse5Am7AcGlnAc (AI151)] [Campylobacter jejuni subsp. jejuni NCTC 11168]
MF700003.fasta	NODE_5_length_153265_cov_21.675032	19233	20189	cheV	1-957/957	===============	0/0	100	98.95	vfdb	YP_002343726	vfdb~~~cheV~~~YP_002343726 (cheV) chemotaxis protein [Pse5Ac7Ac Pse5Ac7Am Pse8OAc Pse5Am7AcGlnAc (AI151)] [Campylobacter jejuni subsp. jejuni NCTC 11168]
MF700003.fasta	NODE_5_length_153265_cov_21.675032	48693	50375	fliF	1-1683/1683	===============	0/0	100	98.28	vfdb	NP_281509	vfdb~~~fliF~~~NP_281509 (fliF) flagellar M-ring protein FliF [Flagella (VF0114)] [Campylobacter jejuni subsp. jejuni NCTC 11168]
MF700003.fasta	NODE_5_length_153265_cov_21.675032	50375	51403	fliG	1-1029/1029	===============	0/0	100	99.12	vfdb	NP_281510	vfdb~~~fliG~~~NP_281510 (fliG) flagellar motor switch protein G [Flagella (VF0114)] [Campylobacter jejuni subsp. jejuni NCTC 11168]
MF700003.fasta	NODE_5_length_153265_cov_21.675032	51411	52241	fliH	1-831/831	===============	0/0	100	98.08	vfdb	NP_281511	vfdb~~~fliH~~~NP_281511 (fliH) flagellar assembly protein H [Flagella (VF0114)] [Campylobacter jejuni subsp. jejuni NCTC 11168]
MF700003.fasta	NODE_5_length_153265_cov_21.675032	63333	64421	flhB	1-1089/1089	===============	0/0	100	99.72	vfdb	NP_281526	vfdb~~~flhB~~~NP_281526 (flhB) flagellar biosynthetic protein [Flagella (VF0114)] [Campylobacter jejuni subsp. jejuni NCTC 11168]
MF700003.fasta	NODE_5_length_153265_cov_21.675032	64427	65170	motB	1-744/744	===============	0/0	100	97.58	vfdb	NP_281527	vfdb~~~motB~~~NP_281527 (motB) flagellar motor protein MotB [Flagella (VF0114)] [Campylobacter jejuni subsp. jejuni NCTC 11168]
MF700003.fasta	NODE_5_length_153265_cov_21.675032	65173	65949	motA	1-777/777	===============	0/0	100	94.08	vfdb	NP_281528	vfdb~~~motA~~~NP_281528 (motA) flagellar motor protein MotA [Flagella (VF0114)] [Campylobacter jejuni subsp. jejuni NCTC 11168]
MF700003.fasta	NODE_5_length_153265_cov_21.675032	81473	81781	fliN	1-309/309	===============	0/0	100	99.35	vfdb	NP_281542	vfdb~~~fliN~~~NP_281542 (fliN) flagellar motor switch protein FliN [Flagella (VF0114)] [Campylobacter jejuni subsp. jejuni NCTC 11168]
MF700003.fasta	NODE_6_length_144545_cov_19.258091	1224	1958	fliP	1-735/735	===============	0/0	100	99.05	vfdb	NP_281981	vfdb~~~fliP~~~NP_281981 (fliP) flagellar biosynthesis protein FliP [Flagella (VF0114)] [Campylobacter jejuni subsp. jejuni NCTC 11168]
MF700003.fasta	NODE_6_length_144545_cov_19.258091	51672	53846	flhA	1-2175/2175	===============	0/0	100	98.21	vfdb	NP_282036	vfdb~~~flhA~~~NP_282036 (flhA) flagellar biosynthesis protein FlhA [Flagella (VF0114)] [Campylobacter jejuni subsp. jejuni NCTC 11168]
MF700003.fasta	NODE_6_length_144545_cov_19.258091	57722	59974	flaD	1-2253/2253	===============	0/0	100	94.45	vfdb	NP_282040	vfdb~~~flaD~~~NP_282040 (flaD) flagellin [Flagella (VF0114)] [Campylobacter jejuni subsp. jejuni NCTC 11168]
MF700003.fasta	NODE_6_length_144545_cov_19.258091	83920	85752	ciaB	1-1833/1833	===============	0/0	100	99.07	vfdb	NP_282066	vfdb~~~ciaB~~~NP_282066 (ciaB) invasion antigen CiaB [CiaB (VF0324)] [Campylobacter jejuni subsp. jejuni NCTC 11168]
MF700003.fasta	NODE_6_length_144545_cov_19.258091	91184	91963	pebA	1-780/780	===============	0/0	100	98.97	vfdb	NP_282073	vfdb~~~pebA~~~NP_282073 (pebA) bifunctional adhesin/ABC transporter aspartate/glutamate-binding protein [PEB1 (VF0327)] [Campylobacter jejuni subsp. jejuni NCTC 11168]
MF700003.fasta	NODE_7_length_111169_cov_23.261982	25334	27154	fliK	1-1797/1797	========/======	Feb-30	99.83	97.2	vfdb	NP_281263	vfdb~~~fliK~~~NP_281263 (fliK) flagellar hook-length control protein FliK [Pse5Ac7Ac Pse5Ac7Am Pse8OAc Pse5Am7AcGlnAc (AI151)] [Campylobacter jejuni subsp. jejuni NCTC 11168]
MF700003.fasta	NODE_7_length_111169_cov_23.261982	27208	28092	flgD	1-885/885	===============	0/0	100	99.44	vfdb	NP_281264	vfdb~~~flgD~~~NP_281264 (flgD) flagellar basal-body rod modification protein FlgD [Flagella (VF0114)] [Campylobacter jejuni subsp. jejuni NCTC 11168]
MF700003.fasta	NODE_7_length_111169_cov_23.261982	28096	29733	flgE	1-1638/1638	===============	0/0	100	99.88	vfdb	NP_281265	vfdb~~~flgE~~~NP_281265 (flgE) flagellar hook protein FlgE [Flagella (VF0114)] [Campylobacter jejuni subsp. jejuni NCTC 11168]
MF700003.fasta	NODE_7_length_111169_cov_23.261982	35973	36815	fliY	1-843/843	===============	0/0	100	96.56	vfdb	NP_281274	vfdb~~~fliY~~~NP_281274 (fliY) flagellar motor switch protein FliY [Flagella (VF0114)] [Campylobacter jejuni subsp. jejuni NCTC 11168]
MF700003.fasta	NODE_7_length_111169_cov_23.261982	36812	37891	fliM	1-1080/1080	===============	0/0	100	98.06	vfdb	NP_281275	vfdb~~~fliM~~~NP_281275 (fliM) flagellar motor switch protein FliM [Flagella (VF0114)] [Campylobacter jejuni subsp. jejuni NCTC 11168]
MF700003.fasta	NODE_7_length_111169_cov_23.261982	37891	38607	fliA	1-717/717	===============	0/0	100	97.91	vfdb	NP_281276	vfdb~~~fliA~~~NP_281276 (fliA) flagellar biosynthesis sigma factor [Flagella (VF0114)] [Campylobacter jejuni subsp. jejuni NCTC 11168]
MF700003.fasta	NODE_7_length_111169_cov_23.261982	38939	39805	flhG	1-867/867	===============	0/0	100	98.85	vfdb	NP_281278	vfdb~~~flhG~~~NP_281278 (flhG) ATP-binding protein [Flagella (CVF397)] [Campylobacter jejuni subsp. jejuni NCTC 11168]
MF700003.fasta	NODE_7_length_111169_cov_23.261982	39798	41252	flhF	1-1455/1455	===============	0/0	100	99.31	vfdb	NP_281279	vfdb~~~flhF~~~NP_281279 (flhF) flagellar biosynthesis regulator FlhF [Flagella (VF0114)] [Campylobacter jejuni subsp. jejuni NCTC 11168]
MF700003.fasta	NODE_7_length_111169_cov_23.261982	52011	52580	cdtC	1-570/570	===============	0/0	100	99.12	vfdb	NP_281290	vfdb~~~cdtC~~~NP_281290 (cdtC) cytolethal distending toxin C [CDT (VF0115)] [Campylobacter jejuni subsp. jejuni NCTC 11168]
MF700003.fasta	NODE_7_length_111169_cov_23.261982	52591	53388	cdtB	1-798/798	===============	0/0	100	98.75	vfdb	NP_281291	vfdb~~~cdtB~~~NP_281291 (cdtB) cytolethal distending toxin B [CDT (VF0115)] [Campylobacter jejuni subsp. jejuni NCTC 11168]
MF700003.fasta	NODE_7_length_111169_cov_23.261982	53385	54191	cdtA	1-807/807	===============	0/0	100	99.5	vfdb	NP_281292	vfdb~~~cdtA~~~NP_281292 (cdtA) cytolethal distending toxin A [CDT (VF0115)] [Campylobacter jejuni subsp. jejuni NCTC 11168]
MF700003.fasta	NODE_8_length_105590_cov_22.590681	9412	10458	flgI	1-1047/1047	===============	0/0	100	98.28	vfdb	NP_282602	vfdb~~~flgI~~~NP_282602 (flgI) flagellar P-ring protein precursor FlgI [Flagella (VF0114)] [Campylobacter jejuni subsp. jejuni NCTC 11168]
MF700003.fasta	NODE_8_length_105590_cov_22.590681	10458	10799	flgJ	1-342/342	===============	0/0	100	97.37	vfdb	YP_002344845	vfdb~~~flgJ~~~YP_002344845 (flgJ) flagellar rod assembly protein/muramidase FlgJ [Pse5Ac7Ac Pse5Ac7Am Pse8OAc Pse5Am7AcGlnAc (AI151)] [Campylobacter jejuni subsp. jejuni NCTC 11168]
MF700003.fasta	NODE_8_length_105590_cov_22.590681	10862	11059	flgM	1-198/198	===============	0/0	100	98.48	vfdb	YP_002344846	vfdb~~~flgM~~~YP_002344846 (flgM) negative regulator of flagellin synthesis [Pse5Ac7Ac Pse5Ac7Am Pse8OAc Pse5Am7AcGlnAc (AI151)] [Campylobacter jejuni subsp. jejuni NCTC 11168]
MF700003.fasta	NODE_8_length_105590_cov_22.590681	11545	13371	flgK	1-1827/1827	===============	0/0	100	96.5	vfdb	NP_282606	vfdb~~~flgK~~~NP_282606 (flgK) flagellar hook-associated protein 1 FlgK [Flagella (VF0114)] [Campylobacter jejuni subsp. jejuni NCTC 11168]
MF700003.fasta	NODE_8_length_105590_cov_22.590681	24851	25810	cadF	1-960/960	===============	0/0	100	99.06	vfdb	NP_282616	vfdb~~~cadF~~~NP_282616 (cadF) outer membrane fibronectin-binding protein [CadF (VF0322)] [Campylobacter jejuni subsp. jejuni NCTC 11168]
MF700003.fasta	NODE_9_length_87044_cov_21.028737	38307	39692	fliI	1-1386/1386	===============	0/0	100	97.47	vfdb	NP_281405	vfdb~~~fliI~~~NP_281405 (fliI) flagellum-specific ATP synthase FliI [Flagella (VF0114)] [Campylobacter jejuni subsp. jejuni NCTC 11168]
MF700003.fasta	NODE_9_length_87044_cov_21.028737	82822	84360	eptC	1-1539/1539	===============	0/0	100	98.83	vfdb	YP_002343698	vfdb~~~eptC~~~YP_002343698 (eptC) phosphoethanolamine transferase [Pse5Ac7Ac Pse5Ac7Am Pse8OAc Pse5Am7AcGlnAc (AI151)] [Campylobacter jejuni subsp. jejuni NCTC 11168]
MF702699.fasta	NODE_10_length_73059_cov_21.388499	7585	8835	rpoN	1-1251/1251	===============	0/0	100	98.96	vfdb	YP_002344093	vfdb~~~rpoN~~~YP_002344093 (rpoN) RNA polymerase factor sigma-54 [Pse5Ac7Ac Pse5Ac7Am Pse8OAc Pse5Am7AcGlnAc (AI151)] [Campylobacter jejuni subsp. jejuni NCTC 11168]
MF702699.fasta	NODE_10_length_73059_cov_21.388499	24567	25265	flgH	1-699/699	===============	0/0	100	98.57	vfdb	NP_281859	vfdb~~~flgH~~~NP_281859 (flgH) flagellar L-ring protein precursor FlgH [Flagella (VF0114)] [Campylobacter jejuni subsp. jejuni NCTC 11168]
MF702699.fasta	NODE_10_length_73059_cov_21.388499	38667	39479	flgF	1-813/813	===============	0/0	100	99.02	vfdb	NP_281869	vfdb~~~flgF~~~NP_281869 (flgF) flagellar basal-body rod protein [Flagella (VF0114)] [Campylobacter jejuni subsp. jejuni NCTC 11168]
MF702699.fasta	NODE_10_length_73059_cov_21.388499	39508	40299	flgG	1-792/792	===============	0/0	100	99.5	vfdb	NP_281870	vfdb~~~flgG~~~NP_281870 (flgG) flagellar basal-body rod protein FlgG [Flagella (VF0114)] [Campylobacter jejuni subsp. jejuni NCTC 11168]
MF702699.fasta	NODE_10_length_73059_cov_21.388499	59693	60442	flaC	1-750/750	===============	0/0	100	99.6	vfdb	NP_281892	vfdb~~~flaC~~~NP_281892 (flaC) flagellin [Flagella (VF0114)] [Campylobacter jejuni subsp. jejuni NCTC 11168]
MF702699.fasta	NODE_1_length_375897_cov_22.785781	83119	84078	cadF	1-960/960	===============	0/0	100	100	vfdb	NP_282616	vfdb~~~cadF~~~NP_282616 (cadF) outer membrane fibronectin-binding protein [CadF (VF0322)] [Campylobacter jejuni subsp. jejuni NCTC 11168]
MF702699.fasta	NODE_1_length_375897_cov_22.785781	95556	97382	flgK	1-1827/1827	===============	0/0	100	97.26	vfdb	NP_282606	vfdb~~~flgK~~~NP_282606 (flgK) flagellar hook-associated protein 1 FlgK [Flagella (VF0114)] [Campylobacter jejuni subsp. jejuni NCTC 11168]
MF702699.fasta	NODE_1_length_375897_cov_22.785781	97868	98065	flgM	1-198/198	===============	0/0	100	98.48	vfdb	YP_002344846	vfdb~~~flgM~~~YP_002344846 (flgM) negative regulator of flagellin synthesis [Pse5Ac7Ac Pse5Ac7Am Pse8OAc Pse5Am7AcGlnAc (AI151)] [Campylobacter jejuni subsp. jejuni NCTC 11168]
MF702699.fasta	NODE_1_length_375897_cov_22.785781	98128	98469	flgJ	1-342/342	===============	0/0	100	97.37	vfdb	YP_002344845	vfdb~~~flgJ~~~YP_002344845 (flgJ) flagellar rod assembly protein/muramidase FlgJ [Pse5Ac7Ac Pse5Ac7Am Pse8OAc Pse5Am7AcGlnAc (AI151)] [Campylobacter jejuni subsp. jejuni NCTC 11168]
MF702699.fasta	NODE_1_length_375897_cov_22.785781	98469	99515	flgI	1-1047/1047	===============	0/0	100	98.95	vfdb	NP_282602	vfdb~~~flgI~~~NP_282602 (flgI) flagellar P-ring protein precursor FlgI [Flagella (VF0114)] [Campylobacter jejuni subsp. jejuni NCTC 11168]
MF702699.fasta	NODE_1_length_375897_cov_22.785781	110280	111062	kpsM	1-783/783	===============	0/0	100	90.81	vfdb	NP_282588	vfdb~~~kpsM~~~NP_282588 (kpsM) capsule polysaccharide export system inner membrane protein [Capsule (VF0323)] [Campylobacter jejuni subsp. jejuni NCTC 11168]
MF702699.fasta	NODE_1_length_375897_cov_22.785781	111059	111721	kpsT	1-663/663	===============	0/0	100	93.82	vfdb	NP_282587	vfdb~~~kpsT~~~NP_282587 (kpsT) capsule polysaccharide export ATP-binding protein [Capsule (VF0323)] [Campylobacter jejuni subsp. jejuni NCTC 11168]
MF702699.fasta	NODE_1_length_375897_cov_22.785781	111721	112839	kpsE	1-1119/1119	===============	0/0	100	96.52	vfdb	NP_282586	vfdb~~~kpsE~~~NP_282586 (kpsE) capsule polysaccharide export system inner membrane protein [Capsule (VF0323)] [Campylobacter jejuni subsp. jejuni NCTC 11168]
MF702699.fasta	NODE_1_length_375897_cov_22.785781	112841	114499	kpsD	1-1659/1659	===============	0/0	100	99.4	vfdb	NP_282585	vfdb~~~kpsD~~~NP_282585 (kpsD) capsule polysaccharide export system periplasmic protein [Capsule (VF0323)] [Campylobacter jejuni subsp. jejuni NCTC 11168]
MF702699.fasta	NODE_1_length_375897_cov_22.785781	114509	115446	kpsF	1-938/948	===============	0/0	98.95	94.14	vfdb	NP_282584	vfdb~~~kpsF~~~NP_282584 (kpsF) D-arabinose 5-phosphate isomerase [Capsule (VF0323)] [Campylobacter jejuni subsp. jejuni NCTC 11168]
MF702699.fasta	NODE_1_length_375897_cov_22.785781	130336	130868	rfbC	1-530/546	========/======	06-Sep	96.52	75.56	vfdb	NP_282571	vfdb~~~rfbC~~~NP_282571 (rfbC) dTDP-4-dehydrorhamnose 35-epimerase [Capsule (VF0323)] [Campylobacter jejuni subsp. jejuni NCTC 11168]
MF702699.fasta	NODE_1_length_375897_cov_22.785781	134146	135165	hddA	1-1020/1020	========/======	02-Feb	99.9	94.03	vfdb	NP_282566	vfdb~~~hddA~~~NP_282566 (hddA) D-glycero-D-manno-heptose 7-phosphate kinase [Capsule (VF0323)] [Campylobacter jejuni subsp. jejuni NCTC 11168]
MF702699.fasta	NODE_1_length_375897_cov_22.785781	135153	135758	gmhA2	1-606/606	===============	0/0	100	93.73	vfdb	NP_282565	vfdb~~~gmhA2~~~NP_282565 (gmhA2) phosphoheptose isomerase [Capsule (VF0323)] [Campylobacter jejuni subsp. jejuni NCTC 11168]
MF702699.fasta	NODE_1_length_375897_cov_22.785781	135746	136387	hddC	1-642/666	===============	0/0	96.4	90.97	vfdb	NP_282564	vfdb~~~hddC~~~NP_282564 (hddC) D-glycero-D-manno-heptose 1-phosphate guanosyltransferase [Capsule (VF0323)] [Campylobacter jejuni subsp. jejuni NCTC 11168]
MF702699.fasta	NODE_1_length_375897_cov_22.785781	139189	141078	kpsC	181-2070/2070	.=======/======	02-Feb	91.26	95.35	vfdb	NP_282555	vfdb~~~kpsC~~~NP_282555 (kpsC) capsule polysaccharide modification protein [Capsule (VF0323)] [Campylobacter jejuni subsp. jejuni NCTC 11168]
MF702699.fasta	NODE_1_length_375897_cov_22.785781	141075	142259	kpsS	1-1185/1185	===============	0/0	100	98.65	vfdb	NP_282554	vfdb~~~kpsS~~~NP_282554 (kpsS) capsule polysaccharide modification protein [Capsule (VF0323)] [Campylobacter jejuni subsp. jejuni NCTC 11168]
MF702699.fasta	NODE_1_length_375897_cov_22.785781	145575	146111	fliL	1-537/537	===============	0/0	100	99.63	vfdb	NP_282549	vfdb~~~fliL~~~NP_282549 (fliL) flagellar basal body protein FliL [Flagella (VF0114)] [Campylobacter jejuni subsp. jejuni NCTC 11168]
MF702699.fasta	NODE_1_length_375897_cov_22.785781	217173	218894	flaA	1-1719/1719	========/======	15/39	98.95	77.76	vfdb	NP_282485	vfdb~~~flaA~~~NP_282485 (flaA) flagellin [Flagella (VF0114)] [Campylobacter jejuni subsp. jejuni NCTC 11168]
MF702699.fasta	NODE_1_length_375897_cov_22.785781	219055	220776	flaB	1-1719/1719	========/======	16/41	98.89	78.23	vfdb	NP_282484	vfdb~~~flaB~~~NP_282484 (flaB) flagellin [Flagella (VF0114)] [Campylobacter jejuni subsp. jejuni NCTC 11168]
MF702699.fasta	NODE_1_length_375897_cov_22.785781	226516	227279	ptmA	1-764/771	========/======	02-Feb	98.96	77.12	vfdb	NP_282478	vfdb~~~ptmA~~~NP_282478 (ptmA) flagellin modification protein A [Flagella (VF0114)] [Campylobacter jejuni subsp. jejuni NCTC 11168]
MF702699.fasta	NODE_1_length_375897_cov_22.785781	227279	227981	ptmB	6-708/708	===============	0/0	99.29	80.94	vfdb	NP_282477	vfdb~~~ptmB~~~NP_282477 (ptmB) acylneuraminate cytidylyltransferase [Flagella (VF0114)] [Campylobacter jejuni subsp. jejuni NCTC 11168]
MF702699.fasta	NODE_1_length_375897_cov_22.785781	236241	237272	pseI	1-1032/1032	===============	0/0	100	86.05	vfdb	NP_282463	vfdb~~~pseI~~~NP_282463 (pseI) N-acetylneuraminic acid synthetase [Pse5Ac7Ac Pse5Ac7Am Pse8OAc Pse5Am7AcGlnAc (AI151)] [Campylobacter jejuni subsp. jejuni NCTC 11168]
MF702699.fasta	NODE_1_length_375897_cov_22.785781	238246	238606	pseH	59-419/474	.=======/=====.	02-Apr	75.74	76.03	vfdb	NP_282459	vfdb~~~pseH~~~NP_282459 (pseH) N-acetyltransferase [Flagella (VF0114)] [Campylobacter jejuni subsp. jejuni NCTC 11168]
MF702699.fasta	NODE_1_length_375897_cov_22.785781	238669	239482	pseG	1-817/825	========/======	03-Jul	98.42	86.81	vfdb	NP_282458	vfdb~~~pseG~~~NP_282458 (pseG) UDP-24-diacetamido-246-trideoxy-beta-L-altropyranose hydrolase [Flagella (VF0114)] [Campylobacter jejuni subsp. jejuni NCTC 11168]
MF702699.fasta	NODE_1_length_375897_cov_22.785781	239466	240164	pseF	1-699/699	===============	0/0	100	95.71	vfdb	NP_282457	vfdb~~~pseF~~~NP_282457 (pseF) acylneuraminate cytidylyltransferase [Pse5Ac7Ac Pse5Ac7Am Pse8OAc Pse5Am7AcGlnAc (AI151)] [Campylobacter jejuni subsp. jejuni NCTC 11168]
MF702699.fasta	NODE_1_length_375897_cov_22.785781	254486	255616	pseC	1-1131/1131	===============	0/0	100	94.43	vfdb	NP_282440	vfdb~~~pseC~~~NP_282440 (pseC) C4 aminotransferase [Pse5Ac7Ac Pse5Ac7Am Pse8OAc Pse5Am7AcGlnAc (AI151)] [Campylobacter jejuni subsp. jejuni NCTC 11168]
MF702699.fasta	NODE_1_length_375897_cov_22.785781	255618	256622	pseB	1-1005/1005	===============	0/0	100	99	vfdb	NP_282439	vfdb~~~pseB~~~NP_282439 (pseB) UDP-GlcNAc-specific C46 dehydratase/C5 epimerase [Pse5Ac7Ac Pse5Ac7Am Pse8OAc Pse5Am7AcGlnAc (AI151)] [Campylobacter jejuni subsp. jejuni NCTC 11168]
MF702699.fasta	NODE_1_length_375897_cov_22.785781	291089	292363	porA	1-1275/1275	========/======	02-Feb	99.92	96.94	vfdb	NP_282406	vfdb~~~porA~~~NP_282406 (porA) major outer membrane protein [MOMP (VF0328)] [Campylobacter jejuni subsp. jejuni NCTC 11168]
MF702699.fasta	NODE_1_length_375897_cov_22.785781	310526	310846	ciaC	1-321/321	===============	0/0	100	100	vfdb	YP_002344633	vfdb~~~ciaC~~~YP_002344633 (ciaC) Campylobacter invasion antigen C [CiaC (VF0415)] [Campylobacter jejuni subsp. jejuni NCTC 11168]
MF702699.fasta	NODE_1_length_375897_cov_22.785781	362908	363081	cheV3	594-767/1302	......===......	0/0	13.36	76.44	vfdb	NP_207394	vfdb~~~cheV3~~~NP_207394 (cheV3) chemotaxis coupling protein CheV3 [Pse5Ac7Ac (AI150)] [Helicobacter pylori 26695]
MF702699.fasta	NODE_1_length_375897_cov_22.785781	374178	374945	fliR	1-768/768	===============	0/0	100	98.83	vfdb	NP_282326	vfdb~~~fliR~~~NP_282326 (fliR) flagellar biosynthetic protein FliR [Flagella (VF0114)] [Campylobacter jejuni subsp. jejuni NCTC 11168]
MF702699.fasta	NODE_2_length_216263_cov_21.110708	18025	18687	flgA	1-663/663	===============	0/0	100	99.7	vfdb	YP_002344176	vfdb~~~flgA~~~YP_002344176 (flgA) flagellar basal body P-ring biosynthesis protein FlgA [Pse5Ac7Ac Pse5Ac7Am Pse8OAc Pse5Am7AcGlnAc (AI151)] [Campylobacter jejuni subsp. jejuni NCTC 11168]
MF702699.fasta	NODE_2_length_216263_cov_21.110708	41909	42928	flgS	1-1020/1020	===============	0/0	100	99.02	vfdb	YP_002344200	vfdb~~~flgS~~~YP_002344200 (flgS) signal transduction histidine kinase [Pse5Ac7Ac Pse5Ac7Am Pse8OAc Pse5Am7AcGlnAc (AI151)] [Campylobacter jejuni subsp. jejuni NCTC 11168]
MF702699.fasta	NODE_2_length_216263_cov_21.110708	66076	66810	fliP	1-735/735	===============	0/0	100	99.18	vfdb	NP_281981	vfdb~~~fliP~~~NP_281981 (fliP) flagellar biosynthesis protein FliP [Flagella (VF0114)] [Campylobacter jejuni subsp. jejuni NCTC 11168]
MF702699.fasta	NODE_2_length_216263_cov_21.110708	115886	118060	flhA	1-2175/2175	===============	0/0	100	99.72	vfdb	NP_282036	vfdb~~~flhA~~~NP_282036 (flhA) flagellar biosynthesis protein FlhA [Flagella (VF0114)] [Campylobacter jejuni subsp. jejuni NCTC 11168]
MF702699.fasta	NODE_2_length_216263_cov_21.110708	121940	124192	flaD	1-2253/2253	===============	0/0	100	99.69	vfdb	NP_282040	vfdb~~~flaD~~~NP_282040 (flaD) flagellin [Flagella (VF0114)] [Campylobacter jejuni subsp. jejuni NCTC 11168]
MF702699.fasta	NODE_2_length_216263_cov_21.110708	148139	149971	ciaB	1-1833/1833	===============	0/0	100	99.67	vfdb	NP_282066	vfdb~~~ciaB~~~NP_282066 (ciaB) invasion antigen CiaB [CiaB (VF0324)] [Campylobacter jejuni subsp. jejuni NCTC 11168]
MF702699.fasta	NODE_2_length_216263_cov_21.110708	155403	156182	pebA	1-780/780	===============	0/0	100	99.61	vfdb	NP_282073	vfdb~~~pebA~~~NP_282073 (pebA) bifunctional adhesin/ABC transporter aspartate/glutamate-binding protein [PEB1 (VF0327)] [Campylobacter jejuni subsp. jejuni NCTC 11168]
MF702699.fasta	NODE_3_length_212773_cov_22.539789	99488	99870	fliS	1-383/387	===============	0/0	98.97	92.43	vfdb	NP_281733	vfdb~~~fliS~~~NP_281733 (fliS) flagellar protein FliS [Flagella (VF0114)] [Campylobacter jejuni subsp. jejuni NCTC 11168]
MF702699.fasta	NODE_3_length_212773_cov_22.539789	99881	101809	fliD	1-1929/1929	===============	0/0	100	95.64	vfdb	NP_281732	vfdb~~~fliD~~~NP_281732 (fliD) flagellar capping protein FliD [Flagella (VF0114)] [Campylobacter jejuni subsp. jejuni NCTC 11168]
MF702699.fasta	NODE_3_length_212773_cov_22.539789	101812	102177	flaG	1-366/366	===============	0/0	100	99.18	vfdb	NP_281731	vfdb~~~flaG~~~NP_281731 (flaG) flagellar protein FlaG [Flagella (VF0114)] [Campylobacter jejuni subsp. jejuni NCTC 11168]
MF702699.fasta	NODE_3_length_212773_cov_22.539789	121966	122397	flgB	1-432/432	===============	0/0	100	96.76	vfdb	NP_281712	vfdb~~~flgB~~~NP_281712 (flgB) flagellar basal body rod protein FlgB [Flagella (VF0114)] [Campylobacter jejuni subsp. jejuni NCTC 11168]
MF702699.fasta	NODE_3_length_212773_cov_22.539789	122407	122901	flgC	1-495/495	===============	0/0	100	99.6	vfdb	NP_281711	vfdb~~~flgC~~~NP_281711 (flgC) flagellar basal body rod protein FlgC [Flagella (VF0114)] [Campylobacter jejuni subsp. jejuni NCTC 11168]
MF702699.fasta	NODE_3_length_212773_cov_22.539789	122908	123204	fliE	1-297/297	===============	0/0	100	99.33	vfdb	NP_281710	vfdb~~~fliE~~~NP_281710 (fliE) flagellar hook-basal body complex protein FliE [Flagella (VF0114)] [Campylobacter jejuni subsp. jejuni NCTC 11168]
MF702699.fasta	NODE_3_length_212773_cov_22.539789	196576	196748	cheV3	563-735/1302	......===......	0/0	13.29	75.72	vfdb	NP_207394	vfdb~~~cheV3~~~NP_207394 (cheV3) chemotaxis coupling protein CheV3 [Pse5Ac7Ac (AI150)] [Helicobacter pylori 26695]
MF702699.fasta	NODE_4_length_184152_cov_21.306306	20107	20668	gmhB	1-561/561	========/======	01-Jan	100	95.73	vfdb	NP_282299	vfdb~~~gmhB~~~NP_282299 (gmhB) DD-heptose 17-bisphosphate phosphatase [LOS (CVF396)] [Campylobacter jejuni subsp. jejuni NCTC 11168]
MF702699.fasta	NODE_4_length_184152_cov_21.306306	20669	21622	hldD	1-954/954	===============	0/0	100	97.38	vfdb	NP_282298	vfdb~~~hldD~~~NP_282298 (hldD) ADP-glyceromanno-heptose 6-epimerase [LOS (VF0326)] [Campylobacter jejuni subsp. jejuni NCTC 11168]
MF702699.fasta	NODE_4_length_184152_cov_21.306306	21615	23000	hldE	1-1386/1386	===============	0/0	100	93.8	vfdb	NP_282297	vfdb~~~hldE~~~NP_282297 (hldE) bifunctional D-beta-D-heptose 7-phosphate kinase/D-beta-D-heptose 1-phosphate adenylyltransferase [LOS (VF0326)] [Campylobacter jejuni subsp. jejuni NCTC 11168]
MF702699.fasta	NODE_4_length_184152_cov_21.306306	22997	23557	gmhA	1-561/561	===============	0/0	100	93.58	vfdb	NP_282296	vfdb~~~gmhA~~~NP_282296 (gmhA) phosphoheptose isomerase [LOS (VF0326)] [Campylobacter jejuni subsp. jejuni NCTC 11168]
MF702699.fasta	NODE_4_length_184152_cov_21.306306	24319	25257	waaF	1-939/960	========/======	02-Jun	97.5	93.63	vfdb	NP_282295	vfdb~~~waaF~~~NP_282295 (waaF) heptosyltransferase II [LOS (VF0326)] [Campylobacter jejuni subsp. jejuni NCTC 11168]
MF702699.fasta	NODE_4_length_184152_cov_21.306306	25316	26114	waaV	1-799/825	===============	0/0	96.85	93.24	vfdb	NP_282294	vfdb~~~waaV~~~NP_282294 (waaV) glucosyltransferase [LOS (VF0326)] [Campylobacter jejuni subsp. jejuni NCTC 11168]
MF702699.fasta	NODE_4_length_184152_cov_21.306306	27066	27378	wlaN	8-320/912	======.........	0/0	34.32	84.34	vfdb	NP_282287	vfdb~~~wlaN~~~NP_282287 (wlaN) beta-13 galactosyltransferase [LOS (VF0326)] [Campylobacter jejuni subsp. jejuni NCTC 11168]
MF702699.fasta	NODE_4_length_184152_cov_21.306306	28127	28342	Cj1136	20-238/1173	===...../......	01-Mar	18.41	76.71	vfdb	NP_282284	vfdb~~~Cj1136~~~NP_282284 (Cj1136) glucosyltransferase [LOS (VF0326)] [Campylobacter jejuni subsp. jejuni NCTC 11168]
MF702699.fasta	NODE_4_length_184152_cov_21.306306	29316	29615	wlaN	8-307/912	======.........	0/0	32.89	79.33	vfdb	NP_282287	vfdb~~~wlaN~~~NP_282287 (wlaN) beta-13 galactosyltransferase [LOS (VF0326)] [Campylobacter jejuni subsp. jejuni NCTC 11168]
MF702699.fasta	NODE_4_length_184152_cov_21.306306	30171	31715	Cj1135	1-1545/1548	========/======	02-Feb	99.74	90.49	vfdb	NP_282283	vfdb~~~Cj1135~~~NP_282283 (Cj1135) glucosyltransferase [LOS (VF0326)] [Campylobacter jejuni subsp. jejuni NCTC 11168]
MF702699.fasta	NODE_4_length_184152_cov_21.306306	31712	32599	htrB	1-888/888	===============	0/0	100	97.86	vfdb	NP_282282	vfdb~~~htrB~~~NP_282282 (htrB) lipid A biosynthesis lauroyl acyltransferase [LOS (VF0326)] [Campylobacter jejuni subsp. jejuni NCTC 11168]
MF702699.fasta	NODE_4_length_184152_cov_21.306306	32589	33617	waaC	1-1029/1029	===============	0/0	100	97.96	vfdb	NP_282281	vfdb~~~waaC~~~NP_282281 (waaC) heptosyltransferase I [LOS (VF0326)] [Campylobacter jejuni subsp. jejuni NCTC 11168]
MF702699.fasta	NODE_4_length_184152_cov_21.306306	49393	49785	cheY	1-393/393	===============	0/0	100	99.75	vfdb	YP_002344511	vfdb~~~cheY~~~YP_002344511 (cheY) chemotaxis regulatory protein [Pse5Ac7Ac Pse5Ac7Am Pse8OAc Pse5Am7AcGlnAc (AI151)] [Campylobacter jejuni subsp. jejuni NCTC 11168]
MF702699.fasta	NODE_4_length_184152_cov_21.306306	56854	56999	tlpB	1177-1322/1698	..........==...	0/0	8.6	77.4	vfdb	NP_206903	vfdb~~~tlpB~~~NP_206903 (tlpB) membrane-bound chemoreceptor sensing pH and autoinducer-2 [Pse5Ac7Ac (AI150)] [Helicobacter pylori 26695]
MF702699.fasta	NODE_4_length_184152_cov_21.306306	90381	90770	fliW	1-390/390	===============	0/0	100	100	vfdb	YP_002344468	vfdb~~~fliW~~~YP_002344468 (fliW) flagellar assembly protein FliW [Pse5Ac7Ac Pse5Ac7Am Pse8OAc Pse5Am7AcGlnAc (AI151)] [Campylobacter jejuni subsp. jejuni NCTC 11168]
MF702699.fasta	NODE_4_length_184152_cov_21.306306	145582	146097	flgP	1-516/516	===============	0/0	100	98.26	vfdb	YP_002344421	vfdb~~~flgP~~~YP_002344421 (flgP) required for flagellar motility [Pse5Ac7Ac Pse5Ac7Am Pse8OAc Pse5Am7AcGlnAc (AI151)] [Campylobacter jejuni subsp. jejuni NCTC 11168]
MF702699.fasta	NODE_4_length_184152_cov_21.306306	146073	146522	flgQ	1-450/450	===============	0/0	100	99.33	vfdb	YP_002344420	vfdb~~~flgQ~~~YP_002344420 (flgQ) required for flagellar motility [Pse5Ac7Ac Pse5Ac7Am Pse8OAc Pse5Am7AcGlnAc (AI151)] [Campylobacter jejuni subsp. jejuni NCTC 11168]
MF702699.fasta	NODE_4_length_184152_cov_21.306306	146579	147880	flgR	1-1302/1302	===============	0/0	100	98.92	vfdb	NP_282174	vfdb~~~flgR~~~NP_282174 (flgR) sigma-54 associated transcriptional activator [Pse5Ac7Ac Pse5Ac7Am Pse8OAc Pse5Am7AcGlnAc (AI151)] [Campylobacter jejuni subsp. jejuni NCTC 11168]
MF702699.fasta	NODE_5_length_178403_cov_24.396391	169	2535	pflA	1-2367/2367	===============	0/0	100	98.48	vfdb	NP_282693	vfdb~~~pflA~~~NP_282693 (pflA) paralysed flagellum protein [Flagella (VF0114)] [Campylobacter jejuni subsp. jejuni NCTC 11168]
MF702699.fasta	NODE_5_length_178403_cov_24.396391	103665	103934	fliQ	1-270/270	===============	0/0	100	99.63	vfdb	NP_282802	vfdb~~~fliQ~~~NP_282802 (fliQ) flagellar biosynthesis protein FliQ [Flagella (VF0114)] [Campylobacter jejuni subsp. jejuni NCTC 11168]
MF702699.fasta	NODE_5_length_178403_cov_24.396391	137871	139155	flgE	1311-2598/2598	.......=/======	Mar-15	49.23	87.94	vfdb	NP_282855	vfdb~~~flgE~~~NP_282855 (flgE) flagellar hook protein [Flagella (VF0114)] [Campylobacter jejuni subsp. jejuni NCTC 11168]
MF702699.fasta	NODE_5_length_178403_cov_24.396391	139308	140405	flgE	1-1092/2598	======../......	04-Dec	41.92	89.46	vfdb	NP_282855	vfdb~~~flgE~~~NP_282855 (flgE) flagellar hook protein [Flagella (VF0114)] [Campylobacter jejuni subsp. jejuni NCTC 11168]
MF702699.fasta	NODE_5_length_178403_cov_24.396391	163488	163596	tcpI	1356-1464/1863	..........==...	0/0	5.85	85.32	vfdb	NP_230473	vfdb~~~tcpI~~~NP_230473 (tcpI) toxin co-regulated pilus biosynthesis protein I [TCP (VF0126)] [Vibrio cholerae O1 biovar El Tor str. N16961]
MF702699.fasta	NODE_6_length_150206_cov_22.565249	16313	16834	cheW	1-522/522	===============	0/0	100	99.62	vfdb	YP_002343724	vfdb~~~cheW~~~YP_002343724 (cheW) chemotaxis protein [Pse5Ac7Ac Pse5Ac7Am Pse8OAc Pse5Am7AcGlnAc (AI151)] [Campylobacter jejuni subsp. jejuni NCTC 11168]
MF702699.fasta	NODE_6_length_150206_cov_22.565249	16839	19148	cheA	1-2310/2310	===============	0/0	100	99.31	vfdb	YP_002343725	vfdb~~~cheA~~~YP_002343725 (cheA) chemotaxis histidine kinase [Pse5Ac7Ac Pse5Ac7Am Pse8OAc Pse5Am7AcGlnAc (AI151)] [Campylobacter jejuni subsp. jejuni NCTC 11168]
MF702699.fasta	NODE_6_length_150206_cov_22.565249	19152	20108	cheV	1-957/957	===============	0/0	100	99.58	vfdb	YP_002343726	vfdb~~~cheV~~~YP_002343726 (cheV) chemotaxis protein [Pse5Ac7Ac Pse5Ac7Am Pse8OAc Pse5Am7AcGlnAc (AI151)] [Campylobacter jejuni subsp. jejuni NCTC 11168]
MF702699.fasta	NODE_6_length_150206_cov_22.565249	44341	46023	fliF	1-1683/1683	===============	0/0	100	99.76	vfdb	NP_281509	vfdb~~~fliF~~~NP_281509 (fliF) flagellar M-ring protein FliF [Flagella (VF0114)] [Campylobacter jejuni subsp. jejuni NCTC 11168]
MF702699.fasta	NODE_6_length_150206_cov_22.565249	46023	47051	fliG	1-1029/1029	===============	0/0	100	99.71	vfdb	NP_281510	vfdb~~~fliG~~~NP_281510 (fliG) flagellar motor switch protein G [Flagella (VF0114)] [Campylobacter jejuni subsp. jejuni NCTC 11168]
MF702699.fasta	NODE_6_length_150206_cov_22.565249	47059	47889	fliH	1-831/831	===============	0/0	100	98.8	vfdb	NP_281511	vfdb~~~fliH~~~NP_281511 (fliH) flagellar assembly protein H [Flagella (VF0114)] [Campylobacter jejuni subsp. jejuni NCTC 11168]
MF702699.fasta	NODE_6_length_150206_cov_22.565249	58981	60069	flhB	1-1089/1089	===============	0/0	100	99.82	vfdb	NP_281526	vfdb~~~flhB~~~NP_281526 (flhB) flagellar biosynthetic protein [Flagella (VF0114)] [Campylobacter jejuni subsp. jejuni NCTC 11168]
MF702699.fasta	NODE_6_length_150206_cov_22.565249	60075	60818	motB	1-744/744	===============	0/0	100	97.58	vfdb	NP_281527	vfdb~~~motB~~~NP_281527 (motB) flagellar motor protein MotB [Flagella (VF0114)] [Campylobacter jejuni subsp. jejuni NCTC 11168]
MF702699.fasta	NODE_6_length_150206_cov_22.565249	60821	61597	motA	1-777/777	===============	0/0	100	93.95	vfdb	NP_281528	vfdb~~~motA~~~NP_281528 (motA) flagellar motor protein MotA [Flagella (VF0114)] [Campylobacter jejuni subsp. jejuni NCTC 11168]
MF702699.fasta	NODE_6_length_150206_cov_22.565249	77122	77430	fliN	1-309/309	===============	0/0	100	99.35	vfdb	NP_281542	vfdb~~~fliN~~~NP_281542 (fliN) flagellar motor switch protein FliN [Flagella (VF0114)] [Campylobacter jejuni subsp. jejuni NCTC 11168]
MF702699.fasta	NODE_7_length_102726_cov_23.856753	56003	56809	cdtA	1-807/807	===============	0/0	100	99.26	vfdb	NP_281292	vfdb~~~cdtA~~~NP_281292 (cdtA) cytolethal distending toxin A [CDT (VF0115)] [Campylobacter jejuni subsp. jejuni NCTC 11168]
MF702699.fasta	NODE_7_length_102726_cov_23.856753	56806	57603	cdtB	1-798/798	===============	0/0	100	99.62	vfdb	NP_281291	vfdb~~~cdtB~~~NP_281291 (cdtB) cytolethal distending toxin B [CDT (VF0115)] [Campylobacter jejuni subsp. jejuni NCTC 11168]
MF702699.fasta	NODE_7_length_102726_cov_23.856753	57614	58183	cdtC	1-570/570	===============	0/0	100	99.83	vfdb	NP_281290	vfdb~~~cdtC~~~NP_281290 (cdtC) cytolethal distending toxin C [CDT (VF0115)] [Campylobacter jejuni subsp. jejuni NCTC 11168]
MF702699.fasta	NODE_7_length_102726_cov_23.856753	68299	69753	flhF	1-1455/1455	===============	0/0	100	99.93	vfdb	NP_281279	vfdb~~~flhF~~~NP_281279 (flhF) flagellar biosynthesis regulator FlhF [Flagella (VF0114)] [Campylobacter jejuni subsp. jejuni NCTC 11168]
MF702699.fasta	NODE_7_length_102726_cov_23.856753	69746	70612	flhG	1-867/867	===============	0/0	100	100	vfdb	NP_281278	vfdb~~~flhG~~~NP_281278 (flhG) ATP-binding protein [Flagella (CVF397)] [Campylobacter jejuni subsp. jejuni NCTC 11168]
MF702699.fasta	NODE_7_length_102726_cov_23.856753	70944	71660	fliA	1-717/717	===============	0/0	100	99.86	vfdb	NP_281276	vfdb~~~fliA~~~NP_281276 (fliA) flagellar biosynthesis sigma factor [Flagella (VF0114)] [Campylobacter jejuni subsp. jejuni NCTC 11168]
MF702699.fasta	NODE_7_length_102726_cov_23.856753	71660	72739	fliM	1-1080/1080	===============	0/0	100	98.43	vfdb	NP_281275	vfdb~~~fliM~~~NP_281275 (fliM) flagellar motor switch protein FliM [Flagella (VF0114)] [Campylobacter jejuni subsp. jejuni NCTC 11168]
MF702699.fasta	NODE_7_length_102726_cov_23.856753	72736	73578	fliY	1-843/843	===============	0/0	100	99.76	vfdb	NP_281274	vfdb~~~fliY~~~NP_281274 (fliY) flagellar motor switch protein FliY [Flagella (VF0114)] [Campylobacter jejuni subsp. jejuni NCTC 11168]
MF702699.fasta	NODE_7_length_102726_cov_23.856753	83220	84857	flgE	1-1638/1638	===============	0/0	100	99.88	vfdb	NP_281265	vfdb~~~flgE~~~NP_281265 (flgE) flagellar hook protein FlgE [Flagella (VF0114)] [Campylobacter jejuni subsp. jejuni NCTC 11168]
MF702699.fasta	NODE_7_length_102726_cov_23.856753	84861	85745	flgD	1-885/885	===============	0/0	100	99.66	vfdb	NP_281264	vfdb~~~flgD~~~NP_281264 (flgD) flagellar basal-body rod modification protein FlgD [Flagella (VF0114)] [Campylobacter jejuni subsp. jejuni NCTC 11168]
MF702699.fasta	NODE_7_length_102726_cov_23.856753	85798	87591	fliK	1-1797/1797	========/======	01-Mar	99.83	98.89	vfdb	NP_281263	vfdb~~~fliK~~~NP_281263 (fliK) flagellar hook-length control protein FliK [Pse5Ac7Ac Pse5Ac7Am Pse8OAc Pse5Am7AcGlnAc (AI151)] [Campylobacter jejuni subsp. jejuni NCTC 11168]
MF702699.fasta	NODE_8_length_88844_cov_22.563037	40746	42131	fliI	1-1386/1386	===============	0/0	100	97.69	vfdb	NP_281405	vfdb~~~fliI~~~NP_281405 (fliI) flagellum-specific ATP synthase FliI [Flagella (VF0114)] [Campylobacter jejuni subsp. jejuni NCTC 11168]
MF702699.fasta	NODE_8_length_88844_cov_22.563037	84618	86156	eptC	1-1539/1539	===============	0/0	100	97.73	vfdb	YP_002343698	vfdb~~~eptC~~~YP_002343698 (eptC) phosphoethanolamine transferase [Pse5Ac7Ac Pse5Ac7Am Pse8OAc Pse5Am7AcGlnAc (AI151)] [Campylobacter jejuni subsp. jejuni NCTC 11168]
MF702699.fasta	NODE_9_length_75360_cov_20.197812	38029	39147	jlpA	1-1119/1119	===============	0/0	100	98.48	vfdb	NP_282133	vfdb~~~jlpA~~~NP_282133 (jlpA) lipoprotein [JlpA (VF0329)] [Campylobacter jejuni subsp. jejuni NCTC 11168]
MF8134.fasta	NODE_10_length_57357_cov_34.820374	41333	41505	cheV3	563-735/1302	......===......	0/0	13.29	75.72	vfdb	NP_207394	vfdb~~~cheV3~~~NP_207394 (cheV3) chemotaxis coupling protein CheV3 [Pse5Ac7Ac (AI150)] [Helicobacter pylori 26695]
MF8134.fasta	NODE_18_length_900_cov_132.477361	493	708	tlpC	1615-1830/2022	...........===.	0/0	10.68	75.93	vfdb	NP_206882	vfdb~~~tlpC~~~NP_206882 (tlpC) membrane-bound chemoreceptor [Pse5Ac7Ac (AI150)] [Helicobacter pylori 26695]
MF8134.fasta	NODE_1_length_225720_cov_30.509949	22621	22917	fliE	1-297/297	===============	0/0	100	98.65	vfdb	NP_281710	vfdb~~~fliE~~~NP_281710 (fliE) flagellar hook-basal body complex protein FliE [Flagella (VF0114)] [Campylobacter jejuni subsp. jejuni NCTC 11168]
MF8134.fasta	NODE_1_length_225720_cov_30.509949	22924	23418	flgC	1-495/495	===============	0/0	100	98.99	vfdb	NP_281711	vfdb~~~flgC~~~NP_281711 (flgC) flagellar basal body rod protein FlgC [Flagella (VF0114)] [Campylobacter jejuni subsp. jejuni NCTC 11168]
MF8134.fasta	NODE_1_length_225720_cov_30.509949	23428	23859	flgB	1-432/432	===============	0/0	100	99.77	vfdb	NP_281712	vfdb~~~flgB~~~NP_281712 (flgB) flagellar basal body rod protein FlgB [Flagella (VF0114)] [Campylobacter jejuni subsp. jejuni NCTC 11168]
MF8134.fasta	NODE_1_length_225720_cov_30.509949	43647	44012	flaG	1-366/366	===============	0/0	100	99.73	vfdb	NP_281731	vfdb~~~flaG~~~NP_281731 (flaG) flagellar protein FlaG [Flagella (VF0114)] [Campylobacter jejuni subsp. jejuni NCTC 11168]
MF8134.fasta	NODE_1_length_225720_cov_30.509949	44015	45946	fliD	1-1929/1929	========/======	01-Mar	100	95.81	vfdb	NP_281732	vfdb~~~fliD~~~NP_281732 (fliD) flagellar capping protein FliD [Flagella (VF0114)] [Campylobacter jejuni subsp. jejuni NCTC 11168]
MF8134.fasta	NODE_1_length_225720_cov_30.509949	45958	46344	fliS	1-387/387	===============	0/0	100	98.71	vfdb	NP_281733	vfdb~~~fliS~~~NP_281733 (fliS) flagellar protein FliS [Flagella (VF0114)] [Campylobacter jejuni subsp. jejuni NCTC 11168]
MF8134.fasta	NODE_1_length_225720_cov_30.509949	154781	156032	rpoN	1-1251/1251	========/======	01-Jan	100	98.48	vfdb	YP_002344093	vfdb~~~rpoN~~~YP_002344093 (rpoN) RNA polymerase factor sigma-54 [Pse5Ac7Ac Pse5Ac7Am Pse8OAc Pse5Am7AcGlnAc (AI151)] [Campylobacter jejuni subsp. jejuni NCTC 11168]
MF8134.fasta	NODE_1_length_225720_cov_30.509949	169113	169853	Cj1416c	1-741/762	===============	0/0	97.24	98.92	vfdb	NP_282557	vfdb~~~Cj1416c~~~NP_282557 (Cj1416c) sugar nucleotidyltransferase [Capsule (VF0323)] [Campylobacter jejuni subsp. jejuni NCTC 11168]
MF8134.fasta	NODE_1_length_225720_cov_30.509949	169855	170457	Cj1417c	1-603/603	===============	0/0	100	98.01	vfdb	NP_282558	vfdb~~~Cj1417c~~~NP_282558 (Cj1417c) amidotransferase [Capsule biosynthesis and transport (CVF393)] [Campylobacter jejuni subsp. jejuni NCTC 11168]
MF8134.fasta	NODE_1_length_225720_cov_30.509949	172802	173563	Cj1419c	1-762/762	===============	0/0	100	97.77	vfdb	NP_282560	vfdb~~~Cj1419c~~~NP_282560 (Cj1419c) methyltransferase [Capsule biosynthesis and transport (CVF393)] [Campylobacter jejuni subsp. jejuni NCTC 11168]
MF8134.fasta	NODE_1_length_225720_cov_30.509949	173616	174388	Cj1420c	1-774/774	========/======	01-Jan	99.87	97.8	vfdb	NP_282561	vfdb~~~Cj1420c~~~NP_282561 (Cj1420c) methyltransferase [Capsule biosynthesis and transport (CVF393)] [Campylobacter jejuni subsp. jejuni NCTC 11168]
MF8134.fasta	NODE_1_length_225720_cov_30.509949	182725	183423	flgH	1-699/699	===============	0/0	100	98.71	vfdb	NP_281859	vfdb~~~flgH~~~NP_281859 (flgH) flagellar L-ring protein precursor FlgH [Flagella (VF0114)] [Campylobacter jejuni subsp. jejuni NCTC 11168]
MF8134.fasta	NODE_1_length_225720_cov_30.509949	192962	193774	flgF	1-813/813	===============	0/0	100	99.14	vfdb	NP_281869	vfdb~~~flgF~~~NP_281869 (flgF) flagellar basal-body rod protein [Flagella (VF0114)] [Campylobacter jejuni subsp. jejuni NCTC 11168]
MF8134.fasta	NODE_1_length_225720_cov_30.509949	193803	194594	flgG	1-792/792	===============	0/0	100	99.37	vfdb	NP_281870	vfdb~~~flgG~~~NP_281870 (flgG) flagellar basal-body rod protein FlgG [Flagella (VF0114)] [Campylobacter jejuni subsp. jejuni NCTC 11168]
MF8134.fasta	NODE_1_length_225720_cov_30.509949	213987	214736	flaC	1-750/750	===============	0/0	100	99.73	vfdb	NP_281892	vfdb~~~flaC~~~NP_281892 (flaC) flagellin [Flagella (VF0114)] [Campylobacter jejuni subsp. jejuni NCTC 11168]
MF8134.fasta	NODE_2_length_219567_cov_33.116875	81	1105	pseI	1-1025/1032	===============	0/0	99.32	95.12	vfdb	NP_282463	vfdb~~~pseI~~~NP_282463 (pseI) N-acetylneuraminic acid synthetase [Pse5Ac7Ac Pse5Ac7Am Pse8OAc Pse5Am7AcGlnAc (AI151)] [Campylobacter jejuni subsp. jejuni NCTC 11168]
MF8134.fasta	NODE_2_length_219567_cov_33.116875	6849	8585	flaB	1-1719/1719	========/======	13/38	99.42	79.51	vfdb	NP_282484	vfdb~~~flaB~~~NP_282484 (flaB) flagellin [Flagella (VF0114)] [Campylobacter jejuni subsp. jejuni NCTC 11168]
MF8134.fasta	NODE_2_length_219567_cov_33.116875	6850	8585	flaA	1-1718/1719	========/======	17/46	99.13	76	vfdb	NP_282485	vfdb~~~flaA~~~NP_282485 (flaA) flagellin [Flagella (VF0114)] [Campylobacter jejuni subsp. jejuni NCTC 11168]
MF8134.fasta	NODE_2_length_219567_cov_33.116875	8722	10458	flaA	1-1719/1719	========/======	Nov-32	99.59	79.07	vfdb	NP_282485	vfdb~~~flaA~~~NP_282485 (flaA) flagellin [Flagella (VF0114)] [Campylobacter jejuni subsp. jejuni NCTC 11168]
MF8134.fasta	NODE_2_length_219567_cov_33.116875	82259	82795	fliL	1-537/537	===============	0/0	100	97.77	vfdb	NP_282549	vfdb~~~fliL~~~NP_282549 (fliL) flagellar basal body protein FliL [Flagella (VF0114)] [Campylobacter jejuni subsp. jejuni NCTC 11168]
MF8134.fasta	NODE_2_length_219567_cov_33.116875	86111	87295	kpsS	1-1185/1185	===============	0/0	100	97.64	vfdb	NP_282554	vfdb~~~kpsS~~~NP_282554 (kpsS) capsule polysaccharide modification protein [Capsule (VF0323)] [Campylobacter jejuni subsp. jejuni NCTC 11168]
MF8134.fasta	NODE_2_length_219567_cov_33.116875	87292	88391	kpsC	971-2070/2070	.......========	0/0	53.14	96.36	vfdb	NP_282555	vfdb~~~kpsC~~~NP_282555 (kpsC) capsule polysaccharide modification protein [Capsule (VF0323)] [Campylobacter jejuni subsp. jejuni NCTC 11168]
MF8134.fasta	NODE_2_length_219567_cov_33.116875	109673	110616	kpsF	1-944/948	===============	0/0	99.58	95.02	vfdb	NP_282584	vfdb~~~kpsF~~~NP_282584 (kpsF) D-arabinose 5-phosphate isomerase [Capsule (VF0323)] [Campylobacter jejuni subsp. jejuni NCTC 11168]
MF8134.fasta	NODE_2_length_219567_cov_33.116875	110626	112284	kpsD	1-1659/1659	===============	0/0	100	97.11	vfdb	NP_282585	vfdb~~~kpsD~~~NP_282585 (kpsD) capsule polysaccharide export system periplasmic protein [Capsule (VF0323)] [Campylobacter jejuni subsp. jejuni NCTC 11168]
MF8134.fasta	NODE_2_length_219567_cov_33.116875	112286	113404	kpsE	1-1119/1119	===============	0/0	100	98.03	vfdb	NP_282586	vfdb~~~kpsE~~~NP_282586 (kpsE) capsule polysaccharide export system inner membrane protein [Capsule (VF0323)] [Campylobacter jejuni subsp. jejuni NCTC 11168]
MF8134.fasta	NODE_2_length_219567_cov_33.116875	113404	114066	kpsT	1-663/663	===============	0/0	100	93.82	vfdb	NP_282587	vfdb~~~kpsT~~~NP_282587 (kpsT) capsule polysaccharide export ATP-binding protein [Capsule (VF0323)] [Campylobacter jejuni subsp. jejuni NCTC 11168]
MF8134.fasta	NODE_2_length_219567_cov_33.116875	114063	114845	kpsM	1-783/783	===============	0/0	100	90.55	vfdb	NP_282588	vfdb~~~kpsM~~~NP_282588 (kpsM) capsule polysaccharide export system inner membrane protein [Capsule (VF0323)] [Campylobacter jejuni subsp. jejuni NCTC 11168]
MF8134.fasta	NODE_2_length_219567_cov_33.116875	125611	126657	flgI	1-1047/1047	===============	0/0	100	99.33	vfdb	NP_282602	vfdb~~~flgI~~~NP_282602 (flgI) flagellar P-ring protein precursor FlgI [Flagella (VF0114)] [Campylobacter jejuni subsp. jejuni NCTC 11168]
MF8134.fasta	NODE_2_length_219567_cov_33.116875	126657	126998	flgJ	1-342/342	===============	0/0	100	99.12	vfdb	YP_002344845	vfdb~~~flgJ~~~YP_002344845 (flgJ) flagellar rod assembly protein/muramidase FlgJ [Pse5Ac7Ac Pse5Ac7Am Pse8OAc Pse5Am7AcGlnAc (AI151)] [Campylobacter jejuni subsp. jejuni NCTC 11168]
MF8134.fasta	NODE_2_length_219567_cov_33.116875	127061	127258	flgM	1-198/198	===============	0/0	100	99.5	vfdb	YP_002344846	vfdb~~~flgM~~~YP_002344846 (flgM) negative regulator of flagellin synthesis [Pse5Ac7Ac Pse5Ac7Am Pse8OAc Pse5Am7AcGlnAc (AI151)] [Campylobacter jejuni subsp. jejuni NCTC 11168]
MF8134.fasta	NODE_2_length_219567_cov_33.116875	127747	129573	flgK	1-1827/1827	===============	0/0	100	98.69	vfdb	NP_282606	vfdb~~~flgK~~~NP_282606 (flgK) flagellar hook-associated protein 1 FlgK [Flagella (VF0114)] [Campylobacter jejuni subsp. jejuni NCTC 11168]
MF8134.fasta	NODE_2_length_219567_cov_33.116875	141053	142012	cadF	1-960/960	===============	0/0	100	99.06	vfdb	NP_282616	vfdb~~~cadF~~~NP_282616 (cadF) outer membrane fibronectin-binding protein [CadF (VF0322)] [Campylobacter jejuni subsp. jejuni NCTC 11168]
MF8134.fasta	NODE_3_length_211551_cov_28.406874	20155	20817	flgA	1-663/663	===============	0/0	100	99.4	vfdb	YP_002344176	vfdb~~~flgA~~~YP_002344176 (flgA) flagellar basal body P-ring biosynthesis protein FlgA [Pse5Ac7Ac Pse5Ac7Am Pse8OAc Pse5Am7AcGlnAc (AI151)] [Campylobacter jejuni subsp. jejuni NCTC 11168]
MF8134.fasta	NODE_3_length_211551_cov_28.406874	44068	45087	flgS	1-1020/1020	===============	0/0	100	99.41	vfdb	YP_002344200	vfdb~~~flgS~~~YP_002344200 (flgS) signal transduction histidine kinase [Pse5Ac7Ac Pse5Ac7Am Pse8OAc Pse5Am7AcGlnAc (AI151)] [Campylobacter jejuni subsp. jejuni NCTC 11168]
MF8134.fasta	NODE_3_length_211551_cov_28.406874	68202	68936	fliP	1-735/735	===============	0/0	100	99.05	vfdb	NP_281981	vfdb~~~fliP~~~NP_281981 (fliP) flagellar biosynthesis protein FliP [Flagella (VF0114)] [Campylobacter jejuni subsp. jejuni NCTC 11168]
MF8134.fasta	NODE_3_length_211551_cov_28.406874	118650	120824	flhA	1-2175/2175	===============	0/0	100	98.25	vfdb	NP_282036	vfdb~~~flhA~~~NP_282036 (flhA) flagellar biosynthesis protein FlhA [Flagella (VF0114)] [Campylobacter jejuni subsp. jejuni NCTC 11168]
MF8134.fasta	NODE_3_length_211551_cov_28.406874	124700	126949	flaD	1-2253/2253	========/======	03-Sep	99.73	91.44	vfdb	NP_282040	vfdb~~~flaD~~~NP_282040 (flaD) flagellin [Flagella (VF0114)] [Campylobacter jejuni subsp. jejuni NCTC 11168]
MF8134.fasta	NODE_3_length_211551_cov_28.406874	150898	152730	ciaB	1-1833/1833	===============	0/0	100	99.24	vfdb	NP_282066	vfdb~~~ciaB~~~NP_282066 (ciaB) invasion antigen CiaB [CiaB (VF0324)] [Campylobacter jejuni subsp. jejuni NCTC 11168]
MF8134.fasta	NODE_3_length_211551_cov_28.406874	158162	158941	pebA	1-780/780	===============	0/0	100	98.97	vfdb	NP_282073	vfdb~~~pebA~~~NP_282073 (pebA) bifunctional adhesin/ABC transporter aspartate/glutamate-binding protein [PEB1 (VF0327)] [Campylobacter jejuni subsp. jejuni NCTC 11168]
MF8134.fasta	NODE_4_length_201897_cov_28.544689	6118	7236	jlpA	1-1119/1119	===============	0/0	100	97.86	vfdb	NP_282133	vfdb~~~jlpA~~~NP_282133 (jlpA) lipoprotein [JlpA (VF0329)] [Campylobacter jejuni subsp. jejuni NCTC 11168]
MF8134.fasta	NODE_4_length_201897_cov_28.544689	44751	46052	flgR	1-1302/1302	===============	0/0	100	98.85	vfdb	NP_282174	vfdb~~~flgR~~~NP_282174 (flgR) sigma-54 associated transcriptional activator [Pse5Ac7Ac Pse5Ac7Am Pse8OAc Pse5Am7AcGlnAc (AI151)] [Campylobacter jejuni subsp. jejuni NCTC 11168]
MF8134.fasta	NODE_4_length_201897_cov_28.544689	46109	46558	flgQ	1-450/450	===============	0/0	100	98.44	vfdb	YP_002344420	vfdb~~~flgQ~~~YP_002344420 (flgQ) required for flagellar motility [Pse5Ac7Ac Pse5Ac7Am Pse8OAc Pse5Am7AcGlnAc (AI151)] [Campylobacter jejuni subsp. jejuni NCTC 11168]
MF8134.fasta	NODE_4_length_201897_cov_28.544689	46534	47049	flgP	1-516/516	===============	0/0	100	98.45	vfdb	YP_002344421	vfdb~~~flgP~~~YP_002344421 (flgP) required for flagellar motility [Pse5Ac7Ac Pse5Ac7Am Pse8OAc Pse5Am7AcGlnAc (AI151)] [Campylobacter jejuni subsp. jejuni NCTC 11168]
MF8134.fasta	NODE_4_length_201897_cov_28.544689	101868	102257	fliW	1-390/390	===============	0/0	100	100	vfdb	YP_002344468	vfdb~~~fliW~~~YP_002344468 (fliW) flagellar assembly protein FliW [Pse5Ac7Ac Pse5Ac7Am Pse8OAc Pse5Am7AcGlnAc (AI151)] [Campylobacter jejuni subsp. jejuni NCTC 11168]
MF8134.fasta	NODE_4_length_201897_cov_28.544689	135679	135799	acfB	1374-1494/1881	..........==...	0/0	6.43	82.64	vfdb	NP_230488	vfdb~~~acfB~~~NP_230488 (acfB) accessory colonization factor AcfB [ACF (VF0127)] [Vibrio cholerae O1 biovar El Tor str. N16961]
MF8134.fasta	NODE_4_length_201897_cov_28.544689	142881	143273	cheY	1-393/393	===============	0/0	100	99.49	vfdb	YP_002344511	vfdb~~~cheY~~~YP_002344511 (cheY) chemotaxis regulatory protein [Pse5Ac7Ac Pse5Ac7Am Pse8OAc Pse5Am7AcGlnAc (AI151)] [Campylobacter jejuni subsp. jejuni NCTC 11168]
MF8134.fasta	NODE_4_length_201897_cov_28.544689	158444	159472	waaC	1-1029/1029	===============	0/0	100	98.15	vfdb	NP_282281	vfdb~~~waaC~~~NP_282281 (waaC) heptosyltransferase I [LOS (VF0326)] [Campylobacter jejuni subsp. jejuni NCTC 11168]
MF8134.fasta	NODE_4_length_201897_cov_28.544689	159462	160329	htrB	1-867/888	========/======	01-Jan	97.64	96.2	vfdb	NP_282282	vfdb~~~htrB~~~NP_282282 (htrB) lipid A biosynthesis lauroyl acyltransferase [LOS (VF0326)] [Campylobacter jejuni subsp. jejuni NCTC 11168]
MF8134.fasta	NODE_4_length_201897_cov_28.544689	170163	170614	neuA1	49-503/1611	=====.../......	02-Mar	28.06	79.34	vfdb	NP_282291	vfdb~~~neuA1~~~NP_282291 (neuA1) bifunctional beta-14-N-acetylgalactosaminyltransferase/CMP-Neu5Ac synthase [LOS (VF0326)] [Campylobacter jejuni subsp. jejuni NCTC 11168]
MF8134.fasta	NODE_4_length_201897_cov_28.544689	173561	174346	waaV	1-786/825	===============	0/0	95.27	92.37	vfdb	NP_282294	vfdb~~~waaV~~~NP_282294 (waaV) glucosyltransferase [LOS (VF0326)] [Campylobacter jejuni subsp. jejuni NCTC 11168]
MF8134.fasta	NODE_4_length_201897_cov_28.544689	174405	175343	waaF	1-939/960	===============	0/0	97.81	95	vfdb	NP_282295	vfdb~~~waaF~~~NP_282295 (waaF) heptosyltransferase II [LOS (VF0326)] [Campylobacter jejuni subsp. jejuni NCTC 11168]
MF8134.fasta	NODE_4_length_201897_cov_28.544689	178035	178595	gmhA	1-561/561	===============	0/0	100	94.3	vfdb	NP_282296	vfdb~~~gmhA~~~NP_282296 (gmhA) phosphoheptose isomerase [LOS (VF0326)] [Campylobacter jejuni subsp. jejuni NCTC 11168]
MF8134.fasta	NODE_4_length_201897_cov_28.544689	178592	179977	hldE	1-1386/1386	===============	0/0	100	94.73	vfdb	NP_282297	vfdb~~~hldE~~~NP_282297 (hldE) bifunctional D-beta-D-heptose 7-phosphate kinase/D-beta-D-heptose 1-phosphate adenylyltransferase [LOS (VF0326)] [Campylobacter jejuni subsp. jejuni NCTC 11168]
MF8134.fasta	NODE_4_length_201897_cov_28.544689	179970	180923	hldD	1-954/954	===============	0/0	100	96.02	vfdb	NP_282298	vfdb~~~hldD~~~NP_282298 (hldD) ADP-glyceromanno-heptose 6-epimerase [LOS (VF0326)] [Campylobacter jejuni subsp. jejuni NCTC 11168]
MF8134.fasta	NODE_4_length_201897_cov_28.544689	180924	181484	gmhB	1-561/561	===============	0/0	100	96.61	vfdb	NP_282299	vfdb~~~gmhB~~~NP_282299 (gmhB) DD-heptose 17-bisphosphate phosphatase [LOS (CVF396)] [Campylobacter jejuni subsp. jejuni NCTC 11168]
MF8134.fasta	NODE_5_length_184162_cov_35.452794	170	2536	pflA	1-2367/2367	===============	0/0	100	99.07	vfdb	NP_282693	vfdb~~~pflA~~~NP_282693 (pflA) paralysed flagellum protein [Flagella (VF0114)] [Campylobacter jejuni subsp. jejuni NCTC 11168]
MF8134.fasta	NODE_5_length_184162_cov_35.452794	102655	102924	fliQ	1-270/270	===============	0/0	100	98.52	vfdb	NP_282802	vfdb~~~fliQ~~~NP_282802 (fliQ) flagellar biosynthesis protein FliQ [Flagella (VF0114)] [Campylobacter jejuni subsp. jejuni NCTC 11168]
MF8134.fasta	NODE_5_length_184162_cov_35.452794	143559	146156	flgE	1-2598/2598	===============	0/0	100	97.5	vfdb	NP_282855	vfdb~~~flgE~~~NP_282855 (flgE) flagellar hook protein [Flagella (VF0114)] [Campylobacter jejuni subsp. jejuni NCTC 11168]
MF8134.fasta	NODE_5_length_184162_cov_35.452794	169222	169343	cheV3	595-716/1302	......===......	0/0	9.37	81.97	vfdb	NP_207394	vfdb~~~cheV3~~~NP_207394 (cheV3) chemotaxis coupling protein CheV3 [Pse5Ac7Ac (AI150)] [Helicobacter pylori 26695]
MF8134.fasta	NODE_6_length_153523_cov_32.256995	71483	71791	fliN	1-309/309	===============	0/0	100	99.35	vfdb	NP_281542	vfdb~~~fliN~~~NP_281542 (fliN) flagellar motor switch protein FliN [Flagella (VF0114)] [Campylobacter jejuni subsp. jejuni NCTC 11168]
MF8134.fasta	NODE_6_length_153523_cov_32.256995	87315	88091	motA	1-777/777	===============	0/0	100	94.21	vfdb	NP_281528	vfdb~~~motA~~~NP_281528 (motA) flagellar motor protein MotA [Flagella (VF0114)] [Campylobacter jejuni subsp. jejuni NCTC 11168]
MF8134.fasta	NODE_6_length_153523_cov_32.256995	88094	88837	motB	1-744/744	===============	0/0	100	97.58	vfdb	NP_281527	vfdb~~~motB~~~NP_281527 (motB) flagellar motor protein MotB [Flagella (VF0114)] [Campylobacter jejuni subsp. jejuni NCTC 11168]
MF8134.fasta	NODE_6_length_153523_cov_32.256995	88843	89931	flhB	1-1089/1089	===============	0/0	100	99.82	vfdb	NP_281526	vfdb~~~flhB~~~NP_281526 (flhB) flagellar biosynthetic protein [Flagella (VF0114)] [Campylobacter jejuni subsp. jejuni NCTC 11168]
MF8134.fasta	NODE_6_length_153523_cov_32.256995	101023	101853	fliH	1-831/831	===============	0/0	100	98.08	vfdb	NP_281511	vfdb~~~fliH~~~NP_281511 (fliH) flagellar assembly protein H [Flagella (VF0114)] [Campylobacter jejuni subsp. jejuni NCTC 11168]
MF8134.fasta	NODE_6_length_153523_cov_32.256995	101861	102889	fliG	1-1029/1029	===============	0/0	100	99.12	vfdb	NP_281510	vfdb~~~fliG~~~NP_281510 (fliG) flagellar motor switch protein G [Flagella (VF0114)] [Campylobacter jejuni subsp. jejuni NCTC 11168]
MF8134.fasta	NODE_6_length_153523_cov_32.256995	102889	104571	fliF	1-1683/1683	===============	0/0	100	98.28	vfdb	NP_281509	vfdb~~~fliF~~~NP_281509 (fliF) flagellar M-ring protein FliF [Flagella (VF0114)] [Campylobacter jejuni subsp. jejuni NCTC 11168]
MF8134.fasta	NODE_6_length_153523_cov_32.256995	128855	129811	cheV	1-957/957	===============	0/0	100	98.95	vfdb	YP_002343726	vfdb~~~cheV~~~YP_002343726 (cheV) chemotaxis protein [Pse5Ac7Ac Pse5Ac7Am Pse8OAc Pse5Am7AcGlnAc (AI151)] [Campylobacter jejuni subsp. jejuni NCTC 11168]
MF8134.fasta	NODE_6_length_153523_cov_32.256995	129815	132124	cheA	1-2310/2310	===============	0/0	100	98.14	vfdb	YP_002343725	vfdb~~~cheA~~~YP_002343725 (cheA) chemotaxis histidine kinase [Pse5Ac7Ac Pse5Ac7Am Pse8OAc Pse5Am7AcGlnAc (AI151)] [Campylobacter jejuni subsp. jejuni NCTC 11168]
MF8134.fasta	NODE_6_length_153523_cov_32.256995	132129	132650	cheW	1-522/522	===============	0/0	100	99.23	vfdb	YP_002343724	vfdb~~~cheW~~~YP_002343724 (cheW) chemotaxis protein [Pse5Ac7Ac Pse5Ac7Am Pse8OAc Pse5Am7AcGlnAc (AI151)] [Campylobacter jejuni subsp. jejuni NCTC 11168]
MF8134.fasta	NODE_7_length_133495_cov_32.153118	641	1408	fliR	1-768/768	===============	0/0	100	98.18	vfdb	NP_282326	vfdb~~~fliR~~~NP_282326 (fliR) flagellar biosynthetic protein FliR [Flagella (VF0114)] [Campylobacter jejuni subsp. jejuni NCTC 11168]
MF8134.fasta	NODE_7_length_133495_cov_32.153118	12500	12672	cheV3	595-767/1302	......===......	0/0	13.29	76.3	vfdb	NP_207394	vfdb~~~cheV3~~~NP_207394 (cheV3) chemotaxis coupling protein CheV3 [Pse5Ac7Ac (AI150)] [Helicobacter pylori 26695]
MF8134.fasta	NODE_7_length_133495_cov_32.153118	64860	65180	ciaC	1-321/321	===============	0/0	100	98.44	vfdb	YP_002344633	vfdb~~~ciaC~~~YP_002344633 (ciaC) Campylobacter invasion antigen C [CiaC (VF0415)] [Campylobacter jejuni subsp. jejuni NCTC 11168]
MF8134.fasta	NODE_7_length_133495_cov_32.153118	83564	84835	porA	1-1275/1275	========/======	21/69	97.18	80.12	vfdb	NP_282406	vfdb~~~porA~~~NP_282406 (porA) major outer membrane protein [MOMP (VF0328)] [Campylobacter jejuni subsp. jejuni NCTC 11168]
MF8134.fasta	NODE_7_length_133495_cov_32.153118	119288	120292	pseB	1-1005/1005	===============	0/0	100	94.92	vfdb	NP_282439	vfdb~~~pseB~~~NP_282439 (pseB) UDP-GlcNAc-specific C46 dehydratase/C5 epimerase [Pse5Ac7Ac Pse5Ac7Am Pse8OAc Pse5Am7AcGlnAc (AI151)] [Campylobacter jejuni subsp. jejuni NCTC 11168]
MF8134.fasta	NODE_7_length_133495_cov_32.153118	120294	121424	pseC	1-1131/1131	===============	0/0	100	95.4	vfdb	NP_282440	vfdb~~~pseC~~~NP_282440 (pseC) C4 aminotransferase [Pse5Ac7Ac Pse5Ac7Am Pse8OAc Pse5Am7AcGlnAc (AI151)] [Campylobacter jejuni subsp. jejuni NCTC 11168]
MF8134.fasta	NODE_7_length_133495_cov_32.153118	128895	129593	pseF	1-699/699	===============	0/0	100	92.13	vfdb	NP_282457	vfdb~~~pseF~~~NP_282457 (pseF) acylneuraminate cytidylyltransferase [Pse5Ac7Ac Pse5Ac7Am Pse8OAc Pse5Am7AcGlnAc (AI151)] [Campylobacter jejuni subsp. jejuni NCTC 11168]
MF8134.fasta	NODE_7_length_133495_cov_32.153118	129577	130401	pseG	1-825/825	===============	0/0	100	93.82	vfdb	NP_282458	vfdb~~~pseG~~~NP_282458 (pseG) UDP-24-diacetamido-246-trideoxy-beta-L-altropyranose hydrolase [Flagella (VF0114)] [Campylobacter jejuni subsp. jejuni NCTC 11168]
MF8134.fasta	NODE_7_length_133495_cov_32.153118	130398	130871	pseH	1-474/474	===============	0/0	100	94.3	vfdb	NP_282459	vfdb~~~pseH~~~NP_282459 (pseH) N-acetyltransferase [Flagella (VF0114)] [Campylobacter jejuni subsp. jejuni NCTC 11168]
MF8134.fasta	NODE_7_length_133495_cov_32.153118	132185	133321	pseA	1-1137/1137	===============	0/0	100	97.54	vfdb	NP_282462	vfdb~~~pseA~~~NP_282462 (pseA) pseudaminic acid biosynthesis PseA protein [Pse5Ac7Ac Pse5Ac7Am Pse8OAc Pse5Am7AcGlnAc (AI151)] [Campylobacter jejuni subsp. jejuni NCTC 11168]
MF8134.fasta	NODE_8_length_111974_cov_34.415970	56851	57657	cdtA	1-807/807	===============	0/0	100	99.5	vfdb	NP_281292	vfdb~~~cdtA~~~NP_281292 (cdtA) cytolethal distending toxin A [CDT (VF0115)] [Campylobacter jejuni subsp. jejuni NCTC 11168]
MF8134.fasta	NODE_8_length_111974_cov_34.415970	57654	58451	cdtB	1-798/798	===============	0/0	100	99.75	vfdb	NP_281291	vfdb~~~cdtB~~~NP_281291 (cdtB) cytolethal distending toxin B [CDT (VF0115)] [Campylobacter jejuni subsp. jejuni NCTC 11168]
MF8134.fasta	NODE_8_length_111974_cov_34.415970	58462	59031	cdtC	1-570/570	===============	0/0	100	100	vfdb	NP_281290	vfdb~~~cdtC~~~NP_281290 (cdtC) cytolethal distending toxin C [CDT (VF0115)] [Campylobacter jejuni subsp. jejuni NCTC 11168]
MF8134.fasta	NODE_8_length_111974_cov_34.415970	70589	72043	flhF	1-1455/1455	===============	0/0	100	99.45	vfdb	NP_281279	vfdb~~~flhF~~~NP_281279 (flhF) flagellar biosynthesis regulator FlhF [Flagella (VF0114)] [Campylobacter jejuni subsp. jejuni NCTC 11168]
MF8134.fasta	NODE_8_length_111974_cov_34.415970	72036	72902	flhG	1-867/867	===============	0/0	100	99.08	vfdb	NP_281278	vfdb~~~flhG~~~NP_281278 (flhG) ATP-binding protein [Flagella (CVF397)] [Campylobacter jejuni subsp. jejuni NCTC 11168]
MF8134.fasta	NODE_8_length_111974_cov_34.415970	73234	73950	fliA	1-717/717	===============	0/0	100	97.77	vfdb	NP_281276	vfdb~~~fliA~~~NP_281276 (fliA) flagellar biosynthesis sigma factor [Flagella (VF0114)] [Campylobacter jejuni subsp. jejuni NCTC 11168]
MF8134.fasta	NODE_8_length_111974_cov_34.415970	73950	75029	fliM	1-1080/1080	===============	0/0	100	97.96	vfdb	NP_281275	vfdb~~~fliM~~~NP_281275 (fliM) flagellar motor switch protein FliM [Flagella (VF0114)] [Campylobacter jejuni subsp. jejuni NCTC 11168]
MF8134.fasta	NODE_8_length_111974_cov_34.415970	75026	75868	fliY	1-843/843	===============	0/0	100	96.56	vfdb	NP_281274	vfdb~~~fliY~~~NP_281274 (fliY) flagellar motor switch protein FliY [Flagella (VF0114)] [Campylobacter jejuni subsp. jejuni NCTC 11168]
MF8134.fasta	NODE_8_length_111974_cov_34.415970	82106	83743	flgE	1-1638/1638	===============	0/0	100	99.94	vfdb	NP_281265	vfdb~~~flgE~~~NP_281265 (flgE) flagellar hook protein FlgE [Flagella (VF0114)] [Campylobacter jejuni subsp. jejuni NCTC 11168]
MF8134.fasta	NODE_8_length_111974_cov_34.415970	83747	84631	flgD	1-885/885	===============	0/0	100	99.44	vfdb	NP_281264	vfdb~~~flgD~~~NP_281264 (flgD) flagellar basal-body rod modification protein FlgD [Flagella (VF0114)] [Campylobacter jejuni subsp. jejuni NCTC 11168]
MF8134.fasta	NODE_8_length_111974_cov_34.415970	84685	86505	fliK	1-1797/1797	========/======	Feb-30	99.83	97.2	vfdb	NP_281263	vfdb~~~fliK~~~NP_281263 (fliK) flagellar hook-length control protein FliK [Pse5Ac7Ac Pse5Ac7Am Pse8OAc Pse5Am7AcGlnAc (AI151)] [Campylobacter jejuni subsp. jejuni NCTC 11168]
MF8134.fasta	NODE_9_length_87894_cov_30.520864	2685	4223	eptC	1-1539/1539	===============	0/0	100	98.44	vfdb	YP_002343698	vfdb~~~eptC~~~YP_002343698 (eptC) phosphoethanolamine transferase [Pse5Ac7Ac Pse5Ac7Am Pse8OAc Pse5Am7AcGlnAc (AI151)] [Campylobacter jejuni subsp. jejuni NCTC 11168]
MF8134.fasta	NODE_9_length_87894_cov_30.520864	47455	48840	fliI	1-1386/1386	===============	0/0	100	97.47	vfdb	NP_281405	vfdb~~~fliI~~~NP_281405 (fliI) flagellum-specific ATP synthase FliI [Flagella (VF0114)] [Campylobacter jejuni subsp. jejuni NCTC 11168]
TB1130.fasta	NODE_10_length_69117_cov_23.350196	5674	7212	eptC	1-1539/1539	===============	0/0	100	97.66	vfdb	YP_002343698	vfdb~~~eptC~~~YP_002343698 (eptC) phosphoethanolamine transferase [Pse5Ac7Ac Pse5Ac7Am Pse8OAc Pse5Am7AcGlnAc (AI151)] [Campylobacter jejuni subsp. jejuni NCTC 11168]
TB1130.fasta	NODE_10_length_69117_cov_23.350196	50405	51790	fliI	1-1386/1386	===============	0/0	100	98.77	vfdb	NP_281405	vfdb~~~fliI~~~NP_281405 (fliI) flagellum-specific ATP synthase FliI [Flagella (VF0114)] [Campylobacter jejuni subsp. jejuni NCTC 11168]
TB1130.fasta	NODE_12_length_61860_cov_25.650236	4863	5432	cdtC	1-570/570	===============	0/0	100	99.83	vfdb	NP_281290	vfdb~~~cdtC~~~NP_281290 (cdtC) cytolethal distending toxin C [CDT (VF0115)] [Campylobacter jejuni subsp. jejuni NCTC 11168]
TB1130.fasta	NODE_12_length_61860_cov_25.650236	5443	6240	cdtB	1-798/798	===============	0/0	100	99.62	vfdb	NP_281291	vfdb~~~cdtB~~~NP_281291 (cdtB) cytolethal distending toxin B [CDT (VF0115)] [Campylobacter jejuni subsp. jejuni NCTC 11168]
TB1130.fasta	NODE_12_length_61860_cov_25.650236	6237	7043	cdtA	1-807/807	===============	0/0	100	99.38	vfdb	NP_281292	vfdb~~~cdtA~~~NP_281292 (cdtA) cytolethal distending toxin A [CDT (VF0115)] [Campylobacter jejuni subsp. jejuni NCTC 11168]
TB1130.fasta	NODE_13_length_33810_cov_24.485497	5248	6702	flhF	1-1455/1455	===============	0/0	100	99.52	vfdb	NP_281279	vfdb~~~flhF~~~NP_281279 (flhF) flagellar biosynthesis regulator FlhF [Flagella (VF0114)] [Campylobacter jejuni subsp. jejuni NCTC 11168]
TB1130.fasta	NODE_13_length_33810_cov_24.485497	6695	7561	flhG	1-867/867	===============	0/0	100	100	vfdb	NP_281278	vfdb~~~flhG~~~NP_281278 (flhG) ATP-binding protein [Flagella (CVF397)] [Campylobacter jejuni subsp. jejuni NCTC 11168]
TB1130.fasta	NODE_13_length_33810_cov_24.485497	7893	8609	fliA	1-717/717	===============	0/0	100	100	vfdb	NP_281276	vfdb~~~fliA~~~NP_281276 (fliA) flagellar biosynthesis sigma factor [Flagella (VF0114)] [Campylobacter jejuni subsp. jejuni NCTC 11168]
TB1130.fasta	NODE_13_length_33810_cov_24.485497	8609	9688	fliM	1-1080/1080	===============	0/0	100	99.63	vfdb	NP_281275	vfdb~~~fliM~~~NP_281275 (fliM) flagellar motor switch protein FliM [Flagella (VF0114)] [Campylobacter jejuni subsp. jejuni NCTC 11168]
TB1130.fasta	NODE_13_length_33810_cov_24.485497	9685	10527	fliY	1-843/843	===============	0/0	100	99.53	vfdb	NP_281274	vfdb~~~fliY~~~NP_281274 (fliY) flagellar motor switch protein FliY [Flagella (VF0114)] [Campylobacter jejuni subsp. jejuni NCTC 11168]
TB1130.fasta	NODE_13_length_33810_cov_24.485497	20170	21807	flgE	1-1638/1638	===============	0/0	100	99.82	vfdb	NP_281265	vfdb~~~flgE~~~NP_281265 (flgE) flagellar hook protein FlgE [Flagella (VF0114)] [Campylobacter jejuni subsp. jejuni NCTC 11168]
TB1130.fasta	NODE_13_length_33810_cov_24.485497	21811	22695	flgD	1-885/885	===============	0/0	100	100	vfdb	NP_281264	vfdb~~~flgD~~~NP_281264 (flgD) flagellar basal-body rod modification protein FlgD [Flagella (VF0114)] [Campylobacter jejuni subsp. jejuni NCTC 11168]
TB1130.fasta	NODE_13_length_33810_cov_24.485497	22748	24541	fliK	1-1797/1797	========/======	01-Mar	99.83	99.28	vfdb	NP_281263	vfdb~~~fliK~~~NP_281263 (fliK) flagellar hook-length control protein FliK [Pse5Ac7Ac Pse5Ac7Am Pse8OAc Pse5Am7AcGlnAc (AI151)] [Campylobacter jejuni subsp. jejuni NCTC 11168]
TB1130.fasta	NODE_1_length_255989_cov_23.514473	104088	104474	fliS	1-387/387	===============	0/0	100	99.48	vfdb	NP_281733	vfdb~~~fliS~~~NP_281733 (fliS) flagellar protein FliS [Flagella (VF0114)] [Campylobacter jejuni subsp. jejuni NCTC 11168]
TB1130.fasta	NODE_1_length_255989_cov_23.514473	104486	106396	fliD	1-1929/1929	========/======	Jan-18	99.07	96.79	vfdb	NP_281732	vfdb~~~fliD~~~NP_281732 (fliD) flagellar capping protein FliD [Flagella (VF0114)] [Campylobacter jejuni subsp. jejuni NCTC 11168]
TB1130.fasta	NODE_1_length_255989_cov_23.514473	106399	106764	flaG	1-366/366	===============	0/0	100	99.45	vfdb	NP_281731	vfdb~~~flaG~~~NP_281731 (flaG) flagellar protein FlaG [Flagella (VF0114)] [Campylobacter jejuni subsp. jejuni NCTC 11168]
TB1130.fasta	NODE_1_length_255989_cov_23.514473	126551	126982	flgB	1-432/432	===============	0/0	100	96.99	vfdb	NP_281712	vfdb~~~flgB~~~NP_281712 (flgB) flagellar basal body rod protein FlgB [Flagella (VF0114)] [Campylobacter jejuni subsp. jejuni NCTC 11168]
TB1130.fasta	NODE_1_length_255989_cov_23.514473	126992	127486	flgC	1-495/495	===============	0/0	100	99.39	vfdb	NP_281711	vfdb~~~flgC~~~NP_281711 (flgC) flagellar basal body rod protein FlgC [Flagella (VF0114)] [Campylobacter jejuni subsp. jejuni NCTC 11168]
TB1130.fasta	NODE_1_length_255989_cov_23.514473	127493	127789	fliE	1-297/297	===============	0/0	100	99.33	vfdb	NP_281710	vfdb~~~fliE~~~NP_281710 (fliE) flagellar hook-basal body complex protein FliE [Flagella (VF0114)] [Campylobacter jejuni subsp. jejuni NCTC 11168]
TB1130.fasta	NODE_1_length_255989_cov_23.514473	239779	239951	cheV3	563-735/1302	......===......	0/0	13.29	75.72	vfdb	NP_207394	vfdb~~~cheV3~~~NP_207394 (cheV3) chemotaxis coupling protein CheV3 [Pse5Ac7Ac (AI150)] [Helicobacter pylori 26695]
TB1130.fasta	NODE_27_length_423_cov_76.608108	162	377	tlpC	1615-1830/2022	...........===.	0/0	10.68	75.93	vfdb	NP_206882	vfdb~~~tlpC~~~NP_206882 (tlpC) membrane-bound chemoreceptor [Pse5Ac7Ac (AI150)] [Helicobacter pylori 26695]
TB1130.fasta	NODE_2_length_200314_cov_23.584154	397	2118	flaA	1-1719/1719	========/======	05-Jul	99.88	92.23	vfdb	NP_282485	vfdb~~~flaA~~~NP_282485 (flaA) flagellin [Flagella (VF0114)] [Campylobacter jejuni subsp. jejuni NCTC 11168]
TB1130.fasta	NODE_2_length_200314_cov_23.584154	2264	3985	flaB	1-1719/1719	========/======	05-Jul	99.88	92.81	vfdb	NP_282484	vfdb~~~flaB~~~NP_282484 (flaB) flagellin [Flagella (VF0114)] [Campylobacter jejuni subsp. jejuni NCTC 11168]
TB1130.fasta	NODE_2_length_200314_cov_23.584154	4016	5902	pseE/maf5	1-1887/1887	===============	0/0	100	97.03	vfdb	NP_282483	vfdb~~~pseE/maf5~~~NP_282483 (pseE/maf5) motility accessory factor PseE [Pse5Ac7Ac Pse5Ac7Am Pse8OAc Pse5Am7AcGlnAc (AI151)] [Campylobacter jejuni subsp. jejuni NCTC 11168]
TB1130.fasta	NODE_2_length_200314_cov_23.584154	5899	7815	maf4	1-1950/1950	========/======	Dec-51	97.85	89.13	vfdb	YP_002344724	vfdb~~~maf4~~~YP_002344724 (maf4) motility accessory factor [Pse5Ac7Ac Pse5Ac7Am Pse8OAc Pse5Am7AcGlnAc (AI151)] [Campylobacter jejuni subsp. jejuni NCTC 11168]
TB1130.fasta	NODE_2_length_200314_cov_23.584154	9684	11645	pseD/maf2	1-1962/1962	===============	0/0	100	97.71	vfdb	NP_282479	vfdb~~~pseD/maf2~~~NP_282479 (pseD/maf2) motility accessory factor PseD [Pse5Ac7Ac Pse5Ac7Am Pse8OAc Pse5Am7AcGlnAc (AI151)] [Campylobacter jejuni subsp. jejuni NCTC 11168]
TB1130.fasta	NODE_2_length_200314_cov_23.584154	11633	12403	ptmA	1-771/771	===============	0/0	100	97.54	vfdb	NP_282478	vfdb~~~ptmA~~~NP_282478 (ptmA) flagellin modification protein A [Flagella (VF0114)] [Campylobacter jejuni subsp. jejuni NCTC 11168]
TB1130.fasta	NODE_2_length_200314_cov_23.584154	12403	13110	ptmB	1-708/708	===============	0/0	100	98.45	vfdb	NP_282477	vfdb~~~ptmB~~~NP_282477 (ptmB) acylneuraminate cytidylyltransferase [Flagella (VF0114)] [Campylobacter jejuni subsp. jejuni NCTC 11168]
TB1130.fasta	NODE_2_length_200314_cov_23.584154	23129	24153	pseI	1-1025/1032	===============	0/0	99.32	96.29	vfdb	NP_282463	vfdb~~~pseI~~~NP_282463 (pseI) N-acetylneuraminic acid synthetase [Pse5Ac7Ac Pse5Ac7Am Pse8OAc Pse5Am7AcGlnAc (AI151)] [Campylobacter jejuni subsp. jejuni NCTC 11168]
TB1130.fasta	NODE_2_length_200314_cov_23.584154	24411	25547	pseA	1-1137/1137	===============	0/0	100	99.47	vfdb	NP_282462	vfdb~~~pseA~~~NP_282462 (pseA) pseudaminic acid biosynthesis PseA protein [Pse5Ac7Ac Pse5Ac7Am Pse8OAc Pse5Am7AcGlnAc (AI151)] [Campylobacter jejuni subsp. jejuni NCTC 11168]
TB1130.fasta	NODE_2_length_200314_cov_23.584154	26861	27334	pseH	1-474/474	===============	0/0	100	94.09	vfdb	NP_282459	vfdb~~~pseH~~~NP_282459 (pseH) N-acetyltransferase [Flagella (VF0114)] [Campylobacter jejuni subsp. jejuni NCTC 11168]
TB1130.fasta	NODE_2_length_200314_cov_23.584154	27331	28155	pseG	1-825/825	===============	0/0	100	99.03	vfdb	NP_282458	vfdb~~~pseG~~~NP_282458 (pseG) UDP-24-diacetamido-246-trideoxy-beta-L-altropyranose hydrolase [Flagella (VF0114)] [Campylobacter jejuni subsp. jejuni NCTC 11168]
TB1130.fasta	NODE_2_length_200314_cov_23.584154	28139	28837	pseF	1-699/699	===============	0/0	100	98.71	vfdb	NP_282457	vfdb~~~pseF~~~NP_282457 (pseF) acylneuraminate cytidylyltransferase [Pse5Ac7Ac Pse5Ac7Am Pse8OAc Pse5Am7AcGlnAc (AI151)] [Campylobacter jejuni subsp. jejuni NCTC 11168]
TB1130.fasta	NODE_2_length_200314_cov_23.584154	43332	44462	pseC	1-1131/1131	===============	0/0	100	95.31	vfdb	NP_282440	vfdb~~~pseC~~~NP_282440 (pseC) C4 aminotransferase [Pse5Ac7Ac Pse5Ac7Am Pse8OAc Pse5Am7AcGlnAc (AI151)] [Campylobacter jejuni subsp. jejuni NCTC 11168]
TB1130.fasta	NODE_2_length_200314_cov_23.584154	44464	45468	pseB	1-1005/1005	===============	0/0	100	96.92	vfdb	NP_282439	vfdb~~~pseB~~~NP_282439 (pseB) UDP-GlcNAc-specific C46 dehydratase/C5 epimerase [Pse5Ac7Ac Pse5Ac7Am Pse8OAc Pse5Am7AcGlnAc (AI151)] [Campylobacter jejuni subsp. jejuni NCTC 11168]
TB1130.fasta	NODE_2_length_200314_cov_23.584154	79929	81224	porA	1-1275/1275	========/======	24/85	97.49	78.84	vfdb	NP_282406	vfdb~~~porA~~~NP_282406 (porA) major outer membrane protein [MOMP (VF0328)] [Campylobacter jejuni subsp. jejuni NCTC 11168]
TB1130.fasta	NODE_2_length_200314_cov_23.584154	99385	99704	ciaC	1-321/321	========/======	01-Jan	99.69	99.69	vfdb	YP_002344633	vfdb~~~ciaC~~~YP_002344633 (ciaC) Campylobacter invasion antigen C [CiaC (VF0415)] [Campylobacter jejuni subsp. jejuni NCTC 11168]
TB1130.fasta	NODE_2_length_200314_cov_23.584154	151769	151941	cheV3	595-767/1302	......===......	0/0	13.29	76.3	vfdb	NP_207394	vfdb~~~cheV3~~~NP_207394 (cheV3) chemotaxis coupling protein CheV3 [Pse5Ac7Ac (AI150)] [Helicobacter pylori 26695]
TB1130.fasta	NODE_2_length_200314_cov_23.584154	163038	163805	fliR	1-768/768	===============	0/0	100	98.96	vfdb	NP_282326	vfdb~~~fliR~~~NP_282326 (fliR) flagellar biosynthetic protein FliR [Flagella (VF0114)] [Campylobacter jejuni subsp. jejuni NCTC 11168]
TB1130.fasta	NODE_2_length_200314_cov_23.584154	184522	185083	gmhB	1-561/561	========/======	01-Jan	100	95.73	vfdb	NP_282299	vfdb~~~gmhB~~~NP_282299 (gmhB) DD-heptose 17-bisphosphate phosphatase [LOS (CVF396)] [Campylobacter jejuni subsp. jejuni NCTC 11168]
TB1130.fasta	NODE_2_length_200314_cov_23.584154	185084	186037	hldD	1-954/954	===============	0/0	100	97.38	vfdb	NP_282298	vfdb~~~hldD~~~NP_282298 (hldD) ADP-glyceromanno-heptose 6-epimerase [LOS (VF0326)] [Campylobacter jejuni subsp. jejuni NCTC 11168]
TB1130.fasta	NODE_2_length_200314_cov_23.584154	186030	187415	hldE	1-1386/1386	===============	0/0	100	93.72	vfdb	NP_282297	vfdb~~~hldE~~~NP_282297 (hldE) bifunctional D-beta-D-heptose 7-phosphate kinase/D-beta-D-heptose 1-phosphate adenylyltransferase [LOS (VF0326)] [Campylobacter jejuni subsp. jejuni NCTC 11168]
TB1130.fasta	NODE_2_length_200314_cov_23.584154	187412	187972	gmhA	1-561/561	===============	0/0	100	93.58	vfdb	NP_282296	vfdb~~~gmhA~~~NP_282296 (gmhA) phosphoheptose isomerase [LOS (VF0326)] [Campylobacter jejuni subsp. jejuni NCTC 11168]
TB1130.fasta	NODE_2_length_200314_cov_23.584154	188734	189672	waaF	1-939/960	========/======	02-Jun	97.5	94.69	vfdb	NP_282295	vfdb~~~waaF~~~NP_282295 (waaF) heptosyltransferase II [LOS (VF0326)] [Campylobacter jejuni subsp. jejuni NCTC 11168]
TB1130.fasta	NODE_2_length_200314_cov_23.584154	189731	190516	waaV	1-786/825	===============	0/0	95.27	91.86	vfdb	NP_282294	vfdb~~~waaV~~~NP_282294 (waaV) glucosyltransferase [LOS (VF0326)] [Campylobacter jejuni subsp. jejuni NCTC 11168]
TB1130.fasta	NODE_2_length_200314_cov_23.584154	197338	197651	wlaN	8-320/912	=====.../......	03-Mar	34.21	81.27	vfdb	NP_282287	vfdb~~~wlaN~~~NP_282287 (wlaN) beta-13 galactosyltransferase [LOS (VF0326)] [Campylobacter jejuni subsp. jejuni NCTC 11168]
TB1130.fasta	NODE_2_length_200314_cov_23.584154	198386	198601	Cj1136	20-238/1173	===...../......	01-Mar	18.41	76.26	vfdb	NP_282284	vfdb~~~Cj1136~~~NP_282284 (Cj1136) glucosyltransferase [LOS (VF0326)] [Campylobacter jejuni subsp. jejuni NCTC 11168]
TB1130.fasta	NODE_2_length_200314_cov_23.584154	199575	199874	wlaN	8-307/912	======.........	0/0	32.89	78.67	vfdb	NP_282287	vfdb~~~wlaN~~~NP_282287 (wlaN) beta-13 galactosyltransferase [LOS (VF0326)] [Campylobacter jejuni subsp. jejuni NCTC 11168]
TB1130.fasta	NODE_3_length_179739_cov_26.055013	179	2545	pflA	1-2367/2367	===============	0/0	100	99.37	vfdb	NP_282693	vfdb~~~pflA~~~NP_282693 (pflA) paralysed flagellum protein [Flagella (VF0114)] [Campylobacter jejuni subsp. jejuni NCTC 11168]
TB1130.fasta	NODE_3_length_179739_cov_26.055013	101991	102260	fliQ	1-270/270	===============	0/0	100	98.52	vfdb	NP_282802	vfdb~~~fliQ~~~NP_282802 (fliQ) flagellar biosynthesis protein FliQ [Flagella (VF0114)] [Campylobacter jejuni subsp. jejuni NCTC 11168]
TB1130.fasta	NODE_3_length_179739_cov_26.055013	139395	140664	flgE	1311-2598/2598	.......=/======	Oct-32	48.61	83.55	vfdb	NP_282855	vfdb~~~flgE~~~NP_282855 (flgE) flagellar hook protein [Flagella (VF0114)] [Campylobacter jejuni subsp. jejuni NCTC 11168]
TB1130.fasta	NODE_3_length_179739_cov_26.055013	140842	141953	flgE	1-1088/2598	======../......	Jun-30	41.76	85.65	vfdb	NP_282855	vfdb~~~flgE~~~NP_282855 (flgE) flagellar hook protein [Flagella (VF0114)] [Campylobacter jejuni subsp. jejuni NCTC 11168]
TB1130.fasta	NODE_3_length_179739_cov_26.055013	164910	165018	tcpI	1356-1464/1863	..........==...	0/0	5.85	85.32	vfdb	NP_230473	vfdb~~~tcpI~~~NP_230473 (tcpI) toxin co-regulated pilus biosynthesis protein I [TCP (VF0126)] [Vibrio cholerae O1 biovar El Tor str. N16961]
TB1130.fasta	NODE_4_length_177136_cov_26.527465	70979	71515	fliL	1-537/537	===============	0/0	100	99.63	vfdb	NP_282549	vfdb~~~fliL~~~NP_282549 (fliL) flagellar basal body protein FliL [Flagella (VF0114)] [Campylobacter jejuni subsp. jejuni NCTC 11168]
TB1130.fasta	NODE_4_length_177136_cov_26.527465	74831	76015	kpsS	1-1185/1185	===============	0/0	100	98.56	vfdb	NP_282554	vfdb~~~kpsS~~~NP_282554 (kpsS) capsule polysaccharide modification protein [Capsule (VF0323)] [Campylobacter jejuni subsp. jejuni NCTC 11168]
TB1130.fasta	NODE_4_length_177136_cov_26.527465	76012	77985	kpsC	97-2070/2070	========/======	02-Feb	95.31	95.09	vfdb	NP_282555	vfdb~~~kpsC~~~NP_282555 (kpsC) capsule polysaccharide modification protein [Capsule (VF0323)] [Campylobacter jejuni subsp. jejuni NCTC 11168]
TB1130.fasta	NODE_4_length_177136_cov_26.527465	85998	86639	hddC	1-642/666	========/======	02-Feb	96.25	89.11	vfdb	NP_282564	vfdb~~~hddC~~~NP_282564 (hddC) D-glycero-D-manno-heptose 1-phosphate guanosyltransferase [Capsule (VF0323)] [Campylobacter jejuni subsp. jejuni NCTC 11168]
TB1130.fasta	NODE_4_length_177136_cov_26.527465	86627	87232	gmhA2	1-606/606	===============	0/0	100	94.55	vfdb	NP_282565	vfdb~~~gmhA2~~~NP_282565 (gmhA2) phosphoheptose isomerase [Capsule (VF0323)] [Campylobacter jejuni subsp. jejuni NCTC 11168]
TB1130.fasta	NODE_4_length_177136_cov_26.527465	87220	88239	hddA	1-1020/1020	===============	0/0	100	94.51	vfdb	NP_282566	vfdb~~~hddA~~~NP_282566 (hddA) D-glycero-D-manno-heptose 7-phosphate kinase [Capsule (VF0323)] [Campylobacter jejuni subsp. jejuni NCTC 11168]
TB1130.fasta	NODE_4_length_177136_cov_26.527465	96352	97295	kpsF	1-944/948	===============	0/0	99.58	94.07	vfdb	NP_282584	vfdb~~~kpsF~~~NP_282584 (kpsF) D-arabinose 5-phosphate isomerase [Capsule (VF0323)] [Campylobacter jejuni subsp. jejuni NCTC 11168]
TB1130.fasta	NODE_4_length_177136_cov_26.527465	97305	98963	kpsD	1-1659/1659	===============	0/0	100	98.73	vfdb	NP_282585	vfdb~~~kpsD~~~NP_282585 (kpsD) capsule polysaccharide export system periplasmic protein [Capsule (VF0323)] [Campylobacter jejuni subsp. jejuni NCTC 11168]
TB1130.fasta	NODE_4_length_177136_cov_26.527465	98965	100083	kpsE	1-1119/1119	===============	0/0	100	97.41	vfdb	NP_282586	vfdb~~~kpsE~~~NP_282586 (kpsE) capsule polysaccharide export system inner membrane protein [Capsule (VF0323)] [Campylobacter jejuni subsp. jejuni NCTC 11168]
TB1130.fasta	NODE_4_length_177136_cov_26.527465	100083	100745	kpsT	1-663/663	===============	0/0	100	93.97	vfdb	NP_282587	vfdb~~~kpsT~~~NP_282587 (kpsT) capsule polysaccharide export ATP-binding protein [Capsule (VF0323)] [Campylobacter jejuni subsp. jejuni NCTC 11168]
TB1130.fasta	NODE_4_length_177136_cov_26.527465	100742	101524	kpsM	1-783/783	===============	0/0	100	90.93	vfdb	NP_282588	vfdb~~~kpsM~~~NP_282588 (kpsM) capsule polysaccharide export system inner membrane protein [Capsule (VF0323)] [Campylobacter jejuni subsp. jejuni NCTC 11168]
TB1130.fasta	NODE_4_length_177136_cov_26.527465	112285	113331	flgI	1-1047/1047	===============	0/0	100	99.05	vfdb	NP_282602	vfdb~~~flgI~~~NP_282602 (flgI) flagellar P-ring protein precursor FlgI [Flagella (VF0114)] [Campylobacter jejuni subsp. jejuni NCTC 11168]
TB1130.fasta	NODE_4_length_177136_cov_26.527465	113331	113672	flgJ	1-342/342	===============	0/0	100	98.83	vfdb	YP_002344845	vfdb~~~flgJ~~~YP_002344845 (flgJ) flagellar rod assembly protein/muramidase FlgJ [Pse5Ac7Ac Pse5Ac7Am Pse8OAc Pse5Am7AcGlnAc (AI151)] [Campylobacter jejuni subsp. jejuni NCTC 11168]
TB1130.fasta	NODE_4_length_177136_cov_26.527465	113735	113932	flgM	1-198/198	===============	0/0	100	98.48	vfdb	YP_002344846	vfdb~~~flgM~~~YP_002344846 (flgM) negative regulator of flagellin synthesis [Pse5Ac7Ac Pse5Ac7Am Pse8OAc Pse5Am7AcGlnAc (AI151)] [Campylobacter jejuni subsp. jejuni NCTC 11168]
TB1130.fasta	NODE_4_length_177136_cov_26.527465	114419	116245	flgK	1-1827/1827	===============	0/0	100	99.12	vfdb	NP_282606	vfdb~~~flgK~~~NP_282606 (flgK) flagellar hook-associated protein 1 FlgK [Flagella (VF0114)] [Campylobacter jejuni subsp. jejuni NCTC 11168]
TB1130.fasta	NODE_4_length_177136_cov_26.527465	165066	166025	cadF	1-960/960	===============	0/0	100	99.69	vfdb	NP_282616	vfdb~~~cadF~~~NP_282616 (cadF) outer membrane fibronectin-binding protein [CadF (VF0322)] [Campylobacter jejuni subsp. jejuni NCTC 11168]
TB1130.fasta	NODE_5_length_175208_cov_22.111211	20730	21509	pebA	1-780/780	===============	0/0	100	98.85	vfdb	NP_282073	vfdb~~~pebA~~~NP_282073 (pebA) bifunctional adhesin/ABC transporter aspartate/glutamate-binding protein [PEB1 (VF0327)] [Campylobacter jejuni subsp. jejuni NCTC 11168]
TB1130.fasta	NODE_5_length_175208_cov_22.111211	26941	28773	ciaB	1-1833/1833	===============	0/0	100	99.56	vfdb	NP_282066	vfdb~~~ciaB~~~NP_282066 (ciaB) invasion antigen CiaB [CiaB (VF0324)] [Campylobacter jejuni subsp. jejuni NCTC 11168]
TB1130.fasta	NODE_5_length_175208_cov_22.111211	52721	54973	flaD	1-2253/2253	===============	0/0	100	97.56	vfdb	NP_282040	vfdb~~~flaD~~~NP_282040 (flaD) flagellin [Flagella (VF0114)] [Campylobacter jejuni subsp. jejuni NCTC 11168]
TB1130.fasta	NODE_5_length_175208_cov_22.111211	58853	61027	flhA	1-2175/2175	===============	0/0	100	99.86	vfdb	NP_282036	vfdb~~~flhA~~~NP_282036 (flhA) flagellar biosynthesis protein FlhA [Flagella (VF0114)] [Campylobacter jejuni subsp. jejuni NCTC 11168]
TB1130.fasta	NODE_5_length_175208_cov_22.111211	109346	110080	fliP	1-735/735	===============	0/0	100	98.78	vfdb	NP_281981	vfdb~~~fliP~~~NP_281981 (fliP) flagellar biosynthesis protein FliP [Flagella (VF0114)] [Campylobacter jejuni subsp. jejuni NCTC 11168]
TB1130.fasta	NODE_5_length_175208_cov_22.111211	133161	134180	flgS	1-1020/1020	===============	0/0	100	99.31	vfdb	YP_002344200	vfdb~~~flgS~~~YP_002344200 (flgS) signal transduction histidine kinase [Pse5Ac7Ac Pse5Ac7Am Pse8OAc Pse5Am7AcGlnAc (AI151)] [Campylobacter jejuni subsp. jejuni NCTC 11168]
TB1130.fasta	NODE_5_length_175208_cov_22.111211	157404	158066	flgA	1-663/663	===============	0/0	100	99.4	vfdb	YP_002344176	vfdb~~~flgA~~~YP_002344176 (flgA) flagellar basal body P-ring biosynthesis protein FlgA [Pse5Ac7Ac Pse5Ac7Am Pse8OAc Pse5Am7AcGlnAc (AI151)] [Campylobacter jejuni subsp. jejuni NCTC 11168]
TB1130.fasta	NODE_6_length_151507_cov_23.867506	16315	16836	cheW	1-522/522	===============	0/0	100	100	vfdb	YP_002343724	vfdb~~~cheW~~~YP_002343724 (cheW) chemotaxis protein [Pse5Ac7Ac Pse5Ac7Am Pse8OAc Pse5Am7AcGlnAc (AI151)] [Campylobacter jejuni subsp. jejuni NCTC 11168]
TB1130.fasta	NODE_6_length_151507_cov_23.867506	16841	19150	cheA	1-2310/2310	===============	0/0	100	99.39	vfdb	YP_002343725	vfdb~~~cheA~~~YP_002343725 (cheA) chemotaxis histidine kinase [Pse5Ac7Ac Pse5Ac7Am Pse8OAc Pse5Am7AcGlnAc (AI151)] [Campylobacter jejuni subsp. jejuni NCTC 11168]
TB1130.fasta	NODE_6_length_151507_cov_23.867506	19154	20110	cheV	1-957/957	===============	0/0	100	99.79	vfdb	YP_002343726	vfdb~~~cheV~~~YP_002343726 (cheV) chemotaxis protein [Pse5Ac7Ac Pse5Ac7Am Pse8OAc Pse5Am7AcGlnAc (AI151)] [Campylobacter jejuni subsp. jejuni NCTC 11168]
TB1130.fasta	NODE_6_length_151507_cov_23.867506	43915	45597	fliF	1-1683/1683	===============	0/0	100	98.16	vfdb	NP_281509	vfdb~~~fliF~~~NP_281509 (fliF) flagellar M-ring protein FliF [Flagella (VF0114)] [Campylobacter jejuni subsp. jejuni NCTC 11168]
TB1130.fasta	NODE_6_length_151507_cov_23.867506	45597	46625	fliG	1-1029/1029	===============	0/0	100	99.03	vfdb	NP_281510	vfdb~~~fliG~~~NP_281510 (fliG) flagellar motor switch protein G [Flagella (VF0114)] [Campylobacter jejuni subsp. jejuni NCTC 11168]
TB1130.fasta	NODE_6_length_151507_cov_23.867506	46633	47463	fliH	1-831/831	===============	0/0	100	98.56	vfdb	NP_281511	vfdb~~~fliH~~~NP_281511 (fliH) flagellar assembly protein H [Flagella (VF0114)] [Campylobacter jejuni subsp. jejuni NCTC 11168]
TB1130.fasta	NODE_6_length_151507_cov_23.867506	58555	59643	flhB	1-1089/1089	===============	0/0	100	100	vfdb	NP_281526	vfdb~~~flhB~~~NP_281526 (flhB) flagellar biosynthetic protein [Flagella (VF0114)] [Campylobacter jejuni subsp. jejuni NCTC 11168]
TB1130.fasta	NODE_6_length_151507_cov_23.867506	59649	60392	motB	1-744/744	===============	0/0	100	99.73	vfdb	NP_281527	vfdb~~~motB~~~NP_281527 (motB) flagellar motor protein MotB [Flagella (VF0114)] [Campylobacter jejuni subsp. jejuni NCTC 11168]
TB1130.fasta	NODE_6_length_151507_cov_23.867506	60395	61171	motA	1-777/777	===============	0/0	100	98.71	vfdb	NP_281528	vfdb~~~motA~~~NP_281528 (motA) flagellar motor protein MotA [Flagella (VF0114)] [Campylobacter jejuni subsp. jejuni NCTC 11168]
TB1130.fasta	NODE_6_length_151507_cov_23.867506	78553	78861	fliN	1-309/309	===============	0/0	100	99.35	vfdb	NP_281542	vfdb~~~fliN~~~NP_281542 (fliN) flagellar motor switch protein FliN [Flagella (VF0114)] [Campylobacter jejuni subsp. jejuni NCTC 11168]
TB1130.fasta	NODE_7_length_145355_cov_22.331203	55	1599	Cj1135	1-1545/1548	========/======	02-Feb	99.74	90.49	vfdb	NP_282283	vfdb~~~Cj1135~~~NP_282283 (Cj1135) glucosyltransferase [LOS (VF0326)] [Campylobacter jejuni subsp. jejuni NCTC 11168]
TB1130.fasta	NODE_7_length_145355_cov_22.331203	1596	2483	htrB	1-888/888	===============	0/0	100	97.75	vfdb	NP_282282	vfdb~~~htrB~~~NP_282282 (htrB) lipid A biosynthesis lauroyl acyltransferase [LOS (VF0326)] [Campylobacter jejuni subsp. jejuni NCTC 11168]
TB1130.fasta	NODE_7_length_145355_cov_22.331203	2473	3501	waaC	1-1029/1029	===============	0/0	100	98.15	vfdb	NP_282281	vfdb~~~waaC~~~NP_282281 (waaC) heptosyltransferase I [LOS (VF0326)] [Campylobacter jejuni subsp. jejuni NCTC 11168]
TB1130.fasta	NODE_7_length_145355_cov_22.331203	18673	19065	cheY	1-393/393	===============	0/0	100	99.75	vfdb	YP_002344511	vfdb~~~cheY~~~YP_002344511 (cheY) chemotaxis regulatory protein [Pse5Ac7Ac Pse5Ac7Am Pse8OAc Pse5Am7AcGlnAc (AI151)] [Campylobacter jejuni subsp. jejuni NCTC 11168]
TB1130.fasta	NODE_7_length_145355_cov_22.331203	26132	26277	tlpB	1177-1322/1698	..........==...	0/0	8.6	77.4	vfdb	NP_206903	vfdb~~~tlpB~~~NP_206903 (tlpB) membrane-bound chemoreceptor sensing pH and autoinducer-2 [Pse5Ac7Ac (AI150)] [Helicobacter pylori 26695]
TB1130.fasta	NODE_7_length_145355_cov_22.331203	59685	60074	fliW	1-390/390	===============	0/0	100	100	vfdb	YP_002344468	vfdb~~~fliW~~~YP_002344468 (fliW) flagellar assembly protein FliW [Pse5Ac7Ac Pse5Ac7Am Pse8OAc Pse5Am7AcGlnAc (AI151)] [Campylobacter jejuni subsp. jejuni NCTC 11168]
TB1130.fasta	NODE_7_length_145355_cov_22.331203	109997	110512	flgP	1-516/516	===============	0/0	100	99.22	vfdb	YP_002344421	vfdb~~~flgP~~~YP_002344421 (flgP) required for flagellar motility [Pse5Ac7Ac Pse5Ac7Am Pse8OAc Pse5Am7AcGlnAc (AI151)] [Campylobacter jejuni subsp. jejuni NCTC 11168]
TB1130.fasta	NODE_7_length_145355_cov_22.331203	110488	110937	flgQ	1-450/450	===============	0/0	100	98	vfdb	YP_002344420	vfdb~~~flgQ~~~YP_002344420 (flgQ) required for flagellar motility [Pse5Ac7Ac Pse5Ac7Am Pse8OAc Pse5Am7AcGlnAc (AI151)] [Campylobacter jejuni subsp. jejuni NCTC 11168]
TB1130.fasta	NODE_7_length_145355_cov_22.331203	110994	112295	flgR	1-1302/1302	===============	0/0	100	99.08	vfdb	NP_282174	vfdb~~~flgR~~~NP_282174 (flgR) sigma-54 associated transcriptional activator [Pse5Ac7Ac Pse5Ac7Am Pse8OAc Pse5Am7AcGlnAc (AI151)] [Campylobacter jejuni subsp. jejuni NCTC 11168]
TB1130.fasta	NODE_8_length_79329_cov_21.524330	40068	41186	jlpA	1-1119/1119	===============	0/0	100	97.86	vfdb	NP_282133	vfdb~~~jlpA~~~NP_282133 (jlpA) lipoprotein [JlpA (VF0329)] [Campylobacter jejuni subsp. jejuni NCTC 11168]
TB1130.fasta	NODE_9_length_78036_cov_23.608941	17584	18333	flaC	1-750/750	===============	0/0	100	99.73	vfdb	NP_281892	vfdb~~~flaC~~~NP_281892 (flaC) flagellin [Flagella (VF0114)] [Campylobacter jejuni subsp. jejuni NCTC 11168]
TB1130.fasta	NODE_9_length_78036_cov_23.608941	37727	38518	flgG	1-792/792	===============	0/0	100	99.5	vfdb	NP_281870	vfdb~~~flgG~~~NP_281870 (flgG) flagellar basal-body rod protein FlgG [Flagella (VF0114)] [Campylobacter jejuni subsp. jejuni NCTC 11168]
TB1130.fasta	NODE_9_length_78036_cov_23.608941	38547	39359	flgF	1-813/813	===============	0/0	100	99.51	vfdb	NP_281869	vfdb~~~flgF~~~NP_281869 (flgF) flagellar basal-body rod protein [Flagella (VF0114)] [Campylobacter jejuni subsp. jejuni NCTC 11168]
TB1130.fasta	NODE_9_length_78036_cov_23.608941	52761	53459	flgH	1-699/699	===============	0/0	100	99.71	vfdb	NP_281859	vfdb~~~flgH~~~NP_281859 (flgH) flagellar L-ring protein precursor FlgH [Flagella (VF0114)] [Campylobacter jejuni subsp. jejuni NCTC 11168]
TB1130.fasta	NODE_9_length_78036_cov_23.608941	69208	70458	rpoN	1-1251/1251	===============	0/0	100	98.72	vfdb	YP_002344093	vfdb~~~rpoN~~~YP_002344093 (rpoN) RNA polymerase factor sigma-54 [Pse5Ac7Ac Pse5Ac7Am Pse8OAc Pse5Am7AcGlnAc (AI151)] [Campylobacter jejuni subsp. jejuni NCTC 11168]
536AP.fasta	NODE_10_length_56464_cov_30.638834	4719	5417	flgH	1-699/699	===============	0/0	100	98.71	vfdb	NP_281859	vfdb~~~flgH~~~NP_281859 (flgH) flagellar L-ring protein precursor FlgH [Flagella (VF0114)] [Campylobacter jejuni subsp. jejuni NCTC 11168]
536AP.fasta	NODE_10_length_56464_cov_30.638834	14956	15768	flgF	1-813/813	===============	0/0	100	99.14	vfdb	NP_281869	vfdb~~~flgF~~~NP_281869 (flgF) flagellar basal-body rod protein [Flagella (VF0114)] [Campylobacter jejuni subsp. jejuni NCTC 11168]
536AP.fasta	NODE_10_length_56464_cov_30.638834	15797	16588	flgG	1-792/792	===============	0/0	100	99.37	vfdb	NP_281870	vfdb~~~flgG~~~NP_281870 (flgG) flagellar basal-body rod protein FlgG [Flagella (VF0114)] [Campylobacter jejuni subsp. jejuni NCTC 11168]
536AP.fasta	NODE_10_length_56464_cov_30.638834	35972	36721	flaC	1-750/750	===============	0/0	100	98.8	vfdb	NP_281892	vfdb~~~flaC~~~NP_281892 (flaC) flagellin [Flagella (VF0114)] [Campylobacter jejuni subsp. jejuni NCTC 11168]
536AP.fasta	NODE_12_length_14231_cov_26.350326	2834	4372	eptC	1-1539/1539	===============	0/0	100	98.44	vfdb	YP_002343698	vfdb~~~eptC~~~YP_002343698 (eptC) phosphoethanolamine transferase [Pse5Ac7Ac Pse5Ac7Am Pse8OAc Pse5Am7AcGlnAc (AI151)] [Campylobacter jejuni subsp. jejuni NCTC 11168]
536AP.fasta	NODE_18_length_340_cov_108.530516	180	340	tlpC	1670-1830/2022	............==.	0/0	7.96	79.5	vfdb	NP_206882	vfdb~~~tlpC~~~NP_206882 (tlpC) membrane-bound chemoreceptor [Pse5Ac7Ac (AI150)] [Helicobacter pylori 26695]
536AP.fasta	NODE_1_length_532050_cov_34.494609	14900	15021	cheV3	595-716/1302	......===......	0/0	9.37	81.97	vfdb	NP_207394	vfdb~~~cheV3~~~NP_207394 (cheV3) chemotaxis coupling protein CheV3 [Pse5Ac7Ac (AI150)] [Helicobacter pylori 26695]
536AP.fasta	NODE_1_length_532050_cov_34.494609	38088	39188	flgE	1-1092/2598	======../......	Jun-15	41.92	90.49	vfdb	NP_282855	vfdb~~~flgE~~~NP_282855 (flgE) flagellar hook protein [Flagella (VF0114)] [Campylobacter jejuni subsp. jejuni NCTC 11168]
536AP.fasta	NODE_1_length_532050_cov_34.494609	39338	40646	flgE	1302-2598/2598	.......=/======	Jul-38	49.42	88.58	vfdb	NP_282855	vfdb~~~flgE~~~NP_282855 (flgE) flagellar hook protein [Flagella (VF0114)] [Campylobacter jejuni subsp. jejuni NCTC 11168]
536AP.fasta	NODE_1_length_532050_cov_34.494609	81279	81548	fliQ	1-270/270	===============	0/0	100	98.15	vfdb	NP_282802	vfdb~~~fliQ~~~NP_282802 (fliQ) flagellar biosynthesis protein FliQ [Flagella (VF0114)] [Campylobacter jejuni subsp. jejuni NCTC 11168]
536AP.fasta	NODE_1_length_532050_cov_34.494609	181753	184119	pflA	1-2367/2367	===============	0/0	100	98.99	vfdb	NP_282693	vfdb~~~pflA~~~NP_282693 (pflA) paralysed flagellum protein [Flagella (VF0114)] [Campylobacter jejuni subsp. jejuni NCTC 11168]
536AP.fasta	NODE_1_length_532050_cov_34.494609	264955	265914	cadF	1-960/960	===============	0/0	100	99.06	vfdb	NP_282616	vfdb~~~cadF~~~NP_282616 (cadF) outer membrane fibronectin-binding protein [CadF (VF0322)] [Campylobacter jejuni subsp. jejuni NCTC 11168]
536AP.fasta	NODE_1_length_532050_cov_34.494609	277394	279220	flgK	1-1827/1827	===============	0/0	100	98.74	vfdb	NP_282606	vfdb~~~flgK~~~NP_282606 (flgK) flagellar hook-associated protein 1 FlgK [Flagella (VF0114)] [Campylobacter jejuni subsp. jejuni NCTC 11168]
536AP.fasta	NODE_1_length_532050_cov_34.494609	279709	279906	flgM	1-198/198	===============	0/0	100	99.5	vfdb	YP_002344846	vfdb~~~flgM~~~YP_002344846 (flgM) negative regulator of flagellin synthesis [Pse5Ac7Ac Pse5Ac7Am Pse8OAc Pse5Am7AcGlnAc (AI151)] [Campylobacter jejuni subsp. jejuni NCTC 11168]
536AP.fasta	NODE_1_length_532050_cov_34.494609	279969	280310	flgJ	1-342/342	===============	0/0	100	99.12	vfdb	YP_002344845	vfdb~~~flgJ~~~YP_002344845 (flgJ) flagellar rod assembly protein/muramidase FlgJ [Pse5Ac7Ac Pse5Ac7Am Pse8OAc Pse5Am7AcGlnAc (AI151)] [Campylobacter jejuni subsp. jejuni NCTC 11168]
536AP.fasta	NODE_1_length_532050_cov_34.494609	280310	281356	flgI	1-1047/1047	===============	0/0	100	99.33	vfdb	NP_282602	vfdb~~~flgI~~~NP_282602 (flgI) flagellar P-ring protein precursor FlgI [Flagella (VF0114)] [Campylobacter jejuni subsp. jejuni NCTC 11168]
536AP.fasta	NODE_1_length_532050_cov_34.494609	298229	299011	kpsM	1-783/783	===============	0/0	100	89.4	vfdb	NP_282588	vfdb~~~kpsM~~~NP_282588 (kpsM) capsule polysaccharide export system inner membrane protein [Capsule (VF0323)] [Campylobacter jejuni subsp. jejuni NCTC 11168]
536AP.fasta	NODE_1_length_532050_cov_34.494609	299008	299670	kpsT	1-663/663	===============	0/0	100	94.57	vfdb	NP_282587	vfdb~~~kpsT~~~NP_282587 (kpsT) capsule polysaccharide export ATP-binding protein [Capsule (VF0323)] [Campylobacter jejuni subsp. jejuni NCTC 11168]
536AP.fasta	NODE_1_length_532050_cov_34.494609	299670	300788	kpsE	1-1119/1119	===============	0/0	100	97.94	vfdb	NP_282586	vfdb~~~kpsE~~~NP_282586 (kpsE) capsule polysaccharide export system inner membrane protein [Capsule (VF0323)] [Campylobacter jejuni subsp. jejuni NCTC 11168]
536AP.fasta	NODE_1_length_532050_cov_34.494609	300790	302448	kpsD	1-1659/1659	===============	0/0	100	97.71	vfdb	NP_282585	vfdb~~~kpsD~~~NP_282585 (kpsD) capsule polysaccharide export system periplasmic protein [Capsule (VF0323)] [Campylobacter jejuni subsp. jejuni NCTC 11168]
536AP.fasta	NODE_1_length_532050_cov_34.494609	302458	303405	kpsF	1-948/948	===============	0/0	100	93.14	vfdb	NP_282584	vfdb~~~kpsF~~~NP_282584 (kpsF) D-arabinose 5-phosphate isomerase [Capsule (VF0323)] [Campylobacter jejuni subsp. jejuni NCTC 11168]
536AP.fasta	NODE_1_length_532050_cov_34.494609	313851	314855	hddA	16-1020/1020	===============	0/0	98.53	95.12	vfdb	NP_282566	vfdb~~~hddA~~~NP_282566 (hddA) D-glycero-D-manno-heptose 7-phosphate kinase [Capsule (VF0323)] [Campylobacter jejuni subsp. jejuni NCTC 11168]
536AP.fasta	NODE_1_length_532050_cov_34.494609	314843	315448	gmhA2	1-606/606	===============	0/0	100	92.08	vfdb	NP_282565	vfdb~~~gmhA2~~~NP_282565 (gmhA2) phosphoheptose isomerase [Capsule (VF0323)] [Campylobacter jejuni subsp. jejuni NCTC 11168]
536AP.fasta	NODE_1_length_532050_cov_34.494609	315436	316077	hddC	1-642/666	===============	0/0	96.4	94.7	vfdb	NP_282564	vfdb~~~hddC~~~NP_282564 (hddC) D-glycero-D-manno-heptose 1-phosphate guanosyltransferase [Capsule (VF0323)] [Campylobacter jejuni subsp. jejuni NCTC 11168]
536AP.fasta	NODE_1_length_532050_cov_34.494609	324386	326441	kpsC	9-2070/2070	========/======	06-Aug	99.28	94.18	vfdb	NP_282555	vfdb~~~kpsC~~~NP_282555 (kpsC) capsule polysaccharide modification protein [Capsule (VF0323)] [Campylobacter jejuni subsp. jejuni NCTC 11168]
536AP.fasta	NODE_1_length_532050_cov_34.494609	326438	327622	kpsS	1-1185/1185	===============	0/0	100	98.06	vfdb	NP_282554	vfdb~~~kpsS~~~NP_282554 (kpsS) capsule polysaccharide modification protein [Capsule (VF0323)] [Campylobacter jejuni subsp. jejuni NCTC 11168]
536AP.fasta	NODE_1_length_532050_cov_34.494609	330939	331473	fliL	1-535/537	===============	0/0	99.63	97.38	vfdb	NP_282549	vfdb~~~fliL~~~NP_282549 (fliL) flagellar basal body protein FliL [Flagella (VF0114)] [Campylobacter jejuni subsp. jejuni NCTC 11168]
536AP.fasta	NODE_1_length_532050_cov_34.494609	401261	402979	flaA	1-1719/1719	========/======	02-Feb	99.94	91.92	vfdb	NP_282485	vfdb~~~flaA~~~NP_282485 (flaA) flagellin [Flagella (VF0114)] [Campylobacter jejuni subsp. jejuni NCTC 11168]
536AP.fasta	NODE_1_length_532050_cov_34.494609	403126	404840	flaB	1-1715/1719	========/======	02-Feb	99.71	91.03	vfdb	NP_282484	vfdb~~~flaB~~~NP_282484 (flaB) flagellin [Flagella (VF0114)] [Campylobacter jejuni subsp. jejuni NCTC 11168]
536AP.fasta	NODE_1_length_532050_cov_34.494609	404876	406762	pseE/maf5	1-1887/1887	===============	0/0	100	94.54	vfdb	NP_282483	vfdb~~~pseE/maf5~~~NP_282483 (pseE/maf5) motility accessory factor PseE [Pse5Ac7Ac Pse5Ac7Am Pse8OAc Pse5Am7AcGlnAc (AI151)] [Campylobacter jejuni subsp. jejuni NCTC 11168]
536AP.fasta	NODE_1_length_532050_cov_34.494609	406759	408675	maf4	1-1950/1950	========/======	Oct-49	97.9	86.72	vfdb	YP_002344724	vfdb~~~maf4~~~YP_002344724 (maf4) motility accessory factor [Pse5Ac7Ac Pse5Ac7Am Pse8OAc Pse5Am7AcGlnAc (AI151)] [Campylobacter jejuni subsp. jejuni NCTC 11168]
536AP.fasta	NODE_1_length_532050_cov_34.494609	410544	412505	pseD/maf2	1-1962/1962	========/======	02-Jun	99.85	89.31	vfdb	NP_282479	vfdb~~~pseD/maf2~~~NP_282479 (pseD/maf2) motility accessory factor PseD [Pse5Ac7Ac Pse5Ac7Am Pse8OAc Pse5Am7AcGlnAc (AI151)] [Campylobacter jejuni subsp. jejuni NCTC 11168]
536AP.fasta	NODE_1_length_532050_cov_34.494609	412493	413263	ptmA	1-771/771	===============	0/0	100	94.81	vfdb	NP_282478	vfdb~~~ptmA~~~NP_282478 (ptmA) flagellin modification protein A [Flagella (VF0114)] [Campylobacter jejuni subsp. jejuni NCTC 11168]
536AP.fasta	NODE_1_length_532050_cov_34.494609	413263	413970	ptmB	1-708/708	===============	0/0	100	94.92	vfdb	NP_282477	vfdb~~~ptmB~~~NP_282477 (ptmB) acylneuraminate cytidylyltransferase [Flagella (VF0114)] [Campylobacter jejuni subsp. jejuni NCTC 11168]
536AP.fasta	NODE_1_length_532050_cov_34.494609	421222	422246	pseI	1-1025/1032	===============	0/0	99.32	96.29	vfdb	NP_282463	vfdb~~~pseI~~~NP_282463 (pseI) N-acetylneuraminic acid synthetase [Pse5Ac7Ac Pse5Ac7Am Pse8OAc Pse5Am7AcGlnAc (AI151)] [Campylobacter jejuni subsp. jejuni NCTC 11168]
536AP.fasta	NODE_1_length_532050_cov_34.494609	422504	423640	pseA	1-1137/1137	===============	0/0	100	99.21	vfdb	NP_282462	vfdb~~~pseA~~~NP_282462 (pseA) pseudaminic acid biosynthesis PseA protein [Pse5Ac7Ac Pse5Ac7Am Pse8OAc Pse5Am7AcGlnAc (AI151)] [Campylobacter jejuni subsp. jejuni NCTC 11168]
536AP.fasta	NODE_1_length_532050_cov_34.494609	424954	425427	pseH	1-474/474	===============	0/0	100	94.3	vfdb	NP_282459	vfdb~~~pseH~~~NP_282459 (pseH) N-acetyltransferase [Flagella (VF0114)] [Campylobacter jejuni subsp. jejuni NCTC 11168]
536AP.fasta	NODE_1_length_532050_cov_34.494609	425424	426248	pseG	1-825/825	===============	0/0	100	98.91	vfdb	NP_282458	vfdb~~~pseG~~~NP_282458 (pseG) UDP-24-diacetamido-246-trideoxy-beta-L-altropyranose hydrolase [Flagella (VF0114)] [Campylobacter jejuni subsp. jejuni NCTC 11168]
536AP.fasta	NODE_1_length_532050_cov_34.494609	426232	426930	pseF	1-699/699	===============	0/0	100	95.71	vfdb	NP_282457	vfdb~~~pseF~~~NP_282457 (pseF) acylneuraminate cytidylyltransferase [Pse5Ac7Ac Pse5Ac7Am Pse8OAc Pse5Am7AcGlnAc (AI151)] [Campylobacter jejuni subsp. jejuni NCTC 11168]
536AP.fasta	NODE_1_length_532050_cov_34.494609	441875	443005	pseC	1-1131/1131	===============	0/0	100	95.14	vfdb	NP_282440	vfdb~~~pseC~~~NP_282440 (pseC) C4 aminotransferase [Pse5Ac7Ac Pse5Ac7Am Pse8OAc Pse5Am7AcGlnAc (AI151)] [Campylobacter jejuni subsp. jejuni NCTC 11168]
536AP.fasta	NODE_1_length_532050_cov_34.494609	443007	444011	pseB	1-1005/1005	===============	0/0	100	96.32	vfdb	NP_282439	vfdb~~~pseB~~~NP_282439 (pseB) UDP-GlcNAc-specific C46 dehydratase/C5 epimerase [Pse5Ac7Ac Pse5Ac7Am Pse8OAc Pse5Am7AcGlnAc (AI151)] [Campylobacter jejuni subsp. jejuni NCTC 11168]
536AP.fasta	NODE_1_length_532050_cov_34.494609	478466	479743	porA	1-1275/1275	========/======	03-Jul	99.84	94.92	vfdb	NP_282406	vfdb~~~porA~~~NP_282406 (porA) major outer membrane protein [MOMP (VF0328)] [Campylobacter jejuni subsp. jejuni NCTC 11168]
536AP.fasta	NODE_1_length_532050_cov_34.494609	498123	498443	ciaC	1-321/321	===============	0/0	100	96.26	vfdb	YP_002344633	vfdb~~~ciaC~~~YP_002344633 (ciaC) Campylobacter invasion antigen C [CiaC (VF0415)] [Campylobacter jejuni subsp. jejuni NCTC 11168]
536AP.fasta	NODE_2_length_201506_cov_30.268355	20414	20974	gmhB	1-561/561	===============	0/0	100	96.61	vfdb	NP_282299	vfdb~~~gmhB~~~NP_282299 (gmhB) DD-heptose 17-bisphosphate phosphatase [LOS (CVF396)] [Campylobacter jejuni subsp. jejuni NCTC 11168]
536AP.fasta	NODE_2_length_201506_cov_30.268355	20975	21928	hldD	1-954/954	===============	0/0	100	96.02	vfdb	NP_282298	vfdb~~~hldD~~~NP_282298 (hldD) ADP-glyceromanno-heptose 6-epimerase [LOS (VF0326)] [Campylobacter jejuni subsp. jejuni NCTC 11168]
536AP.fasta	NODE_2_length_201506_cov_30.268355	21921	23306	hldE	1-1386/1386	===============	0/0	100	94.73	vfdb	NP_282297	vfdb~~~hldE~~~NP_282297 (hldE) bifunctional D-beta-D-heptose 7-phosphate kinase/D-beta-D-heptose 1-phosphate adenylyltransferase [LOS (VF0326)] [Campylobacter jejuni subsp. jejuni NCTC 11168]
536AP.fasta	NODE_2_length_201506_cov_30.268355	23303	23863	gmhA	1-561/561	===============	0/0	100	94.3	vfdb	NP_282296	vfdb~~~gmhA~~~NP_282296 (gmhA) phosphoheptose isomerase [LOS (VF0326)] [Campylobacter jejuni subsp. jejuni NCTC 11168]
536AP.fasta	NODE_2_length_201506_cov_30.268355	26555	27493	waaF	1-939/960	===============	0/0	97.81	95	vfdb	NP_282295	vfdb~~~waaF~~~NP_282295 (waaF) heptosyltransferase II [LOS (VF0326)] [Campylobacter jejuni subsp. jejuni NCTC 11168]
536AP.fasta	NODE_2_length_201506_cov_30.268355	27552	28337	waaV	1-786/825	===============	0/0	95.27	93.13	vfdb	NP_282294	vfdb~~~waaV~~~NP_282294 (waaV) glucosyltransferase [LOS (VF0326)] [Campylobacter jejuni subsp. jejuni NCTC 11168]
536AP.fasta	NODE_2_length_201506_cov_30.268355	31284	31735	neuA1	49-503/1611	=====.../......	02-Mar	28.06	79.34	vfdb	NP_282291	vfdb~~~neuA1~~~NP_282291 (neuA1) bifunctional beta-14-N-acetylgalactosaminyltransferase/CMP-Neu5Ac synthase [LOS (VF0326)] [Campylobacter jejuni subsp. jejuni NCTC 11168]
536AP.fasta	NODE_2_length_201506_cov_30.268355	40353	41220	htrB	1-867/888	========/======	01-Jan	97.64	96.31	vfdb	NP_282282	vfdb~~~htrB~~~NP_282282 (htrB) lipid A biosynthesis lauroyl acyltransferase [LOS (VF0326)] [Campylobacter jejuni subsp. jejuni NCTC 11168]
536AP.fasta	NODE_2_length_201506_cov_30.268355	41210	42238	waaC	1-1029/1029	===============	0/0	100	98.15	vfdb	NP_282281	vfdb~~~waaC~~~NP_282281 (waaC) heptosyltransferase I [LOS (VF0326)] [Campylobacter jejuni subsp. jejuni NCTC 11168]
536AP.fasta	NODE_2_length_201506_cov_30.268355	57409	57801	cheY	1-393/393	===============	0/0	100	99.49	vfdb	YP_002344511	vfdb~~~cheY~~~YP_002344511 (cheY) chemotaxis regulatory protein [Pse5Ac7Ac Pse5Ac7Am Pse8OAc Pse5Am7AcGlnAc (AI151)] [Campylobacter jejuni subsp. jejuni NCTC 11168]
536AP.fasta	NODE_2_length_201506_cov_30.268355	64883	65003	acfB	1374-1494/1881	..........==...	0/0	6.43	82.64	vfdb	NP_230488	vfdb~~~acfB~~~NP_230488 (acfB) accessory colonization factor AcfB [ACF (VF0127)] [Vibrio cholerae O1 biovar El Tor str. N16961]
536AP.fasta	NODE_2_length_201506_cov_30.268355	98424	98813	fliW	1-390/390	===============	0/0	100	99.49	vfdb	YP_002344468	vfdb~~~fliW~~~YP_002344468 (fliW) flagellar assembly protein FliW [Pse5Ac7Ac Pse5Ac7Am Pse8OAc Pse5Am7AcGlnAc (AI151)] [Campylobacter jejuni subsp. jejuni NCTC 11168]
536AP.fasta	NODE_2_length_201506_cov_30.268355	153632	154147	flgP	1-516/516	===============	0/0	100	98.45	vfdb	YP_002344421	vfdb~~~flgP~~~YP_002344421 (flgP) required for flagellar motility [Pse5Ac7Ac Pse5Ac7Am Pse8OAc Pse5Am7AcGlnAc (AI151)] [Campylobacter jejuni subsp. jejuni NCTC 11168]
536AP.fasta	NODE_2_length_201506_cov_30.268355	154123	154572	flgQ	1-450/450	===============	0/0	100	98.44	vfdb	YP_002344420	vfdb~~~flgQ~~~YP_002344420 (flgQ) required for flagellar motility [Pse5Ac7Ac Pse5Ac7Am Pse8OAc Pse5Am7AcGlnAc (AI151)] [Campylobacter jejuni subsp. jejuni NCTC 11168]
536AP.fasta	NODE_2_length_201506_cov_30.268355	154629	155930	flgR	1-1302/1302	===============	0/0	100	98.85	vfdb	NP_282174	vfdb~~~flgR~~~NP_282174 (flgR) sigma-54 associated transcriptional activator [Pse5Ac7Ac Pse5Ac7Am Pse8OAc Pse5Am7AcGlnAc (AI151)] [Campylobacter jejuni subsp. jejuni NCTC 11168]
536AP.fasta	NODE_2_length_201506_cov_30.268355	193446	194564	jlpA	1-1119/1119	===============	0/0	100	97.94	vfdb	NP_282133	vfdb~~~jlpA~~~NP_282133 (jlpA) lipoprotein [JlpA (VF0329)] [Campylobacter jejuni subsp. jejuni NCTC 11168]
536AP.fasta	NODE_3_length_178857_cov_30.130482	13354	14016	flgA	1-663/663	===============	0/0	100	99.4	vfdb	YP_002344176	vfdb~~~flgA~~~YP_002344176 (flgA) flagellar basal body P-ring biosynthesis protein FlgA [Pse5Ac7Ac Pse5Ac7Am Pse8OAc Pse5Am7AcGlnAc (AI151)] [Campylobacter jejuni subsp. jejuni NCTC 11168]
536AP.fasta	NODE_3_length_178857_cov_30.130482	37267	38286	flgS	1-1020/1020	===============	0/0	100	98.63	vfdb	YP_002344200	vfdb~~~flgS~~~YP_002344200 (flgS) signal transduction histidine kinase [Pse5Ac7Ac Pse5Ac7Am Pse8OAc Pse5Am7AcGlnAc (AI151)] [Campylobacter jejuni subsp. jejuni NCTC 11168]
536AP.fasta	NODE_3_length_178857_cov_30.130482	61413	62147	fliP	1-735/735	===============	0/0	100	99.05	vfdb	NP_281981	vfdb~~~fliP~~~NP_281981 (fliP) flagellar biosynthesis protein FliP [Flagella (VF0114)] [Campylobacter jejuni subsp. jejuni NCTC 11168]
536AP.fasta	NODE_3_length_178857_cov_30.130482	111860	114034	flhA	1-2175/2175	===============	0/0	100	98.21	vfdb	NP_282036	vfdb~~~flhA~~~NP_282036 (flhA) flagellar biosynthesis protein FlhA [Flagella (VF0114)] [Campylobacter jejuni subsp. jejuni NCTC 11168]
536AP.fasta	NODE_3_length_178857_cov_30.130482	117909	120158	flaD	1-2253/2253	========/======	03-Sep	99.73	91.44	vfdb	NP_282040	vfdb~~~flaD~~~NP_282040 (flaD) flagellin [Flagella (VF0114)] [Campylobacter jejuni subsp. jejuni NCTC 11168]
536AP.fasta	NODE_3_length_178857_cov_30.130482	144107	145939	ciaB	1-1833/1833	===============	0/0	100	99.29	vfdb	NP_282066	vfdb~~~ciaB~~~NP_282066 (ciaB) invasion antigen CiaB [CiaB (VF0324)] [Campylobacter jejuni subsp. jejuni NCTC 11168]
536AP.fasta	NODE_3_length_178857_cov_30.130482	151371	152150	pebA	1-780/780	===============	0/0	100	98.97	vfdb	NP_282073	vfdb~~~pebA~~~NP_282073 (pebA) bifunctional adhesin/ABC transporter aspartate/glutamate-binding protein [PEB1 (VF0327)] [Campylobacter jejuni subsp. jejuni NCTC 11168]
536AP.fasta	NODE_4_length_177413_cov_31.508145	22621	22917	fliE	1-297/297	===============	0/0	100	98.65	vfdb	NP_281710	vfdb~~~fliE~~~NP_281710 (fliE) flagellar hook-basal body complex protein FliE [Flagella (VF0114)] [Campylobacter jejuni subsp. jejuni NCTC 11168]
536AP.fasta	NODE_4_length_177413_cov_31.508145	22924	23418	flgC	1-495/495	===============	0/0	100	98.99	vfdb	NP_281711	vfdb~~~flgC~~~NP_281711 (flgC) flagellar basal body rod protein FlgC [Flagella (VF0114)] [Campylobacter jejuni subsp. jejuni NCTC 11168]
536AP.fasta	NODE_4_length_177413_cov_31.508145	23428	23859	flgB	1-432/432	===============	0/0	100	99.77	vfdb	NP_281712	vfdb~~~flgB~~~NP_281712 (flgB) flagellar basal body rod protein FlgB [Flagella (VF0114)] [Campylobacter jejuni subsp. jejuni NCTC 11168]
536AP.fasta	NODE_4_length_177413_cov_31.508145	43647	44012	flaG	1-366/366	===============	0/0	100	99.73	vfdb	NP_281731	vfdb~~~flaG~~~NP_281731 (flaG) flagellar protein FlaG [Flagella (VF0114)] [Campylobacter jejuni subsp. jejuni NCTC 11168]
536AP.fasta	NODE_4_length_177413_cov_31.508145	44015	45946	fliD	1-1929/1929	========/======	01-Mar	100	95.76	vfdb	NP_281732	vfdb~~~fliD~~~NP_281732 (fliD) flagellar capping protein FliD [Flagella (VF0114)] [Campylobacter jejuni subsp. jejuni NCTC 11168]
536AP.fasta	NODE_4_length_177413_cov_31.508145	45958	46344	fliS	1-387/387	===============	0/0	100	98.71	vfdb	NP_281733	vfdb~~~fliS~~~NP_281733 (fliS) flagellar protein FliS [Flagella (VF0114)] [Campylobacter jejuni subsp. jejuni NCTC 11168]
536AP.fasta	NODE_4_length_177413_cov_31.508145	156082	157332	rpoN	1-1251/1251	===============	0/0	100	98.64	vfdb	YP_002344093	vfdb~~~rpoN~~~YP_002344093 (rpoN) RNA polymerase factor sigma-54 [Pse5Ac7Ac Pse5Ac7Am Pse8OAc Pse5Am7AcGlnAc (AI151)] [Campylobacter jejuni subsp. jejuni NCTC 11168]
536AP.fasta	NODE_4_length_177413_cov_31.508145	170413	171153	Cj1416c	1-741/762	===============	0/0	97.24	98.92	vfdb	NP_282557	vfdb~~~Cj1416c~~~NP_282557 (Cj1416c) sugar nucleotidyltransferase [Capsule (VF0323)] [Campylobacter jejuni subsp. jejuni NCTC 11168]
536AP.fasta	NODE_4_length_177413_cov_31.508145	171155	171757	Cj1417c	1-603/603	===============	0/0	100	98.01	vfdb	NP_282558	vfdb~~~Cj1417c~~~NP_282558 (Cj1417c) amidotransferase [Capsule biosynthesis and transport (CVF393)] [Campylobacter jejuni subsp. jejuni NCTC 11168]
536AP.fasta	NODE_4_length_177413_cov_31.508145	174102	174863	Cj1419c	1-762/762	===============	0/0	100	97.77	vfdb	NP_282560	vfdb~~~Cj1419c~~~NP_282560 (Cj1419c) methyltransferase [Capsule biosynthesis and transport (CVF393)] [Campylobacter jejuni subsp. jejuni NCTC 11168]
536AP.fasta	NODE_4_length_177413_cov_31.508145	174916	175690	Cj1420c	1-774/774	========/======	01-Jan	100	97.81	vfdb	NP_282561	vfdb~~~Cj1420c~~~NP_282561 (Cj1420c) methyltransferase [Capsule biosynthesis and transport (CVF393)] [Campylobacter jejuni subsp. jejuni NCTC 11168]
536AP.fasta	NODE_5_length_153642_cov_33.119089	20875	21396	cheW	1-522/522	===============	0/0	100	99.23	vfdb	YP_002343724	vfdb~~~cheW~~~YP_002343724 (cheW) chemotaxis protein [Pse5Ac7Ac Pse5Ac7Am Pse8OAc Pse5Am7AcGlnAc (AI151)] [Campylobacter jejuni subsp. jejuni NCTC 11168]
536AP.fasta	NODE_5_length_153642_cov_33.119089	21401	23710	cheA	1-2310/2310	===============	0/0	100	98.01	vfdb	YP_002343725	vfdb~~~cheA~~~YP_002343725 (cheA) chemotaxis histidine kinase [Pse5Ac7Ac Pse5Ac7Am Pse8OAc Pse5Am7AcGlnAc (AI151)] [Campylobacter jejuni subsp. jejuni NCTC 11168]
536AP.fasta	NODE_5_length_153642_cov_33.119089	23714	24670	cheV	1-957/957	===============	0/0	100	98.95	vfdb	YP_002343726	vfdb~~~cheV~~~YP_002343726 (cheV) chemotaxis protein [Pse5Ac7Ac Pse5Ac7Am Pse8OAc Pse5Am7AcGlnAc (AI151)] [Campylobacter jejuni subsp. jejuni NCTC 11168]
536AP.fasta	NODE_5_length_153642_cov_33.119089	48955	50637	fliF	1-1683/1683	===============	0/0	100	98.28	vfdb	NP_281509	vfdb~~~fliF~~~NP_281509 (fliF) flagellar M-ring protein FliF [Flagella (VF0114)] [Campylobacter jejuni subsp. jejuni NCTC 11168]
536AP.fasta	NODE_5_length_153642_cov_33.119089	50637	51665	fliG	1-1029/1029	===============	0/0	100	99.12	vfdb	NP_281510	vfdb~~~fliG~~~NP_281510 (fliG) flagellar motor switch protein G [Flagella (VF0114)] [Campylobacter jejuni subsp. jejuni NCTC 11168]
536AP.fasta	NODE_5_length_153642_cov_33.119089	51673	52503	fliH	1-831/831	===============	0/0	100	98.08	vfdb	NP_281511	vfdb~~~fliH~~~NP_281511 (fliH) flagellar assembly protein H [Flagella (VF0114)] [Campylobacter jejuni subsp. jejuni NCTC 11168]
536AP.fasta	NODE_5_length_153642_cov_33.119089	63595	64683	flhB	1-1089/1089	===============	0/0	100	99.82	vfdb	NP_281526	vfdb~~~flhB~~~NP_281526 (flhB) flagellar biosynthetic protein [Flagella (VF0114)] [Campylobacter jejuni subsp. jejuni NCTC 11168]
536AP.fasta	NODE_5_length_153642_cov_33.119089	64689	65432	motB	1-744/744	===============	0/0	100	97.58	vfdb	NP_281527	vfdb~~~motB~~~NP_281527 (motB) flagellar motor protein MotB [Flagella (VF0114)] [Campylobacter jejuni subsp. jejuni NCTC 11168]
536AP.fasta	NODE_5_length_153642_cov_33.119089	65435	66211	motA	1-777/777	===============	0/0	100	94.08	vfdb	NP_281528	vfdb~~~motA~~~NP_281528 (motA) flagellar motor protein MotA [Flagella (VF0114)] [Campylobacter jejuni subsp. jejuni NCTC 11168]
536AP.fasta	NODE_5_length_153642_cov_33.119089	81735	82043	fliN	1-309/309	===============	0/0	100	99.35	vfdb	NP_281542	vfdb~~~fliN~~~NP_281542 (fliN) flagellar motor switch protein FliN [Flagella (VF0114)] [Campylobacter jejuni subsp. jejuni NCTC 11168]
536AP.fasta	NODE_6_length_109752_cov_36.092068	56496	57302	cdtA	1-807/807	===============	0/0	100	99.38	vfdb	NP_281292	vfdb~~~cdtA~~~NP_281292 (cdtA) cytolethal distending toxin A [CDT (VF0115)] [Campylobacter jejuni subsp. jejuni NCTC 11168]
536AP.fasta	NODE_6_length_109752_cov_36.092068	57299	58096	cdtB	1-798/798	===============	0/0	100	99.12	vfdb	NP_281291	vfdb~~~cdtB~~~NP_281291 (cdtB) cytolethal distending toxin B [CDT (VF0115)] [Campylobacter jejuni subsp. jejuni NCTC 11168]
536AP.fasta	NODE_6_length_109752_cov_36.092068	58107	58676	cdtC	1-570/570	===============	0/0	100	99.12	vfdb	NP_281290	vfdb~~~cdtC~~~NP_281290 (cdtC) cytolethal distending toxin C [CDT (VF0115)] [Campylobacter jejuni subsp. jejuni NCTC 11168]
536AP.fasta	NODE_6_length_109752_cov_36.092068	69434	70888	flhF	1-1455/1455	===============	0/0	100	99.45	vfdb	NP_281279	vfdb~~~flhF~~~NP_281279 (flhF) flagellar biosynthesis regulator FlhF [Flagella (VF0114)] [Campylobacter jejuni subsp. jejuni NCTC 11168]
536AP.fasta	NODE_6_length_109752_cov_36.092068	70881	71747	flhG	1-867/867	===============	0/0	100	99.08	vfdb	NP_281278	vfdb~~~flhG~~~NP_281278 (flhG) ATP-binding protein [Flagella (CVF397)] [Campylobacter jejuni subsp. jejuni NCTC 11168]
536AP.fasta	NODE_6_length_109752_cov_36.092068	72079	72795	fliA	1-717/717	===============	0/0	100	97.77	vfdb	NP_281276	vfdb~~~fliA~~~NP_281276 (fliA) flagellar biosynthesis sigma factor [Flagella (VF0114)] [Campylobacter jejuni subsp. jejuni NCTC 11168]
536AP.fasta	NODE_6_length_109752_cov_36.092068	72795	73874	fliM	1-1080/1080	===============	0/0	100	97.96	vfdb	NP_281275	vfdb~~~fliM~~~NP_281275 (fliM) flagellar motor switch protein FliM [Flagella (VF0114)] [Campylobacter jejuni subsp. jejuni NCTC 11168]
536AP.fasta	NODE_6_length_109752_cov_36.092068	73871	74713	fliY	1-843/843	===============	0/0	100	96.56	vfdb	NP_281274	vfdb~~~fliY~~~NP_281274 (fliY) flagellar motor switch protein FliY [Flagella (VF0114)] [Campylobacter jejuni subsp. jejuni NCTC 11168]
536AP.fasta	NODE_6_length_109752_cov_36.092068	80950	82587	flgE	1-1638/1638	===============	0/0	100	99.94	vfdb	NP_281265	vfdb~~~flgE~~~NP_281265 (flgE) flagellar hook protein FlgE [Flagella (VF0114)] [Campylobacter jejuni subsp. jejuni NCTC 11168]
536AP.fasta	NODE_6_length_109752_cov_36.092068	82591	83475	flgD	1-885/885	===============	0/0	100	99.44	vfdb	NP_281264	vfdb~~~flgD~~~NP_281264 (flgD) flagellar basal-body rod modification protein FlgD [Flagella (VF0114)] [Campylobacter jejuni subsp. jejuni NCTC 11168]
536AP.fasta	NODE_6_length_109752_cov_36.092068	83529	85349	fliK	1-1797/1797	========/======	Feb-30	99.83	97.2	vfdb	NP_281263	vfdb~~~fliK~~~NP_281263 (fliK) flagellar hook-length control protein FliK [Pse5Ac7Ac Pse5Ac7Am Pse8OAc Pse5Am7AcGlnAc (AI151)] [Campylobacter jejuni subsp. jejuni NCTC 11168]
536AP.fasta	NODE_7_length_99241_cov_35.736122	15853	16025	cheV3	563-735/1302	......===......	0/0	13.29	75.72	vfdb	NP_207394	vfdb~~~cheV3~~~NP_207394 (cheV3) chemotaxis coupling protein CheV3 [Pse5Ac7Ac (AI150)] [Helicobacter pylori 26695]
536AP.fasta	NODE_8_length_70502_cov_33.195098	33345	34730	fliI	1-1386/1386	===============	0/0	100	97.47	vfdb	NP_281405	vfdb~~~fliI~~~NP_281405 (fliI) flagellum-specific ATP synthase FliI [Flagella (VF0114)] [Campylobacter jejuni subsp. jejuni NCTC 11168]
536AP.fasta	NODE_9_length_67859_cov_36.983745	55114	55286	cheV3	595-767/1302	......===......	0/0	13.29	76.3	vfdb	NP_207394	vfdb~~~cheV3~~~NP_207394 (cheV3) chemotaxis coupling protein CheV3 [Pse5Ac7Ac (AI150)] [Helicobacter pylori 26695]
536AP.fasta	NODE_9_length_67859_cov_36.983745	66378	67145	fliR	1-768/768	===============	0/0	100	98.18	vfdb	NP_282326	vfdb~~~fliR~~~NP_282326 (fliR) flagellar biosynthetic protein FliR [Flagella (VF0114)] [Campylobacter jejuni subsp. jejuni NCTC 11168]
C11.fasta	NODE_10_length_47567_cov_23.906366	5256	6710	flhF	1-1455/1455	===============	0/0	100	99.59	vfdb	NP_281279	vfdb~~~flhF~~~NP_281279 (flhF) flagellar biosynthesis regulator FlhF [Flagella (VF0114)] [Campylobacter jejuni subsp. jejuni NCTC 11168]
C11.fasta	NODE_10_length_47567_cov_23.906366	6703	7569	flhG	1-867/867	===============	0/0	100	99.65	vfdb	NP_281278	vfdb~~~flhG~~~NP_281278 (flhG) ATP-binding protein [Flagella (CVF397)] [Campylobacter jejuni subsp. jejuni NCTC 11168]
C11.fasta	NODE_10_length_47567_cov_23.906366	7901	8617	fliA	1-717/717	===============	0/0	100	100	vfdb	NP_281276	vfdb~~~fliA~~~NP_281276 (fliA) flagellar biosynthesis sigma factor [Flagella (VF0114)] [Campylobacter jejuni subsp. jejuni NCTC 11168]
C11.fasta	NODE_10_length_47567_cov_23.906366	8617	9696	fliM	1-1080/1080	===============	0/0	100	99.72	vfdb	NP_281275	vfdb~~~fliM~~~NP_281275 (fliM) flagellar motor switch protein FliM [Flagella (VF0114)] [Campylobacter jejuni subsp. jejuni NCTC 11168]
C11.fasta	NODE_10_length_47567_cov_23.906366	9693	10535	fliY	1-843/843	===============	0/0	100	99.76	vfdb	NP_281274	vfdb~~~fliY~~~NP_281274 (fliY) flagellar motor switch protein FliY [Flagella (VF0114)] [Campylobacter jejuni subsp. jejuni NCTC 11168]
C11.fasta	NODE_10_length_47567_cov_23.906366	20154	21791	flgE	1-1638/1638	===============	0/0	100	99.88	vfdb	NP_281265	vfdb~~~flgE~~~NP_281265 (flgE) flagellar hook protein FlgE [Flagella (VF0114)] [Campylobacter jejuni subsp. jejuni NCTC 11168]
C11.fasta	NODE_10_length_47567_cov_23.906366	21795	22679	flgD	1-885/885	===============	0/0	100	100	vfdb	NP_281264	vfdb~~~flgD~~~NP_281264 (flgD) flagellar basal-body rod modification protein FlgD [Flagella (VF0114)] [Campylobacter jejuni subsp. jejuni NCTC 11168]
C11.fasta	NODE_10_length_47567_cov_23.906366	22733	24526	fliK	1-1797/1797	========/======	01-Mar	99.83	99.61	vfdb	NP_281263	vfdb~~~fliK~~~NP_281263 (fliK) flagellar hook-length control protein FliK [Pse5Ac7Ac Pse5Ac7Am Pse8OAc Pse5Am7AcGlnAc (AI151)] [Campylobacter jejuni subsp. jejuni NCTC 11168]
C11.fasta	NODE_13_length_14224_cov_20.209690	9870	11408	eptC	1-1539/1539	===============	0/0	100	98.12	vfdb	YP_002343698	vfdb~~~eptC~~~YP_002343698 (eptC) phosphoethanolamine transferase [Pse5Ac7Ac Pse5Ac7Am Pse8OAc Pse5Am7AcGlnAc (AI151)] [Campylobacter jejuni subsp. jejuni NCTC 11168]
C11.fasta	NODE_14_length_10717_cov_18.710387	1	111	Cj1421c	606-716/1839	....==.........	0/0	6.04	90.99	vfdb	NP_282562	vfdb~~~Cj1421c~~~NP_282562 (Cj1421c) sugar transferase [Capsule (VF0323)] [Campylobacter jejuni subsp. jejuni NCTC 11168]
C11.fasta	NODE_14_length_10717_cov_18.710387	2438	2943	Cj1440c	4-509/1224	=======........	0/0	41.34	94.27	vfdb	NP_282581	vfdb~~~Cj1440c~~~NP_282581 (Cj1440c) sugar transferase [Capsule (VF0323)] [Campylobacter jejuni subsp. jejuni NCTC 11168]
C11.fasta	NODE_14_length_10717_cov_18.710387	3925	4458	Cj1138	4-534/1170	=======./......	02-Mar	45.38	87.08	vfdb	NP_282286	vfdb~~~Cj1138~~~NP_282286 (Cj1138) glycosyltransferase [LOS (VF0326)] [Campylobacter jejuni subsp. jejuni NCTC 11168]
C11.fasta	NODE_14_length_10717_cov_18.710387	7152	7306	hddC	1585-1739/1749	.............==	0/0	8.86	76.13	vfdb	NP_282572	vfdb~~~hddC~~~NP_282572 (hddC) capsular polysaccharide heptosyltransferase [Capsule (VF0323)] [Campylobacter jejuni subsp. jejuni NCTC 11168]
C11.fasta	NODE_14_length_10717_cov_18.710387	7322	7867	rfbC	1-546/546	========/======	02-Apr	99.63	81.39	vfdb	NP_282571	vfdb~~~rfbC~~~NP_282571 (rfbC) dTDP-4-dehydrorhamnose 35-epimerase [Capsule (VF0323)] [Campylobacter jejuni subsp. jejuni NCTC 11168]
C11.fasta	NODE_16_length_4251_cov_25.102328	220	1162	Cj1427c	1-942/942	========/======	01-Jan	100	96.29	vfdb	NP_282568	vfdb~~~Cj1427c~~~NP_282568 (Cj1427c) sugar-nucleotide epimerase/dehydratease [Capsule (VF0323)] [Campylobacter jejuni subsp. jejuni NCTC 11168]
C11.fasta	NODE_16_length_4251_cov_25.102328	1233	2252	hddA	1-1020/1020	===============	0/0	100	94.71	vfdb	NP_282566	vfdb~~~hddA~~~NP_282566 (hddA) D-glycero-D-manno-heptose 7-phosphate kinase [Capsule (VF0323)] [Campylobacter jejuni subsp. jejuni NCTC 11168]
C11.fasta	NODE_16_length_4251_cov_25.102328	2240	2845	gmhA2	1-606/606	===============	0/0	100	93.23	vfdb	NP_282565	vfdb~~~gmhA2~~~NP_282565 (gmhA2) phosphoheptose isomerase [Capsule (VF0323)] [Campylobacter jejuni subsp. jejuni NCTC 11168]
C11.fasta	NODE_16_length_4251_cov_25.102328	2833	3491	hddC	1-659/666	===============	0/0	98.95	91.5	vfdb	NP_282564	vfdb~~~hddC~~~NP_282564 (hddC) D-glycero-D-manno-heptose 1-phosphate guanosyltransferase [Capsule (VF0323)] [Campylobacter jejuni subsp. jejuni NCTC 11168]
C11.fasta	NODE_16_length_4251_cov_25.102328	3520	4235	Cj1421c	1-716/1839	======../......	02-Feb	38.88	84.94	vfdb	NP_282562	vfdb~~~Cj1421c~~~NP_282562 (Cj1421c) sugar transferase [Capsule (VF0323)] [Campylobacter jejuni subsp. jejuni NCTC 11168]
C11.fasta	NODE_1_length_387624_cov_23.437480	12644	13774	pseC	1-1131/1131	===============	0/0	100	96.2	vfdb	NP_282440	vfdb~~~pseC~~~NP_282440 (pseC) C4 aminotransferase [Pse5Ac7Ac Pse5Ac7Am Pse8OAc Pse5Am7AcGlnAc (AI151)] [Campylobacter jejuni subsp. jejuni NCTC 11168]
C11.fasta	NODE_1_length_387624_cov_23.437480	13776	14780	pseB	1-1005/1005	===============	0/0	100	96.22	vfdb	NP_282439	vfdb~~~pseB~~~NP_282439 (pseB) UDP-GlcNAc-specific C46 dehydratase/C5 epimerase [Pse5Ac7Ac Pse5Ac7Am Pse8OAc Pse5Am7AcGlnAc (AI151)] [Campylobacter jejuni subsp. jejuni NCTC 11168]
C11.fasta	NODE_1_length_387624_cov_23.437480	49233	50501	porA	1-1275/1275	========/======	04-Jun	99.53	98.82	vfdb	NP_282406	vfdb~~~porA~~~NP_282406 (porA) major outer membrane protein [MOMP (VF0328)] [Campylobacter jejuni subsp. jejuni NCTC 11168]
C11.fasta	NODE_1_length_387624_cov_23.437480	68880	69200	ciaC	1-321/321	===============	0/0	100	96.57	vfdb	YP_002344633	vfdb~~~ciaC~~~YP_002344633 (ciaC) Campylobacter invasion antigen C [CiaC (VF0415)] [Campylobacter jejuni subsp. jejuni NCTC 11168]
C11.fasta	NODE_1_length_387624_cov_23.437480	121248	121421	cheV3	594-767/1302	......===......	0/0	13.36	76.44	vfdb	NP_207394	vfdb~~~cheV3~~~NP_207394 (cheV3) chemotaxis coupling protein CheV3 [Pse5Ac7Ac (AI150)] [Helicobacter pylori 26695]
C11.fasta	NODE_1_length_387624_cov_23.437480	132517	133284	fliR	1-768/768	===============	0/0	100	99.74	vfdb	NP_282326	vfdb~~~fliR~~~NP_282326 (fliR) flagellar biosynthetic protein FliR [Flagella (VF0114)] [Campylobacter jejuni subsp. jejuni NCTC 11168]
C11.fasta	NODE_1_length_387624_cov_23.437480	155404	155965	gmhB	1-561/561	========/======	01-Jan	100	98.04	vfdb	NP_282299	vfdb~~~gmhB~~~NP_282299 (gmhB) DD-heptose 17-bisphosphate phosphatase [LOS (CVF396)] [Campylobacter jejuni subsp. jejuni NCTC 11168]
C11.fasta	NODE_1_length_387624_cov_23.437480	155966	156919	hldD	1-954/954	===============	0/0	100	99.79	vfdb	NP_282298	vfdb~~~hldD~~~NP_282298 (hldD) ADP-glyceromanno-heptose 6-epimerase [LOS (VF0326)] [Campylobacter jejuni subsp. jejuni NCTC 11168]
C11.fasta	NODE_1_length_387624_cov_23.437480	156912	158297	hldE	1-1386/1386	===============	0/0	100	95.45	vfdb	NP_282297	vfdb~~~hldE~~~NP_282297 (hldE) bifunctional D-beta-D-heptose 7-phosphate kinase/D-beta-D-heptose 1-phosphate adenylyltransferase [LOS (VF0326)] [Campylobacter jejuni subsp. jejuni NCTC 11168]
C11.fasta	NODE_1_length_387624_cov_23.437480	158294	158854	gmhA	1-561/561	===============	0/0	100	94.12	vfdb	NP_282296	vfdb~~~gmhA~~~NP_282296 (gmhA) phosphoheptose isomerase [LOS (VF0326)] [Campylobacter jejuni subsp. jejuni NCTC 11168]
C11.fasta	NODE_1_length_387624_cov_23.437480	159646	160569	waaF	1-924/960	===============	0/0	96.25	95.13	vfdb	NP_282295	vfdb~~~waaF~~~NP_282295 (waaF) heptosyltransferase II [LOS (VF0326)] [Campylobacter jejuni subsp. jejuni NCTC 11168]
C11.fasta	NODE_1_length_387624_cov_23.437480	160628	161428	waaV	1-786/825	========/======	Feb-15	95.27	90.51	vfdb	NP_282294	vfdb~~~waaV~~~NP_282294 (waaV) glucosyltransferase [LOS (VF0326)] [Campylobacter jejuni subsp. jejuni NCTC 11168]
C11.fasta	NODE_1_length_387624_cov_23.437480	164041	164993	neuC1	2-951/1116	========/====..	07-Nov	84.77	77.22	vfdb	NP_282290	vfdb~~~neuC1~~~NP_282290 (neuC1) UDP-N-acetylglucosamine 2-epimerase [LOS (VF0326)] [Campylobacter jejuni subsp. jejuni NCTC 11168]
C11.fasta	NODE_1_length_387624_cov_23.437480	164996	165971	neuB1	55-1027/1032	========/======	Aug-15	93.7	75.25	vfdb	NP_282289	vfdb~~~neuB1~~~NP_282289 (neuB1) sialic acid synthase [LOS (VF0326)] [Campylobacter jejuni subsp. jejuni NCTC 11168]
C11.fasta	NODE_1_length_387624_cov_23.437480	167003	167576	wlaN	8-587/912	========/==....	Jul-14	62.5	75.51	vfdb	NP_282287	vfdb~~~wlaN~~~NP_282287 (wlaN) beta-13 galactosyltransferase [LOS (VF0326)] [Campylobacter jejuni subsp. jejuni NCTC 11168]
C11.fasta	NODE_1_length_387624_cov_23.437480	168326	168797	neuA1	43-515/1611	=====.../......	08-Nov	28.99	81.8	vfdb	NP_282291	vfdb~~~neuA1~~~NP_282291 (neuA1) bifunctional beta-14-N-acetylgalactosaminyltransferase/CMP-Neu5Ac synthase [LOS (VF0326)] [Campylobacter jejuni subsp. jejuni NCTC 11168]
C11.fasta	NODE_1_length_387624_cov_23.437480	168986	170144	Cj1136	1-1139/1173	========/======	Aug-32	96.59	79.74	vfdb	NP_282284	vfdb~~~Cj1136~~~NP_282284 (Cj1136) glucosyltransferase [LOS (VF0326)] [Campylobacter jejuni subsp. jejuni NCTC 11168]
C11.fasta	NODE_1_length_387624_cov_23.437480	169640	170134	Cj1138	11-506/1170	=======./......	01-Jan	42.31	86.89	vfdb	NP_282286	vfdb~~~Cj1138~~~NP_282286 (Cj1138) glycosyltransferase [LOS (VF0326)] [Campylobacter jejuni subsp. jejuni NCTC 11168]
C11.fasta	NODE_1_length_387624_cov_23.437480	170148	171695	Cj1135	1-1548/1548	===============	0/0	100	91.34	vfdb	NP_282283	vfdb~~~Cj1135~~~NP_282283 (Cj1135) glucosyltransferase [LOS (VF0326)] [Campylobacter jejuni subsp. jejuni NCTC 11168]
C11.fasta	NODE_1_length_387624_cov_23.437480	171692	172579	htrB	1-888/888	===============	0/0	100	97.3	vfdb	NP_282282	vfdb~~~htrB~~~NP_282282 (htrB) lipid A biosynthesis lauroyl acyltransferase [LOS (VF0326)] [Campylobacter jejuni subsp. jejuni NCTC 11168]
C11.fasta	NODE_1_length_387624_cov_23.437480	172569	173597	waaC	1-1029/1029	===============	0/0	100	97.96	vfdb	NP_282281	vfdb~~~waaC~~~NP_282281 (waaC) heptosyltransferase I [LOS (VF0326)] [Campylobacter jejuni subsp. jejuni NCTC 11168]
C11.fasta	NODE_1_length_387624_cov_23.437480	188768	189160	cheY	1-393/393	===============	0/0	100	99.49	vfdb	YP_002344511	vfdb~~~cheY~~~YP_002344511 (cheY) chemotaxis regulatory protein [Pse5Ac7Ac Pse5Ac7Am Pse8OAc Pse5Am7AcGlnAc (AI151)] [Campylobacter jejuni subsp. jejuni NCTC 11168]
C11.fasta	NODE_1_length_387624_cov_23.437480	196229	196374	tlpB	1177-1322/1698	..........==...	0/0	8.6	76.71	vfdb	NP_206903	vfdb~~~tlpB~~~NP_206903 (tlpB) membrane-bound chemoreceptor sensing pH and autoinducer-2 [Pse5Ac7Ac (AI150)] [Helicobacter pylori 26695]
C11.fasta	NODE_1_length_387624_cov_23.437480	229780	230169	fliW	1-390/390	===============	0/0	100	99.74	vfdb	YP_002344468	vfdb~~~fliW~~~YP_002344468 (fliW) flagellar assembly protein FliW [Pse5Ac7Ac Pse5Ac7Am Pse8OAc Pse5Am7AcGlnAc (AI151)] [Campylobacter jejuni subsp. jejuni NCTC 11168]
C11.fasta	NODE_1_length_387624_cov_23.437480	278141	278656	flgP	1-516/516	===============	0/0	100	98.84	vfdb	YP_002344421	vfdb~~~flgP~~~YP_002344421 (flgP) required for flagellar motility [Pse5Ac7Ac Pse5Ac7Am Pse8OAc Pse5Am7AcGlnAc (AI151)] [Campylobacter jejuni subsp. jejuni NCTC 11168]
C11.fasta	NODE_1_length_387624_cov_23.437480	278632	279081	flgQ	1-450/450	===============	0/0	100	98.44	vfdb	YP_002344420	vfdb~~~flgQ~~~YP_002344420 (flgQ) required for flagellar motility [Pse5Ac7Ac Pse5Ac7Am Pse8OAc Pse5Am7AcGlnAc (AI151)] [Campylobacter jejuni subsp. jejuni NCTC 11168]
C11.fasta	NODE_1_length_387624_cov_23.437480	279138	280439	flgR	1-1302/1302	===============	0/0	100	98.69	vfdb	NP_282174	vfdb~~~flgR~~~NP_282174 (flgR) sigma-54 associated transcriptional activator [Pse5Ac7Ac Pse5Ac7Am Pse8OAc Pse5Am7AcGlnAc (AI151)] [Campylobacter jejuni subsp. jejuni NCTC 11168]
C11.fasta	NODE_1_length_387624_cov_23.437480	317952	319070	jlpA	1-1119/1119	===============	0/0	100	98.93	vfdb	NP_282133	vfdb~~~jlpA~~~NP_282133 (jlpA) lipoprotein [JlpA (VF0329)] [Campylobacter jejuni subsp. jejuni NCTC 11168]
C11.fasta	NODE_1_length_387624_cov_23.437480	371572	371744	cheV3	563-735/1302	......===......	0/0	13.29	75.72	vfdb	NP_207394	vfdb~~~cheV3~~~NP_207394 (cheV3) chemotaxis coupling protein CheV3 [Pse5Ac7Ac (AI150)] [Helicobacter pylori 26695]
C11.fasta	NODE_2_length_263388_cov_22.211980	22647	22943	fliE	1-297/297	===============	0/0	100	98.99	vfdb	NP_281710	vfdb~~~fliE~~~NP_281710 (fliE) flagellar hook-basal body complex protein FliE [Flagella (VF0114)] [Campylobacter jejuni subsp. jejuni NCTC 11168]
C11.fasta	NODE_2_length_263388_cov_22.211980	22950	23444	flgC	1-495/495	===============	0/0	100	98.79	vfdb	NP_281711	vfdb~~~flgC~~~NP_281711 (flgC) flagellar basal body rod protein FlgC [Flagella (VF0114)] [Campylobacter jejuni subsp. jejuni NCTC 11168]
C11.fasta	NODE_2_length_263388_cov_22.211980	23454	23885	flgB	1-432/432	===============	0/0	100	99.77	vfdb	NP_281712	vfdb~~~flgB~~~NP_281712 (flgB) flagellar basal body rod protein FlgB [Flagella (VF0114)] [Campylobacter jejuni subsp. jejuni NCTC 11168]
C11.fasta	NODE_2_length_263388_cov_22.211980	43674	44039	flaG	1-366/366	===============	0/0	100	99.73	vfdb	NP_281731	vfdb~~~flaG~~~NP_281731 (flaG) flagellar protein FlaG [Flagella (VF0114)] [Campylobacter jejuni subsp. jejuni NCTC 11168]
C11.fasta	NODE_2_length_263388_cov_22.211980	44042	45970	fliD	1-1929/1929	===============	0/0	100	96.32	vfdb	NP_281732	vfdb~~~fliD~~~NP_281732 (fliD) flagellar capping protein FliD [Flagella (VF0114)] [Campylobacter jejuni subsp. jejuni NCTC 11168]
C11.fasta	NODE_2_length_263388_cov_22.211980	45982	46368	fliS	1-387/387	===============	0/0	100	99.22	vfdb	NP_281733	vfdb~~~fliS~~~NP_281733 (fliS) flagellar protein FliS [Flagella (VF0114)] [Campylobacter jejuni subsp. jejuni NCTC 11168]
C11.fasta	NODE_2_length_263388_cov_22.211980	193996	195246	rpoN	1-1251/1251	===============	0/0	100	99.44	vfdb	YP_002344093	vfdb~~~rpoN~~~YP_002344093 (rpoN) RNA polymerase factor sigma-54 [Pse5Ac7Ac Pse5Ac7Am Pse8OAc Pse5Am7AcGlnAc (AI151)] [Campylobacter jejuni subsp. jejuni NCTC 11168]
C11.fasta	NODE_2_length_263388_cov_22.211980	210967	211665	flgH	1-699/699	===============	0/0	100	99.43	vfdb	NP_281859	vfdb~~~flgH~~~NP_281859 (flgH) flagellar L-ring protein precursor FlgH [Flagella (VF0114)] [Campylobacter jejuni subsp. jejuni NCTC 11168]
C11.fasta	NODE_2_length_263388_cov_22.211980	221205	222017	flgF	1-813/813	===============	0/0	100	99.02	vfdb	NP_281869	vfdb~~~flgF~~~NP_281869 (flgF) flagellar basal-body rod protein [Flagella (VF0114)] [Campylobacter jejuni subsp. jejuni NCTC 11168]
C11.fasta	NODE_2_length_263388_cov_22.211980	222046	222837	flgG	1-792/792	===============	0/0	100	99.24	vfdb	NP_281870	vfdb~~~flgG~~~NP_281870 (flgG) flagellar basal-body rod protein FlgG [Flagella (VF0114)] [Campylobacter jejuni subsp. jejuni NCTC 11168]
C11.fasta	NODE_2_length_263388_cov_22.211980	242232	242981	flaC	1-750/750	===============	0/0	100	99.33	vfdb	NP_281892	vfdb~~~flaC~~~NP_281892 (flaC) flagellin [Flagella (VF0114)] [Campylobacter jejuni subsp. jejuni NCTC 11168]
C11.fasta	NODE_3_length_186962_cov_20.586796	26693	27472	pebA	1-780/780	===============	0/0	100	98.72	vfdb	NP_282073	vfdb~~~pebA~~~NP_282073 (pebA) bifunctional adhesin/ABC transporter aspartate/glutamate-binding protein [PEB1 (VF0327)] [Campylobacter jejuni subsp. jejuni NCTC 11168]
C11.fasta	NODE_3_length_186962_cov_20.586796	32904	34736	ciaB	1-1833/1833	===============	0/0	100	99.34	vfdb	NP_282066	vfdb~~~ciaB~~~NP_282066 (ciaB) invasion antigen CiaB [CiaB (VF0324)] [Campylobacter jejuni subsp. jejuni NCTC 11168]
C11.fasta	NODE_3_length_186962_cov_20.586796	58686	60938	flaD	1-2253/2253	===============	0/0	100	98.22	vfdb	NP_282040	vfdb~~~flaD~~~NP_282040 (flaD) flagellin [Flagella (VF0114)] [Campylobacter jejuni subsp. jejuni NCTC 11168]
C11.fasta	NODE_3_length_186962_cov_20.586796	64818	66992	flhA	1-2175/2175	===============	0/0	100	99.86	vfdb	NP_282036	vfdb~~~flhA~~~NP_282036 (flhA) flagellar biosynthesis protein FlhA [Flagella (VF0114)] [Campylobacter jejuni subsp. jejuni NCTC 11168]
C11.fasta	NODE_3_length_186962_cov_20.586796	116692	117426	fliP	1-735/735	===============	0/0	100	100	vfdb	NP_281981	vfdb~~~fliP~~~NP_281981 (fliP) flagellar biosynthesis protein FliP [Flagella (VF0114)] [Campylobacter jejuni subsp. jejuni NCTC 11168]
C11.fasta	NODE_3_length_186962_cov_20.586796	141085	142104	flgS	1-1020/1020	===============	0/0	100	98.43	vfdb	YP_002344200	vfdb~~~flgS~~~YP_002344200 (flgS) signal transduction histidine kinase [Pse5Ac7Ac Pse5Ac7Am Pse8OAc Pse5Am7AcGlnAc (AI151)] [Campylobacter jejuni subsp. jejuni NCTC 11168]
C11.fasta	NODE_3_length_186962_cov_20.586796	165322	165984	flgA	1-663/663	===============	0/0	100	98.64	vfdb	YP_002344176	vfdb~~~flgA~~~YP_002344176 (flgA) flagellar basal body P-ring biosynthesis protein FlgA [Pse5Ac7Ac Pse5Ac7Am Pse8OAc Pse5Am7AcGlnAc (AI151)] [Campylobacter jejuni subsp. jejuni NCTC 11168]
C11.fasta	NODE_4_length_186716_cov_25.120800	169	2535	pflA	1-2367/2367	===============	0/0	100	98.56	vfdb	NP_282693	vfdb~~~pflA~~~NP_282693 (pflA) paralysed flagellum protein [Flagella (VF0114)] [Campylobacter jejuni subsp. jejuni NCTC 11168]
C11.fasta	NODE_4_length_186716_cov_25.120800	103688	103957	fliQ	1-270/270	===============	0/0	100	98.15	vfdb	NP_282802	vfdb~~~fliQ~~~NP_282802 (fliQ) flagellar biosynthesis protein FliQ [Flagella (VF0114)] [Campylobacter jejuni subsp. jejuni NCTC 11168]
C11.fasta	NODE_4_length_186716_cov_25.120800	144566	147142	flgE	1-2598/2598	========/======	22/91	97.84	83.63	vfdb	NP_282855	vfdb~~~flgE~~~NP_282855 (flgE) flagellar hook protein [Flagella (VF0114)] [Campylobacter jejuni subsp. jejuni NCTC 11168]
C11.fasta	NODE_4_length_186716_cov_25.120800	171827	171935	tcpI	1356-1464/1863	..........==...	0/0	5.85	84.4	vfdb	NP_230473	vfdb~~~tcpI~~~NP_230473 (tcpI) toxin co-regulated pilus biosynthesis protein I [TCP (VF0126)] [Vibrio cholerae O1 biovar El Tor str. N16961]
C11.fasta	NODE_5_length_152349_cov_23.288973	20632	21153	cheW	1-522/522	===============	0/0	100	99.81	vfdb	YP_002343724	vfdb~~~cheW~~~YP_002343724 (cheW) chemotaxis protein [Pse5Ac7Ac Pse5Ac7Am Pse8OAc Pse5Am7AcGlnAc (AI151)] [Campylobacter jejuni subsp. jejuni NCTC 11168]
C11.fasta	NODE_5_length_152349_cov_23.288973	21158	23467	cheA	1-2310/2310	===============	0/0	100	99.22	vfdb	YP_002343725	vfdb~~~cheA~~~YP_002343725 (cheA) chemotaxis histidine kinase [Pse5Ac7Ac Pse5Ac7Am Pse8OAc Pse5Am7AcGlnAc (AI151)] [Campylobacter jejuni subsp. jejuni NCTC 11168]
C11.fasta	NODE_5_length_152349_cov_23.288973	23471	24427	cheV	1-957/957	===============	0/0	100	99.58	vfdb	YP_002343726	vfdb~~~cheV~~~YP_002343726 (cheV) chemotaxis protein [Pse5Ac7Ac Pse5Ac7Am Pse8OAc Pse5Am7AcGlnAc (AI151)] [Campylobacter jejuni subsp. jejuni NCTC 11168]
C11.fasta	NODE_5_length_152349_cov_23.288973	48710	50392	fliF	1-1683/1683	===============	0/0	100	98.04	vfdb	NP_281509	vfdb~~~fliF~~~NP_281509 (fliF) flagellar M-ring protein FliF [Flagella (VF0114)] [Campylobacter jejuni subsp. jejuni NCTC 11168]
C11.fasta	NODE_5_length_152349_cov_23.288973	50392	51420	fliG	1-1029/1029	===============	0/0	100	99.32	vfdb	NP_281510	vfdb~~~fliG~~~NP_281510 (fliG) flagellar motor switch protein G [Flagella (VF0114)] [Campylobacter jejuni subsp. jejuni NCTC 11168]
C11.fasta	NODE_5_length_152349_cov_23.288973	51428	52258	fliH	1-831/831	===============	0/0	100	99.76	vfdb	NP_281511	vfdb~~~fliH~~~NP_281511 (fliH) flagellar assembly protein H [Flagella (VF0114)] [Campylobacter jejuni subsp. jejuni NCTC 11168]
C11.fasta	NODE_5_length_152349_cov_23.288973	63350	64438	flhB	1-1089/1089	===============	0/0	100	99.63	vfdb	NP_281526	vfdb~~~flhB~~~NP_281526 (flhB) flagellar biosynthetic protein [Flagella (VF0114)] [Campylobacter jejuni subsp. jejuni NCTC 11168]
C11.fasta	NODE_5_length_152349_cov_23.288973	64444	65187	motB	1-744/744	===============	0/0	100	99.73	vfdb	NP_281527	vfdb~~~motB~~~NP_281527 (motB) flagellar motor protein MotB [Flagella (VF0114)] [Campylobacter jejuni subsp. jejuni NCTC 11168]
C11.fasta	NODE_5_length_152349_cov_23.288973	65190	65966	motA	1-777/777	===============	0/0	100	97.3	vfdb	NP_281528	vfdb~~~motA~~~NP_281528 (motA) flagellar motor protein MotA [Flagella (VF0114)] [Campylobacter jejuni subsp. jejuni NCTC 11168]
C11.fasta	NODE_5_length_152349_cov_23.288973	81491	81799	fliN	1-309/309	===============	0/0	100	98.38	vfdb	NP_281542	vfdb~~~fliN~~~NP_281542 (fliN) flagellar motor switch protein FliN [Flagella (VF0114)] [Campylobacter jejuni subsp. jejuni NCTC 11168]
C11.fasta	NODE_6_length_109539_cov_24.195902	73540	74499	cadF	1-960/960	===============	0/0	100	98.85	vfdb	NP_282616	vfdb~~~cadF~~~NP_282616 (cadF) outer membrane fibronectin-binding protein [CadF (VF0322)] [Campylobacter jejuni subsp. jejuni NCTC 11168]
C11.fasta	NODE_6_length_109539_cov_24.195902	85980	87806	flgK	1-1827/1827	===============	0/0	100	97.37	vfdb	NP_282606	vfdb~~~flgK~~~NP_282606 (flgK) flagellar hook-associated protein 1 FlgK [Flagella (VF0114)] [Campylobacter jejuni subsp. jejuni NCTC 11168]
C11.fasta	NODE_6_length_109539_cov_24.195902	88292	88489	flgM	1-198/198	===============	0/0	100	98.48	vfdb	YP_002344846	vfdb~~~flgM~~~YP_002344846 (flgM) negative regulator of flagellin synthesis [Pse5Ac7Ac Pse5Ac7Am Pse8OAc Pse5Am7AcGlnAc (AI151)] [Campylobacter jejuni subsp. jejuni NCTC 11168]
C11.fasta	NODE_6_length_109539_cov_24.195902	88553	88894	flgJ	1-342/342	===============	0/0	100	95.91	vfdb	YP_002344845	vfdb~~~flgJ~~~YP_002344845 (flgJ) flagellar rod assembly protein/muramidase FlgJ [Pse5Ac7Ac Pse5Ac7Am Pse8OAc Pse5Am7AcGlnAc (AI151)] [Campylobacter jejuni subsp. jejuni NCTC 11168]
C11.fasta	NODE_6_length_109539_cov_24.195902	88894	89940	flgI	1-1047/1047	===============	0/0	100	98.19	vfdb	NP_282602	vfdb~~~flgI~~~NP_282602 (flgI) flagellar P-ring protein precursor FlgI [Flagella (VF0114)] [Campylobacter jejuni subsp. jejuni NCTC 11168]
C11.fasta	NODE_6_length_109539_cov_24.195902	101979	102761	kpsM	1-783/783	===============	0/0	100	91.44	vfdb	NP_282588	vfdb~~~kpsM~~~NP_282588 (kpsM) capsule polysaccharide export system inner membrane protein [Capsule (VF0323)] [Campylobacter jejuni subsp. jejuni NCTC 11168]
C11.fasta	NODE_6_length_109539_cov_24.195902	102758	103420	kpsT	1-663/663	===============	0/0	100	93.82	vfdb	NP_282587	vfdb~~~kpsT~~~NP_282587 (kpsT) capsule polysaccharide export ATP-binding protein [Capsule (VF0323)] [Campylobacter jejuni subsp. jejuni NCTC 11168]
C11.fasta	NODE_6_length_109539_cov_24.195902	103420	104538	kpsE	1-1119/1119	===============	0/0	100	97.94	vfdb	NP_282586	vfdb~~~kpsE~~~NP_282586 (kpsE) capsule polysaccharide export system inner membrane protein [Capsule (VF0323)] [Campylobacter jejuni subsp. jejuni NCTC 11168]
C11.fasta	NODE_6_length_109539_cov_24.195902	104540	106198	kpsD	1-1659/1659	===============	0/0	100	99.4	vfdb	NP_282585	vfdb~~~kpsD~~~NP_282585 (kpsD) capsule polysaccharide export system periplasmic protein [Capsule (VF0323)] [Campylobacter jejuni subsp. jejuni NCTC 11168]
C11.fasta	NODE_6_length_109539_cov_24.195902	106208	107151	kpsF	1-944/948	===============	0/0	99.58	95.55	vfdb	NP_282584	vfdb~~~kpsF~~~NP_282584 (kpsF) D-arabinose 5-phosphate isomerase [Capsule (VF0323)] [Campylobacter jejuni subsp. jejuni NCTC 11168]
C11.fasta	NODE_6_length_109539_cov_24.195902	109325	109539	Cj1421c	1-214/1839	==....../......	01-Jan	11.64	88.37	vfdb	NP_282562	vfdb~~~Cj1421c~~~NP_282562 (Cj1421c) sugar transferase [Capsule (VF0323)] [Campylobacter jejuni subsp. jejuni NCTC 11168]
C11.fasta	NODE_7_length_101407_cov_23.856803	1	111	Cj1421c	606-716/1839	....==.........	0/0	6.04	90.99	vfdb	NP_282562	vfdb~~~Cj1421c~~~NP_282562 (Cj1421c) sugar transferase [Capsule (VF0323)] [Campylobacter jejuni subsp. jejuni NCTC 11168]
C11.fasta	NODE_7_length_101407_cov_23.856803	1069	1159	Cj1421c	1749-1839/1839	..............=	0/0	4.95	92.31	vfdb	NP_282562	vfdb~~~Cj1421c~~~NP_282562 (Cj1421c) sugar transferase [Capsule (VF0323)] [Campylobacter jejuni subsp. jejuni NCTC 11168]
C11.fasta	NODE_7_length_101407_cov_23.856803	1226	2000	Cj1420c	1-774/774	========/======	01-Jan	100	99.36	vfdb	NP_282561	vfdb~~~Cj1420c~~~NP_282561 (Cj1420c) methyltransferase [Capsule biosynthesis and transport (CVF393)] [Campylobacter jejuni subsp. jejuni NCTC 11168]
C11.fasta	NODE_7_length_101407_cov_23.856803	2053	2813	Cj1419c	2-762/762	===============	0/0	99.87	97.37	vfdb	NP_282560	vfdb~~~Cj1419c~~~NP_282560 (Cj1419c) methyltransferase [Capsule biosynthesis and transport (CVF393)] [Campylobacter jejuni subsp. jejuni NCTC 11168]
C11.fasta	NODE_7_length_101407_cov_23.856803	5158	5760	Cj1417c	1-603/603	===============	0/0	100	97.68	vfdb	NP_282558	vfdb~~~Cj1417c~~~NP_282558 (Cj1417c) amidotransferase [Capsule biosynthesis and transport (CVF393)] [Campylobacter jejuni subsp. jejuni NCTC 11168]
C11.fasta	NODE_7_length_101407_cov_23.856803	5762	6522	Cj1416c	1-761/762	===============	0/0	99.87	98.69	vfdb	NP_282557	vfdb~~~Cj1416c~~~NP_282557 (Cj1416c) sugar nucleotidyltransferase [Capsule (VF0323)] [Campylobacter jejuni subsp. jejuni NCTC 11168]
C11.fasta	NODE_7_length_101407_cov_23.856803	6513	7025	cysC	1-513/513	===============	0/0	100	98.25	vfdb	NP_282556	vfdb~~~cysC~~~NP_282556 (cysC) adenylylsulfate kinase [Capsule (VF0323)] [Campylobacter jejuni subsp. jejuni NCTC 11168]
C11.fasta	NODE_7_length_101407_cov_23.856803	7022	9091	kpsC	1-2070/2070	===============	0/0	100	96.72	vfdb	NP_282555	vfdb~~~kpsC~~~NP_282555 (kpsC) capsule polysaccharide modification protein [Capsule (VF0323)] [Campylobacter jejuni subsp. jejuni NCTC 11168]
C11.fasta	NODE_7_length_101407_cov_23.856803	9088	10272	kpsS	1-1185/1185	===============	0/0	100	97.89	vfdb	NP_282554	vfdb~~~kpsS~~~NP_282554 (kpsS) capsule polysaccharide modification protein [Capsule (VF0323)] [Campylobacter jejuni subsp. jejuni NCTC 11168]
C11.fasta	NODE_7_length_101407_cov_23.856803	13587	14123	fliL	1-537/537	===============	0/0	100	98.51	vfdb	NP_282549	vfdb~~~fliL~~~NP_282549 (fliL) flagellar basal body protein FliL [Flagella (VF0114)] [Campylobacter jejuni subsp. jejuni NCTC 11168]
C11.fasta	NODE_7_length_101407_cov_23.856803	86093	87823	flaA	1-1719/1719	========/======	14/42	99.13	78.64	vfdb	NP_282485	vfdb~~~flaA~~~NP_282485 (flaA) flagellin [Flagella (VF0114)] [Campylobacter jejuni subsp. jejuni NCTC 11168]
C11.fasta	NODE_7_length_101407_cov_23.856803	87997	89727	flaB	1-1719/1719	========/======	16/44	99.07	79.16	vfdb	NP_282484	vfdb~~~flaB~~~NP_282484 (flaB) flagellin [Flagella (VF0114)] [Campylobacter jejuni subsp. jejuni NCTC 11168]
C11.fasta	NODE_7_length_101407_cov_23.856803	95481	96505	pseI	1-1025/1032	===============	0/0	99.32	97.27	vfdb	NP_282463	vfdb~~~pseI~~~NP_282463 (pseI) N-acetylneuraminic acid synthetase [Pse5Ac7Ac Pse5Ac7Am Pse8OAc Pse5Am7AcGlnAc (AI151)] [Campylobacter jejuni subsp. jejuni NCTC 11168]
C11.fasta	NODE_7_length_101407_cov_23.856803	96763	97899	pseA	1-1137/1137	===============	0/0	100	99.65	vfdb	NP_282462	vfdb~~~pseA~~~NP_282462 (pseA) pseudaminic acid biosynthesis PseA protein [Pse5Ac7Ac Pse5Ac7Am Pse8OAc Pse5Am7AcGlnAc (AI151)] [Campylobacter jejuni subsp. jejuni NCTC 11168]
C11.fasta	NODE_7_length_101407_cov_23.856803	99213	99686	pseH	1-474/474	===============	0/0	100	94.09	vfdb	NP_282459	vfdb~~~pseH~~~NP_282459 (pseH) N-acetyltransferase [Flagella (VF0114)] [Campylobacter jejuni subsp. jejuni NCTC 11168]
C11.fasta	NODE_7_length_101407_cov_23.856803	99683	100507	pseG	1-825/825	===============	0/0	100	98.91	vfdb	NP_282458	vfdb~~~pseG~~~NP_282458 (pseG) UDP-24-diacetamido-246-trideoxy-beta-L-altropyranose hydrolase [Flagella (VF0114)] [Campylobacter jejuni subsp. jejuni NCTC 11168]
C11.fasta	NODE_7_length_101407_cov_23.856803	100491	101189	pseF	1-699/699	===============	0/0	100	96.14	vfdb	NP_282457	vfdb~~~pseF~~~NP_282457 (pseF) acylneuraminate cytidylyltransferase [Pse5Ac7Ac Pse5Ac7Am Pse8OAc Pse5Am7AcGlnAc (AI151)] [Campylobacter jejuni subsp. jejuni NCTC 11168]
C11.fasta	NODE_8_length_70321_cov_22.980782	33182	34567	fliI	1-1386/1386	===============	0/0	100	97.26	vfdb	NP_281405	vfdb~~~fliI~~~NP_281405 (fliI) flagellum-specific ATP synthase FliI [Flagella (VF0114)] [Campylobacter jejuni subsp. jejuni NCTC 11168]
C11.fasta	NODE_9_length_62984_cov_25.201250	4862	5431	cdtC	1-570/570	===============	0/0	100	100	vfdb	NP_281290	vfdb~~~cdtC~~~NP_281290 (cdtC) cytolethal distending toxin C [CDT (VF0115)] [Campylobacter jejuni subsp. jejuni NCTC 11168]
C11.fasta	NODE_9_length_62984_cov_25.201250	5442	6239	cdtB	1-798/798	===============	0/0	100	100	vfdb	NP_281291	vfdb~~~cdtB~~~NP_281291 (cdtB) cytolethal distending toxin B [CDT (VF0115)] [Campylobacter jejuni subsp. jejuni NCTC 11168]
C11.fasta	NODE_9_length_62984_cov_25.201250	6236	7042	cdtA	1-807/807	===============	0/0	100	99.75	vfdb	NP_281292	vfdb~~~cdtA~~~NP_281292 (cdtA) cytolethal distending toxin A [CDT (VF0115)] [Campylobacter jejuni subsp. jejuni NCTC 11168]
C16.fasta	NODE_1_length_404456_cov_34.787146	96	1120	pseI	1-1025/1032	===============	0/0	99.32	95.12	vfdb	NP_282463	vfdb~~~pseI~~~NP_282463 (pseI) N-acetylneuraminic acid synthetase [Pse5Ac7Ac Pse5Ac7Am Pse8OAc Pse5Am7AcGlnAc (AI151)] [Campylobacter jejuni subsp. jejuni NCTC 11168]
C16.fasta	NODE_1_length_404456_cov_34.787146	6864	8600	flaB	1-1719/1719	========/======	13/38	99.42	79.51	vfdb	NP_282484	vfdb~~~flaB~~~NP_282484 (flaB) flagellin [Flagella (VF0114)] [Campylobacter jejuni subsp. jejuni NCTC 11168]
C16.fasta	NODE_1_length_404456_cov_34.787146	6865	8600	flaA	1-1718/1719	========/======	17/46	99.13	76	vfdb	NP_282485	vfdb~~~flaA~~~NP_282485 (flaA) flagellin [Flagella (VF0114)] [Campylobacter jejuni subsp. jejuni NCTC 11168]
C16.fasta	NODE_1_length_404456_cov_34.787146	8737	10473	flaA	1-1719/1719	========/======	Nov-32	99.59	79.01	vfdb	NP_282485	vfdb~~~flaA~~~NP_282485 (flaA) flagellin [Flagella (VF0114)] [Campylobacter jejuni subsp. jejuni NCTC 11168]
C16.fasta	NODE_1_length_404456_cov_34.787146	82274	82810	fliL	1-537/537	===============	0/0	100	97.77	vfdb	NP_282549	vfdb~~~fliL~~~NP_282549 (fliL) flagellar basal body protein FliL [Flagella (VF0114)] [Campylobacter jejuni subsp. jejuni NCTC 11168]
C16.fasta	NODE_1_length_404456_cov_34.787146	86126	87310	kpsS	1-1185/1185	===============	0/0	100	97.64	vfdb	NP_282554	vfdb~~~kpsS~~~NP_282554 (kpsS) capsule polysaccharide modification protein [Capsule (VF0323)] [Campylobacter jejuni subsp. jejuni NCTC 11168]
C16.fasta	NODE_1_length_404456_cov_34.787146	87307	88406	kpsC	971-2070/2070	.......========	0/0	53.14	96.36	vfdb	NP_282555	vfdb~~~kpsC~~~NP_282555 (kpsC) capsule polysaccharide modification protein [Capsule (VF0323)] [Campylobacter jejuni subsp. jejuni NCTC 11168]
C16.fasta	NODE_1_length_404456_cov_34.787146	109688	110631	kpsF	1-944/948	===============	0/0	99.58	95.02	vfdb	NP_282584	vfdb~~~kpsF~~~NP_282584 (kpsF) D-arabinose 5-phosphate isomerase [Capsule (VF0323)] [Campylobacter jejuni subsp. jejuni NCTC 11168]
C16.fasta	NODE_1_length_404456_cov_34.787146	110641	112299	kpsD	1-1659/1659	===============	0/0	100	97.11	vfdb	NP_282585	vfdb~~~kpsD~~~NP_282585 (kpsD) capsule polysaccharide export system periplasmic protein [Capsule (VF0323)] [Campylobacter jejuni subsp. jejuni NCTC 11168]
C16.fasta	NODE_1_length_404456_cov_34.787146	112301	113419	kpsE	1-1119/1119	===============	0/0	100	98.03	vfdb	NP_282586	vfdb~~~kpsE~~~NP_282586 (kpsE) capsule polysaccharide export system inner membrane protein [Capsule (VF0323)] [Campylobacter jejuni subsp. jejuni NCTC 11168]
C16.fasta	NODE_1_length_404456_cov_34.787146	113419	114081	kpsT	1-663/663	===============	0/0	100	93.51	vfdb	NP_282587	vfdb~~~kpsT~~~NP_282587 (kpsT) capsule polysaccharide export ATP-binding protein [Capsule (VF0323)] [Campylobacter jejuni subsp. jejuni NCTC 11168]
C16.fasta	NODE_1_length_404456_cov_34.787146	114078	114860	kpsM	1-783/783	===============	0/0	100	90.55	vfdb	NP_282588	vfdb~~~kpsM~~~NP_282588 (kpsM) capsule polysaccharide export system inner membrane protein [Capsule (VF0323)] [Campylobacter jejuni subsp. jejuni NCTC 11168]
C16.fasta	NODE_1_length_404456_cov_34.787146	125626	126672	flgI	1-1047/1047	===============	0/0	100	99.33	vfdb	NP_282602	vfdb~~~flgI~~~NP_282602 (flgI) flagellar P-ring protein precursor FlgI [Flagella (VF0114)] [Campylobacter jejuni subsp. jejuni NCTC 11168]
C16.fasta	NODE_1_length_404456_cov_34.787146	126672	127013	flgJ	1-342/342	===============	0/0	100	99.12	vfdb	YP_002344845	vfdb~~~flgJ~~~YP_002344845 (flgJ) flagellar rod assembly protein/muramidase FlgJ [Pse5Ac7Ac Pse5Ac7Am Pse8OAc Pse5Am7AcGlnAc (AI151)] [Campylobacter jejuni subsp. jejuni NCTC 11168]
C16.fasta	NODE_1_length_404456_cov_34.787146	127076	127273	flgM	1-198/198	===============	0/0	100	99.5	vfdb	YP_002344846	vfdb~~~flgM~~~YP_002344846 (flgM) negative regulator of flagellin synthesis [Pse5Ac7Ac Pse5Ac7Am Pse8OAc Pse5Am7AcGlnAc (AI151)] [Campylobacter jejuni subsp. jejuni NCTC 11168]
C16.fasta	NODE_1_length_404456_cov_34.787146	127762	129588	flgK	1-1827/1827	===============	0/0	100	98.69	vfdb	NP_282606	vfdb~~~flgK~~~NP_282606 (flgK) flagellar hook-associated protein 1 FlgK [Flagella (VF0114)] [Campylobacter jejuni subsp. jejuni NCTC 11168]
C16.fasta	NODE_1_length_404456_cov_34.787146	141068	142027	cadF	1-960/960	===============	0/0	100	99.06	vfdb	NP_282616	vfdb~~~cadF~~~NP_282616 (cadF) outer membrane fibronectin-binding protein [CadF (VF0322)] [Campylobacter jejuni subsp. jejuni NCTC 11168]
C16.fasta	NODE_1_length_404456_cov_34.787146	220014	220229	tlpC	1615-1830/2022	...........===.	0/0	10.68	75.93	vfdb	NP_206882	vfdb~~~tlpC~~~NP_206882 (tlpC) membrane-bound chemoreceptor [Pse5Ac7Ac (AI150)] [Helicobacter pylori 26695]
C16.fasta	NODE_1_length_404456_cov_34.787146	220464	222830	pflA	1-2367/2367	===============	0/0	100	99.07	vfdb	NP_282693	vfdb~~~pflA~~~NP_282693 (pflA) paralysed flagellum protein [Flagella (VF0114)] [Campylobacter jejuni subsp. jejuni NCTC 11168]
C16.fasta	NODE_1_length_404456_cov_34.787146	322949	323218	fliQ	1-270/270	===============	0/0	100	98.52	vfdb	NP_282802	vfdb~~~fliQ~~~NP_282802 (fliQ) flagellar biosynthesis protein FliQ [Flagella (VF0114)] [Campylobacter jejuni subsp. jejuni NCTC 11168]
C16.fasta	NODE_1_length_404456_cov_34.787146	363853	366450	flgE	1-2598/2598	===============	0/0	100	97.54	vfdb	NP_282855	vfdb~~~flgE~~~NP_282855 (flgE) flagellar hook protein [Flagella (VF0114)] [Campylobacter jejuni subsp. jejuni NCTC 11168]
C16.fasta	NODE_1_length_404456_cov_34.787146	389516	389637	cheV3	595-716/1302	......===......	0/0	9.37	81.97	vfdb	NP_207394	vfdb~~~cheV3~~~NP_207394 (cheV3) chemotaxis coupling protein CheV3 [Pse5Ac7Ac (AI150)] [Helicobacter pylori 26695]
C16.fasta	NODE_2_length_211469_cov_26.669171	20155	20817	flgA	1-663/663	===============	0/0	100	99.4	vfdb	YP_002344176	vfdb~~~flgA~~~YP_002344176 (flgA) flagellar basal body P-ring biosynthesis protein FlgA [Pse5Ac7Ac Pse5Ac7Am Pse8OAc Pse5Am7AcGlnAc (AI151)] [Campylobacter jejuni subsp. jejuni NCTC 11168]
C16.fasta	NODE_2_length_211469_cov_26.669171	44068	45087	flgS	1-1020/1020	===============	0/0	100	99.41	vfdb	YP_002344200	vfdb~~~flgS~~~YP_002344200 (flgS) signal transduction histidine kinase [Pse5Ac7Ac Pse5Ac7Am Pse8OAc Pse5Am7AcGlnAc (AI151)] [Campylobacter jejuni subsp. jejuni NCTC 11168]
C16.fasta	NODE_2_length_211469_cov_26.669171	68202	68936	fliP	1-735/735	===============	0/0	100	99.05	vfdb	NP_281981	vfdb~~~fliP~~~NP_281981 (fliP) flagellar biosynthesis protein FliP [Flagella (VF0114)] [Campylobacter jejuni subsp. jejuni NCTC 11168]
C16.fasta	NODE_2_length_211469_cov_26.669171	118650	120824	flhA	1-2175/2175	===============	0/0	100	98.25	vfdb	NP_282036	vfdb~~~flhA~~~NP_282036 (flhA) flagellar biosynthesis protein FlhA [Flagella (VF0114)] [Campylobacter jejuni subsp. jejuni NCTC 11168]
C16.fasta	NODE_2_length_211469_cov_26.669171	124700	126949	flaD	1-2253/2253	========/======	03-Sep	99.73	91.44	vfdb	NP_282040	vfdb~~~flaD~~~NP_282040 (flaD) flagellin [Flagella (VF0114)] [Campylobacter jejuni subsp. jejuni NCTC 11168]
C16.fasta	NODE_2_length_211469_cov_26.669171	150898	152730	ciaB	1-1833/1833	===============	0/0	100	99.24	vfdb	NP_282066	vfdb~~~ciaB~~~NP_282066 (ciaB) invasion antigen CiaB [CiaB (VF0324)] [Campylobacter jejuni subsp. jejuni NCTC 11168]
C16.fasta	NODE_2_length_211469_cov_26.669171	158162	158941	pebA	1-780/780	===============	0/0	100	98.97	vfdb	NP_282073	vfdb~~~pebA~~~NP_282073 (pebA) bifunctional adhesin/ABC transporter aspartate/glutamate-binding protein [PEB1 (VF0327)] [Campylobacter jejuni subsp. jejuni NCTC 11168]
C16.fasta	NODE_3_length_201895_cov_27.676366	6118	7236	jlpA	1-1119/1119	===============	0/0	100	97.86	vfdb	NP_282133	vfdb~~~jlpA~~~NP_282133 (jlpA) lipoprotein [JlpA (VF0329)] [Campylobacter jejuni subsp. jejuni NCTC 11168]
C16.fasta	NODE_3_length_201895_cov_27.676366	44751	46052	flgR	1-1302/1302	===============	0/0	100	98.85	vfdb	NP_282174	vfdb~~~flgR~~~NP_282174 (flgR) sigma-54 associated transcriptional activator [Pse5Ac7Ac Pse5Ac7Am Pse8OAc Pse5Am7AcGlnAc (AI151)] [Campylobacter jejuni subsp. jejuni NCTC 11168]
C16.fasta	NODE_3_length_201895_cov_27.676366	46109	46558	flgQ	1-450/450	===============	0/0	100	98.44	vfdb	YP_002344420	vfdb~~~flgQ~~~YP_002344420 (flgQ) required for flagellar motility [Pse5Ac7Ac Pse5Ac7Am Pse8OAc Pse5Am7AcGlnAc (AI151)] [Campylobacter jejuni subsp. jejuni NCTC 11168]
C16.fasta	NODE_3_length_201895_cov_27.676366	46534	47049	flgP	1-516/516	===============	0/0	100	98.45	vfdb	YP_002344421	vfdb~~~flgP~~~YP_002344421 (flgP) required for flagellar motility [Pse5Ac7Ac Pse5Ac7Am Pse8OAc Pse5Am7AcGlnAc (AI151)] [Campylobacter jejuni subsp. jejuni NCTC 11168]
C16.fasta	NODE_3_length_201895_cov_27.676366	101868	102257	fliW	1-390/390	===============	0/0	100	100	vfdb	YP_002344468	vfdb~~~fliW~~~YP_002344468 (fliW) flagellar assembly protein FliW [Pse5Ac7Ac Pse5Ac7Am Pse8OAc Pse5Am7AcGlnAc (AI151)] [Campylobacter jejuni subsp. jejuni NCTC 11168]
C16.fasta	NODE_3_length_201895_cov_27.676366	135678	135798	acfB	1374-1494/1881	..........==...	0/0	6.43	82.64	vfdb	NP_230488	vfdb~~~acfB~~~NP_230488 (acfB) accessory colonization factor AcfB [ACF (VF0127)] [Vibrio cholerae O1 biovar El Tor str. N16961]
C16.fasta	NODE_3_length_201895_cov_27.676366	142880	143272	cheY	1-393/393	===============	0/0	100	99.49	vfdb	YP_002344511	vfdb~~~cheY~~~YP_002344511 (cheY) chemotaxis regulatory protein [Pse5Ac7Ac Pse5Ac7Am Pse8OAc Pse5Am7AcGlnAc (AI151)] [Campylobacter jejuni subsp. jejuni NCTC 11168]
C16.fasta	NODE_3_length_201895_cov_27.676366	158443	159471	waaC	1-1029/1029	===============	0/0	100	98.15	vfdb	NP_282281	vfdb~~~waaC~~~NP_282281 (waaC) heptosyltransferase I [LOS (VF0326)] [Campylobacter jejuni subsp. jejuni NCTC 11168]
C16.fasta	NODE_3_length_201895_cov_27.676366	159461	160328	htrB	1-867/888	========/======	01-Jan	97.64	96.2	vfdb	NP_282282	vfdb~~~htrB~~~NP_282282 (htrB) lipid A biosynthesis lauroyl acyltransferase [LOS (VF0326)] [Campylobacter jejuni subsp. jejuni NCTC 11168]
C16.fasta	NODE_3_length_201895_cov_27.676366	170161	170612	neuA1	49-503/1611	=====.../......	02-Mar	28.06	79.34	vfdb	NP_282291	vfdb~~~neuA1~~~NP_282291 (neuA1) bifunctional beta-14-N-acetylgalactosaminyltransferase/CMP-Neu5Ac synthase [LOS (VF0326)] [Campylobacter jejuni subsp. jejuni NCTC 11168]
C16.fasta	NODE_3_length_201895_cov_27.676366	173559	174344	waaV	1-786/825	===============	0/0	95.27	92.37	vfdb	NP_282294	vfdb~~~waaV~~~NP_282294 (waaV) glucosyltransferase [LOS (VF0326)] [Campylobacter jejuni subsp. jejuni NCTC 11168]
C16.fasta	NODE_3_length_201895_cov_27.676366	174403	175341	waaF	1-939/960	===============	0/0	97.81	95	vfdb	NP_282295	vfdb~~~waaF~~~NP_282295 (waaF) heptosyltransferase II [LOS (VF0326)] [Campylobacter jejuni subsp. jejuni NCTC 11168]
C16.fasta	NODE_3_length_201895_cov_27.676366	178033	178593	gmhA	1-561/561	===============	0/0	100	94.3	vfdb	NP_282296	vfdb~~~gmhA~~~NP_282296 (gmhA) phosphoheptose isomerase [LOS (VF0326)] [Campylobacter jejuni subsp. jejuni NCTC 11168]
C16.fasta	NODE_3_length_201895_cov_27.676366	178590	179975	hldE	1-1386/1386	===============	0/0	100	94.73	vfdb	NP_282297	vfdb~~~hldE~~~NP_282297 (hldE) bifunctional D-beta-D-heptose 7-phosphate kinase/D-beta-D-heptose 1-phosphate adenylyltransferase [LOS (VF0326)] [Campylobacter jejuni subsp. jejuni NCTC 11168]
C16.fasta	NODE_3_length_201895_cov_27.676366	179968	180921	hldD	1-954/954	===============	0/0	100	96.02	vfdb	NP_282298	vfdb~~~hldD~~~NP_282298 (hldD) ADP-glyceromanno-heptose 6-epimerase [LOS (VF0326)] [Campylobacter jejuni subsp. jejuni NCTC 11168]
C16.fasta	NODE_3_length_201895_cov_27.676366	180922	181482	gmhB	1-561/561	===============	0/0	100	96.61	vfdb	NP_282299	vfdb~~~gmhB~~~NP_282299 (gmhB) DD-heptose 17-bisphosphate phosphatase [LOS (CVF396)] [Campylobacter jejuni subsp. jejuni NCTC 11168]
C16.fasta	NODE_4_length_164881_cov_28.573655	10985	11734	flaC	1-750/750	===============	0/0	100	99.73	vfdb	NP_281892	vfdb~~~flaC~~~NP_281892 (flaC) flagellin [Flagella (VF0114)] [Campylobacter jejuni subsp. jejuni NCTC 11168]
C16.fasta	NODE_4_length_164881_cov_28.573655	31127	31918	flgG	1-792/792	===============	0/0	100	99.37	vfdb	NP_281870	vfdb~~~flgG~~~NP_281870 (flgG) flagellar basal-body rod protein FlgG [Flagella (VF0114)] [Campylobacter jejuni subsp. jejuni NCTC 11168]
C16.fasta	NODE_4_length_164881_cov_28.573655	31947	32759	flgF	1-813/813	===============	0/0	100	99.14	vfdb	NP_281869	vfdb~~~flgF~~~NP_281869 (flgF) flagellar basal-body rod protein [Flagella (VF0114)] [Campylobacter jejuni subsp. jejuni NCTC 11168]
C16.fasta	NODE_4_length_164881_cov_28.573655	42298	42996	flgH	1-699/699	===============	0/0	100	98.71	vfdb	NP_281859	vfdb~~~flgH~~~NP_281859 (flgH) flagellar L-ring protein precursor FlgH [Flagella (VF0114)] [Campylobacter jejuni subsp. jejuni NCTC 11168]
C16.fasta	NODE_4_length_164881_cov_28.573655	51333	52106	Cj1420c	1-774/774	===============	0/0	100	97.93	vfdb	NP_282561	vfdb~~~Cj1420c~~~NP_282561 (Cj1420c) methyltransferase [Capsule biosynthesis and transport (CVF393)] [Campylobacter jejuni subsp. jejuni NCTC 11168]
C16.fasta	NODE_4_length_164881_cov_28.573655	52159	52920	Cj1419c	1-762/762	===============	0/0	100	97.77	vfdb	NP_282560	vfdb~~~Cj1419c~~~NP_282560 (Cj1419c) methyltransferase [Capsule biosynthesis and transport (CVF393)] [Campylobacter jejuni subsp. jejuni NCTC 11168]
C16.fasta	NODE_4_length_164881_cov_28.573655	55265	55867	Cj1417c	1-603/603	===============	0/0	100	98.01	vfdb	NP_282558	vfdb~~~Cj1417c~~~NP_282558 (Cj1417c) amidotransferase [Capsule biosynthesis and transport (CVF393)] [Campylobacter jejuni subsp. jejuni NCTC 11168]
C16.fasta	NODE_4_length_164881_cov_28.573655	55869	56609	Cj1416c	1-741/762	===============	0/0	97.24	98.92	vfdb	NP_282557	vfdb~~~Cj1416c~~~NP_282557 (Cj1416c) sugar nucleotidyltransferase [Capsule (VF0323)] [Campylobacter jejuni subsp. jejuni NCTC 11168]
C16.fasta	NODE_4_length_164881_cov_28.573655	69690	70940	rpoN	1-1251/1251	===============	0/0	100	98.56	vfdb	YP_002344093	vfdb~~~rpoN~~~YP_002344093 (rpoN) RNA polymerase factor sigma-54 [Pse5Ac7Ac Pse5Ac7Am Pse8OAc Pse5Am7AcGlnAc (AI151)] [Campylobacter jejuni subsp. jejuni NCTC 11168]
C16.fasta	NODE_5_length_153621_cov_32.217605	20972	21493	cheW	1-522/522	===============	0/0	100	99.42	vfdb	YP_002343724	vfdb~~~cheW~~~YP_002343724 (cheW) chemotaxis protein [Pse5Ac7Ac Pse5Ac7Am Pse8OAc Pse5Am7AcGlnAc (AI151)] [Campylobacter jejuni subsp. jejuni NCTC 11168]
C16.fasta	NODE_5_length_153621_cov_32.217605	21498	23807	cheA	1-2310/2310	===============	0/0	100	98.14	vfdb	YP_002343725	vfdb~~~cheA~~~YP_002343725 (cheA) chemotaxis histidine kinase [Pse5Ac7Ac Pse5Ac7Am Pse8OAc Pse5Am7AcGlnAc (AI151)] [Campylobacter jejuni subsp. jejuni NCTC 11168]
C16.fasta	NODE_5_length_153621_cov_32.217605	23811	24767	cheV	1-957/957	===============	0/0	100	98.95	vfdb	YP_002343726	vfdb~~~cheV~~~YP_002343726 (cheV) chemotaxis protein [Pse5Ac7Ac Pse5Ac7Am Pse8OAc Pse5Am7AcGlnAc (AI151)] [Campylobacter jejuni subsp. jejuni NCTC 11168]
C16.fasta	NODE_5_length_153621_cov_32.217605	49051	50733	fliF	1-1683/1683	===============	0/0	100	98.28	vfdb	NP_281509	vfdb~~~fliF~~~NP_281509 (fliF) flagellar M-ring protein FliF [Flagella (VF0114)] [Campylobacter jejuni subsp. jejuni NCTC 11168]
C16.fasta	NODE_5_length_153621_cov_32.217605	50733	51761	fliG	1-1029/1029	===============	0/0	100	99.12	vfdb	NP_281510	vfdb~~~fliG~~~NP_281510 (fliG) flagellar motor switch protein G [Flagella (VF0114)] [Campylobacter jejuni subsp. jejuni NCTC 11168]
C16.fasta	NODE_5_length_153621_cov_32.217605	51769	52599	fliH	1-831/831	===============	0/0	100	98.08	vfdb	NP_281511	vfdb~~~fliH~~~NP_281511 (fliH) flagellar assembly protein H [Flagella (VF0114)] [Campylobacter jejuni subsp. jejuni NCTC 11168]
C16.fasta	NODE_5_length_153621_cov_32.217605	63691	64779	flhB	1-1089/1089	===============	0/0	100	99.82	vfdb	NP_281526	vfdb~~~flhB~~~NP_281526 (flhB) flagellar biosynthetic protein [Flagella (VF0114)] [Campylobacter jejuni subsp. jejuni NCTC 11168]
C16.fasta	NODE_5_length_153621_cov_32.217605	64785	65528	motB	1-744/744	===============	0/0	100	97.58	vfdb	NP_281527	vfdb~~~motB~~~NP_281527 (motB) flagellar motor protein MotB [Flagella (VF0114)] [Campylobacter jejuni subsp. jejuni NCTC 11168]
C16.fasta	NODE_5_length_153621_cov_32.217605	65531	66307	motA	1-777/777	===============	0/0	100	94.21	vfdb	NP_281528	vfdb~~~motA~~~NP_281528 (motA) flagellar motor protein MotA [Flagella (VF0114)] [Campylobacter jejuni subsp. jejuni NCTC 11168]
C16.fasta	NODE_5_length_153621_cov_32.217605	81831	82139	fliN	1-309/309	===============	0/0	100	99.35	vfdb	NP_281542	vfdb~~~fliN~~~NP_281542 (fliN) flagellar motor switch protein FliN [Flagella (VF0114)] [Campylobacter jejuni subsp. jejuni NCTC 11168]
C16.fasta	NODE_6_length_133497_cov_31.553033	641	1408	fliR	1-768/768	===============	0/0	100	98.18	vfdb	NP_282326	vfdb~~~fliR~~~NP_282326 (fliR) flagellar biosynthetic protein FliR [Flagella (VF0114)] [Campylobacter jejuni subsp. jejuni NCTC 11168]
C16.fasta	NODE_6_length_133497_cov_31.553033	12500	12672	cheV3	595-767/1302	......===......	0/0	13.29	76.3	vfdb	NP_207394	vfdb~~~cheV3~~~NP_207394 (cheV3) chemotaxis coupling protein CheV3 [Pse5Ac7Ac (AI150)] [Helicobacter pylori 26695]
C16.fasta	NODE_6_length_133497_cov_31.553033	64860	65180	ciaC	1-321/321	===============	0/0	100	98.44	vfdb	YP_002344633	vfdb~~~ciaC~~~YP_002344633 (ciaC) Campylobacter invasion antigen C [CiaC (VF0415)] [Campylobacter jejuni subsp. jejuni NCTC 11168]
C16.fasta	NODE_6_length_133497_cov_31.553033	83564	84835	porA	1-1275/1275	========/======	21/69	97.18	80.12	vfdb	NP_282406	vfdb~~~porA~~~NP_282406 (porA) major outer membrane protein [MOMP (VF0328)] [Campylobacter jejuni subsp. jejuni NCTC 11168]
C16.fasta	NODE_6_length_133497_cov_31.553033	119288	120292	pseB	1-1005/1005	===============	0/0	100	94.92	vfdb	NP_282439	vfdb~~~pseB~~~NP_282439 (pseB) UDP-GlcNAc-specific C46 dehydratase/C5 epimerase [Pse5Ac7Ac Pse5Ac7Am Pse8OAc Pse5Am7AcGlnAc (AI151)] [Campylobacter jejuni subsp. jejuni NCTC 11168]
C16.fasta	NODE_6_length_133497_cov_31.553033	120294	121424	pseC	1-1131/1131	===============	0/0	100	95.4	vfdb	NP_282440	vfdb~~~pseC~~~NP_282440 (pseC) C4 aminotransferase [Pse5Ac7Ac Pse5Ac7Am Pse8OAc Pse5Am7AcGlnAc (AI151)] [Campylobacter jejuni subsp. jejuni NCTC 11168]
C16.fasta	NODE_6_length_133497_cov_31.553033	128897	129595	pseF	1-699/699	===============	0/0	100	92.13	vfdb	NP_282457	vfdb~~~pseF~~~NP_282457 (pseF) acylneuraminate cytidylyltransferase [Pse5Ac7Ac Pse5Ac7Am Pse8OAc Pse5Am7AcGlnAc (AI151)] [Campylobacter jejuni subsp. jejuni NCTC 11168]
C16.fasta	NODE_6_length_133497_cov_31.553033	129579	130403	pseG	1-825/825	===============	0/0	100	93.82	vfdb	NP_282458	vfdb~~~pseG~~~NP_282458 (pseG) UDP-24-diacetamido-246-trideoxy-beta-L-altropyranose hydrolase [Flagella (VF0114)] [Campylobacter jejuni subsp. jejuni NCTC 11168]
C16.fasta	NODE_6_length_133497_cov_31.553033	130400	130873	pseH	1-474/474	===============	0/0	100	94.3	vfdb	NP_282459	vfdb~~~pseH~~~NP_282459 (pseH) N-acetyltransferase [Flagella (VF0114)] [Campylobacter jejuni subsp. jejuni NCTC 11168]
C16.fasta	NODE_6_length_133497_cov_31.553033	132187	133323	pseA	1-1137/1137	===============	0/0	100	97.54	vfdb	NP_282462	vfdb~~~pseA~~~NP_282462 (pseA) pseudaminic acid biosynthesis PseA protein [Pse5Ac7Ac Pse5Ac7Am Pse8OAc Pse5Am7AcGlnAc (AI151)] [Campylobacter jejuni subsp. jejuni NCTC 11168]
C16.fasta	NODE_7_length_123565_cov_34.603550	14623	15009	fliS	1-387/387	===============	0/0	100	98.71	vfdb	NP_281733	vfdb~~~fliS~~~NP_281733 (fliS) flagellar protein FliS [Flagella (VF0114)] [Campylobacter jejuni subsp. jejuni NCTC 11168]
C16.fasta	NODE_7_length_123565_cov_34.603550	15021	16952	fliD	1-1929/1929	========/======	01-Mar	100	95.81	vfdb	NP_281732	vfdb~~~fliD~~~NP_281732 (fliD) flagellar capping protein FliD [Flagella (VF0114)] [Campylobacter jejuni subsp. jejuni NCTC 11168]
C16.fasta	NODE_7_length_123565_cov_34.603550	16955	17320	flaG	1-366/366	===============	0/0	100	99.73	vfdb	NP_281731	vfdb~~~flaG~~~NP_281731 (flaG) flagellar protein FlaG [Flagella (VF0114)] [Campylobacter jejuni subsp. jejuni NCTC 11168]
C16.fasta	NODE_7_length_123565_cov_34.603550	37108	37539	flgB	1-432/432	===============	0/0	100	99.77	vfdb	NP_281712	vfdb~~~flgB~~~NP_281712 (flgB) flagellar basal body rod protein FlgB [Flagella (VF0114)] [Campylobacter jejuni subsp. jejuni NCTC 11168]
C16.fasta	NODE_7_length_123565_cov_34.603550	37549	38043	flgC	1-495/495	===============	0/0	100	98.99	vfdb	NP_281711	vfdb~~~flgC~~~NP_281711 (flgC) flagellar basal body rod protein FlgC [Flagella (VF0114)] [Campylobacter jejuni subsp. jejuni NCTC 11168]
C16.fasta	NODE_7_length_123565_cov_34.603550	38050	38346	fliE	1-297/297	===============	0/0	100	98.65	vfdb	NP_281710	vfdb~~~fliE~~~NP_281710 (fliE) flagellar hook-basal body complex protein FliE [Flagella (VF0114)] [Campylobacter jejuni subsp. jejuni NCTC 11168]
C16.fasta	NODE_7_length_123565_cov_34.603550	107541	107713	cheV3	563-735/1302	......===......	0/0	13.29	75.72	vfdb	NP_207394	vfdb~~~cheV3~~~NP_207394 (cheV3) chemotaxis coupling protein CheV3 [Pse5Ac7Ac (AI150)] [Helicobacter pylori 26695]
C16.fasta	NODE_8_length_111974_cov_34.522347	56851	57657	cdtA	1-807/807	===============	0/0	100	99.5	vfdb	NP_281292	vfdb~~~cdtA~~~NP_281292 (cdtA) cytolethal distending toxin A [CDT (VF0115)] [Campylobacter jejuni subsp. jejuni NCTC 11168]
C16.fasta	NODE_8_length_111974_cov_34.522347	57654	58451	cdtB	1-798/798	===============	0/0	100	99.75	vfdb	NP_281291	vfdb~~~cdtB~~~NP_281291 (cdtB) cytolethal distending toxin B [CDT (VF0115)] [Campylobacter jejuni subsp. jejuni NCTC 11168]
C16.fasta	NODE_8_length_111974_cov_34.522347	58462	59031	cdtC	1-570/570	===============	0/0	100	100	vfdb	NP_281290	vfdb~~~cdtC~~~NP_281290 (cdtC) cytolethal distending toxin C [CDT (VF0115)] [Campylobacter jejuni subsp. jejuni NCTC 11168]
C16.fasta	NODE_8_length_111974_cov_34.522347	70589	72043	flhF	1-1455/1455	===============	0/0	100	99.45	vfdb	NP_281279	vfdb~~~flhF~~~NP_281279 (flhF) flagellar biosynthesis regulator FlhF [Flagella (VF0114)] [Campylobacter jejuni subsp. jejuni NCTC 11168]
C16.fasta	NODE_8_length_111974_cov_34.522347	72036	72902	flhG	1-867/867	===============	0/0	100	99.08	vfdb	NP_281278	vfdb~~~flhG~~~NP_281278 (flhG) ATP-binding protein [Flagella (CVF397)] [Campylobacter jejuni subsp. jejuni NCTC 11168]
C16.fasta	NODE_8_length_111974_cov_34.522347	73234	73950	fliA	1-717/717	===============	0/0	100	97.77	vfdb	NP_281276	vfdb~~~fliA~~~NP_281276 (fliA) flagellar biosynthesis sigma factor [Flagella (VF0114)] [Campylobacter jejuni subsp. jejuni NCTC 11168]
C16.fasta	NODE_8_length_111974_cov_34.522347	73950	75029	fliM	1-1080/1080	===============	0/0	100	97.96	vfdb	NP_281275	vfdb~~~fliM~~~NP_281275 (fliM) flagellar motor switch protein FliM [Flagella (VF0114)] [Campylobacter jejuni subsp. jejuni NCTC 11168]
C16.fasta	NODE_8_length_111974_cov_34.522347	75026	75868	fliY	1-843/843	===============	0/0	100	96.56	vfdb	NP_281274	vfdb~~~fliY~~~NP_281274 (fliY) flagellar motor switch protein FliY [Flagella (VF0114)] [Campylobacter jejuni subsp. jejuni NCTC 11168]
C16.fasta	NODE_8_length_111974_cov_34.522347	82106	83743	flgE	1-1638/1638	===============	0/0	100	99.94	vfdb	NP_281265	vfdb~~~flgE~~~NP_281265 (flgE) flagellar hook protein FlgE [Flagella (VF0114)] [Campylobacter jejuni subsp. jejuni NCTC 11168]
C16.fasta	NODE_8_length_111974_cov_34.522347	83747	84631	flgD	1-885/885	===============	0/0	100	99.44	vfdb	NP_281264	vfdb~~~flgD~~~NP_281264 (flgD) flagellar basal-body rod modification protein FlgD [Flagella (VF0114)] [Campylobacter jejuni subsp. jejuni NCTC 11168]
C16.fasta	NODE_8_length_111974_cov_34.522347	84685	86505	fliK	1-1797/1797	========/======	Feb-30	99.83	97.2	vfdb	NP_281263	vfdb~~~fliK~~~NP_281263 (fliK) flagellar hook-length control protein FliK [Pse5Ac7Ac Pse5Ac7Am Pse8OAc Pse5Am7AcGlnAc (AI151)] [Campylobacter jejuni subsp. jejuni NCTC 11168]
C16.fasta	NODE_9_length_87894_cov_31.576090	39055	40440	fliI	1-1386/1386	===============	0/0	100	97.47	vfdb	NP_281405	vfdb~~~fliI~~~NP_281405 (fliI) flagellum-specific ATP synthase FliI [Flagella (VF0114)] [Campylobacter jejuni subsp. jejuni NCTC 11168]
C16.fasta	NODE_9_length_87894_cov_31.576090	83672	85210	eptC	1-1539/1539	===============	0/0	100	98.44	vfdb	YP_002343698	vfdb~~~eptC~~~YP_002343698 (eptC) phosphoethanolamine transferase [Pse5Ac7Ac Pse5Ac7Am Pse8OAc Pse5Am7AcGlnAc (AI151)] [Campylobacter jejuni subsp. jejuni NCTC 11168]
LK152.fasta	NODE_10_length_63265_cov_22.340793	20984	22003	flgS	1-1020/1020	===============	0/0	100	98.63	vfdb	YP_002344200	vfdb~~~flgS~~~YP_002344200 (flgS) signal transduction histidine kinase [Pse5Ac7Ac Pse5Ac7Am Pse8OAc Pse5Am7AcGlnAc (AI151)] [Campylobacter jejuni subsp. jejuni NCTC 11168]
LK152.fasta	NODE_10_length_63265_cov_22.340793	49308	49970	flgA	1-663/663	===============	0/0	100	99.4	vfdb	YP_002344176	vfdb~~~flgA~~~YP_002344176 (flgA) flagellar basal body P-ring biosynthesis protein FlgA [Pse5Ac7Ac Pse5Ac7Am Pse8OAc Pse5Am7AcGlnAc (AI151)] [Campylobacter jejuni subsp. jejuni NCTC 11168]
LK152.fasta	NODE_11_length_56694_cov_22.255184	8526	9275	flaC	1-750/750	===============	0/0	100	96.53	vfdb	NP_281892	vfdb~~~flaC~~~NP_281892 (flaC) flagellin [Flagella (VF0114)] [Campylobacter jejuni subsp. jejuni NCTC 11168]
LK152.fasta	NODE_11_length_56694_cov_22.255184	28671	29462	flgG	1-792/792	===============	0/0	100	98.74	vfdb	NP_281870	vfdb~~~flgG~~~NP_281870 (flgG) flagellar basal-body rod protein FlgG [Flagella (VF0114)] [Campylobacter jejuni subsp. jejuni NCTC 11168]
LK152.fasta	NODE_11_length_56694_cov_22.255184	29491	30303	flgF	1-813/813	===============	0/0	100	99.51	vfdb	NP_281869	vfdb~~~flgF~~~NP_281869 (flgF) flagellar basal-body rod protein [Flagella (VF0114)] [Campylobacter jejuni subsp. jejuni NCTC 11168]
LK152.fasta	NODE_11_length_56694_cov_22.255184	43705	44403	flgH	1-699/699	===============	0/0	100	99.14	vfdb	NP_281859	vfdb~~~flgH~~~NP_281859 (flgH) flagellar L-ring protein precursor FlgH [Flagella (VF0114)] [Campylobacter jejuni subsp. jejuni NCTC 11168]
LK152.fasta	NODE_11_length_56694_cov_22.255184	52743	53516	Cj1420c	1-774/774	===============	0/0	100	98.06	vfdb	NP_282561	vfdb~~~Cj1420c~~~NP_282561 (Cj1420c) methyltransferase [Capsule biosynthesis and transport (CVF393)] [Campylobacter jejuni subsp. jejuni NCTC 11168]
LK152.fasta	NODE_11_length_56694_cov_22.255184	53569	54330	Cj1419c	1-762/762	===============	0/0	100	98.03	vfdb	NP_282560	vfdb~~~Cj1419c~~~NP_282560 (Cj1419c) methyltransferase [Capsule biosynthesis and transport (CVF393)] [Campylobacter jejuni subsp. jejuni NCTC 11168]
LK152.fasta	NODE_12_length_52073_cov_29.975706	18060	19445	fliI	1-1386/1386	===============	0/0	100	96.47	vfdb	NP_281405	vfdb~~~fliI~~~NP_281405 (fliI) flagellum-specific ATP synthase FliI [Flagella (VF0114)] [Campylobacter jejuni subsp. jejuni NCTC 11168]
LK152.fasta	NODE_14_length_45080_cov_27.034547	76	1212	pseA	1-1137/1137	===============	0/0	100	98.94	vfdb	NP_282462	vfdb~~~pseA~~~NP_282462 (pseA) pseudaminic acid biosynthesis PseA protein [Pse5Ac7Ac Pse5Ac7Am Pse8OAc Pse5Am7AcGlnAc (AI151)] [Campylobacter jejuni subsp. jejuni NCTC 11168]
LK152.fasta	NODE_14_length_45080_cov_27.034547	2526	2999	pseH	1-474/474	===============	0/0	100	94.3	vfdb	NP_282459	vfdb~~~pseH~~~NP_282459 (pseH) N-acetyltransferase [Flagella (VF0114)] [Campylobacter jejuni subsp. jejuni NCTC 11168]
LK152.fasta	NODE_14_length_45080_cov_27.034547	2996	3820	pseG	1-825/825	===============	0/0	100	99.03	vfdb	NP_282458	vfdb~~~pseG~~~NP_282458 (pseG) UDP-24-diacetamido-246-trideoxy-beta-L-altropyranose hydrolase [Flagella (VF0114)] [Campylobacter jejuni subsp. jejuni NCTC 11168]
LK152.fasta	NODE_14_length_45080_cov_27.034547	3804	4502	pseF	1-699/699	===============	0/0	100	98.71	vfdb	NP_282457	vfdb~~~pseF~~~NP_282457 (pseF) acylneuraminate cytidylyltransferase [Pse5Ac7Ac Pse5Ac7Am Pse8OAc Pse5Am7AcGlnAc (AI151)] [Campylobacter jejuni subsp. jejuni NCTC 11168]
LK152.fasta	NODE_14_length_45080_cov_27.034547	13292	14422	pseC	1-1131/1131	===============	0/0	100	95.4	vfdb	NP_282440	vfdb~~~pseC~~~NP_282440 (pseC) C4 aminotransferase [Pse5Ac7Ac Pse5Ac7Am Pse8OAc Pse5Am7AcGlnAc (AI151)] [Campylobacter jejuni subsp. jejuni NCTC 11168]
LK152.fasta	NODE_14_length_45080_cov_27.034547	14424	15428	pseB	1-1005/1005	===============	0/0	100	98.91	vfdb	NP_282439	vfdb~~~pseB~~~NP_282439 (pseB) UDP-GlcNAc-specific C46 dehydratase/C5 epimerase [Pse5Ac7Ac Pse5Ac7Am Pse8OAc Pse5Am7AcGlnAc (AI151)] [Campylobacter jejuni subsp. jejuni NCTC 11168]
LK152.fasta	NODE_17_length_23171_cov_24.076115	1	1553	Cj1438c	779-2331/2331	.....==========	0/0	66.62	100	vfdb	NP_282579	vfdb~~~Cj1438c~~~NP_282579 (Cj1438c) sugar transferase [Capsule (VF0323)] [Campylobacter jejuni subsp. jejuni NCTC 11168]
LK152.fasta	NODE_17_length_23171_cov_24.076115	1540	2643	Cj1437c	1-1104/1104	===============	0/0	100	100	vfdb	NP_282578	vfdb~~~Cj1437c~~~NP_282578 (Cj1437c) aminotransferase [Capsule (VF0323)] [Campylobacter jejuni subsp. jejuni NCTC 11168]
LK152.fasta	NODE_17_length_23171_cov_24.076115	2693	3865	Cj1436c	1-1173/1173	===============	0/0	100	100	vfdb	NP_282577	vfdb~~~Cj1436c~~~NP_282577 (Cj1436c) aminotransferase [Capsule (VF0323)] [Campylobacter jejuni subsp. jejuni NCTC 11168]
LK152.fasta	NODE_17_length_23171_cov_24.076115	3869	4504	Cj1435c	1-636/636	===============	0/0	100	100	vfdb	NP_282576	vfdb~~~Cj1435c~~~NP_282576 (Cj1435c) phosphatase [Capsule (VF0323)] [Campylobacter jejuni subsp. jejuni NCTC 11168]
LK152.fasta	NODE_17_length_23171_cov_24.076115	4556	5893	Cj1434c	1-1338/1338	===============	0/0	100	100	vfdb	NP_282575	vfdb~~~Cj1434c~~~NP_282575 (Cj1434c) sugar transferase [Capsule (VF0323)] [Campylobacter jejuni subsp. jejuni NCTC 11168]
LK152.fasta	NODE_17_length_23171_cov_24.076115	7001	10096	Cj1432c	1-3096/3096	===============	0/0	100	100	vfdb	NP_282573	vfdb~~~Cj1432c~~~NP_282573 (Cj1432c) sugar transferase [Capsule (VF0323)] [Campylobacter jejuni subsp. jejuni NCTC 11168]
LK152.fasta	NODE_17_length_23171_cov_24.076115	10099	11847	hddC	1-1749/1749	===============	0/0	100	100	vfdb	NP_282572	vfdb~~~hddC~~~NP_282572 (hddC) capsular polysaccharide heptosyltransferase [Capsule (VF0323)] [Campylobacter jejuni subsp. jejuni NCTC 11168]
LK152.fasta	NODE_17_length_23171_cov_24.076115	11847	12392	rfbC	1-546/546	===============	0/0	100	100	vfdb	NP_282571	vfdb~~~rfbC~~~NP_282571 (rfbC) dTDP-4-dehydrorhamnose 35-epimerase [Capsule (VF0323)] [Campylobacter jejuni subsp. jejuni NCTC 11168]
LK152.fasta	NODE_17_length_23171_cov_24.076115	13322	14362	fcl	1-1041/1041	===============	0/0	100	100	vfdb	NP_282569	vfdb~~~fcl~~~NP_282569 (fcl) GDP-L-fucose synthetase [Capsule (VF0323)] [Campylobacter jejuni subsp. jejuni NCTC 11168]
LK152.fasta	NODE_17_length_23171_cov_24.076115	14386	15327	Cj1427c	1-942/942	===============	0/0	100	100	vfdb	NP_282568	vfdb~~~Cj1427c~~~NP_282568 (Cj1427c) sugar-nucleotide epimerase/dehydratease [Capsule (VF0323)] [Campylobacter jejuni subsp. jejuni NCTC 11168]
LK152.fasta	NODE_17_length_23171_cov_24.076115	15346	16197	Cj1426c	1-852/852	===============	0/0	100	100	vfdb	NP_282567	vfdb~~~Cj1426c~~~NP_282567 (Cj1426c) methyltransferase family protein [Capsule (VF0323)] [Campylobacter jejuni subsp. jejuni NCTC 11168]
LK152.fasta	NODE_17_length_23171_cov_24.076115	16217	17236	hddA	1-1020/1020	===============	0/0	100	100	vfdb	NP_282566	vfdb~~~hddA~~~NP_282566 (hddA) D-glycero-D-manno-heptose 7-phosphate kinase [Capsule (VF0323)] [Campylobacter jejuni subsp. jejuni NCTC 11168]
LK152.fasta	NODE_17_length_23171_cov_24.076115	17224	17829	gmhA2	1-606/606	===============	0/0	100	100	vfdb	NP_282565	vfdb~~~gmhA2~~~NP_282565 (gmhA2) phosphoheptose isomerase [Capsule (VF0323)] [Campylobacter jejuni subsp. jejuni NCTC 11168]
LK152.fasta	NODE_17_length_23171_cov_24.076115	17817	18482	hddC	1-666/666	===============	0/0	100	100	vfdb	NP_282564	vfdb~~~hddC~~~NP_282564 (hddC) D-glycero-D-manno-heptose 1-phosphate guanosyltransferase [Capsule (VF0323)] [Campylobacter jejuni subsp. jejuni NCTC 11168]
LK152.fasta	NODE_17_length_23171_cov_24.076115	18533	20410	Cj1422c	1-1878/1878	===============	0/0	100	100	vfdb	NP_282563	vfdb~~~Cj1422c~~~NP_282563 (Cj1422c) sugar transferase [Capsule (VF0323)] [Campylobacter jejuni subsp. jejuni NCTC 11168]
LK152.fasta	NODE_17_length_23171_cov_24.076115	20465	22303	Cj1421c	1-1839/1839	===============	0/0	100	100	vfdb	NP_282562	vfdb~~~Cj1421c~~~NP_282562 (Cj1421c) sugar transferase [Capsule (VF0323)] [Campylobacter jejuni subsp. jejuni NCTC 11168]
LK152.fasta	NODE_17_length_23171_cov_24.076115	22370	23143	Cj1420c	1-774/774	===============	0/0	100	100	vfdb	NP_282561	vfdb~~~Cj1420c~~~NP_282561 (Cj1420c) methyltransferase [Capsule biosynthesis and transport (CVF393)] [Campylobacter jejuni subsp. jejuni NCTC 11168]
LK152.fasta	NODE_18_length_22010_cov_24.305397	7553	8801	rpoN	1-1249/1251	===============	0/0	99.84	98.96	vfdb	YP_002344093	vfdb~~~rpoN~~~YP_002344093 (rpoN) RNA polymerase factor sigma-54 [Pse5Ac7Ac Pse5Ac7Am Pse8OAc Pse5Am7AcGlnAc (AI151)] [Campylobacter jejuni subsp. jejuni NCTC 11168]
LK152.fasta	NODE_18_length_22010_cov_24.305397	21884	22010	Cj1416c	615-741/762	............===	0/0	16.67	97.64	vfdb	NP_282557	vfdb~~~Cj1416c~~~NP_282557 (Cj1416c) sugar nucleotidyltransferase [Capsule (VF0323)] [Campylobacter jejuni subsp. jejuni NCTC 11168]
LK152.fasta	NODE_1_length_300763_cov_32.057784	1	85	Cj1434c	1-85/1338	=..............	0/0	6.35	100	vfdb	NP_282575	vfdb~~~Cj1434c~~~NP_282575 (Cj1434c) sugar transferase [Capsule (VF0323)] [Campylobacter jejuni subsp. jejuni NCTC 11168]
LK152.fasta	NODE_1_length_300763_cov_32.057784	87	1193	glf	1-1107/1107	===============	0/0	100	100	vfdb	NP_282580	vfdb~~~glf~~~NP_282580 (glf) UDP-galactopyranose mutase [Capsule (VF0323)] [Campylobacter jejuni subsp. jejuni NCTC 11168]
LK152.fasta	NODE_1_length_300763_cov_32.057784	1231	2454	Cj1440c	1-1224/1224	===============	0/0	100	99.92	vfdb	NP_282581	vfdb~~~Cj1440c~~~NP_282581 (Cj1440c) sugar transferase [Capsule (VF0323)] [Campylobacter jejuni subsp. jejuni NCTC 11168]
LK152.fasta	NODE_1_length_300763_cov_32.057784	2464	3645	kfiD	1-1182/1182	===============	0/0	100	100	vfdb	NP_282582	vfdb~~~kfiD~~~NP_282582 (kfiD) UDP-glucose 6-dehydrogenase [Capsule (VF0323)] [Campylobacter jejuni subsp. jejuni NCTC 11168]
LK152.fasta	NODE_1_length_300763_cov_32.057784	5276	6223	kpsF	1-948/948	===============	0/0	100	100	vfdb	NP_282584	vfdb~~~kpsF~~~NP_282584 (kpsF) D-arabinose 5-phosphate isomerase [Capsule (VF0323)] [Campylobacter jejuni subsp. jejuni NCTC 11168]
LK152.fasta	NODE_1_length_300763_cov_32.057784	6234	7892	kpsD	1-1659/1659	===============	0/0	100	99.94	vfdb	NP_282585	vfdb~~~kpsD~~~NP_282585 (kpsD) capsule polysaccharide export system periplasmic protein [Capsule (VF0323)] [Campylobacter jejuni subsp. jejuni NCTC 11168]
LK152.fasta	NODE_1_length_300763_cov_32.057784	7894	9012	kpsE	1-1119/1119	===============	0/0	100	99.82	vfdb	NP_282586	vfdb~~~kpsE~~~NP_282586 (kpsE) capsule polysaccharide export system inner membrane protein [Capsule (VF0323)] [Campylobacter jejuni subsp. jejuni NCTC 11168]
LK152.fasta	NODE_1_length_300763_cov_32.057784	9012	9674	kpsT	1-663/663	===============	0/0	100	100	vfdb	NP_282587	vfdb~~~kpsT~~~NP_282587 (kpsT) capsule polysaccharide export ATP-binding protein [Capsule (VF0323)] [Campylobacter jejuni subsp. jejuni NCTC 11168]
LK152.fasta	NODE_1_length_300763_cov_32.057784	9671	10453	kpsM	1-783/783	===============	0/0	100	100	vfdb	NP_282588	vfdb~~~kpsM~~~NP_282588 (kpsM) capsule polysaccharide export system inner membrane protein [Capsule (VF0323)] [Campylobacter jejuni subsp. jejuni NCTC 11168]
LK152.fasta	NODE_1_length_300763_cov_32.057784	21220	22266	flgI	1-1047/1047	===============	0/0	100	98.95	vfdb	NP_282602	vfdb~~~flgI~~~NP_282602 (flgI) flagellar P-ring protein precursor FlgI [Flagella (VF0114)] [Campylobacter jejuni subsp. jejuni NCTC 11168]
LK152.fasta	NODE_1_length_300763_cov_32.057784	22266	22607	flgJ	1-342/342	===============	0/0	100	99.12	vfdb	YP_002344845	vfdb~~~flgJ~~~YP_002344845 (flgJ) flagellar rod assembly protein/muramidase FlgJ [Pse5Ac7Ac Pse5Ac7Am Pse8OAc Pse5Am7AcGlnAc (AI151)] [Campylobacter jejuni subsp. jejuni NCTC 11168]
LK152.fasta	NODE_1_length_300763_cov_32.057784	22670	22867	flgM	1-198/198	===============	0/0	100	99.5	vfdb	YP_002344846	vfdb~~~flgM~~~YP_002344846 (flgM) negative regulator of flagellin synthesis [Pse5Ac7Ac Pse5Ac7Am Pse8OAc Pse5Am7AcGlnAc (AI151)] [Campylobacter jejuni subsp. jejuni NCTC 11168]
LK152.fasta	NODE_1_length_300763_cov_32.057784	23356	25182	flgK	1-1827/1827	===============	0/0	100	98.41	vfdb	NP_282606	vfdb~~~flgK~~~NP_282606 (flgK) flagellar hook-associated protein 1 FlgK [Flagella (VF0114)] [Campylobacter jejuni subsp. jejuni NCTC 11168]
LK152.fasta	NODE_1_length_300763_cov_32.057784	36662	37621	cadF	1-960/960	===============	0/0	100	98.12	vfdb	NP_282616	vfdb~~~cadF~~~NP_282616 (cadF) outer membrane fibronectin-binding protein [CadF (VF0322)] [Campylobacter jejuni subsp. jejuni NCTC 11168]
LK152.fasta	NODE_1_length_300763_cov_32.057784	116798	119164	pflA	1-2367/2367	===============	0/0	100	98.99	vfdb	NP_282693	vfdb~~~pflA~~~NP_282693 (pflA) paralysed flagellum protein [Flagella (VF0114)] [Campylobacter jejuni subsp. jejuni NCTC 11168]
LK152.fasta	NODE_1_length_300763_cov_32.057784	223248	223517	fliQ	1-270/270	===============	0/0	100	98.52	vfdb	NP_282802	vfdb~~~fliQ~~~NP_282802 (fliQ) flagellar biosynthesis protein FliQ [Flagella (VF0114)] [Campylobacter jejuni subsp. jejuni NCTC 11168]
LK152.fasta	NODE_1_length_300763_cov_32.057784	257489	258767	flgE	1311-2598/2598	.......=/======	Aug-23	48.96	84.48	vfdb	NP_282855	vfdb~~~flgE~~~NP_282855 (flgE) flagellar hook protein [Flagella (VF0114)] [Campylobacter jejuni subsp. jejuni NCTC 11168]
LK152.fasta	NODE_1_length_300763_cov_32.057784	258948	260059	flgE	1-1088/2598	======../......	Sep-42	41.53	86.08	vfdb	NP_282855	vfdb~~~flgE~~~NP_282855 (flgE) flagellar hook protein [Flagella (VF0114)] [Campylobacter jejuni subsp. jejuni NCTC 11168]
LK152.fasta	NODE_1_length_300763_cov_32.057784	283015	283123	tcpI	1356-1464/1863	..........==...	0/0	5.85	85.32	vfdb	NP_230473	vfdb~~~tcpI~~~NP_230473 (tcpI) toxin co-regulated pilus biosynthesis protein I [TCP (VF0126)] [Vibrio cholerae O1 biovar El Tor str. N16961]
LK152.fasta	NODE_20_length_16506_cov_26.161731	5691	7229	eptC	1-1539/1539	===============	0/0	100	98.44	vfdb	YP_002343698	vfdb~~~eptC~~~YP_002343698 (eptC) phosphoethanolamine transferase [Pse5Ac7Ac Pse5Ac7Am Pse8OAc Pse5Am7AcGlnAc (AI151)] [Campylobacter jejuni subsp. jejuni NCTC 11168]
LK152.fasta	NODE_22_length_15477_cov_26.053355	53	1240	pseD/maf2	1-1188/1962	==========.....	0/0	60.55	88.81	vfdb	NP_282479	vfdb~~~pseD/maf2~~~NP_282479 (pseD/maf2) motility accessory factor PseD [Pse5Ac7Ac Pse5Ac7Am Pse8OAc Pse5Am7AcGlnAc (AI151)] [Campylobacter jejuni subsp. jejuni NCTC 11168]
LK152.fasta	NODE_22_length_15477_cov_26.053355	1228	1998	ptmA	1-771/771	===============	0/0	100	97.8	vfdb	NP_282478	vfdb~~~ptmA~~~NP_282478 (ptmA) flagellin modification protein A [Flagella (VF0114)] [Campylobacter jejuni subsp. jejuni NCTC 11168]
LK152.fasta	NODE_22_length_15477_cov_26.053355	1998	2705	ptmB	1-708/708	===============	0/0	100	99.86	vfdb	NP_282477	vfdb~~~ptmB~~~NP_282477 (ptmB) acylneuraminate cytidylyltransferase [Flagella (VF0114)] [Campylobacter jejuni subsp. jejuni NCTC 11168]
LK152.fasta	NODE_22_length_15477_cov_26.053355	12302	14254	maf4	1-1950/1950	========/======	13/41	99.03	85.4	vfdb	YP_002344724	vfdb~~~maf4~~~YP_002344724 (maf4) motility accessory factor [Pse5Ac7Ac Pse5Ac7Am Pse8OAc Pse5Am7AcGlnAc (AI151)] [Campylobacter jejuni subsp. jejuni NCTC 11168]
LK152.fasta	NODE_22_length_15477_cov_26.053355	14251	15282	pseI	1-1032/1032	===============	0/0	100	96.7	vfdb	NP_282463	vfdb~~~pseI~~~NP_282463 (pseI) N-acetylneuraminic acid synthetase [Pse5Ac7Ac Pse5Ac7Am Pse8OAc Pse5Am7AcGlnAc (AI151)] [Campylobacter jejuni subsp. jejuni NCTC 11168]
LK152.fasta	NODE_2_length_183518_cov_22.650659	6475	7035	gmhB	1-561/561	========/======	02-Feb	99.82	95.55	vfdb	NP_282299	vfdb~~~gmhB~~~NP_282299 (gmhB) DD-heptose 17-bisphosphate phosphatase [LOS (CVF396)] [Campylobacter jejuni subsp. jejuni NCTC 11168]
LK152.fasta	NODE_2_length_183518_cov_22.650659	7036	7989	hldD	1-954/954	===============	0/0	100	97.28	vfdb	NP_282298	vfdb~~~hldD~~~NP_282298 (hldD) ADP-glyceromanno-heptose 6-epimerase [LOS (VF0326)] [Campylobacter jejuni subsp. jejuni NCTC 11168]
LK152.fasta	NODE_2_length_183518_cov_22.650659	7982	9367	hldE	1-1386/1386	===============	0/0	100	94.95	vfdb	NP_282297	vfdb~~~hldE~~~NP_282297 (hldE) bifunctional D-beta-D-heptose 7-phosphate kinase/D-beta-D-heptose 1-phosphate adenylyltransferase [LOS (VF0326)] [Campylobacter jejuni subsp. jejuni NCTC 11168]
LK152.fasta	NODE_2_length_183518_cov_22.650659	9364	9924	gmhA	1-561/561	===============	0/0	100	93.41	vfdb	NP_282296	vfdb~~~gmhA~~~NP_282296 (gmhA) phosphoheptose isomerase [LOS (VF0326)] [Campylobacter jejuni subsp. jejuni NCTC 11168]
LK152.fasta	NODE_2_length_183518_cov_22.650659	9907	10864	waaF	1-958/960	===============	0/0	99.79	95.41	vfdb	NP_282295	vfdb~~~waaF~~~NP_282295 (waaF) heptosyltransferase II [LOS (VF0326)] [Campylobacter jejuni subsp. jejuni NCTC 11168]
LK152.fasta	NODE_2_length_183518_cov_22.650659	10923	11723	waaV	1-786/825	========/======	Feb-15	95.27	90.89	vfdb	NP_282294	vfdb~~~waaV~~~NP_282294 (waaV) glucosyltransferase [LOS (VF0326)] [Campylobacter jejuni subsp. jejuni NCTC 11168]
LK152.fasta	NODE_2_length_183518_cov_22.650659	13390	14342	neuC1	2-951/1116	========/====..	07-Nov	84.77	77.53	vfdb	NP_282290	vfdb~~~neuC1~~~NP_282290 (neuC1) UDP-N-acetylglucosamine 2-epimerase [LOS (VF0326)] [Campylobacter jejuni subsp. jejuni NCTC 11168]
LK152.fasta	NODE_2_length_183518_cov_22.650659	14346	15320	neuB1	55-1026/1032	========/======	Jun-13	93.7	75.71	vfdb	NP_282289	vfdb~~~neuB1~~~NP_282289 (neuB1) sialic acid synthase [LOS (VF0326)] [Campylobacter jejuni subsp. jejuni NCTC 11168]
LK152.fasta	NODE_2_length_183518_cov_22.650659	16352	16925	wlaN	8-587/912	========/==....	Jul-14	62.5	75.69	vfdb	NP_282287	vfdb~~~wlaN~~~NP_282287 (wlaN) beta-13 galactosyltransferase [LOS (VF0326)] [Campylobacter jejuni subsp. jejuni NCTC 11168]
LK152.fasta	NODE_2_length_183518_cov_22.650659	17675	18134	neuA1	55-515/1611	=====.../......	04-Jul	28.37	81.9	vfdb	NP_282291	vfdb~~~neuA1~~~NP_282291 (neuA1) bifunctional beta-14-N-acetylgalactosaminyltransferase/CMP-Neu5Ac synthase [LOS (VF0326)] [Campylobacter jejuni subsp. jejuni NCTC 11168]
LK152.fasta	NODE_2_length_183518_cov_22.650659	18341	19518	Cj1136	1-1156/1173	========/======	Sep-32	98.12	79.29	vfdb	NP_282284	vfdb~~~Cj1136~~~NP_282284 (Cj1136) glucosyltransferase [LOS (VF0326)] [Campylobacter jejuni subsp. jejuni NCTC 11168]
LK152.fasta	NODE_2_length_183518_cov_22.650659	18639	19508	Cj1138	11-880/1170	========/===...	18/28	73.16	75.91	vfdb	NP_282286	vfdb~~~Cj1138~~~NP_282286 (Cj1138) glycosyltransferase [LOS (VF0326)] [Campylobacter jejuni subsp. jejuni NCTC 11168]
LK152.fasta	NODE_2_length_183518_cov_22.650659	19522	21069	Cj1135	1-1548/1548	===============	0/0	100	93.86	vfdb	NP_282283	vfdb~~~Cj1135~~~NP_282283 (Cj1135) glucosyltransferase [LOS (VF0326)] [Campylobacter jejuni subsp. jejuni NCTC 11168]
LK152.fasta	NODE_2_length_183518_cov_22.650659	21066	21952	htrB	2-888/888	===============	0/0	99.89	98.08	vfdb	NP_282282	vfdb~~~htrB~~~NP_282282 (htrB) lipid A biosynthesis lauroyl acyltransferase [LOS (VF0326)] [Campylobacter jejuni subsp. jejuni NCTC 11168]
LK152.fasta	NODE_2_length_183518_cov_22.650659	21943	22971	waaC	1-1029/1029	===============	0/0	100	98.83	vfdb	NP_282281	vfdb~~~waaC~~~NP_282281 (waaC) heptosyltransferase I [LOS (VF0326)] [Campylobacter jejuni subsp. jejuni NCTC 11168]
LK152.fasta	NODE_2_length_183518_cov_22.650659	38141	38533	cheY	1-393/393	===============	0/0	100	99.24	vfdb	YP_002344511	vfdb~~~cheY~~~YP_002344511 (cheY) chemotaxis regulatory protein [Pse5Ac7Ac Pse5Ac7Am Pse8OAc Pse5Am7AcGlnAc (AI151)] [Campylobacter jejuni subsp. jejuni NCTC 11168]
LK152.fasta	NODE_2_length_183518_cov_22.650659	45615	45735	acfB	1374-1494/1881	..........==...	0/0	6.43	82.64	vfdb	NP_230488	vfdb~~~acfB~~~NP_230488 (acfB) accessory colonization factor AcfB [ACF (VF0127)] [Vibrio cholerae O1 biovar El Tor str. N16961]
LK152.fasta	NODE_2_length_183518_cov_22.650659	79155	79544	fliW	1-390/390	===============	0/0	100	99.74	vfdb	YP_002344468	vfdb~~~fliW~~~YP_002344468 (fliW) flagellar assembly protein FliW [Pse5Ac7Ac Pse5Ac7Am Pse8OAc Pse5Am7AcGlnAc (AI151)] [Campylobacter jejuni subsp. jejuni NCTC 11168]
LK152.fasta	NODE_2_length_183518_cov_22.650659	133103	133618	flgP	1-516/516	===============	0/0	100	100	vfdb	YP_002344421	vfdb~~~flgP~~~YP_002344421 (flgP) required for flagellar motility [Pse5Ac7Ac Pse5Ac7Am Pse8OAc Pse5Am7AcGlnAc (AI151)] [Campylobacter jejuni subsp. jejuni NCTC 11168]
LK152.fasta	NODE_2_length_183518_cov_22.650659	133594	134043	flgQ	1-450/450	===============	0/0	100	100	vfdb	YP_002344420	vfdb~~~flgQ~~~YP_002344420 (flgQ) required for flagellar motility [Pse5Ac7Ac Pse5Ac7Am Pse8OAc Pse5Am7AcGlnAc (AI151)] [Campylobacter jejuni subsp. jejuni NCTC 11168]
LK152.fasta	NODE_2_length_183518_cov_22.650659	134100	135401	flgR	1-1302/1302	===============	0/0	100	99.85	vfdb	NP_282174	vfdb~~~flgR~~~NP_282174 (flgR) sigma-54 associated transcriptional activator [Pse5Ac7Ac Pse5Ac7Am Pse8OAc Pse5Am7AcGlnAc (AI151)] [Campylobacter jejuni subsp. jejuni NCTC 11168]
LK152.fasta	NODE_2_length_183518_cov_22.650659	172922	174040	jlpA	1-1119/1119	===============	0/0	100	97.86	vfdb	NP_282133	vfdb~~~jlpA~~~NP_282133 (jlpA) lipoprotein [JlpA (VF0329)] [Campylobacter jejuni subsp. jejuni NCTC 11168]
LK152.fasta	NODE_33_length_1061_cov_47.173448	108	710	Cj1417c	1-603/603	===============	0/0	100	98.01	vfdb	NP_282558	vfdb~~~Cj1417c~~~NP_282558 (Cj1417c) amidotransferase [Capsule biosynthesis and transport (CVF393)] [Campylobacter jejuni subsp. jejuni NCTC 11168]
LK152.fasta	NODE_33_length_1061_cov_47.173448	712	1061	Cj1416c	1-350/762	=======........	0/0	45.93	99.71	vfdb	NP_282557	vfdb~~~Cj1416c~~~NP_282557 (Cj1416c) sugar nucleotidyltransferase [Capsule (VF0323)] [Campylobacter jejuni subsp. jejuni NCTC 11168]
LK152.fasta	NODE_38_length_677_cov_35.689091	1	272	Cj1419c	491-762/762	.........======	0/0	35.7	99.63	vfdb	NP_282560	vfdb~~~Cj1419c~~~NP_282560 (Cj1419c) methyltransferase [Capsule biosynthesis and transport (CVF393)] [Campylobacter jejuni subsp. jejuni NCTC 11168]
LK152.fasta	NODE_3_length_154092_cov_25.032735	31319	31615	fliE	1-297/297	===============	0/0	100	98.65	vfdb	NP_281710	vfdb~~~fliE~~~NP_281710 (fliE) flagellar hook-basal body complex protein FliE [Flagella (VF0114)] [Campylobacter jejuni subsp. jejuni NCTC 11168]
LK152.fasta	NODE_3_length_154092_cov_25.032735	31622	32116	flgC	1-495/495	===============	0/0	100	98.99	vfdb	NP_281711	vfdb~~~flgC~~~NP_281711 (flgC) flagellar basal body rod protein FlgC [Flagella (VF0114)] [Campylobacter jejuni subsp. jejuni NCTC 11168]
LK152.fasta	NODE_3_length_154092_cov_25.032735	32126	32557	flgB	1-432/432	===============	0/0	100	99.54	vfdb	NP_281712	vfdb~~~flgB~~~NP_281712 (flgB) flagellar basal body rod protein FlgB [Flagella (VF0114)] [Campylobacter jejuni subsp. jejuni NCTC 11168]
LK152.fasta	NODE_3_length_154092_cov_25.032735	52347	52712	flaG	1-366/366	===============	0/0	100	100	vfdb	NP_281731	vfdb~~~flaG~~~NP_281731 (flaG) flagellar protein FlaG [Flagella (VF0114)] [Campylobacter jejuni subsp. jejuni NCTC 11168]
LK152.fasta	NODE_3_length_154092_cov_25.032735	52715	54643	fliD	1-1929/1929	===============	0/0	100	99.33	vfdb	NP_281732	vfdb~~~fliD~~~NP_281732 (fliD) flagellar capping protein FliD [Flagella (VF0114)] [Campylobacter jejuni subsp. jejuni NCTC 11168]
LK152.fasta	NODE_3_length_154092_cov_25.032735	54655	55041	fliS	1-387/387	===============	0/0	100	100	vfdb	NP_281733	vfdb~~~fliS~~~NP_281733 (fliS) flagellar protein FliS [Flagella (VF0114)] [Campylobacter jejuni subsp. jejuni NCTC 11168]
LK152.fasta	NODE_48_length_357_cov_18.317391	1	357	Cj1438c	251-607/2331	.===...........	0/0	15.32	100	vfdb	NP_282579	vfdb~~~Cj1438c~~~NP_282579 (Cj1438c) sugar transferase [Capsule (VF0323)] [Campylobacter jejuni subsp. jejuni NCTC 11168]
LK152.fasta	NODE_49_length_347_cov_27.740909	1	347	maf4	1137-1483/1950	......../===...	05-Dec	17.49	86.69	vfdb	YP_002344724	vfdb~~~maf4~~~YP_002344724 (maf4) motility accessory factor [Pse5Ac7Ac Pse5Ac7Am Pse8OAc Pse5Am7AcGlnAc (AI151)] [Campylobacter jejuni subsp. jejuni NCTC 11168]
LK152.fasta	NODE_49_length_347_cov_27.740909	3	347	pseD/maf2	1130-1483/1962	......../===...	May-15	17.43	75.63	vfdb	NP_282479	vfdb~~~pseD/maf2~~~NP_282479 (pseD/maf2) motility accessory factor PseD [Pse5Ac7Ac Pse5Ac7Am Pse8OAc Pse5Am7AcGlnAc (AI151)] [Campylobacter jejuni subsp. jejuni NCTC 11168]
LK152.fasta	NODE_4_length_148132_cov_28.269477	70411	70719	fliN	1-309/309	===============	0/0	100	100	vfdb	NP_281542	vfdb~~~fliN~~~NP_281542 (fliN) flagellar motor switch protein FliN [Flagella (VF0114)] [Campylobacter jejuni subsp. jejuni NCTC 11168]
LK152.fasta	NODE_4_length_148132_cov_28.269477	88102	88878	motA	1-777/777	===============	0/0	100	94.21	vfdb	NP_281528	vfdb~~~motA~~~NP_281528 (motA) flagellar motor protein MotA [Flagella (VF0114)] [Campylobacter jejuni subsp. jejuni NCTC 11168]
LK152.fasta	NODE_4_length_148132_cov_28.269477	88881	89624	motB	1-744/744	===============	0/0	100	97.58	vfdb	NP_281527	vfdb~~~motB~~~NP_281527 (motB) flagellar motor protein MotB [Flagella (VF0114)] [Campylobacter jejuni subsp. jejuni NCTC 11168]
LK152.fasta	NODE_4_length_148132_cov_28.269477	89630	90718	flhB	1-1089/1089	===============	0/0	100	99.63	vfdb	NP_281526	vfdb~~~flhB~~~NP_281526 (flhB) flagellar biosynthetic protein [Flagella (VF0114)] [Campylobacter jejuni subsp. jejuni NCTC 11168]
LK152.fasta	NODE_4_length_148132_cov_28.269477	101811	102641	fliH	1-831/831	===============	0/0	100	99.28	vfdb	NP_281511	vfdb~~~fliH~~~NP_281511 (fliH) flagellar assembly protein H [Flagella (VF0114)] [Campylobacter jejuni subsp. jejuni NCTC 11168]
LK152.fasta	NODE_4_length_148132_cov_28.269477	102649	103677	fliG	1-1029/1029	===============	0/0	100	99.71	vfdb	NP_281510	vfdb~~~fliG~~~NP_281510 (fliG) flagellar motor switch protein G [Flagella (VF0114)] [Campylobacter jejuni subsp. jejuni NCTC 11168]
LK152.fasta	NODE_4_length_148132_cov_28.269477	103677	105359	fliF	1-1683/1683	===============	0/0	100	99.76	vfdb	NP_281509	vfdb~~~fliF~~~NP_281509 (fliF) flagellar M-ring protein FliF [Flagella (VF0114)] [Campylobacter jejuni subsp. jejuni NCTC 11168]
LK152.fasta	NODE_4_length_148132_cov_28.269477	128013	128969	cheV	1-957/957	===============	0/0	100	98.95	vfdb	YP_002343726	vfdb~~~cheV~~~YP_002343726 (cheV) chemotaxis protein [Pse5Ac7Ac Pse5Ac7Am Pse8OAc Pse5Am7AcGlnAc (AI151)] [Campylobacter jejuni subsp. jejuni NCTC 11168]
LK152.fasta	NODE_4_length_148132_cov_28.269477	128973	131282	cheA	1-2310/2310	===============	0/0	100	98.79	vfdb	YP_002343725	vfdb~~~cheA~~~YP_002343725 (cheA) chemotaxis histidine kinase [Pse5Ac7Ac Pse5Ac7Am Pse8OAc Pse5Am7AcGlnAc (AI151)] [Campylobacter jejuni subsp. jejuni NCTC 11168]
LK152.fasta	NODE_4_length_148132_cov_28.269477	131287	131808	cheW	1-522/522	===============	0/0	100	100	vfdb	YP_002343724	vfdb~~~cheW~~~YP_002343724 (cheW) chemotaxis protein [Pse5Ac7Ac Pse5Ac7Am Pse8OAc Pse5Am7AcGlnAc (AI151)] [Campylobacter jejuni subsp. jejuni NCTC 11168]
LK152.fasta	NODE_51_length_337_cov_30.476190	1	337	Cj1416c	224-560/762	....========...	0/0	44.23	99.11	vfdb	NP_282557	vfdb~~~Cj1416c~~~NP_282557 (Cj1416c) sugar nucleotidyltransferase [Capsule (VF0323)] [Campylobacter jejuni subsp. jejuni NCTC 11168]
LK152.fasta	NODE_54_length_306_cov_50.033520	1	306	Cj1419c	116-421/762	..=======......	0/0	40.16	100	vfdb	NP_282560	vfdb~~~Cj1419c~~~NP_282560 (Cj1419c) methyltransferase [Capsule biosynthesis and transport (CVF393)] [Campylobacter jejuni subsp. jejuni NCTC 11168]
LK152.fasta	NODE_58_length_255_cov_42.460938	1	255	Cj1419c	314-568/762	......======...	0/0	33.46	100	vfdb	NP_282560	vfdb~~~Cj1419c~~~NP_282560 (Cj1419c) methyltransferase [Capsule biosynthesis and transport (CVF393)] [Campylobacter jejuni subsp. jejuni NCTC 11168]
LK152.fasta	NODE_59_length_255_cov_32.750000	1	229	Cj1419c	1-229/762	=====..........	0/0	30.05	100	vfdb	NP_282560	vfdb~~~Cj1419c~~~NP_282560 (Cj1419c) methyltransferase [Capsule biosynthesis and transport (CVF393)] [Campylobacter jejuni subsp. jejuni NCTC 11168]
LK152.fasta	NODE_5_length_136498_cov_26.302476	14233	15000	fliR	1-768/768	===============	0/0	100	99.87	vfdb	NP_282326	vfdb~~~fliR~~~NP_282326 (fliR) flagellar biosynthetic protein FliR [Flagella (VF0114)] [Campylobacter jejuni subsp. jejuni NCTC 11168]
LK152.fasta	NODE_5_length_136498_cov_26.302476	26097	26269	cheV3	595-767/1302	......===......	0/0	13.29	76.3	vfdb	NP_207394	vfdb~~~cheV3~~~NP_207394 (cheV3) chemotaxis coupling protein CheV3 [Pse5Ac7Ac (AI150)] [Helicobacter pylori 26695]
LK152.fasta	NODE_5_length_136498_cov_26.302476	78455	78775	ciaC	1-321/321	===============	0/0	100	99.38	vfdb	YP_002344633	vfdb~~~ciaC~~~YP_002344633 (ciaC) Campylobacter invasion antigen C [CiaC (VF0415)] [Campylobacter jejuni subsp. jejuni NCTC 11168]
LK152.fasta	NODE_5_length_136498_cov_26.302476	96938	98227	porA	1-1275/1275	========/======	Jan-15	100	96.43	vfdb	NP_282406	vfdb~~~porA~~~NP_282406 (porA) major outer membrane protein [MOMP (VF0328)] [Campylobacter jejuni subsp. jejuni NCTC 11168]
LK152.fasta	NODE_6_length_113448_cov_21.495001	1107	1841	fliP	1-735/735	===============	0/0	100	98.91	vfdb	NP_281981	vfdb~~~fliP~~~NP_281981 (fliP) flagellar biosynthesis protein FliP [Flagella (VF0114)] [Campylobacter jejuni subsp. jejuni NCTC 11168]
LK152.fasta	NODE_6_length_113448_cov_21.495001	52423	54597	flhA	1-2175/2175	===============	0/0	100	98.3	vfdb	NP_282036	vfdb~~~flhA~~~NP_282036 (flhA) flagellar biosynthesis protein FlhA [Flagella (VF0114)] [Campylobacter jejuni subsp. jejuni NCTC 11168]
LK152.fasta	NODE_6_length_113448_cov_21.495001	58477	60729	flaD	1-2253/2253	===============	0/0	100	99.73	vfdb	NP_282040	vfdb~~~flaD~~~NP_282040 (flaD) flagellin [Flagella (VF0114)] [Campylobacter jejuni subsp. jejuni NCTC 11168]
LK152.fasta	NODE_6_length_113448_cov_21.495001	84678	86510	ciaB	1-1833/1833	===============	0/0	100	98.25	vfdb	NP_282066	vfdb~~~ciaB~~~NP_282066 (ciaB) invasion antigen CiaB [CiaB (VF0324)] [Campylobacter jejuni subsp. jejuni NCTC 11168]
LK152.fasta	NODE_6_length_113448_cov_21.495001	91942	92721	pebA	1-780/780	===============	0/0	100	100	vfdb	NP_282073	vfdb~~~pebA~~~NP_282073 (pebA) bifunctional adhesin/ABC transporter aspartate/glutamate-binding protein [PEB1 (VF0327)] [Campylobacter jejuni subsp. jejuni NCTC 11168]
LK152.fasta	NODE_7_length_101141_cov_31.912755	14640	16460	fliK	1-1797/1797	========/======	Feb-30	99.83	97.31	vfdb	NP_281263	vfdb~~~fliK~~~NP_281263 (fliK) flagellar hook-length control protein FliK [Pse5Ac7Ac Pse5Ac7Am Pse8OAc Pse5Am7AcGlnAc (AI151)] [Campylobacter jejuni subsp. jejuni NCTC 11168]
LK152.fasta	NODE_7_length_101141_cov_31.912755	16514	17401	flgD	1-885/885	========/======	Feb-15	99.32	97.99	vfdb	NP_281264	vfdb~~~flgD~~~NP_281264 (flgD) flagellar basal-body rod modification protein FlgD [Flagella (VF0114)] [Campylobacter jejuni subsp. jejuni NCTC 11168]
LK152.fasta	NODE_7_length_101141_cov_31.912755	17405	19042	flgE	1-1638/1638	===============	0/0	100	96.52	vfdb	NP_281265	vfdb~~~flgE~~~NP_281265 (flgE) flagellar hook protein FlgE [Flagella (VF0114)] [Campylobacter jejuni subsp. jejuni NCTC 11168]
LK152.fasta	NODE_7_length_101141_cov_31.912755	28244	29086	fliY	1-843/843	===============	0/0	100	99.41	vfdb	NP_281274	vfdb~~~fliY~~~NP_281274 (fliY) flagellar motor switch protein FliY [Flagella (VF0114)] [Campylobacter jejuni subsp. jejuni NCTC 11168]
LK152.fasta	NODE_7_length_101141_cov_31.912755	29083	30162	fliM	1-1080/1080	===============	0/0	100	97.59	vfdb	NP_281275	vfdb~~~fliM~~~NP_281275 (fliM) flagellar motor switch protein FliM [Flagella (VF0114)] [Campylobacter jejuni subsp. jejuni NCTC 11168]
LK152.fasta	NODE_7_length_101141_cov_31.912755	30162	30878	fliA	1-717/717	===============	0/0	100	93.31	vfdb	NP_281276	vfdb~~~fliA~~~NP_281276 (fliA) flagellar biosynthesis sigma factor [Flagella (VF0114)] [Campylobacter jejuni subsp. jejuni NCTC 11168]
LK152.fasta	NODE_7_length_101141_cov_31.912755	31210	32076	flhG	1-867/867	===============	0/0	100	97	vfdb	NP_281278	vfdb~~~flhG~~~NP_281278 (flhG) ATP-binding protein [Flagella (CVF397)] [Campylobacter jejuni subsp. jejuni NCTC 11168]
LK152.fasta	NODE_7_length_101141_cov_31.912755	32069	33523	flhF	1-1455/1455	===============	0/0	100	99.66	vfdb	NP_281279	vfdb~~~flhF~~~NP_281279 (flhF) flagellar biosynthesis regulator FlhF [Flagella (VF0114)] [Campylobacter jejuni subsp. jejuni NCTC 11168]
LK152.fasta	NODE_7_length_101141_cov_31.912755	43408	43977	cdtC	1-570/570	===============	0/0	100	100	vfdb	NP_281290	vfdb~~~cdtC~~~NP_281290 (cdtC) cytolethal distending toxin C [CDT (VF0115)] [Campylobacter jejuni subsp. jejuni NCTC 11168]
LK152.fasta	NODE_7_length_101141_cov_31.912755	43988	44785	cdtB	1-798/798	===============	0/0	100	100	vfdb	NP_281291	vfdb~~~cdtB~~~NP_281291 (cdtB) cytolethal distending toxin B [CDT (VF0115)] [Campylobacter jejuni subsp. jejuni NCTC 11168]
LK152.fasta	NODE_7_length_101141_cov_31.912755	44782	45588	cdtA	1-807/807	===============	0/0	100	99.75	vfdb	NP_281292	vfdb~~~cdtA~~~NP_281292 (cdtA) cytolethal distending toxin A [CDT (VF0115)] [Campylobacter jejuni subsp. jejuni NCTC 11168]
LK152.fasta	NODE_8_length_87036_cov_30.395310	1	538	Cj1416c	224-761/762	....===========	0/0	70.6	98.33	vfdb	NP_282557	vfdb~~~Cj1416c~~~NP_282557 (Cj1416c) sugar nucleotidyltransferase [Capsule (VF0323)] [Campylobacter jejuni subsp. jejuni NCTC 11168]
LK152.fasta	NODE_8_length_87036_cov_30.395310	529	1041	cysC	1-513/513	===============	0/0	100	97.86	vfdb	NP_282556	vfdb~~~cysC~~~NP_282556 (cysC) adenylylsulfate kinase [Capsule (VF0323)] [Campylobacter jejuni subsp. jejuni NCTC 11168]
LK152.fasta	NODE_8_length_87036_cov_30.395310	1038	3107	kpsC	1-2070/2070	===============	0/0	100	98.31	vfdb	NP_282555	vfdb~~~kpsC~~~NP_282555 (kpsC) capsule polysaccharide modification protein [Capsule (VF0323)] [Campylobacter jejuni subsp. jejuni NCTC 11168]
LK152.fasta	NODE_8_length_87036_cov_30.395310	3104	4288	kpsS	1-1185/1185	===============	0/0	100	100	vfdb	NP_282554	vfdb~~~kpsS~~~NP_282554 (kpsS) capsule polysaccharide modification protein [Capsule (VF0323)] [Campylobacter jejuni subsp. jejuni NCTC 11168]
LK152.fasta	NODE_8_length_87036_cov_30.395310	7604	8140	fliL	1-537/537	===============	0/0	100	98.32	vfdb	NP_282549	vfdb~~~fliL~~~NP_282549 (fliL) flagellar basal body protein FliL [Flagella (VF0114)] [Campylobacter jejuni subsp. jejuni NCTC 11168]
LK152.fasta	NODE_8_length_87036_cov_30.395310	77139	78857	flaA	1-1719/1719	========/======	Jun-16	99.53	91.66	vfdb	NP_282485	vfdb~~~flaA~~~NP_282485 (flaA) flagellin [Flagella (VF0114)] [Campylobacter jejuni subsp. jejuni NCTC 11168]
LK152.fasta	NODE_8_length_87036_cov_30.395310	79003	80721	flaB	1-1719/1719	========/======	Jun-16	99.53	92.88	vfdb	NP_282484	vfdb~~~flaB~~~NP_282484 (flaB) flagellin [Flagella (VF0114)] [Campylobacter jejuni subsp. jejuni NCTC 11168]
LK152.fasta	NODE_8_length_87036_cov_30.395310	80752	82638	pseE/maf5	1-1887/1887	===============	0/0	100	97.19	vfdb	NP_282483	vfdb~~~pseE/maf5~~~NP_282483 (pseE/maf5) motility accessory factor PseE [Pse5Ac7Ac Pse5Ac7Am Pse8OAc Pse5Am7AcGlnAc (AI151)] [Campylobacter jejuni subsp. jejuni NCTC 11168]
LK152.fasta	NODE_8_length_87036_cov_30.395310	82635	84575	maf4	1-1950/1950	========/======	Sep-23	99.18	88.4	vfdb	YP_002344724	vfdb~~~maf4~~~YP_002344724 (maf4) motility accessory factor [Pse5Ac7Ac Pse5Ac7Am Pse8OAc Pse5Am7AcGlnAc (AI151)] [Campylobacter jejuni subsp. jejuni NCTC 11168]
LK152.fasta	NODE_8_length_87036_cov_30.395310	86444	87036	pseD/maf2	1370-1962/1962	..........=====	0/0	30.22	95.78	vfdb	NP_282479	vfdb~~~pseD/maf2~~~NP_282479 (pseD/maf2) motility accessory factor PseD [Pse5Ac7Ac Pse5Ac7Am Pse8OAc Pse5Am7AcGlnAc (AI151)] [Campylobacter jejuni subsp. jejuni NCTC 11168]
LK152.fasta	NODE_9_length_85503_cov_28.113006	16039	16211	cheV3	563-735/1302	......===......	0/0	13.29	75.72	vfdb	NP_207394	vfdb~~~cheV3~~~NP_207394 (cheV3) chemotaxis coupling protein CheV3 [Pse5Ac7Ac (AI150)] [Helicobacter pylori 26695]
MF6586.fasta	NODE_10_length_41874_cov_24.790452	38077	39195	jlpA	1-1119/1119	===============	0/0	100	98.12	vfdb	NP_282133	vfdb~~~jlpA~~~NP_282133 (jlpA) lipoprotein [JlpA (VF0329)] [Campylobacter jejuni subsp. jejuni NCTC 11168]
MF6586.fasta	NODE_11_length_30449_cov_34.264758	15731	15839	tcpI	1356-1464/1863	..........==...	0/0	5.85	84.4	vfdb	NP_230473	vfdb~~~tcpI~~~NP_230473 (tcpI) toxin co-regulated pilus biosynthesis protein I [TCP (VF0126)] [Vibrio cholerae O1 biovar El Tor str. N16961]
MF6586.fasta	NODE_12_length_30330_cov_23.533523	17795	18544	flaC	1-750/750	===============	0/0	100	99.87	vfdb	NP_281892	vfdb~~~flaC~~~NP_281892 (flaC) flagellin [Flagella (VF0114)] [Campylobacter jejuni subsp. jejuni NCTC 11168]
MF6586.fasta	NODE_13_length_27532_cov_29.058712	5256	6710	flhF	1-1455/1455	===============	0/0	100	99.72	vfdb	NP_281279	vfdb~~~flhF~~~NP_281279 (flhF) flagellar biosynthesis regulator FlhF [Flagella (VF0114)] [Campylobacter jejuni subsp. jejuni NCTC 11168]
MF6586.fasta	NODE_13_length_27532_cov_29.058712	6703	7569	flhG	1-867/867	===============	0/0	100	98.96	vfdb	NP_281278	vfdb~~~flhG~~~NP_281278 (flhG) ATP-binding protein [Flagella (CVF397)] [Campylobacter jejuni subsp. jejuni NCTC 11168]
MF6586.fasta	NODE_13_length_27532_cov_29.058712	7901	8617	fliA	1-717/717	===============	0/0	100	98.19	vfdb	NP_281276	vfdb~~~fliA~~~NP_281276 (fliA) flagellar biosynthesis sigma factor [Flagella (VF0114)] [Campylobacter jejuni subsp. jejuni NCTC 11168]
MF6586.fasta	NODE_13_length_27532_cov_29.058712	8617	9696	fliM	1-1080/1080	===============	0/0	100	98.43	vfdb	NP_281275	vfdb~~~fliM~~~NP_281275 (fliM) flagellar motor switch protein FliM [Flagella (VF0114)] [Campylobacter jejuni subsp. jejuni NCTC 11168]
MF6586.fasta	NODE_13_length_27532_cov_29.058712	9693	10535	fliY	1-843/843	===============	0/0	100	99.76	vfdb	NP_281274	vfdb~~~fliY~~~NP_281274 (fliY) flagellar motor switch protein FliY [Flagella (VF0114)] [Campylobacter jejuni subsp. jejuni NCTC 11168]
MF6586.fasta	NODE_13_length_27532_cov_29.058712	20159	21796	flgE	1-1638/1638	===============	0/0	100	99.94	vfdb	NP_281265	vfdb~~~flgE~~~NP_281265 (flgE) flagellar hook protein FlgE [Flagella (VF0114)] [Campylobacter jejuni subsp. jejuni NCTC 11168]
MF6586.fasta	NODE_13_length_27532_cov_29.058712	21800	22684	flgD	1-885/885	===============	0/0	100	99.55	vfdb	NP_281264	vfdb~~~flgD~~~NP_281264 (flgD) flagellar basal-body rod modification protein FlgD [Flagella (VF0114)] [Campylobacter jejuni subsp. jejuni NCTC 11168]
MF6586.fasta	NODE_13_length_27532_cov_29.058712	22738	24558	fliK	1-1797/1797	========/======	Feb-30	99.83	97.15	vfdb	NP_281263	vfdb~~~fliK~~~NP_281263 (fliK) flagellar hook-length control protein FliK [Pse5Ac7Ac Pse5Ac7Am Pse8OAc Pse5Am7AcGlnAc (AI151)] [Campylobacter jejuni subsp. jejuni NCTC 11168]
MF6586.fasta	NODE_14_length_22069_cov_20.665976	20	93	Cj1421c	1-74/1839	=..............	0/0	4.02	91.89	vfdb	NP_282562	vfdb~~~Cj1421c~~~NP_282562 (Cj1421c) sugar transferase [Capsule (VF0323)] [Campylobacter jejuni subsp. jejuni NCTC 11168]
MF6586.fasta	NODE_14_length_22069_cov_20.665976	12212	12853	hddC	1-642/666	===============	0/0	96.4	92.99	vfdb	NP_282564	vfdb~~~hddC~~~NP_282564 (hddC) D-glycero-D-manno-heptose 1-phosphate guanosyltransferase [Capsule (VF0323)] [Campylobacter jejuni subsp. jejuni NCTC 11168]
MF6586.fasta	NODE_14_length_22069_cov_20.665976	12841	13446	gmhA2	1-606/606	===============	0/0	100	95.55	vfdb	NP_282565	vfdb~~~gmhA2~~~NP_282565 (gmhA2) phosphoheptose isomerase [Capsule (VF0323)] [Campylobacter jejuni subsp. jejuni NCTC 11168]
MF6586.fasta	NODE_14_length_22069_cov_20.665976	13434	14453	hddA	1-1020/1020	===============	0/0	100	94.12	vfdb	NP_282566	vfdb~~~hddA~~~NP_282566 (hddA) D-glycero-D-manno-heptose 7-phosphate kinase [Capsule (VF0323)] [Campylobacter jejuni subsp. jejuni NCTC 11168]
MF6586.fasta	NODE_14_length_22069_cov_20.665976	14525	15467	Cj1427c	1-942/942	========/======	01-Jan	100	97.03	vfdb	NP_282568	vfdb~~~Cj1427c~~~NP_282568 (Cj1427c) sugar-nucleotide epimerase/dehydratease [Capsule (VF0323)] [Campylobacter jejuni subsp. jejuni NCTC 11168]
MF6586.fasta	NODE_14_length_22069_cov_20.665976	17591	18119	rfbC	1-529/546	========/======	02-Apr	96.52	81.36	vfdb	NP_282571	vfdb~~~rfbC~~~NP_282571 (rfbC) dTDP-4-dehydrorhamnose 35-epimerase [Capsule (VF0323)] [Campylobacter jejuni subsp. jejuni NCTC 11168]
MF6586.fasta	NODE_14_length_22069_cov_20.665976	21333	21843	Cj1440c	2-509/1224	======../......	Jul-15	41.01	80.66	vfdb	NP_282581	vfdb~~~Cj1440c~~~NP_282581 (Cj1440c) sugar transferase [Capsule (VF0323)] [Campylobacter jejuni subsp. jejuni NCTC 11168]
MF6586.fasta	NODE_14_length_22069_cov_20.665976	21976	22049	Cj1421c	1-74/1839	=..............	0/0	4.02	91.89	vfdb	NP_282562	vfdb~~~Cj1421c~~~NP_282562 (Cj1421c) sugar transferase [Capsule (VF0323)] [Campylobacter jejuni subsp. jejuni NCTC 11168]
MF6586.fasta	NODE_1_length_355060_cov_27.586930	8207	9295	flhB	1-1089/1089	===============	0/0	100	98.07	vfdb	NP_281526	vfdb~~~flhB~~~NP_281526 (flhB) flagellar biosynthetic protein [Flagella (VF0114)] [Campylobacter jejuni subsp. jejuni NCTC 11168]
MF6586.fasta	NODE_1_length_355060_cov_27.586930	9301	10044	motB	1-744/744	===============	0/0	100	97.18	vfdb	NP_281527	vfdb~~~motB~~~NP_281527 (motB) flagellar motor protein MotB [Flagella (VF0114)] [Campylobacter jejuni subsp. jejuni NCTC 11168]
MF6586.fasta	NODE_1_length_355060_cov_27.586930	10047	10823	motA	1-777/777	===============	0/0	100	94.21	vfdb	NP_281528	vfdb~~~motA~~~NP_281528 (motA) flagellar motor protein MotA [Flagella (VF0114)] [Campylobacter jejuni subsp. jejuni NCTC 11168]
MF6586.fasta	NODE_1_length_355060_cov_27.586930	28196	28504	fliN	1-309/309	===============	0/0	100	98.71	vfdb	NP_281542	vfdb~~~fliN~~~NP_281542 (fliN) flagellar motor switch protein FliN [Flagella (VF0114)] [Campylobacter jejuni subsp. jejuni NCTC 11168]
MF6586.fasta	NODE_1_length_355060_cov_27.586930	122949	123121	cheV3	563-735/1302	......===......	0/0	13.29	75.72	vfdb	NP_207394	vfdb~~~cheV3~~~NP_207394 (cheV3) chemotaxis coupling protein CheV3 [Pse5Ac7Ac (AI150)] [Helicobacter pylori 26695]
MF6586.fasta	NODE_1_length_355060_cov_27.586930	187001	187297	fliE	1-297/297	===============	0/0	100	99.33	vfdb	NP_281710	vfdb~~~fliE~~~NP_281710 (fliE) flagellar hook-basal body complex protein FliE [Flagella (VF0114)] [Campylobacter jejuni subsp. jejuni NCTC 11168]
MF6586.fasta	NODE_1_length_355060_cov_27.586930	187304	187798	flgC	1-495/495	===============	0/0	100	99.6	vfdb	NP_281711	vfdb~~~flgC~~~NP_281711 (flgC) flagellar basal body rod protein FlgC [Flagella (VF0114)] [Campylobacter jejuni subsp. jejuni NCTC 11168]
MF6586.fasta	NODE_1_length_355060_cov_27.586930	187808	188239	flgB	1-432/432	===============	0/0	100	96.99	vfdb	NP_281712	vfdb~~~flgB~~~NP_281712 (flgB) flagellar basal body rod protein FlgB [Flagella (VF0114)] [Campylobacter jejuni subsp. jejuni NCTC 11168]
MF6586.fasta	NODE_1_length_355060_cov_27.586930	208028	208393	flaG	1-366/366	===============	0/0	100	100	vfdb	NP_281731	vfdb~~~flaG~~~NP_281731 (flaG) flagellar protein FlaG [Flagella (VF0114)] [Campylobacter jejuni subsp. jejuni NCTC 11168]
MF6586.fasta	NODE_1_length_355060_cov_27.586930	208396	210324	fliD	1-1929/1929	===============	0/0	100	100	vfdb	NP_281732	vfdb~~~fliD~~~NP_281732 (fliD) flagellar capping protein FliD [Flagella (VF0114)] [Campylobacter jejuni subsp. jejuni NCTC 11168]
MF6586.fasta	NODE_1_length_355060_cov_27.586930	210336	210722	fliS	1-387/387	===============	0/0	100	99.74	vfdb	NP_281733	vfdb~~~fliS~~~NP_281733 (fliS) flagellar protein FliS [Flagella (VF0114)] [Campylobacter jejuni subsp. jejuni NCTC 11168]
MF6586.fasta	NODE_1_length_355060_cov_27.586930	320918	322167	rpoN	1-1251/1251	========/======	01-Jan	99.92	99.92	vfdb	YP_002344093	vfdb~~~rpoN~~~YP_002344093 (rpoN) RNA polymerase factor sigma-54 [Pse5Ac7Ac Pse5Ac7Am Pse8OAc Pse5Am7AcGlnAc (AI151)] [Campylobacter jejuni subsp. jejuni NCTC 11168]
MF6586.fasta	NODE_1_length_355060_cov_27.586930	337712	338410	flgH	1-699/699	===============	0/0	100	98.57	vfdb	NP_281859	vfdb~~~flgH~~~NP_281859 (flgH) flagellar L-ring protein precursor FlgH [Flagella (VF0114)] [Campylobacter jejuni subsp. jejuni NCTC 11168]
MF6586.fasta	NODE_1_length_355060_cov_27.586930	351812	352624	flgF	1-813/813	===============	0/0	100	99.14	vfdb	NP_281869	vfdb~~~flgF~~~NP_281869 (flgF) flagellar basal-body rod protein [Flagella (VF0114)] [Campylobacter jejuni subsp. jejuni NCTC 11168]
MF6586.fasta	NODE_1_length_355060_cov_27.586930	352655	353446	flgG	1-792/792	===============	0/0	100	98.74	vfdb	NP_281870	vfdb~~~flgG~~~NP_281870 (flgG) flagellar basal-body rod protein FlgG [Flagella (VF0114)] [Campylobacter jejuni subsp. jejuni NCTC 11168]
MF6586.fasta	NODE_20_length_653_cov_16.110266	1	653	Cj1421c	89-741/1839	======../......	02-Feb	35.45	88.99	vfdb	NP_282562	vfdb~~~Cj1421c~~~NP_282562 (Cj1421c) sugar transferase [Capsule (VF0323)] [Campylobacter jejuni subsp. jejuni NCTC 11168]
MF6586.fasta	NODE_2_length_233359_cov_27.032586	1006	1773	fliR	1-768/768	===============	0/0	100	100	vfdb	NP_282326	vfdb~~~fliR~~~NP_282326 (fliR) flagellar biosynthetic protein FliR [Flagella (VF0114)] [Campylobacter jejuni subsp. jejuni NCTC 11168]
MF6586.fasta	NODE_2_length_233359_cov_27.032586	12870	13043	cheV3	594-767/1302	......===......	0/0	13.36	76.44	vfdb	NP_207394	vfdb~~~cheV3~~~NP_207394 (cheV3) chemotaxis coupling protein CheV3 [Pse5Ac7Ac (AI150)] [Helicobacter pylori 26695]
MF6586.fasta	NODE_2_length_233359_cov_27.032586	65092	65412	ciaC	1-321/321	===============	0/0	100	96.57	vfdb	YP_002344633	vfdb~~~ciaC~~~YP_002344633 (ciaC) Campylobacter invasion antigen C [CiaC (VF0415)] [Campylobacter jejuni subsp. jejuni NCTC 11168]
MF6586.fasta	NODE_2_length_233359_cov_27.032586	83791	85065	porA	1-1275/1275	========/======	02-Feb	99.92	97.1	vfdb	NP_282406	vfdb~~~porA~~~NP_282406 (porA) major outer membrane protein [MOMP (VF0328)] [Campylobacter jejuni subsp. jejuni NCTC 11168]
MF6586.fasta	NODE_2_length_233359_cov_27.032586	119522	120526	pseB	1-1005/1005	===============	0/0	100	99.5	vfdb	NP_282439	vfdb~~~pseB~~~NP_282439 (pseB) UDP-GlcNAc-specific C46 dehydratase/C5 epimerase [Pse5Ac7Ac Pse5Ac7Am Pse8OAc Pse5Am7AcGlnAc (AI151)] [Campylobacter jejuni subsp. jejuni NCTC 11168]
MF6586.fasta	NODE_2_length_233359_cov_27.032586	120528	121658	pseC	1-1131/1131	===============	0/0	100	99.91	vfdb	NP_282440	vfdb~~~pseC~~~NP_282440 (pseC) C4 aminotransferase [Pse5Ac7Ac Pse5Ac7Am Pse8OAc Pse5Am7AcGlnAc (AI151)] [Campylobacter jejuni subsp. jejuni NCTC 11168]
MF6586.fasta	NODE_2_length_233359_cov_27.032586	135617	136315	pseF	1-699/699	===============	0/0	100	99.86	vfdb	NP_282457	vfdb~~~pseF~~~NP_282457 (pseF) acylneuraminate cytidylyltransferase [Pse5Ac7Ac Pse5Ac7Am Pse8OAc Pse5Am7AcGlnAc (AI151)] [Campylobacter jejuni subsp. jejuni NCTC 11168]
MF6586.fasta	NODE_2_length_233359_cov_27.032586	136299	137123	pseG	1-825/825	===============	0/0	100	100	vfdb	NP_282458	vfdb~~~pseG~~~NP_282458 (pseG) UDP-24-diacetamido-246-trideoxy-beta-L-altropyranose hydrolase [Flagella (VF0114)] [Campylobacter jejuni subsp. jejuni NCTC 11168]
MF6586.fasta	NODE_2_length_233359_cov_27.032586	137120	137593	pseH	1-474/474	===============	0/0	100	100	vfdb	NP_282459	vfdb~~~pseH~~~NP_282459 (pseH) N-acetyltransferase [Flagella (VF0114)] [Campylobacter jejuni subsp. jejuni NCTC 11168]
MF6586.fasta	NODE_2_length_233359_cov_27.032586	138907	140043	pseA	1-1137/1137	===============	0/0	100	100	vfdb	NP_282462	vfdb~~~pseA~~~NP_282462 (pseA) pseudaminic acid biosynthesis PseA protein [Pse5Ac7Ac Pse5Ac7Am Pse8OAc Pse5Am7AcGlnAc (AI151)] [Campylobacter jejuni subsp. jejuni NCTC 11168]
MF6586.fasta	NODE_2_length_233359_cov_27.032586	140301	141325	pseI	1-1025/1032	===============	0/0	99.32	97.37	vfdb	NP_282463	vfdb~~~pseI~~~NP_282463 (pseI) N-acetylneuraminic acid synthetase [Pse5Ac7Ac Pse5Ac7Am Pse8OAc Pse5Am7AcGlnAc (AI151)] [Campylobacter jejuni subsp. jejuni NCTC 11168]
MF6586.fasta	NODE_2_length_233359_cov_27.032586	147069	148796	flaB	1-1719/1719	========/======	16/39	99.13	79.4	vfdb	NP_282484	vfdb~~~flaB~~~NP_282484 (flaB) flagellin [Flagella (VF0114)] [Campylobacter jejuni subsp. jejuni NCTC 11168]
MF6586.fasta	NODE_2_length_233359_cov_27.032586	148936	150662	flaA	1-1718/1719	========/======	13/33	99.24	77.75	vfdb	NP_282485	vfdb~~~flaA~~~NP_282485 (flaA) flagellin [Flagella (VF0114)] [Campylobacter jejuni subsp. jejuni NCTC 11168]
MF6586.fasta	NODE_2_length_233359_cov_27.032586	219165	219701	fliL	1-537/537	===============	0/0	100	98.32	vfdb	NP_282549	vfdb~~~fliL~~~NP_282549 (fliL) flagellar basal body protein FliL [Flagella (VF0114)] [Campylobacter jejuni subsp. jejuni NCTC 11168]
MF6586.fasta	NODE_2_length_233359_cov_27.032586	223017	224201	kpsS	1-1185/1185	===============	0/0	100	99.41	vfdb	NP_282554	vfdb~~~kpsS~~~NP_282554 (kpsS) capsule polysaccharide modification protein [Capsule (VF0323)] [Campylobacter jejuni subsp. jejuni NCTC 11168]
MF6586.fasta	NODE_2_length_233359_cov_27.032586	224198	226267	kpsC	1-2070/2070	========/======	02-Feb	99.95	95.9	vfdb	NP_282555	vfdb~~~kpsC~~~NP_282555 (kpsC) capsule polysaccharide modification protein [Capsule (VF0323)] [Campylobacter jejuni subsp. jejuni NCTC 11168]
MF6586.fasta	NODE_2_length_233359_cov_27.032586	226264	226776	cysC	1-513/513	===============	0/0	100	99.03	vfdb	NP_282556	vfdb~~~cysC~~~NP_282556 (cysC) adenylylsulfate kinase [Capsule (VF0323)] [Campylobacter jejuni subsp. jejuni NCTC 11168]
MF6586.fasta	NODE_2_length_233359_cov_27.032586	226767	227527	Cj1416c	1-761/762	===============	0/0	99.87	99.21	vfdb	NP_282557	vfdb~~~Cj1416c~~~NP_282557 (Cj1416c) sugar nucleotidyltransferase [Capsule (VF0323)] [Campylobacter jejuni subsp. jejuni NCTC 11168]
MF6586.fasta	NODE_2_length_233359_cov_27.032586	227529	228131	Cj1417c	1-603/603	===============	0/0	100	99.17	vfdb	NP_282558	vfdb~~~Cj1417c~~~NP_282558 (Cj1417c) amidotransferase [Capsule biosynthesis and transport (CVF393)] [Campylobacter jejuni subsp. jejuni NCTC 11168]
MF6586.fasta	NODE_2_length_233359_cov_27.032586	230476	231237	Cj1419c	1-762/762	===============	0/0	100	97.77	vfdb	NP_282560	vfdb~~~Cj1419c~~~NP_282560 (Cj1419c) methyltransferase [Capsule biosynthesis and transport (CVF393)] [Campylobacter jejuni subsp. jejuni NCTC 11168]
MF6586.fasta	NODE_2_length_233359_cov_27.032586	231290	232063	Cj1420c	1-774/774	===============	0/0	100	97.8	vfdb	NP_282561	vfdb~~~Cj1420c~~~NP_282561 (Cj1420c) methyltransferase [Capsule biosynthesis and transport (CVF393)] [Campylobacter jejuni subsp. jejuni NCTC 11168]
MF6586.fasta	NODE_2_length_233359_cov_27.032586	232131	232251	Cj1421c	1720-1839/1839	......../.....=	01-Jan	6.53	86.78	vfdb	NP_282562	vfdb~~~Cj1421c~~~NP_282562 (Cj1421c) sugar transferase [Capsule (VF0323)] [Campylobacter jejuni subsp. jejuni NCTC 11168]
MF6586.fasta	NODE_2_length_233359_cov_27.032586	233225	233359	Cj1422c	615-748/1878	....==../......	01-Jan	7.14	88.15	vfdb	NP_282563	vfdb~~~Cj1422c~~~NP_282563 (Cj1422c) sugar transferase [Capsule (VF0323)] [Campylobacter jejuni subsp. jejuni NCTC 11168]
MF6586.fasta	NODE_3_length_188393_cov_23.573715	34164	35465	flgR	1-1302/1302	===============	0/0	100	99.16	vfdb	NP_282174	vfdb~~~flgR~~~NP_282174 (flgR) sigma-54 associated transcriptional activator [Pse5Ac7Ac Pse5Ac7Am Pse8OAc Pse5Am7AcGlnAc (AI151)] [Campylobacter jejuni subsp. jejuni NCTC 11168]
MF6586.fasta	NODE_3_length_188393_cov_23.573715	35522	35971	flgQ	1-450/450	===============	0/0	100	98	vfdb	YP_002344420	vfdb~~~flgQ~~~YP_002344420 (flgQ) required for flagellar motility [Pse5Ac7Ac Pse5Ac7Am Pse8OAc Pse5Am7AcGlnAc (AI151)] [Campylobacter jejuni subsp. jejuni NCTC 11168]
MF6586.fasta	NODE_3_length_188393_cov_23.573715	35947	36462	flgP	1-516/516	===============	0/0	100	98.45	vfdb	YP_002344421	vfdb~~~flgP~~~YP_002344421 (flgP) required for flagellar motility [Pse5Ac7Ac Pse5Ac7Am Pse8OAc Pse5Am7AcGlnAc (AI151)] [Campylobacter jejuni subsp. jejuni NCTC 11168]
MF6586.fasta	NODE_3_length_188393_cov_23.573715	93242	93631	fliW	1-390/390	===============	0/0	100	100	vfdb	YP_002344468	vfdb~~~fliW~~~YP_002344468 (fliW) flagellar assembly protein FliW [Pse5Ac7Ac Pse5Ac7Am Pse8OAc Pse5Am7AcGlnAc (AI151)] [Campylobacter jejuni subsp. jejuni NCTC 11168]
MF6586.fasta	NODE_3_length_188393_cov_23.573715	127029	127180	tlpA	1636-1787/2028	............==.	0/0	7.5	76.97	vfdb	NP_206899	vfdb~~~tlpA~~~NP_206899 (tlpA) membrane-bound chemoreceptor sensing arginine and bicarbonate [Pse5Ac7Ac (AI150)] [Helicobacter pylori 26695]
MF6586.fasta	NODE_3_length_188393_cov_23.573715	134239	134631	cheY	1-393/393	===============	0/0	100	99.75	vfdb	YP_002344511	vfdb~~~cheY~~~YP_002344511 (cheY) chemotaxis regulatory protein [Pse5Ac7Ac Pse5Ac7Am Pse8OAc Pse5Am7AcGlnAc (AI151)] [Campylobacter jejuni subsp. jejuni NCTC 11168]
MF6586.fasta	NODE_3_length_188393_cov_23.573715	150406	151434	waaC	1-1029/1029	===============	0/0	100	97.38	vfdb	NP_282281	vfdb~~~waaC~~~NP_282281 (waaC) heptosyltransferase I [LOS (VF0326)] [Campylobacter jejuni subsp. jejuni NCTC 11168]
MF6586.fasta	NODE_3_length_188393_cov_23.573715	151424	152311	htrB	1-888/888	===============	0/0	100	96.62	vfdb	NP_282282	vfdb~~~htrB~~~NP_282282 (htrB) lipid A biosynthesis lauroyl acyltransferase [LOS (VF0326)] [Campylobacter jejuni subsp. jejuni NCTC 11168]
MF6586.fasta	NODE_3_length_188393_cov_23.573715	152308	153855	Cj1135	1-1548/1548	===============	0/0	100	91.54	vfdb	NP_282283	vfdb~~~Cj1135~~~NP_282283 (Cj1135) glucosyltransferase [LOS (VF0326)] [Campylobacter jejuni subsp. jejuni NCTC 11168]
MF6586.fasta	NODE_3_length_188393_cov_23.573715	153859	155018	Cj1136	1-1139/1173	========/======	Sep-33	96.59	79.93	vfdb	NP_282284	vfdb~~~Cj1136~~~NP_282284 (Cj1136) glucosyltransferase [LOS (VF0326)] [Campylobacter jejuni subsp. jejuni NCTC 11168]
MF6586.fasta	NODE_3_length_188393_cov_23.573715	153869	154364	Cj1138	11-506/1170	=======........	0/0	42.39	86.89	vfdb	NP_282286	vfdb~~~Cj1138~~~NP_282286 (Cj1138) glycosyltransferase [LOS (VF0326)] [Campylobacter jejuni subsp. jejuni NCTC 11168]
MF6586.fasta	NODE_3_length_188393_cov_23.573715	155305	155707	neuA1	114-516/1611	.====..........	0/0	25.02	85.61	vfdb	NP_282291	vfdb~~~neuA1~~~NP_282291 (neuA1) bifunctional beta-14-N-acetylgalactosaminyltransferase/CMP-Neu5Ac synthase [LOS (VF0326)] [Campylobacter jejuni subsp. jejuni NCTC 11168]
MF6586.fasta	NODE_3_length_188393_cov_23.573715	158047	159022	neuB1	55-1027/1032	========/======	Jun-13	93.8	75.84	vfdb	NP_282289	vfdb~~~neuB1~~~NP_282289 (neuB1) sialic acid synthase [LOS (VF0326)] [Campylobacter jejuni subsp. jejuni NCTC 11168]
MF6586.fasta	NODE_3_length_188393_cov_23.573715	159025	159977	neuC1	2-951/1116	========/====..	05-Sep	84.86	78.03	vfdb	NP_282290	vfdb~~~neuC1~~~NP_282290 (neuC1) UDP-N-acetylglucosamine 2-epimerase [LOS (VF0326)] [Campylobacter jejuni subsp. jejuni NCTC 11168]
MF6586.fasta	NODE_3_length_188393_cov_23.573715	161641	162427	waaV	1-786/825	========/======	01-Jan	95.27	92.25	vfdb	NP_282294	vfdb~~~waaV~~~NP_282294 (waaV) glucosyltransferase [LOS (VF0326)] [Campylobacter jejuni subsp. jejuni NCTC 11168]
MF6586.fasta	NODE_3_length_188393_cov_23.573715	162486	163443	waaF	1-958/960	===============	0/0	99.79	95.51	vfdb	NP_282295	vfdb~~~waaF~~~NP_282295 (waaF) heptosyltransferase II [LOS (VF0326)] [Campylobacter jejuni subsp. jejuni NCTC 11168]
MF6586.fasta	NODE_3_length_188393_cov_23.573715	163426	163986	gmhA	1-561/561	===============	0/0	100	93.41	vfdb	NP_282296	vfdb~~~gmhA~~~NP_282296 (gmhA) phosphoheptose isomerase [LOS (VF0326)] [Campylobacter jejuni subsp. jejuni NCTC 11168]
MF6586.fasta	NODE_3_length_188393_cov_23.573715	163983	165368	hldE	1-1386/1386	===============	0/0	100	94.88	vfdb	NP_282297	vfdb~~~hldE~~~NP_282297 (hldE) bifunctional D-beta-D-heptose 7-phosphate kinase/D-beta-D-heptose 1-phosphate adenylyltransferase [LOS (VF0326)] [Campylobacter jejuni subsp. jejuni NCTC 11168]
MF6586.fasta	NODE_3_length_188393_cov_23.573715	165361	166314	hldD	1-954/954	===============	0/0	100	96.12	vfdb	NP_282298	vfdb~~~hldD~~~NP_282298 (hldD) ADP-glyceromanno-heptose 6-epimerase [LOS (VF0326)] [Campylobacter jejuni subsp. jejuni NCTC 11168]
MF6586.fasta	NODE_3_length_188393_cov_23.573715	166315	166875	gmhB	1-561/561	===============	0/0	100	98.04	vfdb	NP_282299	vfdb~~~gmhB~~~NP_282299 (gmhB) DD-heptose 17-bisphosphate phosphatase [LOS (CVF396)] [Campylobacter jejuni subsp. jejuni NCTC 11168]
MF6586.fasta	NODE_4_length_176033_cov_22.853052	17600	18262	flgA	1-663/663	===============	0/0	100	99.55	vfdb	YP_002344176	vfdb~~~flgA~~~YP_002344176 (flgA) flagellar basal body P-ring biosynthesis protein FlgA [Pse5Ac7Ac Pse5Ac7Am Pse8OAc Pse5Am7AcGlnAc (AI151)] [Campylobacter jejuni subsp. jejuni NCTC 11168]
MF6586.fasta	NODE_4_length_176033_cov_22.853052	41487	42506	flgS	1-1020/1020	===============	0/0	100	98.63	vfdb	YP_002344200	vfdb~~~flgS~~~YP_002344200 (flgS) signal transduction histidine kinase [Pse5Ac7Ac Pse5Ac7Am Pse8OAc Pse5Am7AcGlnAc (AI151)] [Campylobacter jejuni subsp. jejuni NCTC 11168]
MF6586.fasta	NODE_4_length_176033_cov_22.853052	65603	66337	fliP	1-735/735	===============	0/0	100	99.18	vfdb	NP_281981	vfdb~~~fliP~~~NP_281981 (fliP) flagellar biosynthesis protein FliP [Flagella (VF0114)] [Campylobacter jejuni subsp. jejuni NCTC 11168]
MF6586.fasta	NODE_4_length_176033_cov_22.853052	115008	117182	flhA	1-2175/2175	===============	0/0	100	99.82	vfdb	NP_282036	vfdb~~~flhA~~~NP_282036 (flhA) flagellar biosynthesis protein FlhA [Flagella (VF0114)] [Campylobacter jejuni subsp. jejuni NCTC 11168]
MF6586.fasta	NODE_4_length_176033_cov_22.853052	121064	123316	flaD	1-2253/2253	===============	0/0	100	99.42	vfdb	NP_282040	vfdb~~~flaD~~~NP_282040 (flaD) flagellin [Flagella (VF0114)] [Campylobacter jejuni subsp. jejuni NCTC 11168]
MF6586.fasta	NODE_4_length_176033_cov_22.853052	147263	149095	ciaB	1-1833/1833	===============	0/0	100	99.4	vfdb	NP_282066	vfdb~~~ciaB~~~NP_282066 (ciaB) invasion antigen CiaB [CiaB (VF0324)] [Campylobacter jejuni subsp. jejuni NCTC 11168]
MF6586.fasta	NODE_4_length_176033_cov_22.853052	154527	155306	pebA	1-780/780	===============	0/0	100	99.23	vfdb	NP_282073	vfdb~~~pebA~~~NP_282073 (pebA) bifunctional adhesin/ABC transporter aspartate/glutamate-binding protein [PEB1 (VF0327)] [Campylobacter jejuni subsp. jejuni NCTC 11168]
MF6586.fasta	NODE_5_length_154468_cov_28.657978	170	2536	pflA	1-2367/2367	===============	0/0	100	99.37	vfdb	NP_282693	vfdb~~~pflA~~~NP_282693 (pflA) paralysed flagellum protein [Flagella (VF0114)] [Campylobacter jejuni subsp. jejuni NCTC 11168]
MF6586.fasta	NODE_5_length_154468_cov_28.657978	111554	111823	fliQ	1-270/270	===============	0/0	100	98.89	vfdb	NP_282802	vfdb~~~fliQ~~~NP_282802 (fliQ) flagellar biosynthesis protein FliQ [Flagella (VF0114)] [Campylobacter jejuni subsp. jejuni NCTC 11168]
MF6586.fasta	NODE_5_length_154468_cov_28.657978	144599	145888	flgE	1321-2598/2598	.......=/======	May-36	48.73	85.18	vfdb	NP_282855	vfdb~~~flgE~~~NP_282855 (flgE) flagellar hook protein [Flagella (VF0114)] [Campylobacter jejuni subsp. jejuni NCTC 11168]
MF6586.fasta	NODE_5_length_154468_cov_28.657978	146061	147157	flgE	1-1088/2598	======../......	Jun-15	41.76	89.91	vfdb	NP_282855	vfdb~~~flgE~~~NP_282855 (flgE) flagellar hook protein [Flagella (VF0114)] [Campylobacter jejuni subsp. jejuni NCTC 11168]
MF6586.fasta	NODE_6_length_113789_cov_28.030520	76139	77098	cadF	1-960/960	===============	0/0	100	99.79	vfdb	NP_282616	vfdb~~~cadF~~~NP_282616 (cadF) outer membrane fibronectin-binding protein [CadF (VF0322)] [Campylobacter jejuni subsp. jejuni NCTC 11168]
MF6586.fasta	NODE_6_length_113789_cov_28.030520	88578	90404	flgK	1-1827/1827	===============	0/0	100	98.3	vfdb	NP_282606	vfdb~~~flgK~~~NP_282606 (flgK) flagellar hook-associated protein 1 FlgK [Flagella (VF0114)] [Campylobacter jejuni subsp. jejuni NCTC 11168]
MF6586.fasta	NODE_6_length_113789_cov_28.030520	90890	91087	flgM	1-198/198	===============	0/0	100	98.48	vfdb	YP_002344846	vfdb~~~flgM~~~YP_002344846 (flgM) negative regulator of flagellin synthesis [Pse5Ac7Ac Pse5Ac7Am Pse8OAc Pse5Am7AcGlnAc (AI151)] [Campylobacter jejuni subsp. jejuni NCTC 11168]
MF6586.fasta	NODE_6_length_113789_cov_28.030520	91150	91491	flgJ	1-342/342	===============	0/0	100	98.25	vfdb	YP_002344845	vfdb~~~flgJ~~~YP_002344845 (flgJ) flagellar rod assembly protein/muramidase FlgJ [Pse5Ac7Ac Pse5Ac7Am Pse8OAc Pse5Am7AcGlnAc (AI151)] [Campylobacter jejuni subsp. jejuni NCTC 11168]
MF6586.fasta	NODE_6_length_113789_cov_28.030520	91491	92537	flgI	1-1047/1047	===============	0/0	100	98.28	vfdb	NP_282602	vfdb~~~flgI~~~NP_282602 (flgI) flagellar P-ring protein precursor FlgI [Flagella (VF0114)] [Campylobacter jejuni subsp. jejuni NCTC 11168]
MF6586.fasta	NODE_6_length_113789_cov_28.030520	103299	104081	kpsM	1-783/783	===============	0/0	100	91.06	vfdb	NP_282588	vfdb~~~kpsM~~~NP_282588 (kpsM) capsule polysaccharide export system inner membrane protein [Capsule (VF0323)] [Campylobacter jejuni subsp. jejuni NCTC 11168]
MF6586.fasta	NODE_6_length_113789_cov_28.030520	104078	104740	kpsT	1-663/663	===============	0/0	100	94.12	vfdb	NP_282587	vfdb~~~kpsT~~~NP_282587 (kpsT) capsule polysaccharide export ATP-binding protein [Capsule (VF0323)] [Campylobacter jejuni subsp. jejuni NCTC 11168]
MF6586.fasta	NODE_6_length_113789_cov_28.030520	104740	105858	kpsE	1-1119/1119	===============	0/0	100	96.96	vfdb	NP_282586	vfdb~~~kpsE~~~NP_282586 (kpsE) capsule polysaccharide export system inner membrane protein [Capsule (VF0323)] [Campylobacter jejuni subsp. jejuni NCTC 11168]
MF6586.fasta	NODE_6_length_113789_cov_28.030520	105860	107518	kpsD	1-1659/1659	===============	0/0	100	99.28	vfdb	NP_282585	vfdb~~~kpsD~~~NP_282585 (kpsD) capsule polysaccharide export system periplasmic protein [Capsule (VF0323)] [Campylobacter jejuni subsp. jejuni NCTC 11168]
MF6586.fasta	NODE_6_length_113789_cov_28.030520	107528	108475	kpsF	1-948/948	===============	0/0	100	95.46	vfdb	NP_282584	vfdb~~~kpsF~~~NP_282584 (kpsF) D-arabinose 5-phosphate isomerase [Capsule (VF0323)] [Campylobacter jejuni subsp. jejuni NCTC 11168]
MF6586.fasta	NODE_6_length_113789_cov_28.030520	112617	112693	Cj1421c	1753-1829/1839	..............=	0/0	4.19	93.51	vfdb	NP_282562	vfdb~~~Cj1421c~~~NP_282562 (Cj1421c) sugar transferase [Capsule (VF0323)] [Campylobacter jejuni subsp. jejuni NCTC 11168]
MF6586.fasta	NODE_6_length_113789_cov_28.030520	113663	113789	Cj1421c	615-741/1839	.....==........	0/0	6.91	88.98	vfdb	NP_282562	vfdb~~~Cj1421c~~~NP_282562 (Cj1421c) sugar transferase [Capsule (VF0323)] [Campylobacter jejuni subsp. jejuni NCTC 11168]
MF6586.fasta	NODE_7_length_76793_cov_26.640375	9262	10800	eptC	1-1539/1539	===============	0/0	100	98.44	vfdb	YP_002343698	vfdb~~~eptC~~~YP_002343698 (eptC) phosphoethanolamine transferase [Pse5Ac7Ac Pse5Ac7Am Pse8OAc Pse5Am7AcGlnAc (AI151)] [Campylobacter jejuni subsp. jejuni NCTC 11168]
MF6586.fasta	NODE_7_length_76793_cov_26.640375	35154	35675	cheW	1-522/522	===============	0/0	100	100	vfdb	YP_002343724	vfdb~~~cheW~~~YP_002343724 (cheW) chemotaxis protein [Pse5Ac7Ac Pse5Ac7Am Pse8OAc Pse5Am7AcGlnAc (AI151)] [Campylobacter jejuni subsp. jejuni NCTC 11168]
MF6586.fasta	NODE_7_length_76793_cov_26.640375	35680	37989	cheA	1-2310/2310	===============	0/0	100	98.92	vfdb	YP_002343725	vfdb~~~cheA~~~YP_002343725 (cheA) chemotaxis histidine kinase [Pse5Ac7Ac Pse5Ac7Am Pse8OAc Pse5Am7AcGlnAc (AI151)] [Campylobacter jejuni subsp. jejuni NCTC 11168]
MF6586.fasta	NODE_7_length_76793_cov_26.640375	37993	38949	cheV	1-957/957	===============	0/0	100	99.9	vfdb	YP_002343726	vfdb~~~cheV~~~YP_002343726 (cheV) chemotaxis protein [Pse5Ac7Ac Pse5Ac7Am Pse8OAc Pse5Am7AcGlnAc (AI151)] [Campylobacter jejuni subsp. jejuni NCTC 11168]
MF6586.fasta	NODE_7_length_76793_cov_26.640375	70372	72054	fliF	1-1683/1683	===============	0/0	100	98.4	vfdb	NP_281509	vfdb~~~fliF~~~NP_281509 (fliF) flagellar M-ring protein FliF [Flagella (VF0114)] [Campylobacter jejuni subsp. jejuni NCTC 11168]
MF6586.fasta	NODE_7_length_76793_cov_26.640375	72054	73082	fliG	1-1029/1029	===============	0/0	100	99.22	vfdb	NP_281510	vfdb~~~fliG~~~NP_281510 (fliG) flagellar motor switch protein G [Flagella (VF0114)] [Campylobacter jejuni subsp. jejuni NCTC 11168]
MF6586.fasta	NODE_7_length_76793_cov_26.640375	73090	73920	fliH	1-831/831	===============	0/0	100	99.88	vfdb	NP_281511	vfdb~~~fliH~~~NP_281511 (fliH) flagellar assembly protein H [Flagella (VF0114)] [Campylobacter jejuni subsp. jejuni NCTC 11168]
MF6586.fasta	NODE_8_length_63225_cov_29.270389	56172	56978	cdtA	1-807/807	===============	0/0	100	99.38	vfdb	NP_281292	vfdb~~~cdtA~~~NP_281292 (cdtA) cytolethal distending toxin A [CDT (VF0115)] [Campylobacter jejuni subsp. jejuni NCTC 11168]
MF6586.fasta	NODE_8_length_63225_cov_29.270389	56975	57772	cdtB	1-798/798	===============	0/0	100	99.88	vfdb	NP_281291	vfdb~~~cdtB~~~NP_281291 (cdtB) cytolethal distending toxin B [CDT (VF0115)] [Campylobacter jejuni subsp. jejuni NCTC 11168]
MF6586.fasta	NODE_8_length_63225_cov_29.270389	57783	58352	cdtC	1-570/570	===============	0/0	100	100	vfdb	NP_281290	vfdb~~~cdtC~~~NP_281290 (cdtC) cytolethal distending toxin C [CDT (VF0115)] [Campylobacter jejuni subsp. jejuni NCTC 11168]
MF6586.fasta	NODE_9_length_51913_cov_28.508303	33180	34565	fliI	1-1386/1386	===============	0/0	100	99.57	vfdb	NP_281405	vfdb~~~fliI~~~NP_281405 (fliI) flagellum-specific ATP synthase FliI [Flagella (VF0114)] [Campylobacter jejuni subsp. jejuni NCTC 11168]
MF701751.fasta	NODE_10_length_66115_cov_47.114218	17332	18717	fliI	1-1386/1386	===============	0/0	100	100	vfdb	NP_281405	vfdb~~~fliI~~~NP_281405 (fliI) flagellum-specific ATP synthase FliI [Flagella (VF0114)] [Campylobacter jejuni subsp. jejuni NCTC 11168]
MF701751.fasta	NODE_10_length_66115_cov_47.114218	61765	63303	eptC	1-1539/1539	===============	0/0	100	98.38	vfdb	YP_002343698	vfdb~~~eptC~~~YP_002343698 (eptC) phosphoethanolamine transferase [Pse5Ac7Ac Pse5Ac7Am Pse8OAc Pse5Am7AcGlnAc (AI151)] [Campylobacter jejuni subsp. jejuni NCTC 11168]
MF701751.fasta	NODE_11_length_62073_cov_54.211071	4863	5432	cdtC	1-570/570	===============	0/0	100	100	vfdb	NP_281290	vfdb~~~cdtC~~~NP_281290 (cdtC) cytolethal distending toxin C [CDT (VF0115)] [Campylobacter jejuni subsp. jejuni NCTC 11168]
MF701751.fasta	NODE_11_length_62073_cov_54.211071	5443	6240	cdtB	1-798/798	===============	0/0	100	100	vfdb	NP_281291	vfdb~~~cdtB~~~NP_281291 (cdtB) cytolethal distending toxin B [CDT (VF0115)] [Campylobacter jejuni subsp. jejuni NCTC 11168]
MF701751.fasta	NODE_11_length_62073_cov_54.211071	6237	7043	cdtA	1-807/807	===============	0/0	100	100	vfdb	NP_281292	vfdb~~~cdtA~~~NP_281292 (cdtA) cytolethal distending toxin A [CDT (VF0115)] [Campylobacter jejuni subsp. jejuni NCTC 11168]
MF701751.fasta	NODE_12_length_47698_cov_60.950495	7339	9936	flgE	1-2598/2598	===============	0/0	100	100	vfdb	NP_282855	vfdb~~~flgE~~~NP_282855 (flgE) flagellar hook protein [Flagella (VF0114)] [Campylobacter jejuni subsp. jejuni NCTC 11168]
MF701751.fasta	NODE_13_length_40837_cov_51.210587	5239	6693	flhF	1-1455/1455	===============	0/0	100	100	vfdb	NP_281279	vfdb~~~flhF~~~NP_281279 (flhF) flagellar biosynthesis regulator FlhF [Flagella (VF0114)] [Campylobacter jejuni subsp. jejuni NCTC 11168]
MF701751.fasta	NODE_13_length_40837_cov_51.210587	6686	7552	flhG	1-867/867	===============	0/0	100	100	vfdb	NP_281278	vfdb~~~flhG~~~NP_281278 (flhG) ATP-binding protein [Flagella (CVF397)] [Campylobacter jejuni subsp. jejuni NCTC 11168]
MF701751.fasta	NODE_13_length_40837_cov_51.210587	7884	8600	fliA	1-717/717	===============	0/0	100	100	vfdb	NP_281276	vfdb~~~fliA~~~NP_281276 (fliA) flagellar biosynthesis sigma factor [Flagella (VF0114)] [Campylobacter jejuni subsp. jejuni NCTC 11168]
MF701751.fasta	NODE_13_length_40837_cov_51.210587	8600	9679	fliM	1-1080/1080	===============	0/0	100	100	vfdb	NP_281275	vfdb~~~fliM~~~NP_281275 (fliM) flagellar motor switch protein FliM [Flagella (VF0114)] [Campylobacter jejuni subsp. jejuni NCTC 11168]
MF701751.fasta	NODE_13_length_40837_cov_51.210587	9676	10518	fliY	1-843/843	===============	0/0	100	100	vfdb	NP_281274	vfdb~~~fliY~~~NP_281274 (fliY) flagellar motor switch protein FliY [Flagella (VF0114)] [Campylobacter jejuni subsp. jejuni NCTC 11168]
MF701751.fasta	NODE_13_length_40837_cov_51.210587	20135	21772	flgE	1-1638/1638	===============	0/0	100	99.94	vfdb	NP_281265	vfdb~~~flgE~~~NP_281265 (flgE) flagellar hook protein FlgE [Flagella (VF0114)] [Campylobacter jejuni subsp. jejuni NCTC 11168]
MF701751.fasta	NODE_13_length_40837_cov_51.210587	21776	22660	flgD	1-885/885	===============	0/0	100	99.66	vfdb	NP_281264	vfdb~~~flgD~~~NP_281264 (flgD) flagellar basal-body rod modification protein FlgD [Flagella (VF0114)] [Campylobacter jejuni subsp. jejuni NCTC 11168]
MF701751.fasta	NODE_13_length_40837_cov_51.210587	22714	24534	fliK	1-1797/1797	========/======	Feb-30	99.83	97.2	vfdb	NP_281263	vfdb~~~fliK~~~NP_281263 (fliK) flagellar hook-length control protein FliK [Pse5Ac7Ac Pse5Ac7Am Pse8OAc Pse5Am7AcGlnAc (AI151)] [Campylobacter jejuni subsp. jejuni NCTC 11168]
MF701751.fasta	NODE_14_length_36181_cov_53.645227	32430	33434	pseB	1-1005/1005	===============	0/0	100	100	vfdb	NP_282439	vfdb~~~pseB~~~NP_282439 (pseB) UDP-GlcNAc-specific C46 dehydratase/C5 epimerase [Pse5Ac7Ac Pse5Ac7Am Pse8OAc Pse5Am7AcGlnAc (AI151)] [Campylobacter jejuni subsp. jejuni NCTC 11168]
MF701751.fasta	NODE_14_length_36181_cov_53.645227	33436	34566	pseC	1-1131/1131	===============	0/0	100	100	vfdb	NP_282440	vfdb~~~pseC~~~NP_282440 (pseC) C4 aminotransferase [Pse5Ac7Ac Pse5Ac7Am Pse8OAc Pse5Am7AcGlnAc (AI151)] [Campylobacter jejuni subsp. jejuni NCTC 11168]
MF701751.fasta	NODE_15_length_33063_cov_43.707099	1	774	wlaN	1-774/912	=============..	0/0	84.87	100	vfdb	NP_282287	vfdb~~~wlaN~~~NP_282287 (wlaN) beta-13 galactosyltransferase [LOS (VF0326)] [Campylobacter jejuni subsp. jejuni NCTC 11168]
MF701751.fasta	NODE_15_length_33063_cov_43.707099	829	1713	cstIII	1-885/885	===============	0/0	100	100	vfdb	NP_282288	vfdb~~~cstIII~~~NP_282288 (cstIII) alpha-23 sialyltransferas [LOS (VF0326)] [Campylobacter jejuni subsp. jejuni NCTC 11168]
MF701751.fasta	NODE_15_length_33063_cov_43.707099	1694	2725	neuB1	1-1032/1032	===============	0/0	100	100	vfdb	NP_282289	vfdb~~~neuB1~~~NP_282289 (neuB1) sialic acid synthase [LOS (VF0326)] [Campylobacter jejuni subsp. jejuni NCTC 11168]
MF701751.fasta	NODE_15_length_33063_cov_43.707099	2722	3837	neuC1	1-1116/1116	===============	0/0	100	100	vfdb	NP_282290	vfdb~~~neuC1~~~NP_282290 (neuC1) UDP-N-acetylglucosamine 2-epimerase [LOS (VF0326)] [Campylobacter jejuni subsp. jejuni NCTC 11168]
MF701751.fasta	NODE_15_length_33063_cov_43.707099	3834	5444	neuA1	1-1611/1611	===============	0/0	100	100	vfdb	NP_282291	vfdb~~~neuA1~~~NP_282291 (neuA1) bifunctional beta-14-N-acetylgalactosaminyltransferase/CMP-Neu5Ac synthase [LOS (VF0326)] [Campylobacter jejuni subsp. jejuni NCTC 11168]
MF701751.fasta	NODE_15_length_33063_cov_43.707099	6272	7096	waaV	1-825/825	===============	0/0	100	100	vfdb	NP_282294	vfdb~~~waaV~~~NP_282294 (waaV) glucosyltransferase [LOS (VF0326)] [Campylobacter jejuni subsp. jejuni NCTC 11168]
MF701751.fasta	NODE_15_length_33063_cov_43.707099	7155	8114	waaF	1-960/960	===============	0/0	100	100	vfdb	NP_282295	vfdb~~~waaF~~~NP_282295 (waaF) heptosyltransferase II [LOS (VF0326)] [Campylobacter jejuni subsp. jejuni NCTC 11168]
MF701751.fasta	NODE_15_length_33063_cov_43.707099	8095	8655	gmhA	1-561/561	===============	0/0	100	100	vfdb	NP_282296	vfdb~~~gmhA~~~NP_282296 (gmhA) phosphoheptose isomerase [LOS (VF0326)] [Campylobacter jejuni subsp. jejuni NCTC 11168]
MF701751.fasta	NODE_15_length_33063_cov_43.707099	8652	10037	hldE	1-1386/1386	===============	0/0	100	95.67	vfdb	NP_282297	vfdb~~~hldE~~~NP_282297 (hldE) bifunctional D-beta-D-heptose 7-phosphate kinase/D-beta-D-heptose 1-phosphate adenylyltransferase [LOS (VF0326)] [Campylobacter jejuni subsp. jejuni NCTC 11168]
MF701751.fasta	NODE_15_length_33063_cov_43.707099	10030	10983	hldD	1-954/954	===============	0/0	100	96.12	vfdb	NP_282298	vfdb~~~hldD~~~NP_282298 (hldD) ADP-glyceromanno-heptose 6-epimerase [LOS (VF0326)] [Campylobacter jejuni subsp. jejuni NCTC 11168]
MF701751.fasta	NODE_15_length_33063_cov_43.707099	10984	11544	gmhB	1-561/561	===============	0/0	100	98.04	vfdb	NP_282299	vfdb~~~gmhB~~~NP_282299 (gmhB) DD-heptose 17-bisphosphate phosphatase [LOS (CVF396)] [Campylobacter jejuni subsp. jejuni NCTC 11168]
MF701751.fasta	NODE_16_length_32339_cov_61.468738	14742	14850	tcpI	1356-1464/1863	..........==...	0/0	5.85	84.4	vfdb	NP_230473	vfdb~~~tcpI~~~NP_230473 (tcpI) toxin co-regulated pilus biosynthesis protein I [TCP (VF0126)] [Vibrio cholerae O1 biovar El Tor str. N16961]
MF701751.fasta	NODE_18_length_18976_cov_40.467717	12493	13191	pseF	1-699/699	===============	0/0	100	100	vfdb	NP_282457	vfdb~~~pseF~~~NP_282457 (pseF) acylneuraminate cytidylyltransferase [Pse5Ac7Ac Pse5Ac7Am Pse8OAc Pse5Am7AcGlnAc (AI151)] [Campylobacter jejuni subsp. jejuni NCTC 11168]
MF701751.fasta	NODE_18_length_18976_cov_40.467717	13175	13999	pseG	1-825/825	===============	0/0	100	100	vfdb	NP_282458	vfdb~~~pseG~~~NP_282458 (pseG) UDP-24-diacetamido-246-trideoxy-beta-L-altropyranose hydrolase [Flagella (VF0114)] [Campylobacter jejuni subsp. jejuni NCTC 11168]
MF701751.fasta	NODE_18_length_18976_cov_40.467717	13996	14469	pseH	1-474/474	===============	0/0	100	93.88	vfdb	NP_282459	vfdb~~~pseH~~~NP_282459 (pseH) N-acetyltransferase [Flagella (VF0114)] [Campylobacter jejuni subsp. jejuni NCTC 11168]
MF701751.fasta	NODE_18_length_18976_cov_40.467717	15783	16919	pseA	1-1137/1137	===============	0/0	100	99.56	vfdb	NP_282462	vfdb~~~pseA~~~NP_282462 (pseA) pseudaminic acid biosynthesis PseA protein [Pse5Ac7Ac Pse5Ac7Am Pse8OAc Pse5Am7AcGlnAc (AI151)] [Campylobacter jejuni subsp. jejuni NCTC 11168]
MF701751.fasta	NODE_18_length_18976_cov_40.467717	17175	18206	pseI	1-1032/1032	===============	0/0	100	96.51	vfdb	NP_282463	vfdb~~~pseI~~~NP_282463 (pseI) N-acetylneuraminic acid synthetase [Pse5Ac7Ac Pse5Ac7Am Pse8OAc Pse5Am7AcGlnAc (AI151)] [Campylobacter jejuni subsp. jejuni NCTC 11168]
MF701751.fasta	NODE_18_length_18976_cov_40.467717	18203	18972	maf4	1-774/1950	======../......	01-Apr	39.49	92.89	vfdb	YP_002344724	vfdb~~~maf4~~~YP_002344724 (maf4) motility accessory factor [Pse5Ac7Ac Pse5Ac7Am Pse8OAc Pse5Am7AcGlnAc (AI151)] [Campylobacter jejuni subsp. jejuni NCTC 11168]
MF701751.fasta	NODE_19_length_15827_cov_42.157197	1	119	maf4	1-119/1950	=..............	0/0	6.1	98.32	vfdb	YP_002344724	vfdb~~~maf4~~~YP_002344724 (maf4) motility accessory factor [Pse5Ac7Ac Pse5Ac7Am Pse8OAc Pse5Am7AcGlnAc (AI151)] [Campylobacter jejuni subsp. jejuni NCTC 11168]
MF701751.fasta	NODE_19_length_15827_cov_42.157197	1988	3949	pseD/maf2	1-1962/1962	===============	0/0	100	99.85	vfdb	NP_282479	vfdb~~~pseD/maf2~~~NP_282479 (pseD/maf2) motility accessory factor PseD [Pse5Ac7Ac Pse5Ac7Am Pse8OAc Pse5Am7AcGlnAc (AI151)] [Campylobacter jejuni subsp. jejuni NCTC 11168]
[truncated: 1,778 more rows]
