# Supplementary material for: Genetic characterisation of a subset of Campylobacter jejuni isolates from clinical and poultry sources in Ireland
Source: PLoS One. 2021 Mar 9;16(3):e0246843. doi: 10.1371/journal.pone.0246843 (PMC7943001; doi:10.1371/journal.pone.0246843)
Supplement: S3 Appendix — (ZIP) [file pone.0246843.s003.zip › S3 Appendix/victors_summary.tab]

#FILE	SEQUENCE	START	END	GENE	COVERAGE	COVERAGE_MAP	GAPS	%COVERAGE	%IDENTITY	DATABASE	ACCESSION	PRODUCT
533AP.fasta	NODE_11_length_47201_cov_24.798806	8494	9210	fliA	1-717/717	===============	0/0	100	100	victors	904393	victors~~~fliA~~~904393~~~flagellar biosynthesis sigma factor motility and colonisation
533AP.fasta	NODE_11_length_47201_cov_24.798806	37719	39389	ggt	1-1671/1671	===============	0/0	100	99.52	victors		victors~~~ggt 81-176~~~4683465~~~gamma-glutamyltransferase colonisation
533AP.fasta	NODE_14_length_11729_cov_21.008188	3261	4379	jlpA	1-1119/1119	===============	0/0	100	98.48	victors		victors~~~jlpA 81-176~~~4682683~~~surface exposed lipoprotein adherence
533AP.fasta	NODE_14_length_11729_cov_21.008188	8754	9332	CJ0977	1-579/579	===============	0/0	100	98.1	victors	905268	victors~~~CJ0977~~~905268~~~hypothetical protein invasion
533AP.fasta	NODE_1_length_228964_cov_24.307608	158036	159286	rpoN	1-1251/1251	===============	0/0	100	98.64	victors	904991	victors~~~rpoN~~~904991~~~RNA polymerase factor sigma-54 motility colonisation and structure
533AP.fasta	NODE_1_length_228964_cov_24.307608	186771	188276	pta	1-1506/1506	===============	0/0	100	96.88	victors	905007	victors~~~pta~~~905007~~~putative phosphate acetyltransferase colonisation
533AP.fasta	NODE_1_length_228964_cov_24.307608	217237	217985	flaC	2-750/750	===============	0/0	99.87	98.8	victors	905038	victors~~~flaC~~~905038~~~flagellin motility and invasion
533AP.fasta	NODE_1_length_228964_cov_24.307608	224441	226870	Cj0629	517-2937/2937	..======/======	Mar-13	82.36	89.47	victors	904959	victors~~~Cj0629~~~904959~~~lipoprotein invasion and colonisation
533AP.fasta	NODE_2_length_221539_cov_25.224432	53558	53694	Cj0019c	357-493/1779	...==..........	0/0	7.7	81.75	victors	904357	victors~~~Cj0019c~~~904357~~~putative MCP-domain signal transduction protein colonisation
533AP.fasta	NODE_2_length_221539_cov_25.224432	79939	80898	cadF	1-960/960	===============	0/0	100	98.96	victors		victors~~~cadF 81-176~~~4683585~~~fibronectin binding protein adhesion
533AP.fasta	NODE_2_length_221539_cov_25.224432	92378	94204	fglK	1-1827/1827	===============	0/0	100	98.74	victors	905754	victors~~~fglK~~~905754~~~flagellar hook-associated protein FlgK motility and colonisation
533AP.fasta	NODE_2_length_221539_cov_25.224432	96399	97082	Cj1461	1-684/684	===============	0/0	100	99.56	victors	905749	victors~~~Cj1461~~~905749~~~putative DNA methylase invasion
533AP.fasta	NODE_2_length_221539_cov_25.224432	107101	107883	kpsM	1-783/783	===============	0/0	100	91.06	victors		victors~~~kpsM 81-176~~~4683743~~~capsular polysaccharise ABC transporter ABC transporter permease protein invasion and capsule
533AP.fasta	NODE_2_length_221539_cov_25.224432	108542	109660	kpsE	1-1119/1119	===============	0/0	100	100	victors		victors~~~kpsE 81116~~~5617759~~~capsule polysaccharise ABC transporter invasion and capsule
533AP.fasta	NODE_2_length_221539_cov_25.224432	136959	138059	kpsC	1-1101/2070	========.......	0/0	53.19	95.46	victors		victors~~~kpsC 81-176~~~4683284~~~capsule polysaccharide export protein KpsC colonisation
533AP.fasta	NODE_2_length_221539_cov_25.224432	199908	200896	pldA	2-990/990	===============	0/0	99.9	98.28	victors	905643	victors~~~pldA~~~905643~~~phospholipase A colonisation
533AP.fasta	NODE_2_length_221539_cov_25.224432	201531	202838	Cj1349	1-1308/1308	===============	0/0	100	98.17	victors	905641	victors~~~Cj1349~~~905641~~~putative fibronectin/fibrinogen-binding protein adherence and colonisation
533AP.fasta	NODE_2_length_221539_cov_25.224432	211060	212790	flaA	1-1719/1719	========/======	14/42	99.13	78.69	victors	905631	victors~~~flaA~~~905631~~~flagellin motility colonisation and invasion
533AP.fasta	NODE_2_length_221539_cov_25.224432	212964	214694	flaB	1-1719/1719	========/======	16/44	99.07	79.16	victors	905630	victors~~~flaB~~~905630~~~flagellin motility colonisation and invasion
533AP.fasta	NODE_3_length_184204_cov_27.010115	182	2548	pflA	1-2367/2367	===============	0/0	100	98.99	victors	905864	victors~~~pflA~~~905864~~~paralysed flagellum protein colonisation
533AP.fasta	NODE_3_length_184204_cov_27.010115	58714	60078	sdaA	1-1365/1365	===============	0/0	100	96.85	victors	905896	victors~~~sdaA~~~905896~~~L-serine dehydratase colonisation
533AP.fasta	NODE_3_length_184204_cov_27.010115	168918	170696	Cj0019c	1-1779/1779	===============	0/0	100	98.88	victors	904357	victors~~~Cj0019c~~~904357~~~putative MCP-domain signal transduction protein colonisation
533AP.fasta	NODE_3_length_184204_cov_27.010115	170686	171600	Cj0020c	1-915/915	===============	0/0	100	98.03	victors	904360	victors~~~Cj0020c~~~904360~~~cytochrome C551 peroxidase colonisation
533AP.fasta	NODE_4_length_162719_cov_22.221149	30884	31999	livJ	1-1116/1116	===============	0/0	100	98.83	victors	905311	victors~~~livJ~~~905311~~~branched-chain amino-acid ABC transporter periplasmic binding protein colonisation
533AP.fasta	NODE_4_length_162719_cov_22.221149	132391	132783	cheY	1-393/393	===============	0/0	100	100	victors		victors~~~cheY 81-176~~~4682456~~~chemotaxis protein CheY motility adhesion and invasion
533AP.fasta	NODE_4_length_162719_cov_22.221149	133789	135561	pglF	1-1773/1773	===============	0/0	100	98.36	victors	UDP-GlcNAc	victors~~~pglF~~~UDP-GlcNAc C46 dehydratase colonisation
533AP.fasta	NODE_4_length_162719_cov_22.221149	135563	136723	pglE	1-1161/1161	===============	0/0	100	99.05	victors		victors~~~pglE 81-176~~~4683652~~~general glycosylation pathway protein motility and invasion
533AP.fasta	NODE_4_length_162719_cov_22.221149	139133	141274	pglB	1-2142/2142	===============	0/0	100	98.32	victors		victors~~~pglB 81-176~~~4682880~~~general glycosylation pathway protein adhesion
533AP.fasta	NODE_4_length_162719_cov_22.221149	143287	144366	pglH	1-1080/1080	===============	0/0	100	97.87	victors		victors~~~pglH doylei~~~5390593~~~general glycosylation pathway protein adhesion
533AP.fasta	NODE_5_length_160450_cov_25.143460	28691	29458	fliR	1-768/768	===============	0/0	100	98.18	victors	905469	victors~~~fliR~~~905469~~~flagellar biosynthesis protein FliR motility and colonisation
533AP.fasta	NODE_5_length_160450_cov_25.143460	74707	75372	dccR	1-666/666	===============	0/0	100	99.1	victors	905513	victors~~~dccR~~~905513~~~two-component regulator~~~colonisation
533AP.fasta	NODE_5_length_160450_cov_25.143460	81279	81653	hspR	1-375/375	===============	0/0	100	100	victors	905521	victors~~~hspR~~~905521~~~heat shock transcriptional regulator thermotolerance
533AP.fasta	NODE_5_length_160450_cov_25.143460	112976	114100	dnaJ	1-1122/1122	========/======	01-Mar	100	97.07	victors	905551	victors~~~dnaJ~~~905551~~~chaperone protein DnaJ colonisation and thermotolerance
533AP.fasta	NODE_5_length_160450_cov_25.143460	114255	114926	racR	1-672/672	===============	0/0	100	100	victors		victors~~~racR 81116~~~5617154~~~DNA binding response regulator colonisation
533AP.fasta	NODE_5_length_160450_cov_25.143460	134143	135378	Cj1279	1-1236/1236	===============	0/0	100	98.14	victors	905570	victors~~~Cj1279~~~905570~~~putative fibronectin domain-containing protein adherence
533AP.fasta	NODE_5_length_160450_cov_25.143460	159203	160339	pseA	1-1137/1137	===============	0/0	100	95.34	victors	905608	victors~~~pseA~~~905608~~~pseudaminic acid biosynthesis PseA protein adherence and invasion
533AP.fasta	NODE_6_length_156137_cov_24.789622	16842	19151	cheA	1-2310/2310	===============	0/0	100	99.22	victors		victors~~~cheA 81-176~~~4682610~~~chemotaxis protein CheA motility and colonisation
533AP.fasta	NODE_6_length_156137_cov_24.789622	67306	68049	motB	1-744/744	===============	0/0	100	97.85	victors		victors~~~motB 81-176~~~4682104~~~flagellar motor protein MotB motility and colonisation
533AP.fasta	NODE_6_length_156137_cov_24.789622	68052	68828	motA	1-777/777	===============	0/0	100	94.21	victors	904661	victors~~~motA~~~904661~~~flagellar motor protein motA colonisation and motility
533AP.fasta	NODE_6_length_156137_cov_24.789622	143828	145549	Cj0415	1-1722/1722	===============	0/0	100	99.3	victors	904739	victors~~~Cj0415~~~904739~~~putative GMC oxidoreductase subunit colonisation
533AP.fasta	NODE_7_length_144566_cov_21.697575	76395	77861	Cj0903c	1-1467/1467	===============	0/0	100	98.64	victors	905201	victors~~~Cj0903c~~~905201~~~putative amino acid transport protein colonisation
533AP.fasta	NODE_7_length_144566_cov_21.697575	83975	85807	C8J_0850	1-1833/1833	===============	0/0	100	100	victors		victors~~~C8J_0850 81116~~~5617830~~~invasion antigen B invasion
533AP.fasta	NODE_7_length_144566_cov_21.697575	89815	90474	CJE0997	1-660/660	===============	0/0	100	99.85	victors		victors~~~CJE0997 RM1221~~~3231508~~~amino acid ABC transporter permease protein PEB1 colonisation
533AP.fasta	NODE_7_length_144566_cov_21.697575	90485	91237	CJJ81176_0927	1-753/753	===============	0/0	100	99.73	victors	4683249	victors~~~CJJ81176_0927~~~4683249~~~amino acid ABC transporter pearmease protein PEB1 colonisation
533AP.fasta	NODE_7_length_144566_cov_21.697575	91239	92018	pebA	1-780/780	===============	0/0	100	100	victors		victors~~~pebA 81116~~~5618176~~~amino acid ABC transporter periplasmic amino acid protein PEB1 colonisation
533AP.fasta	NODE_7_length_144566_cov_21.697575	92040	92768	pebC	1-729/729	===============	0/0	100	99.73	victors		victors~~~pebC 81-176~~~4682094~~~amino acid ABC transporter ATP-binding protein PEB1 colonisation
533AP.fasta	NODE_7_length_144566_cov_21.697575	114236	117748	aas	1-3513/3513	===============	0/0	100	97.69	victors	905232	victors~~~aas~~~905232~~~2-acyl-glycerophospho-ethanolamine acyltransferase colonisation
533AP.fasta	NODE_8_length_82853_cov_23.446111	33864	35249	fliI	1-1386/1386	===============	0/0	100	98.92	victors		victors~~~fliI 81-176~~~flagellum-specific ATP-synthase motility and colonisation
533AP.fasta	NODE_8_length_82853_cov_23.446111	72828	73685	Cj0248	1-858/858	===============	0/0	100	97.32	victors	904574	victors~~~Cj0248~~~904574~~~hypothetical protein colonisation
533AP.fasta	NODE_9_length_59381_cov_27.905087	15900	16028	Cj0019c	365-493/1779	...==..........	0/0	7.25	79.07	victors	904357	victors~~~Cj0019c~~~904357~~~putative MCP-domain signal transduction protein colonisation
533AP.fasta	NODE_9_length_59381_cov_27.905087	20060	20629	Cj0454	1-570/570	===============	0/0	100	98.42	victors	904777	victors~~~Cj0454~~~904777~~~hypothetical protein colonisation
533AP.fasta	NODE_9_length_59381_cov_27.905087	21092	22051	Cj0456c	1-960/960	===============	0/0	100	98.65	victors	hypothetical	victors~~~Cj0456c~~~hypothetical protein colonisation
C10.fasta	NODE_1_length_353439_cov_30.779640	53393	53529	Cj0019c	357-493/1779	...==..........	0/0	7.7	81.75	victors	904357	victors~~~Cj0019c~~~904357~~~putative MCP-domain signal transduction protein colonisation
C10.fasta	NODE_1_length_353439_cov_30.779640	79774	80733	cadF	1-960/960	===============	0/0	100	98.96	victors		victors~~~cadF 81-176~~~4683585~~~fibronectin binding protein adhesion
C10.fasta	NODE_1_length_353439_cov_30.779640	92213	94039	fglK	1-1827/1827	===============	0/0	100	98.74	victors	905754	victors~~~fglK~~~905754~~~flagellar hook-associated protein FlgK motility and colonisation
C10.fasta	NODE_1_length_353439_cov_30.779640	96234	96917	Cj1461	1-684/684	===============	0/0	100	99.56	victors	905749	victors~~~Cj1461~~~905749~~~putative DNA methylase invasion
C10.fasta	NODE_1_length_353439_cov_30.779640	106941	107723	kpsM	1-783/783	===============	0/0	100	95.66	victors		victors~~~kpsM 81-176~~~4683743~~~capsular polysaccharise ABC transporter ABC transporter permease protein invasion and capsule
C10.fasta	NODE_1_length_353439_cov_30.779640	108382	109500	kpsE	1-1119/1119	===============	0/0	100	95	victors		victors~~~kpsE 81116~~~5617759~~~capsule polysaccharise ABC transporter invasion and capsule
C10.fasta	NODE_1_length_353439_cov_30.779640	136494	137594	kpsC	1-1101/2070	========.......	0/0	53.19	95.46	victors		victors~~~kpsC 81-176~~~4683284~~~capsule polysaccharide export protein KpsC colonisation
C10.fasta	NODE_1_length_353439_cov_30.779640	199441	200429	pldA	2-990/990	===============	0/0	99.9	98.28	victors	905643	victors~~~pldA~~~905643~~~phospholipase A colonisation
C10.fasta	NODE_1_length_353439_cov_30.779640	201064	202371	Cj1349	1-1308/1308	===============	0/0	100	98.17	victors	905641	victors~~~Cj1349~~~905641~~~putative fibronectin/fibrinogen-binding protein adherence and colonisation
C10.fasta	NODE_1_length_353439_cov_30.779640	210593	212313	flaA	2-1719/1719	========/======	16/45	98.72	78.47	victors	905631	victors~~~flaA~~~905631~~~flagellin motility colonisation and invasion
C10.fasta	NODE_1_length_353439_cov_30.779640	212471	214192	flaB	1-1719/1719	========/======	17/45	98.78	78.72	victors	905630	victors~~~flaB~~~905630~~~flagellin motility colonisation and invasion
C10.fasta	NODE_1_length_353439_cov_30.779640	221128	222264	pseA	1-1137/1137	===============	0/0	100	95.34	victors	905608	victors~~~pseA~~~905608~~~pseudaminic acid biosynthesis PseA protein adherence and invasion
C10.fasta	NODE_1_length_353439_cov_30.779640	246087	247322	Cj1279	1-1236/1236	===============	0/0	100	97.98	victors	905570	victors~~~Cj1279~~~905570~~~putative fibronectin domain-containing protein adherence
C10.fasta	NODE_1_length_353439_cov_30.779640	266539	267210	racR	1-672/672	===============	0/0	100	96.88	victors		victors~~~racR 81116~~~5617154~~~DNA binding response regulator colonisation
C10.fasta	NODE_1_length_353439_cov_30.779640	267365	268489	dnaJ	1-1122/1122	========/======	01-Mar	100	96.53	victors	905551	victors~~~dnaJ~~~905551~~~chaperone protein DnaJ colonisation and thermotolerance
C10.fasta	NODE_1_length_353439_cov_30.779640	299838	300212	hspR	1-375/375	===============	0/0	100	100	victors	905521	victors~~~hspR~~~905521~~~heat shock transcriptional regulator thermotolerance
C10.fasta	NODE_1_length_353439_cov_30.779640	306119	306784	dccR	1-666/666	===============	0/0	100	99.1	victors	905513	victors~~~dccR~~~905513~~~two-component regulator~~~colonisation
C10.fasta	NODE_1_length_353439_cov_30.779640	352033	352800	fliR	1-768/768	===============	0/0	100	98.05	victors	905469	victors~~~fliR~~~905469~~~flagellar biosynthesis protein FliR motility and colonisation
C10.fasta	NODE_2_length_223931_cov_28.864243	19787	20535	flaC	2-750/750	===============	0/0	99.87	98.8	victors	905038	victors~~~flaC~~~905038~~~flagellin motility and invasion
C10.fasta	NODE_2_length_223931_cov_28.864243	49496	51001	pta	1-1506/1506	===============	0/0	100	96.88	victors	905007	victors~~~pta~~~905007~~~putative phosphate acetyltransferase colonisation
C10.fasta	NODE_2_length_223931_cov_28.864243	68024	69274	rpoN	1-1251/1251	===============	0/0	100	98.64	victors	904991	victors~~~rpoN~~~904991~~~RNA polymerase factor sigma-54 motility colonisation and structure
C10.fasta	NODE_3_length_193458_cov_27.634477	46848	47927	pglH	1-1080/1080	===============	0/0	100	97.87	victors		victors~~~pglH doylei~~~5390593~~~general glycosylation pathway protein adhesion
C10.fasta	NODE_3_length_193458_cov_27.634477	49940	52081	pglB	1-2142/2142	===============	0/0	100	98.32	victors		victors~~~pglB 81-176~~~4682880~~~general glycosylation pathway protein adhesion
C10.fasta	NODE_3_length_193458_cov_27.634477	54491	55651	pglE	1-1161/1161	===============	0/0	100	99.05	victors		victors~~~pglE 81-176~~~4683652~~~general glycosylation pathway protein motility and invasion
C10.fasta	NODE_3_length_193458_cov_27.634477	55653	57425	pglF	1-1773/1773	===============	0/0	100	98.36	victors	UDP-GlcNAc	victors~~~pglF~~~UDP-GlcNAc C46 dehydratase colonisation
C10.fasta	NODE_3_length_193458_cov_27.634477	58431	58823	cheY	1-393/393	===============	0/0	100	100	victors		victors~~~cheY 81-176~~~4682456~~~chemotaxis protein CheY motility adhesion and invasion
C10.fasta	NODE_3_length_193458_cov_27.634477	161606	162721	livJ	1-1116/1116	===============	0/0	100	98.83	victors	905311	victors~~~livJ~~~905311~~~branched-chain amino-acid ABC transporter periplasmic binding protein colonisation
C10.fasta	NODE_4_length_184250_cov_33.212353	182	2548	pflA	1-2367/2367	===============	0/0	100	98.99	victors	905864	victors~~~pflA~~~905864~~~paralysed flagellum protein colonisation
C10.fasta	NODE_4_length_184250_cov_33.212353	58715	60079	sdaA	1-1365/1365	===============	0/0	100	96.85	victors	905896	victors~~~sdaA~~~905896~~~L-serine dehydratase colonisation
C10.fasta	NODE_4_length_184250_cov_33.212353	168957	170735	Cj0019c	1-1779/1779	===============	0/0	100	96.63	victors	904357	victors~~~Cj0019c~~~904357~~~putative MCP-domain signal transduction protein colonisation
C10.fasta	NODE_4_length_184250_cov_33.212353	170725	171639	Cj0020c	1-915/915	===============	0/0	100	98.69	victors	904360	victors~~~Cj0020c~~~904360~~~cytochrome C551 peroxidase colonisation
C10.fasta	NODE_5_length_160383_cov_30.141979	21431	23740	cheA	1-2310/2310	===============	0/0	100	98.96	victors		victors~~~cheA 81-176~~~4682610~~~chemotaxis protein CheA motility and colonisation
C10.fasta	NODE_5_length_160383_cov_30.141979	71546	72289	motB	1-744/744	===============	0/0	100	97.85	victors		victors~~~motB 81-176~~~4682104~~~flagellar motor protein MotB motility and colonisation
C10.fasta	NODE_5_length_160383_cov_30.141979	72292	73068	motA	1-777/777	===============	0/0	100	94.21	victors	904661	victors~~~motA~~~904661~~~flagellar motor protein motA colonisation and motility
C10.fasta	NODE_5_length_160383_cov_30.141979	148074	149795	Cj0415	1-1722/1722	===============	0/0	100	99.3	victors	904739	victors~~~Cj0415~~~904739~~~putative GMC oxidoreductase subunit colonisation
C10.fasta	NODE_6_length_144270_cov_27.748528	76120	77586	Cj0903c	1-1467/1467	===============	0/0	100	98.64	victors	905201	victors~~~Cj0903c~~~905201~~~putative amino acid transport protein colonisation
C10.fasta	NODE_6_length_144270_cov_27.748528	83699	85531	C8J_0850	1-1833/1833	===============	0/0	100	100	victors		victors~~~C8J_0850 81116~~~5617830~~~invasion antigen B invasion
C10.fasta	NODE_6_length_144270_cov_27.748528	89539	90198	CJE0997	1-660/660	===============	0/0	100	99.85	victors		victors~~~CJE0997 RM1221~~~3231508~~~amino acid ABC transporter permease protein PEB1 colonisation
C10.fasta	NODE_6_length_144270_cov_27.748528	90209	90961	CJJ81176_0927	1-753/753	===============	0/0	100	99.87	victors	4683249	victors~~~CJJ81176_0927~~~4683249~~~amino acid ABC transporter pearmease protein PEB1 colonisation
C10.fasta	NODE_6_length_144270_cov_27.748528	90963	91742	pebA	1-780/780	===============	0/0	100	100	victors		victors~~~pebA 81116~~~5618176~~~amino acid ABC transporter periplasmic amino acid protein PEB1 colonisation
C10.fasta	NODE_6_length_144270_cov_27.748528	91764	92492	pebC	1-729/729	===============	0/0	100	99.86	victors		victors~~~pebC 81-176~~~4682094~~~amino acid ABC transporter ATP-binding protein PEB1 colonisation
C10.fasta	NODE_6_length_144270_cov_27.748528	113939	117451	aas	1-3513/3513	===============	0/0	100	97.69	victors	905232	victors~~~aas~~~905232~~~2-acyl-glycerophospho-ethanolamine acyltransferase colonisation
C10.fasta	NODE_7_length_107537_cov_33.041058	71461	72177	fliA	1-717/717	===============	0/0	100	100	victors	904393	victors~~~fliA~~~904393~~~flagellar biosynthesis sigma factor motility and colonisation
C10.fasta	NODE_7_length_107537_cov_33.041058	98026	99696	ggt	1-1671/1671	===============	0/0	100	99.88	victors		victors~~~ggt 81-176~~~4683465~~~gamma-glutamyltransferase colonisation
C10.fasta	NODE_8_length_87440_cov_29.160915	38454	39839	fliI	1-1386/1386	===============	0/0	100	98.85	victors		victors~~~fliI 81-176~~~flagellum-specific ATP-synthase motility and colonisation
C10.fasta	NODE_8_length_87440_cov_29.160915	77418	78275	Cj0248	1-858/858	===============	0/0	100	97.2	victors	904574	victors~~~Cj0248~~~904574~~~hypothetical protein colonisation
C10.fasta	NODE_9_length_74443_cov_36.212888	15870	15998	Cj0019c	365-493/1779	...==..........	0/0	7.25	79.07	victors	904357	victors~~~Cj0019c~~~904357~~~putative MCP-domain signal transduction protein colonisation
C10.fasta	NODE_9_length_74443_cov_36.212888	20030	20599	Cj0454	1-570/570	===============	0/0	100	98.42	victors	904777	victors~~~Cj0454~~~904777~~~hypothetical protein colonisation
C10.fasta	NODE_9_length_74443_cov_36.212888	21062	22021	Cj0456c	1-960/960	===============	0/0	100	98.65	victors	hypothetical	victors~~~Cj0456c~~~hypothetical protein colonisation
C10.fasta	NODE_9_length_74443_cov_36.212888	64996	65574	CJ0977	1-579/579	===============	0/0	100	98.1	victors	905268	victors~~~CJ0977~~~905268~~~hypothetical protein invasion
C10.fasta	NODE_9_length_74443_cov_36.212888	69949	71067	jlpA	1-1119/1119	===============	0/0	100	98.48	victors		victors~~~jlpA 81-176~~~4682683~~~surface exposed lipoprotein adherence
C15.fasta	NODE_10_length_59455_cov_40.876820	1298	2434	pseA	1-1137/1137	===============	0/0	100	96.22	victors	905608	victors~~~pseA~~~905608~~~pseudaminic acid biosynthesis PseA protein adherence and invasion
C15.fasta	NODE_13_length_26997_cov_38.331522	6916	7591	Cj1325	1-676/676	===============	0/0	100	99.26	victors	905617	victors~~~Cj1325~~~905617~~~putative methyltransferase colonisation
C15.fasta	NODE_13_length_26997_cov_38.331522	20861	22591	flaB	1-1719/1719	========/======	Apr-20	99.77	93.6	victors	905630	victors~~~flaB~~~905630~~~flagellin motility colonisation and invasion
C15.fasta	NODE_13_length_26997_cov_38.331522	22736	24466	flaA	1-1719/1719	========/======	Apr-20	99.77	94.12	victors	905631	victors~~~flaA~~~905631~~~flagellin motility colonisation and invasion
C15.fasta	NODE_17_length_6558_cov_27.573317	615	4127	aas	1-3513/3513	===============	0/0	100	97.67	victors	905232	victors~~~aas~~~905232~~~2-acyl-glycerophospho-ethanolamine acyltransferase colonisation
C15.fasta	NODE_1_length_323933_cov_29.566166	15891	16019	Cj0019c	365-493/1779	...==..........	0/0	7.25	79.07	victors	904357	victors~~~Cj0019c~~~904357~~~putative MCP-domain signal transduction protein colonisation
C15.fasta	NODE_1_length_323933_cov_29.566166	20052	20621	Cj0454	1-570/570	===============	0/0	100	98.6	victors	904777	victors~~~Cj0454~~~904777~~~hypothetical protein colonisation
C15.fasta	NODE_1_length_323933_cov_29.566166	21084	22043	Cj0456c	1-960/960	===============	0/0	100	99.17	victors	hypothetical	victors~~~Cj0456c~~~hypothetical protein colonisation
C15.fasta	NODE_1_length_323933_cov_29.566166	206665	207304	Cj0618	18-648/648	========/======	Dec-27	95.99	76.27	victors	904949	victors~~~Cj0618~~~904949~~~hypothetical protein colonisation
C15.fasta	NODE_1_length_323933_cov_29.566166	252149	253399	rpoN	1-1251/1251	===============	0/0	100	100	victors	904991	victors~~~rpoN~~~904991~~~RNA polymerase factor sigma-54 motility colonisation and structure
C15.fasta	NODE_1_length_323933_cov_29.566166	269115	270620	pta	1-1506/1506	===============	0/0	100	96.68	victors	905007	victors~~~pta~~~905007~~~putative phosphate acetyltransferase colonisation
C15.fasta	NODE_1_length_323933_cov_29.566166	303455	304203	flaC	2-750/750	===============	0/0	99.87	98	victors	905038	victors~~~flaC~~~905038~~~flagellin motility and invasion
C15.fasta	NODE_2_length_284735_cov_31.854224	4778	6013	Cj1279	1-1236/1236	===============	0/0	100	98.71	victors	905570	victors~~~Cj1279~~~905570~~~putative fibronectin domain-containing protein adherence
C15.fasta	NODE_2_length_284735_cov_31.854224	25231	25902	racR	1-672/672	===============	0/0	100	97.17	victors		victors~~~racR 81116~~~5617154~~~DNA binding response regulator colonisation
C15.fasta	NODE_2_length_284735_cov_31.854224	26059	27183	dnaJ	1-1122/1122	========/======	01-Mar	100	98.04	victors	905551	victors~~~dnaJ~~~905551~~~chaperone protein DnaJ colonisation and thermotolerance
C15.fasta	NODE_2_length_284735_cov_31.854224	58514	58888	hspR	1-375/375	===============	0/0	100	98.4	victors	905521	victors~~~hspR~~~905521~~~heat shock transcriptional regulator thermotolerance
C15.fasta	NODE_2_length_284735_cov_31.854224	64639	65304	dccR	1-666/666	===============	0/0	100	99.25	victors	905513	victors~~~dccR~~~905513~~~two-component regulator~~~colonisation
C15.fasta	NODE_2_length_284735_cov_31.854224	110543	111310	fliR	1-768/768	===============	0/0	100	99.74	victors	905469	victors~~~fliR~~~905469~~~flagellar biosynthesis protein FliR motility and colonisation
C15.fasta	NODE_2_length_284735_cov_31.854224	137129	137884	CJJ81176_1165	1-756/756	===============	0/0	100	99.73	victors	4683357	victors~~~CJJ81176_1165~~~4683357~~~LPS glycosyltransferase subfamily protein invasion
C15.fasta	NODE_2_length_284735_cov_31.854224	155455	156534	pglH	1-1080/1080	===============	0/0	100	98.98	victors	905420	victors~~~pglH~~~905420~~~GalNAc transferase/polymerase colonisation
C15.fasta	NODE_2_length_284735_cov_31.854224	158545	160686	pglB	1-2142/2142	===============	0/0	100	98.13	victors		victors~~~pglB 81-176~~~4682880~~~general glycosylation pathway protein adhesion
C15.fasta	NODE_2_length_284735_cov_31.854224	163096	164256	pglE	1-1161/1161	===============	0/0	100	97.76	victors		victors~~~pglE 81-176~~~4683652~~~general glycosylation pathway protein motility and invasion
C15.fasta	NODE_2_length_284735_cov_31.854224	164258	166030	pglF	1-1773/1773	===============	0/0	100	99.61	victors	UDP-GlcNAc	victors~~~pglF~~~UDP-GlcNAc C46 dehydratase colonisation
C15.fasta	NODE_2_length_284735_cov_31.854224	167036	167428	cheY	1-393/393	===============	0/0	100	99.75	victors	905409	victors~~~cheY~~~905409~~~chemotaxis regulatory protein motility and colonisation
C15.fasta	NODE_2_length_284735_cov_31.854224	262852	263967	livJ	1-1116/1116	===============	0/0	100	98.75	victors	905311	victors~~~livJ~~~905311~~~branched-chain amino-acid ABC transporter periplasmic binding protein colonisation
C15.fasta	NODE_3_length_246847_cov_28.719119	11294	13015	Cj0415	1-1722/1722	===============	0/0	100	98.26	victors	904739	victors~~~Cj0415~~~904739~~~putative GMC oxidoreductase subunit colonisation
C15.fasta	NODE_3_length_246847_cov_28.719119	88962	89738	motA	1-777/777	===============	0/0	100	98.2	victors	904661	victors~~~motA~~~904661~~~flagellar motor protein motA colonisation and motility
C15.fasta	NODE_3_length_246847_cov_28.719119	89741	90484	motB	1-744/744	===============	0/0	100	97.58	victors		victors~~~motB 81-176~~~4682104~~~flagellar motor protein MotB motility and colonisation
C15.fasta	NODE_3_length_246847_cov_28.719119	135470	137779	cheA	1-2310/2310	===============	0/0	100	98.4	victors		victors~~~cheA 81-176~~~4682610~~~chemotaxis protein CheA motility and colonisation
C15.fasta	NODE_3_length_246847_cov_28.719119	170592	171449	Cj0248	1-858/858	===============	0/0	100	99.18	victors	904574	victors~~~Cj0248~~~904574~~~hypothetical protein colonisation
C15.fasta	NODE_3_length_246847_cov_28.719119	208933	210318	fliI	1-1386/1386	===============	0/0	100	98.12	victors		victors~~~fliI 81-176~~~flagellum-specific ATP-synthase motility and colonisation
C15.fasta	NODE_4_length_188303_cov_33.797684	168	2534	pflA	1-2367/2367	===============	0/0	100	98.52	victors	905864	victors~~~pflA~~~905864~~~paralysed flagellum protein colonisation
C15.fasta	NODE_4_length_188303_cov_33.797684	64326	65690	sdaA	1-1365/1365	===============	0/0	100	96.63	victors	905896	victors~~~sdaA~~~905896~~~L-serine dehydratase colonisation
C15.fasta	NODE_4_length_188303_cov_33.797684	173036	174813	Cj0019c	1-1779/1779	========/======	01-Jan	99.94	99.27	victors	904357	victors~~~Cj0019c~~~904357~~~putative MCP-domain signal transduction protein colonisation
C15.fasta	NODE_4_length_188303_cov_33.797684	174803	175717	Cj0020c	1-915/915	===============	0/0	100	97.7	victors	904360	victors~~~Cj0020c~~~904360~~~cytochrome C551 peroxidase colonisation
C15.fasta	NODE_5_length_177818_cov_27.995650	16955	17683	pebC	1-729/729	===============	0/0	100	99.59	victors		victors~~~pebC 81-176~~~4682094~~~amino acid ABC transporter ATP-binding protein PEB1 colonisation
C15.fasta	NODE_5_length_177818_cov_27.995650	17705	18484	pebA	1-780/780	===============	0/0	100	98.97	victors		victors~~~pebA 81116~~~5618176~~~amino acid ABC transporter periplasmic amino acid protein PEB1 colonisation
C15.fasta	NODE_5_length_177818_cov_27.995650	18486	19238	CJJ81176_0927	1-753/753	===============	0/0	100	100	victors	4683249	victors~~~CJJ81176_0927~~~4683249~~~amino acid ABC transporter pearmease protein PEB1 colonisation
C15.fasta	NODE_5_length_177818_cov_27.995650	19249	19908	CJE0997	1-660/660	===============	0/0	100	99.24	victors		victors~~~CJE0997 RM1221~~~3231508~~~amino acid ABC transporter permease protein PEB1 colonisation
C15.fasta	NODE_5_length_177818_cov_27.995650	23917	25749	ciaB	1-1833/1833	===============	0/0	100	98.85	victors	905214	victors~~~ciaB~~~905214~~~CiaB protein invasion
C15.fasta	NODE_5_length_177818_cov_27.995650	31862	33328	Cj0903c	1-1467/1467	===============	0/0	100	98.84	victors	905201	victors~~~Cj0903c~~~905201~~~putative amino acid transport protein colonisation
C15.fasta	NODE_6_length_123755_cov_31.992736	9245	10027	kpsM	1-783/783	===============	0/0	100	93.87	victors		victors~~~kpsM 81-176~~~4683743~~~capsular polysaccharise ABC transporter ABC transporter permease protein invasion and capsule
C15.fasta	NODE_6_length_123755_cov_31.992736	10686	11804	kpsE	1-1119/1119	===============	0/0	100	97.05	victors		victors~~~kpsE 81116~~~5617759~~~capsule polysaccharise ABC transporter invasion and capsule
C15.fasta	NODE_6_length_123755_cov_31.992736	20870	21544	Cj1461	1-675/684	===============	0/0	98.68	95.26	victors	905749	victors~~~Cj1461~~~905749~~~putative DNA methylase invasion
C15.fasta	NODE_6_length_123755_cov_31.992736	28876	30702	fglK	1-1827/1827	===============	0/0	100	97.32	victors	905754	victors~~~fglK~~~905754~~~flagellar hook-associated protein FlgK motility and colonisation
C15.fasta	NODE_6_length_123755_cov_31.992736	42182	43141	cadF	1-960/960	===============	0/0	100	98.65	victors		victors~~~cadF 81-176~~~4683585~~~fibronectin binding protein adhesion
C15.fasta	NODE_6_length_123755_cov_31.992736	75216	75352	Cj0019c	357-493/1779	...==..........	0/0	7.7	81.75	victors	904357	victors~~~Cj0019c~~~904357~~~putative MCP-domain signal transduction protein colonisation
C15.fasta	NODE_7_length_105456_cov_31.186501	74026	74742	fliA	1-717/717	===============	0/0	100	98.47	victors	904393	victors~~~fliA~~~904393~~~flagellar biosynthesis sigma factor motility and colonisation
C15.fasta	NODE_8_length_87332_cov_33.487472	7584	9604	kpsC	50-2070/2070	========/======	02-Feb	97.58	94.61	victors		victors~~~kpsC 81-176~~~4683284~~~capsule polysaccharide export protein KpsC colonisation
C15.fasta	NODE_8_length_87332_cov_33.487472	77959	78948	pldA	1-990/990	===============	0/0	100	98.89	victors	905643	victors~~~pldA~~~905643~~~phospholipase A colonisation
C15.fasta	NODE_8_length_87332_cov_33.487472	79583	80890	Cj1349	1-1308/1308	===============	0/0	100	99.01	victors	905641	victors~~~Cj1349~~~905641~~~putative fibronectin/fibrinogen-binding protein adherence and colonisation
C15.fasta	NODE_9_length_68134_cov_28.786022	28751	29869	jlpA	1-1119/1119	===============	0/0	100	99.11	victors		victors~~~jlpA 81-176~~~4682683~~~surface exposed lipoprotein adherence
C15.fasta	NODE_9_length_68134_cov_28.786022	34245	34823	CJ0977	1-579/579	===============	0/0	100	98.62	victors	905268	victors~~~CJ0977~~~905268~~~hypothetical protein invasion
LK151.fasta	NODE_118_length_411_cov_423.524648	1	409	flaB	783-1191/1719	......=====....	0/0	23.79	94.87	victors	905630	victors~~~flaB~~~905630~~~flagellin motility colonisation and invasion
LK151.fasta	NODE_11_length_46532_cov_139.202306	37160	38149	pldA	1-990/990	===============	0/0	100	100	victors	905643	victors~~~pldA~~~905643~~~phospholipase A colonisation
LK151.fasta	NODE_11_length_46532_cov_139.202306	38783	40090	Cj1349	1-1308/1308	===============	0/0	100	99.77	victors	905641	victors~~~Cj1349~~~905641~~~putative fibronectin/fibrinogen-binding protein adherence and colonisation
LK151.fasta	NODE_123_length_361_cov_532.448718	1	361	flaB	246-606/1719	..===.../......	Jun-16	20.54	81.84	victors	905630	victors~~~flaB~~~905630~~~flagellin motility colonisation and invasion
LK151.fasta	NODE_12_length_41712_cov_166.771288	29032	31341	cheA	1-2310/2310	===============	0/0	100	98.48	victors		victors~~~cheA 81-176~~~4682610~~~chemotaxis protein CheA motility and colonisation
LK151.fasta	NODE_135_length_259_cov_271.128788	1	259	flaB	477-738/1719	...====./......	01-Mar	15.07	84.35	victors	905630	victors~~~flaB~~~905630~~~flagellin motility colonisation and invasion
LK151.fasta	NODE_137_length_255_cov_286.109375	1	255	flaB	1216-1470/1719	..........===..	0/0	14.83	97.65	victors	905630	victors~~~flaB~~~905630~~~flagellin motility colonisation and invasion
LK151.fasta	NODE_13_length_33358_cov_310.465860	15451	16365	Cj0020c	1-915/915	===============	0/0	100	98.25	victors	904360	victors~~~Cj0020c~~~904360~~~cytochrome C551 peroxidase colonisation
LK151.fasta	NODE_13_length_33358_cov_310.465860	16355	18133	Cj0019c	1-1779/1779	===============	0/0	100	99.94	victors	904357	victors~~~Cj0019c~~~904357~~~putative MCP-domain signal transduction protein colonisation
LK151.fasta	NODE_15_length_28233_cov_154.691134	2329	4398	kpsC	1-2070/2070	===============	0/0	100	97.05	victors		victors~~~kpsC 81-176~~~4683284~~~capsule polysaccharide export protein KpsC colonisation
LK151.fasta	NODE_16_length_27082_cov_103.886440	17800	18548	flaC	2-750/750	===============	0/0	99.87	96.53	victors	905038	victors~~~flaC~~~905038~~~flagellin motility and invasion
LK151.fasta	NODE_17_length_26859_cov_166.356576	7671	8387	fliA	1-717/717	===============	0/0	100	93.31	victors	904393	victors~~~fliA~~~904393~~~flagellar biosynthesis sigma factor motility and colonisation
LK151.fasta	NODE_1_length_150472_cov_131.067904	15757	16992	Cj1279	1-1236/1236	===============	0/0	100	98.3	victors	905570	victors~~~Cj1279~~~905570~~~putative fibronectin domain-containing protein adherence
LK151.fasta	NODE_1_length_150472_cov_131.067904	36209	36880	racR	1-672/672	===============	0/0	100	97.17	victors		victors~~~racR 81116~~~5617154~~~DNA binding response regulator colonisation
LK151.fasta	NODE_1_length_150472_cov_131.067904	37037	38158	dnaJ	1-1122/1122	===============	0/0	100	98.31	victors	905551	victors~~~dnaJ~~~905551~~~chaperone protein DnaJ colonisation and thermotolerance
LK151.fasta	NODE_1_length_150472_cov_131.067904	69300	69674	hspR	1-375/375	===============	0/0	100	98.67	victors	905521	victors~~~hspR~~~905521~~~heat shock transcriptional regulator thermotolerance
LK151.fasta	NODE_1_length_150472_cov_131.067904	75579	76244	dccR	1-666/666	===============	0/0	100	99.55	victors	905513	victors~~~dccR~~~905513~~~two-component regulator~~~colonisation
LK151.fasta	NODE_1_length_150472_cov_131.067904	121497	122264	fliR	1-768/768	===============	0/0	100	98.83	victors	905469	victors~~~fliR~~~905469~~~flagellar biosynthesis protein FliR motility and colonisation
LK151.fasta	NODE_1_length_150472_cov_131.067904	146761	147154	CJJ81176_1165	363-756/756	......==/======	02-Feb	51.98	96.71	victors	4683357	victors~~~CJJ81176_1165~~~4683357~~~LPS glycosyltransferase subfamily protein invasion
LK151.fasta	NODE_20_length_23498_cov_102.393308	6516	7592	pglH	1-1077/1077	===============	0/0	100	97.86	victors		victors~~~pglH 81-176~~~3231778~~~general glycosylation pathway protein colonisation
LK151.fasta	NODE_20_length_23498_cov_102.393308	9603	11744	pglB	1-2142/2142	===============	0/0	100	97.9	victors		victors~~~pglB 81-176~~~4682880~~~general glycosylation pathway protein adhesion
LK151.fasta	NODE_20_length_23498_cov_102.393308	14154	15314	pglE	1-1161/1161	===============	0/0	100	99.74	victors	905412	victors~~~pglE~~~905412~~~UDP-4-keto-6-deoxyGlcNAc aminotransferase colonisation
LK151.fasta	NODE_20_length_23498_cov_102.393308	15316	17088	pglF	1-1773/1773	===============	0/0	100	98.98	victors	UDP-GlcNAc	victors~~~pglF~~~UDP-GlcNAc C46 dehydratase colonisation
LK151.fasta	NODE_20_length_23498_cov_102.393308	18094	18486	cheY	1-393/393	===============	0/0	100	99.49	victors	905409	victors~~~cheY~~~905409~~~chemotaxis regulatory protein motility and colonisation
LK151.fasta	NODE_21_length_23099_cov_138.098598	10298	11041	motB	1-744/744	===============	0/0	100	97.85	victors		victors~~~motB 81-176~~~4682104~~~flagellar motor protein MotB motility and colonisation
LK151.fasta	NODE_21_length_23099_cov_138.098598	11044	11820	motA	1-777/777	===============	0/0	100	94.21	victors	904661	victors~~~motA~~~904661~~~flagellar motor protein motA colonisation and motility
LK151.fasta	NODE_24_length_21669_cov_119.874988	14974	16479	pta	1-1506/1506	===============	0/0	100	98.94	victors	905007	victors~~~pta~~~905007~~~putative phosphate acetyltransferase colonisation
LK151.fasta	NODE_26_length_20790_cov_141.269032	168	2534	pflA	1-2367/2367	===============	0/0	100	98.99	victors	905864	victors~~~pflA~~~905864~~~paralysed flagellum protein colonisation
LK151.fasta	NODE_33_length_16594_cov_85.536345	3607	4464	Cj0248	1-858/858	===============	0/0	100	97.32	victors	904574	victors~~~Cj0248~~~904574~~~hypothetical protein colonisation
LK151.fasta	NODE_35_length_16482_cov_119.570162	2350	2893	Cj1321	1-543/543	========/======	01-Jan	100	99.08	victors	905613	victors~~~Cj1321~~~905613~~~putative transferase colonisation
LK151.fasta	NODE_35_length_16482_cov_119.570162	2966	3273	Cj1322	1-305/321	========/======	01-Mar	95.02	98.05	victors	905614	victors~~~Cj1322~~~905614~~~hypothetical protein colonisation
LK151.fasta	NODE_35_length_16482_cov_119.570162	3290	3677	Cj1324	1-387/387	========/======	01-Jan	100	99.23	victors	905616	victors~~~Cj1324~~~905616~~~hypothetical protein biofilm and colonisation
LK151.fasta	NODE_35_length_16482_cov_119.570162	4933	5607	Cj1325	1-676/676	========/======	01-Jan	99.85	96.75	victors	905617	victors~~~Cj1325~~~905617~~~putative methyltransferase colonisation
LK151.fasta	NODE_36_length_16449_cov_96.191031	77	1213	pseA	1-1137/1137	===============	0/0	100	99.56	victors	905608	victors~~~pseA~~~905608~~~pseudaminic acid biosynthesis PseA protein adherence and invasion
LK151.fasta	NODE_38_length_15207_cov_111.509350	1032	1166	Cj0019c	365-501/1779	..==..../......	01-Feb	7.59	75.91	victors	904357	victors~~~Cj0019c~~~904357~~~putative MCP-domain signal transduction protein colonisation
LK151.fasta	NODE_41_length_13859_cov_113.244757	3281	4399	jlpA	1-1119/1119	===============	0/0	100	100	victors		victors~~~jlpA RM1221~~~3231574~~~surface-exposed lipoprotein adherence
LK151.fasta	NODE_41_length_13859_cov_113.244757	8775	9353	CJ0977	1-579/579	===============	0/0	100	99.31	victors	905268	victors~~~CJ0977~~~905268~~~hypothetical protein invasion
LK151.fasta	NODE_43_length_13728_cov_147.286376	1332	2696	sdaA	1-1365/1365	===============	0/0	100	98.31	victors	905896	victors~~~sdaA~~~905896~~~L-serine dehydratase colonisation
LK151.fasta	NODE_4_length_76871_cov_131.989198	8683	10404	Cj0415	1-1722/1722	===============	0/0	100	99.01	victors	904739	victors~~~Cj0415~~~904739~~~putative GMC oxidoreductase subunit colonisation
LK151.fasta	NODE_52_length_7830_cov_140.436713	6525	7774	rpoN	1-1250/1251	===============	0/0	99.92	98.96	victors	904991	victors~~~rpoN~~~904991~~~RNA polymerase factor sigma-54 motility colonisation and structure
LK151.fasta	NODE_5_length_76121_cov_116.304774	17674	18789	livJ	1-1116/1116	===============	0/0	100	98.57	victors	905311	victors~~~livJ~~~905311~~~branched-chain amino-acid ABC transporter periplasmic binding protein colonisation
LK151.fasta	NODE_64_length_3897_cov_127.101061	1779	1915	Cj0019c	357-493/1779	...==..........	0/0	7.7	81.75	victors	904357	victors~~~Cj0019c~~~904357~~~putative MCP-domain signal transduction protein colonisation
LK151.fasta	NODE_6_length_68869_cov_152.681272	46341	47300	Cj0456c	1-960/960	===============	0/0	100	98.33	victors	hypothetical	victors~~~Cj0456c~~~hypothetical protein colonisation
LK151.fasta	NODE_6_length_68869_cov_152.681272	47763	48332	Cj0454	1-570/570	===============	0/0	100	98.6	victors	904777	victors~~~Cj0454~~~904777~~~hypothetical protein colonisation
LK151.fasta	NODE_6_length_68869_cov_152.681272	52364	52492	Cj0019c	365-493/1779	...==..........	0/0	7.25	79.07	victors	904357	victors~~~Cj0019c~~~904357~~~putative MCP-domain signal transduction protein colonisation
LK151.fasta	NODE_73_length_2411_cov_121.192207	17	372	flaB	1-356/1719	====...........	0/0	20.71	96.63	victors	905630	victors~~~flaB~~~905630~~~flagellin motility colonisation and invasion
LK151.fasta	NODE_77_length_1884_cov_277.705179	645	1884	flaA	477-1719/1719	...=====/======	01-Mar	72.13	92.92	victors	905631	victors~~~flaA~~~905631~~~flagellin motility colonisation and invasion
LK151.fasta	NODE_7_length_67846_cov_110.227824	1005	4517	aas	1-3513/3513	===============	0/0	100	97.24	victors	905232	victors~~~aas~~~905232~~~2-acyl-glycerophospho-ethanolamine acyltransferase colonisation
LK151.fasta	NODE_7_length_67846_cov_110.227824	19979	20707	pebC	1-729/729	===============	0/0	100	99.73	victors		victors~~~pebC RM1221~~~3231511~~~amino acid ABC transporter ATP-binding protein PEB1 colonisation
LK151.fasta	NODE_7_length_67846_cov_110.227824	20729	21508	peb1A	1-780/780	===============	0/0	100	100	victors	906008	victors~~~peb1A~~~906008~~~bifunctional adhesin/ABC transporter aspartate/glutamate binding protein adherence
LK151.fasta	NODE_7_length_67846_cov_110.227824	21510	22262	CJJ81176_0927	1-753/753	===============	0/0	100	99.2	victors	4683249	victors~~~CJJ81176_0927~~~4683249~~~amino acid ABC transporter pearmease protein PEB1 colonisation
LK151.fasta	NODE_7_length_67846_cov_110.227824	22271	22930	JJD26997_0895	1-660/660	===============	0/0	100	97.58	victors		victors~~~JJD26997_0895 doylei~~~5388635~~~amino acid ABC transporter permease protein PEB1 colonisation
LK151.fasta	NODE_7_length_67846_cov_110.227824	26940	28772	ciaB	1-1833/1833	===============	0/0	100	98.47	victors		victors~~~ciaB 81-176~~~4682759~~~invasion antigen B invasion
LK151.fasta	NODE_7_length_67846_cov_110.227824	34885	36351	Cj0903c	1-1467/1467	===============	0/0	100	99.25	victors	905201	victors~~~Cj0903c~~~905201~~~putative amino acid transport protein colonisation
LK151.fasta	NODE_8_length_56616_cov_154.989449	2673	3791	kpsE	1-1119/1119	===============	0/0	100	97.05	victors		victors~~~kpsE 81116~~~5617759~~~capsule polysaccharise ABC transporter invasion and capsule
LK151.fasta	NODE_8_length_56616_cov_154.989449	4450	5232	kpsM	1-783/783	========/======	03-Dec	99.23	88.59	victors		victors~~~kpsM 81-176~~~4683743~~~capsular polysaccharise ABC transporter ABC transporter permease protein invasion and capsule
LK151.fasta	NODE_8_length_56616_cov_154.989449	15258	15941	Cj1461	1-684/684	===============	0/0	100	98.83	victors	905749	victors~~~Cj1461~~~905749~~~putative DNA methylase invasion
LK151.fasta	NODE_8_length_56616_cov_154.989449	18136	19962	fglK	1-1827/1827	===============	0/0	100	98.41	victors	905754	victors~~~fglK~~~905754~~~flagellar hook-associated protein FlgK motility and colonisation
LK151.fasta	NODE_8_length_56616_cov_154.989449	31442	32401	cadF	1-960/960	===============	0/0	100	98.12	victors		victors~~~cadF 81-176~~~4683585~~~fibronectin binding protein adhesion
LK151.fasta	NODE_98_length_857_cov_340.052055	17	372	flaA	1-356/1719	====...........	0/0	20.71	94.38	victors	905631	victors~~~flaA~~~905631~~~flagellin motility colonisation and invasion
LK151.fasta	NODE_98_length_857_cov_340.052055	518	857	flaB	1380-1719/1719	............===	0/0	19.78	98.53	victors	905630	victors~~~flaB~~~905630~~~flagellin motility colonisation and invasion
LK151.fasta	NODE_9_length_52089_cov_144.439283	18056	19441	fliI	1-1386/1386	===============	0/0	100	96.97	victors		victors~~~fliI 81-176~~~flagellum-specific ATP-synthase motility and colonisation
MF6448.fasta	NODE_10_length_47992_cov_27.309245	7552	8802	rpoN	1-1251/1251	===============	0/0	100	98.56	victors	904991	victors~~~rpoN~~~904991~~~RNA polymerase factor sigma-54 motility colonisation and structure
MF6448.fasta	NODE_10_length_47992_cov_27.309245	36284	37789	pta	1-1506/1506	===============	0/0	100	96.81	victors	905007	victors~~~pta~~~905007~~~putative phosphate acetyltransferase colonisation
MF6448.fasta	NODE_11_length_30753_cov_26.393979	19019	19768	flaC	1-750/750	===============	0/0	100	99.73	victors	905038	victors~~~flaC~~~905038~~~flagellin motility and invasion
MF6448.fasta	NODE_11_length_30753_cov_26.393979	26228	28657	Cj0629	517-2937/2937	..======/======	May-19	82.26	89.12	victors	904959	victors~~~Cj0629~~~904959~~~lipoprotein invasion and colonisation
MF6448.fasta	NODE_12_length_24919_cov_31.373145	15465	16181	fliA	1-717/717	===============	0/0	100	97.77	victors	904393	victors~~~fliA~~~904393~~~flagellar biosynthesis sigma factor motility and colonisation
MF6448.fasta	NODE_13_length_22476_cov_30.493400	7813	9483	ggt	1-1671/1671	===============	0/0	100	99.46	victors		victors~~~ggt 81-176~~~4683465~~~gamma-glutamyltransferase colonisation
MF6448.fasta	NODE_15_length_14208_cov_22.693346	4205	5062	Cj0248	1-858/858	===============	0/0	100	97.32	victors	904574	victors~~~Cj0248~~~904574~~~hypothetical protein colonisation
MF6448.fasta	NODE_1_length_219712_cov_30.056593	51341	51477	Cj0019c	357-493/1779	...==..........	0/0	7.7	81.75	victors	904357	victors~~~Cj0019c~~~904357~~~putative MCP-domain signal transduction protein colonisation
MF6448.fasta	NODE_1_length_219712_cov_30.056593	77722	78681	cadF	1-960/960	===============	0/0	100	98.96	victors		victors~~~cadF 81-176~~~4683585~~~fibronectin binding protein adhesion
MF6448.fasta	NODE_1_length_219712_cov_30.056593	90161	91987	fglK	1-1827/1827	===============	0/0	100	98.69	victors	905754	victors~~~fglK~~~905754~~~flagellar hook-associated protein FlgK motility and colonisation
MF6448.fasta	NODE_1_length_219712_cov_30.056593	94182	94865	Cj1461	1-684/684	===============	0/0	100	99.42	victors	905749	victors~~~Cj1461~~~905749~~~putative DNA methylase invasion
MF6448.fasta	NODE_1_length_219712_cov_30.056593	104889	105671	kpsM	1-783/783	===============	0/0	100	94.89	victors		victors~~~kpsM 81-176~~~4683743~~~capsular polysaccharise ABC transporter ABC transporter permease protein invasion and capsule
MF6448.fasta	NODE_1_length_219712_cov_30.056593	106330	107448	kpsE	1-1119/1119	===============	0/0	100	98.03	victors		victors~~~kpsE 81116~~~5617759~~~capsule polysaccharise ABC transporter invasion and capsule
MF6448.fasta	NODE_1_length_219712_cov_30.056593	131342	132442	kpsC	1-1101/2070	========.......	0/0	53.19	96.37	victors		victors~~~kpsC 81-176~~~4683284~~~capsule polysaccharide export protein KpsC colonisation
MF6448.fasta	NODE_1_length_219712_cov_30.056593	198116	199105	pldA	1-990/990	===============	0/0	100	93.03	victors	905643	victors~~~pldA~~~905643~~~phospholipase A colonisation
MF6448.fasta	NODE_1_length_219712_cov_30.056593	199739	201046	Cj1349	1-1308/1308	===============	0/0	100	98.62	victors	905641	victors~~~Cj1349~~~905641~~~putative fibronectin/fibrinogen-binding protein adherence and colonisation
MF6448.fasta	NODE_1_length_219712_cov_30.056593	209274	211010	flaA	1-1719/1719	========/======	Nov-32	99.59	79.07	victors	905631	victors~~~flaA~~~905631~~~flagellin motility colonisation and invasion
MF6448.fasta	NODE_1_length_219712_cov_30.056593	211147	212883	flaB	1-1719/1719	========/======	13/38	99.42	79.51	victors	905630	victors~~~flaB~~~905630~~~flagellin motility colonisation and invasion
MF6448.fasta	NODE_1_length_219712_cov_30.056593	211147	212881	flaA	3-1719/1719	========/======	17/46	99.07	75.99	victors	905631	victors~~~flaA~~~905631~~~flagellin motility colonisation and invasion
MF6448.fasta	NODE_2_length_211467_cov_25.492775	143317	144783	Cj0903c	1-1467/1467	===============	0/0	100	98.7	victors	905201	victors~~~Cj0903c~~~905201~~~putative amino acid transport protein colonisation
MF6448.fasta	NODE_2_length_211467_cov_25.492775	150897	152729	C8J_0850	1-1833/1833	===============	0/0	100	99.94	victors		victors~~~C8J_0850 81116~~~5617830~~~invasion antigen B invasion
MF6448.fasta	NODE_2_length_211467_cov_25.492775	156737	157396	CJE0997	1-660/660	===============	0/0	100	99.85	victors		victors~~~CJE0997 RM1221~~~3231508~~~amino acid ABC transporter permease protein PEB1 colonisation
MF6448.fasta	NODE_2_length_211467_cov_25.492775	157407	158159	CJJ81176_0927	1-753/753	===============	0/0	100	99.87	victors	4683249	victors~~~CJJ81176_0927~~~4683249~~~amino acid ABC transporter pearmease protein PEB1 colonisation
MF6448.fasta	NODE_2_length_211467_cov_25.492775	158161	158940	pebA	1-780/780	===============	0/0	100	100	victors		victors~~~pebA 81116~~~5618176~~~amino acid ABC transporter periplasmic amino acid protein PEB1 colonisation
MF6448.fasta	NODE_2_length_211467_cov_25.492775	158962	159690	pebC	1-729/729	===============	0/0	100	99.86	victors		victors~~~pebC 81-176~~~4682094~~~amino acid ABC transporter ATP-binding protein PEB1 colonisation
MF6448.fasta	NODE_2_length_211467_cov_25.492775	181136	184648	aas	1-3513/3513	===============	0/0	100	97.69	victors	905232	victors~~~aas~~~905232~~~2-acyl-glycerophospho-ethanolamine acyltransferase colonisation
MF6448.fasta	NODE_3_length_204526_cov_28.911022	15900	16028	Cj0019c	365-493/1779	...==..........	0/0	7.25	79.07	victors	904357	victors~~~Cj0019c~~~904357~~~putative MCP-domain signal transduction protein colonisation
MF6448.fasta	NODE_3_length_204526_cov_28.911022	20060	20629	Cj0454	1-570/570	===============	0/0	100	98.42	victors	904777	victors~~~Cj0454~~~904777~~~hypothetical protein colonisation
MF6448.fasta	NODE_3_length_204526_cov_28.911022	21092	22051	Cj0456c	1-960/960	===============	0/0	100	98.54	victors	hypothetical	victors~~~Cj0456c~~~hypothetical protein colonisation
MF6448.fasta	NODE_4_length_184162_cov_33.054457	169	2535	pflA	1-2367/2367	===============	0/0	100	99.07	victors	905864	victors~~~pflA~~~905864~~~paralysed flagellum protein colonisation
MF6448.fasta	NODE_4_length_184162_cov_33.054457	58613	59977	sdaA	1-1365/1365	===============	0/0	100	96.92	victors	905896	victors~~~sdaA~~~905896~~~L-serine dehydratase colonisation
MF6448.fasta	NODE_4_length_184162_cov_33.054457	168857	170635	Cj0019c	1-1779/1779	===============	0/0	100	96.63	victors	904357	victors~~~Cj0019c~~~904357~~~putative MCP-domain signal transduction protein colonisation
MF6448.fasta	NODE_4_length_184162_cov_33.054457	170625	171539	Cj0020c	1-915/915	===============	0/0	100	98.69	victors	904360	victors~~~Cj0020c~~~904360~~~cytochrome C551 peroxidase colonisation
MF6448.fasta	NODE_5_length_181103_cov_25.482318	8861	9439	CJ0977	1-579/579	===============	0/0	100	98.1	victors	905268	victors~~~CJ0977~~~905268~~~hypothetical protein invasion
MF6448.fasta	NODE_5_length_181103_cov_25.482318	13814	14932	jlpA	1-1119/1119	===============	0/0	100	98.39	victors		victors~~~jlpA 81-176~~~4682683~~~surface exposed lipoprotein adherence
MF6448.fasta	NODE_5_length_181103_cov_25.482318	49069	50184	livJ	1-1116/1116	===============	0/0	100	98.83	victors	905311	victors~~~livJ~~~905311~~~branched-chain amino-acid ABC transporter periplasmic binding protein colonisation
MF6448.fasta	NODE_5_length_181103_cov_25.482318	150576	150968	cheY	1-393/393	===============	0/0	100	100	victors		victors~~~cheY 81-176~~~4682456~~~chemotaxis protein CheY motility adhesion and invasion
MF6448.fasta	NODE_5_length_181103_cov_25.482318	151974	153746	pglF	1-1773/1773	===============	0/0	100	98.36	victors	UDP-GlcNAc	victors~~~pglF~~~UDP-GlcNAc C46 dehydratase colonisation
MF6448.fasta	NODE_5_length_181103_cov_25.482318	153748	154908	pglE	1-1161/1161	===============	0/0	100	99.05	victors		victors~~~pglE 81-176~~~4683652~~~general glycosylation pathway protein motility and invasion
MF6448.fasta	NODE_5_length_181103_cov_25.482318	157318	159459	pglB	1-2142/2142	===============	0/0	100	98.32	victors		victors~~~pglB 81-176~~~4682880~~~general glycosylation pathway protein adhesion
MF6448.fasta	NODE_5_length_181103_cov_25.482318	161472	162551	pglH	1-1080/1080	===============	0/0	100	97.87	victors		victors~~~pglH doylei~~~5390593~~~general glycosylation pathway protein adhesion
MF6448.fasta	NODE_6_length_161459_cov_29.133253	28704	29471	fliR	1-768/768	===============	0/0	100	98.18	victors	905469	victors~~~fliR~~~905469~~~flagellar biosynthesis protein FliR motility and colonisation
MF6448.fasta	NODE_6_length_161459_cov_29.133253	74721	75386	dccR	1-666/666	===============	0/0	100	99.1	victors	905513	victors~~~dccR~~~905513~~~two-component regulator~~~colonisation
MF6448.fasta	NODE_6_length_161459_cov_29.133253	81294	81668	hspR	1-375/375	===============	0/0	100	100	victors	905521	victors~~~hspR~~~905521~~~heat shock transcriptional regulator thermotolerance
MF6448.fasta	NODE_6_length_161459_cov_29.133253	113014	114138	dnaJ	1-1122/1122	========/======	01-Mar	100	97.07	victors	905551	victors~~~dnaJ~~~905551~~~chaperone protein DnaJ colonisation and thermotolerance
MF6448.fasta	NODE_6_length_161459_cov_29.133253	114293	114964	racR	1-672/672	===============	0/0	100	99.85	victors		victors~~~racR 81116~~~5617154~~~DNA binding response regulator colonisation
MF6448.fasta	NODE_6_length_161459_cov_29.133253	134181	135416	Cj1279	1-1236/1236	===============	0/0	100	98.3	victors	905570	victors~~~Cj1279~~~905570~~~putative fibronectin domain-containing protein adherence
MF6448.fasta	NODE_6_length_161459_cov_29.133253	160249	161385	pseA	1-1137/1137	===============	0/0	100	97.54	victors	905608	victors~~~pseA~~~905608~~~pseudaminic acid biosynthesis PseA protein adherence and invasion
MF6448.fasta	NODE_7_length_153622_cov_29.109710	21498	23807	cheA	1-2310/2310	===============	0/0	100	99.57	victors		victors~~~cheA 81-176~~~4682610~~~chemotaxis protein CheA motility and colonisation
MF6448.fasta	NODE_7_length_153622_cov_29.109710	64785	65528	motB	1-744/744	===============	0/0	100	97.85	victors		victors~~~motB 81-176~~~4682104~~~flagellar motor protein MotB motility and colonisation
MF6448.fasta	NODE_7_length_153622_cov_29.109710	65531	66307	motA	1-777/777	===============	0/0	100	94.21	victors	904661	victors~~~motA~~~904661~~~flagellar motor protein motA colonisation and motility
MF6448.fasta	NODE_7_length_153622_cov_29.109710	141313	143034	Cj0415	1-1722/1722	===============	0/0	100	99.25	victors	904739	victors~~~Cj0415~~~904739~~~putative GMC oxidoreductase subunit colonisation
MF6448.fasta	NODE_9_length_53544_cov_29.877193	33346	34731	fliI	1-1386/1386	===============	0/0	100	98.92	victors		victors~~~fliI 81-176~~~flagellum-specific ATP-synthase motility and colonisation
MF700003.fasta	NODE_11_length_8152_cov_19.042741	7341	8015	Cj1461	1-675/684	===============	0/0	98.68	94.96	victors	905749	victors~~~Cj1461~~~905749~~~putative DNA methylase invasion
MF700003.fasta	NODE_1_length_284897_cov_21.071338	15870	15998	Cj0019c	365-493/1779	...==..........	0/0	7.25	79.07	victors	904357	victors~~~Cj0019c~~~904357~~~putative MCP-domain signal transduction protein colonisation
MF700003.fasta	NODE_1_length_284897_cov_21.071338	20030	20599	Cj0454	1-570/570	===============	0/0	100	98.42	victors	904777	victors~~~Cj0454~~~904777~~~hypothetical protein colonisation
MF700003.fasta	NODE_1_length_284897_cov_21.071338	21062	22021	Cj0456c	1-960/960	===============	0/0	100	98.54	victors	hypothetical	victors~~~Cj0456c~~~hypothetical protein colonisation
MF700003.fasta	NODE_1_length_284897_cov_21.071338	213375	214625	rpoN	1-1251/1251	===============	0/0	100	98.64	victors	904991	victors~~~rpoN~~~904991~~~RNA polymerase factor sigma-54 motility colonisation and structure
MF700003.fasta	NODE_1_length_284897_cov_21.071338	242110	243615	pta	1-1506/1506	===============	0/0	100	96.88	victors	905007	victors~~~pta~~~905007~~~putative phosphate acetyltransferase colonisation
MF700003.fasta	NODE_1_length_284897_cov_21.071338	272576	273324	flaC	2-750/750	===============	0/0	99.87	98.53	victors	905038	victors~~~flaC~~~905038~~~flagellin motility and invasion
MF700003.fasta	NODE_1_length_284897_cov_21.071338	279790	282216	Cj0629	517-2937/2937	..======/======	04-Aug	82.4	92.01	victors	904959	victors~~~Cj0629~~~904959~~~lipoprotein invasion and colonisation
MF700003.fasta	NODE_2_length_264617_cov_22.031173	1015	1782	fliR	1-768/768	===============	0/0	100	98.31	victors	905469	victors~~~fliR~~~905469~~~flagellar biosynthesis protein FliR motility and colonisation
MF700003.fasta	NODE_2_length_264617_cov_22.031173	47020	47685	dccR	1-666/666	===============	0/0	100	99.1	victors	905513	victors~~~dccR~~~905513~~~two-component regulator~~~colonisation
MF700003.fasta	NODE_2_length_264617_cov_22.031173	53592	53966	hspR	1-375/375	===============	0/0	100	98.67	victors	905521	victors~~~hspR~~~905521~~~heat shock transcriptional regulator thermotolerance
MF700003.fasta	NODE_2_length_264617_cov_22.031173	85311	86435	dnaJ	1-1122/1122	========/======	01-Mar	100	97.07	victors	905551	victors~~~dnaJ~~~905551~~~chaperone protein DnaJ colonisation and thermotolerance
MF700003.fasta	NODE_2_length_264617_cov_22.031173	86590	87261	racR	1-672/672	===============	0/0	100	99.85	victors		victors~~~racR 81116~~~5617154~~~DNA binding response regulator colonisation
MF700003.fasta	NODE_2_length_264617_cov_22.031173	106478	107713	Cj1279	1-1236/1236	===============	0/0	100	98.14	victors	905570	victors~~~Cj1279~~~905570~~~putative fibronectin domain-containing protein adherence
MF700003.fasta	NODE_2_length_264617_cov_22.031173	140024	141160	pseA	1-1137/1137	===============	0/0	100	99.21	victors	905608	victors~~~pseA~~~905608~~~pseudaminic acid biosynthesis PseA protein adherence and invasion
MF700003.fasta	NODE_2_length_264617_cov_22.031173	158829	160545	flaB	6-1719/1719	========/======	03-May	99.65	92.08	victors	905630	victors~~~flaB~~~905630~~~flagellin motility colonisation and invasion
MF700003.fasta	NODE_2_length_264617_cov_22.031173	160688	162409	flaA	1-1719/1719	========/======	03-May	99.94	91.82	victors	905631	victors~~~flaA~~~905631~~~flagellin motility colonisation and invasion
MF700003.fasta	NODE_2_length_264617_cov_22.031173	172453	173760	Cj1349	1-1308/1308	===============	0/0	100	98.01	victors	905641	victors~~~Cj1349~~~905641~~~putative fibronectin/fibrinogen-binding protein adherence and colonisation
MF700003.fasta	NODE_2_length_264617_cov_22.031173	174394	175383	pldA	1-990/990	===============	0/0	100	98.59	victors	905643	victors~~~pldA~~~905643~~~phospholipase A colonisation
MF700003.fasta	NODE_2_length_264617_cov_22.031173	237226	238327	kpsC	1-1102/2070	========.......	0/0	53.24	96.37	victors		victors~~~kpsC 81-176~~~4683284~~~capsule polysaccharide export protein KpsC colonisation
MF700003.fasta	NODE_2_length_264617_cov_22.031173	256154	257272	kpsE	1-1119/1119	===============	0/0	100	97.68	victors		victors~~~kpsE 81116~~~5617759~~~capsule polysaccharise ABC transporter invasion and capsule
MF700003.fasta	NODE_2_length_264617_cov_22.031173	257931	258713	kpsM	1-783/783	========/======	03-Dec	99.23	88.59	victors		victors~~~kpsM 81-176~~~4683743~~~capsular polysaccharise ABC transporter ABC transporter permease protein invasion and capsule
MF700003.fasta	NODE_3_length_209668_cov_20.025761	8802	9380	CJ0977	1-579/579	===============	0/0	100	98.62	victors	905268	victors~~~CJ0977~~~905268~~~hypothetical protein invasion
MF700003.fasta	NODE_3_length_209668_cov_20.025761	13756	14874	jlpA	1-1119/1119	===============	0/0	100	98.93	victors		victors~~~jlpA 81-176~~~4682683~~~surface exposed lipoprotein adherence
MF700003.fasta	NODE_3_length_209668_cov_20.025761	50697	51812	livJ	1-1116/1116	===============	0/0	100	98.83	victors	905311	victors~~~livJ~~~905311~~~branched-chain amino-acid ABC transporter periplasmic binding protein colonisation
MF700003.fasta	NODE_3_length_209668_cov_20.025761	152204	152596	cheY	1-393/393	===============	0/0	100	99.75	victors	905409	victors~~~cheY~~~905409~~~chemotaxis regulatory protein motility and colonisation
MF700003.fasta	NODE_3_length_209668_cov_20.025761	153602	155374	pglF	1-1773/1773	===============	0/0	100	98.36	victors	UDP-GlcNAc	victors~~~pglF~~~UDP-GlcNAc C46 dehydratase colonisation
MF700003.fasta	NODE_3_length_209668_cov_20.025761	155376	156536	pglE	1-1161/1161	===============	0/0	100	99.05	victors		victors~~~pglE 81-176~~~4683652~~~general glycosylation pathway protein motility and invasion
MF700003.fasta	NODE_3_length_209668_cov_20.025761	158946	161087	pglB	1-2142/2142	===============	0/0	100	98.32	victors		victors~~~pglB 81-176~~~4682880~~~general glycosylation pathway protein adhesion
MF700003.fasta	NODE_3_length_209668_cov_20.025761	163100	164179	pglH	1-1080/1080	===============	0/0	100	97.87	victors		victors~~~pglH doylei~~~5390593~~~general glycosylation pathway protein adhesion
MF700003.fasta	NODE_4_length_183672_cov_23.603890	179	2545	pflA	1-2367/2367	===============	0/0	100	98.78	victors	905864	victors~~~pflA~~~905864~~~paralysed flagellum protein colonisation
MF700003.fasta	NODE_4_length_183672_cov_23.603890	57979	59343	sdaA	1-1365/1365	===============	0/0	100	96.92	victors	905896	victors~~~sdaA~~~905896~~~L-serine dehydratase colonisation
MF700003.fasta	NODE_4_length_183672_cov_23.603890	168193	169971	Cj0019c	1-1779/1779	===============	0/0	100	99.21	victors	904357	victors~~~Cj0019c~~~904357~~~putative MCP-domain signal transduction protein colonisation
MF700003.fasta	NODE_4_length_183672_cov_23.603890	169961	170875	Cj0020c	1-915/915	===============	0/0	100	99.02	victors	904360	victors~~~Cj0020c~~~904360~~~cytochrome C551 peroxidase colonisation
MF700003.fasta	NODE_5_length_153265_cov_21.675032	16919	19228	cheA	1-2310/2310	===============	0/0	100	99.57	victors		victors~~~cheA 81-176~~~4682610~~~chemotaxis protein CheA motility and colonisation
MF700003.fasta	NODE_5_length_153265_cov_21.675032	64426	65169	motB	1-744/744	===============	0/0	100	97.85	victors		victors~~~motB 81-176~~~4682104~~~flagellar motor protein MotB motility and colonisation
MF700003.fasta	NODE_5_length_153265_cov_21.675032	65172	65948	motA	1-777/777	===============	0/0	100	94.08	victors	904661	victors~~~motA~~~904661~~~flagellar motor protein motA colonisation and motility
MF700003.fasta	NODE_5_length_153265_cov_21.675032	140955	142676	Cj0415	1-1722/1722	===============	0/0	100	100	victors	904739	victors~~~Cj0415~~~904739~~~putative GMC oxidoreductase subunit colonisation
MF700003.fasta	NODE_6_length_144545_cov_19.258091	76340	77806	Cj0903c	1-1467/1467	===============	0/0	100	99.66	victors	905201	victors~~~Cj0903c~~~905201~~~putative amino acid transport protein colonisation
MF700003.fasta	NODE_6_length_144545_cov_19.258091	83919	85751	ciaB	1-1833/1833	===============	0/0	100	99.18	victors		victors~~~ciaB RM1221~~~3231503~~~invasion antigen B invasion
MF700003.fasta	NODE_6_length_144545_cov_19.258091	89759	90418	CJJ81176_0926	1-660/660	===============	0/0	100	99.85	victors	4683648	victors~~~CJJ81176_0926~~~4683648~~~amino acid ABC transporter permease protein colonisation
MF700003.fasta	NODE_6_length_144545_cov_19.258091	90429	91181	CJJ81176_0927	1-753/753	===============	0/0	100	99.6	victors	4683249	victors~~~CJJ81176_0927~~~4683249~~~amino acid ABC transporter pearmease protein PEB1 colonisation
MF700003.fasta	NODE_6_length_144545_cov_19.258091	91183	91962	pebA	1-780/780	===============	0/0	100	100	victors		victors~~~pebA 81116~~~5618176~~~amino acid ABC transporter periplasmic amino acid protein PEB1 colonisation
MF700003.fasta	NODE_6_length_144545_cov_19.258091	91984	92712	pebC	1-729/729	===============	0/0	100	99.86	victors		victors~~~pebC 81-176~~~4682094~~~amino acid ABC transporter ATP-binding protein PEB1 colonisation
MF700003.fasta	NODE_6_length_144545_cov_19.258091	114158	117670	aas	1-3513/3513	===============	0/0	100	97.69	victors	905232	victors~~~aas~~~905232~~~2-acyl-glycerophospho-ethanolamine acyltransferase colonisation
MF700003.fasta	NODE_7_length_111169_cov_23.261982	7842	9512	ggt	1-1671/1671	===============	0/0	100	99.94	victors		victors~~~ggt 81-176~~~4683465~~~gamma-glutamyltransferase colonisation
MF700003.fasta	NODE_7_length_111169_cov_23.261982	37890	38606	fliA	1-717/717	===============	0/0	100	97.91	victors	904393	victors~~~fliA~~~904393~~~flagellar biosynthesis sigma factor motility and colonisation
MF700003.fasta	NODE_8_length_105590_cov_22.590681	11544	13370	fglK	1-1827/1827	===============	0/0	100	96.5	victors	905754	victors~~~fglK~~~905754~~~flagellar hook-associated protein FlgK motility and colonisation
MF700003.fasta	NODE_8_length_105590_cov_22.590681	24850	25809	cadF	1-960/960	===============	0/0	100	98.96	victors		victors~~~cadF 81-176~~~4683585~~~fibronectin binding protein adhesion
MF700003.fasta	NODE_8_length_105590_cov_22.590681	52054	52190	Cj0019c	357-493/1779	...==..........	0/0	7.7	81.75	victors	904357	victors~~~Cj0019c~~~904357~~~putative MCP-domain signal transduction protein colonisation
MF700003.fasta	NODE_9_length_87044_cov_21.028737	38306	39691	fliI	1-1386/1386	===============	0/0	100	98.92	victors		victors~~~fliI 81-176~~~flagellum-specific ATP-synthase motility and colonisation
MF700003.fasta	NODE_9_length_87044_cov_21.028737	77168	78025	Cj0248	1-858/858	===============	0/0	100	97.32	victors	904574	victors~~~Cj0248~~~904574~~~hypothetical protein colonisation
MF702699.fasta	NODE_10_length_73059_cov_21.388499	7584	8834	rpoN	1-1251/1251	===============	0/0	100	98.96	victors	904991	victors~~~rpoN~~~904991~~~RNA polymerase factor sigma-54 motility colonisation and structure
MF702699.fasta	NODE_10_length_73059_cov_21.388499	25354	26859	pta	1-1506/1506	===============	0/0	100	97.21	victors	905007	victors~~~pta~~~905007~~~putative phosphate acetyltransferase colonisation
MF702699.fasta	NODE_10_length_73059_cov_21.388499	59692	60441	flaC	1-750/750	===============	0/0	100	99.6	victors	905038	victors~~~flaC~~~905038~~~flagellin motility and invasion
MF702699.fasta	NODE_1_length_375897_cov_22.785781	56741	56877	Cj0019c	357-493/1779	...==..........	0/0	7.7	81.75	victors	904357	victors~~~Cj0019c~~~904357~~~putative MCP-domain signal transduction protein colonisation
MF702699.fasta	NODE_1_length_375897_cov_22.785781	83120	84079	cadF	1-960/960	===============	0/0	100	98.85	victors		victors~~~cadF 81-176~~~4683585~~~fibronectin binding protein adhesion
MF702699.fasta	NODE_1_length_375897_cov_22.785781	95557	97383	fglK	1-1827/1827	===============	0/0	100	97.26	victors	905754	victors~~~fglK~~~905754~~~flagellar hook-associated protein FlgK motility and colonisation
MF702699.fasta	NODE_1_length_375897_cov_22.785781	99575	100258	Cj1461	1-684/684	===============	0/0	100	98.1	victors	905749	victors~~~Cj1461~~~905749~~~putative DNA methylase invasion
MF702699.fasta	NODE_1_length_375897_cov_22.785781	110281	111063	kpsM	1-783/783	===============	0/0	100	97.45	victors		victors~~~kpsM 81-176~~~4683743~~~capsular polysaccharise ABC transporter ABC transporter permease protein invasion and capsule
MF702699.fasta	NODE_1_length_375897_cov_22.785781	111722	112840	kpsE	1-1119/1119	===============	0/0	100	96.52	victors		victors~~~kpsE 81116~~~5617759~~~capsule polysaccharise ABC transporter invasion and capsule
MF702699.fasta	NODE_1_length_375897_cov_22.785781	139189	141079	kpsC	1-1891/2070	========/=====.	02-Feb	91.3	95.08	victors		victors~~~kpsC 81-176~~~4683284~~~capsule polysaccharide export protein KpsC colonisation
MF702699.fasta	NODE_1_length_375897_cov_22.785781	205981	206969	pldA	2-990/990	===============	0/0	99.9	98.79	victors	905643	victors~~~pldA~~~905643~~~phospholipase A colonisation
MF702699.fasta	NODE_1_length_375897_cov_22.785781	207605	208912	Cj1349	1-1308/1308	===============	0/0	100	99.62	victors	905641	victors~~~Cj1349~~~905641~~~putative fibronectin/fibrinogen-binding protein adherence and colonisation
MF702699.fasta	NODE_1_length_375897_cov_22.785781	217174	218895	flaA	1-1719/1719	========/======	15/39	98.95	77.76	victors	905631	victors~~~flaA~~~905631~~~flagellin motility colonisation and invasion
MF702699.fasta	NODE_1_length_375897_cov_22.785781	219056	220777	flaB	1-1719/1719	========/======	16/41	98.89	78.23	victors	905630	victors~~~flaB~~~905630~~~flagellin motility colonisation and invasion
MF702699.fasta	NODE_1_length_375897_cov_22.785781	232114	232793	Cj1325	1-676/676	========/======	05-Oct	99.56	78.33	victors	905617	victors~~~Cj1325~~~905617~~~putative methyltransferase colonisation
MF702699.fasta	NODE_1_length_375897_cov_22.785781	234637	234770	pglE	603-736/1161	.......===.....	0/0	11.54	79.85	victors	905412	victors~~~pglE~~~905412~~~UDP-4-keto-6-deoxyGlcNAc aminotransferase colonisation
MF702699.fasta	NODE_1_length_375897_cov_22.785781	268574	269809	Cj1279	1-1236/1236	===============	0/0	100	97.57	victors	905570	victors~~~Cj1279~~~905570~~~putative fibronectin domain-containing protein adherence
MF702699.fasta	NODE_1_length_375897_cov_22.785781	289026	289697	racR	1-672/672	===============	0/0	100	96.88	victors		victors~~~racR 81116~~~5617154~~~DNA binding response regulator colonisation
MF702699.fasta	NODE_1_length_375897_cov_22.785781	289854	290975	dnaJ	1-1122/1122	===============	0/0	100	99.73	victors	905551	victors~~~dnaJ~~~905551~~~chaperone protein DnaJ colonisation and thermotolerance
MF702699.fasta	NODE_1_length_375897_cov_22.785781	322103	322477	hspR	1-375/375	===============	0/0	100	99.73	victors	905521	victors~~~hspR~~~905521~~~heat shock transcriptional regulator thermotolerance
MF702699.fasta	NODE_1_length_375897_cov_22.785781	328260	328925	dccR	1-666/666	===============	0/0	100	98.95	victors	905513	victors~~~dccR~~~905513~~~two-component regulator~~~colonisation
MF702699.fasta	NODE_1_length_375897_cov_22.785781	374179	374946	fliR	1-768/768	===============	0/0	100	98.83	victors	905469	victors~~~fliR~~~905469~~~flagellar biosynthesis protein FliR motility and colonisation
MF702699.fasta	NODE_2_length_216263_cov_21.110708	140560	142026	Cj0903c	1-1467/1467	===============	0/0	100	99.66	victors	905201	victors~~~Cj0903c~~~905201~~~putative amino acid transport protein colonisation
MF702699.fasta	NODE_2_length_216263_cov_21.110708	148138	149970	ciaB	1-1833/1833	===============	0/0	100	99.67	victors	905214	victors~~~ciaB~~~905214~~~CiaB protein invasion
MF702699.fasta	NODE_2_length_216263_cov_21.110708	153978	154637	CJE0997	1-660/660	===============	0/0	100	99.85	victors		victors~~~CJE0997 RM1221~~~3231508~~~amino acid ABC transporter permease protein PEB1 colonisation
MF702699.fasta	NODE_2_length_216263_cov_21.110708	154648	155400	CJJ81176_0927	1-753/753	===============	0/0	100	98.67	victors	4683249	victors~~~CJJ81176_0927~~~4683249~~~amino acid ABC transporter pearmease protein PEB1 colonisation
MF702699.fasta	NODE_2_length_216263_cov_21.110708	155402	156181	peb1A	1-780/780	===============	0/0	100	99.61	victors	906008	victors~~~peb1A~~~906008~~~bifunctional adhesin/ABC transporter aspartate/glutamate binding protein adherence
MF702699.fasta	NODE_2_length_216263_cov_21.110708	156203	156931	pebC	1-729/729	===============	0/0	100	99.73	victors		victors~~~pebC RM1221~~~3231511~~~amino acid ABC transporter ATP-binding protein PEB1 colonisation
MF702699.fasta	NODE_2_length_216263_cov_21.110708	211748	215260	aas	1-3513/3513	===============	0/0	100	99.94	victors	905232	victors~~~aas~~~905232~~~2-acyl-glycerophospho-ethanolamine acyltransferase colonisation
MF702699.fasta	NODE_3_length_212773_cov_22.539789	190580	191539	Cj0456c	1-960/960	===============	0/0	100	98.33	victors	hypothetical	victors~~~Cj0456c~~~hypothetical protein colonisation
MF702699.fasta	NODE_3_length_212773_cov_22.539789	192002	192571	Cj0454	1-570/570	===============	0/0	100	98.07	victors	904777	victors~~~Cj0454~~~904777~~~hypothetical protein colonisation
MF702699.fasta	NODE_3_length_212773_cov_22.539789	196602	196730	Cj0019c	365-493/1779	...==..........	0/0	7.25	79.07	victors	904357	victors~~~Cj0019c~~~904357~~~putative MCP-domain signal transduction protein colonisation
MF702699.fasta	NODE_4_length_184152_cov_21.306306	23558	23951	CJJ81176_1165	363-756/756	......==/======	02-Feb	51.98	96.71	victors	4683357	victors~~~CJJ81176_1165~~~4683357~~~LPS glycosyltransferase subfamily protein invasion
MF702699.fasta	NODE_4_length_184152_cov_21.306306	37208	38287	pglH	1-1080/1080	===============	0/0	100	99.54	victors	905420	victors~~~pglH~~~905420~~~GalNAc transferase/polymerase colonisation
MF702699.fasta	NODE_4_length_184152_cov_21.306306	40298	42439	pglB	1-2142/2142	===============	0/0	100	97.9	victors		victors~~~pglB 81-176~~~4682880~~~general glycosylation pathway protein adhesion
MF702699.fasta	NODE_4_length_184152_cov_21.306306	45454	46614	pglE	1-1161/1161	===============	0/0	100	99.83	victors	905412	victors~~~pglE~~~905412~~~UDP-4-keto-6-deoxyGlcNAc aminotransferase colonisation
MF702699.fasta	NODE_4_length_184152_cov_21.306306	46616	48388	pglF	1-1773/1773	===============	0/0	100	98.7	victors	UDP-GlcNAc	victors~~~pglF~~~UDP-GlcNAc C46 dehydratase colonisation
MF702699.fasta	NODE_4_length_184152_cov_21.306306	49394	49786	cheY	1-393/393	===============	0/0	100	99.75	victors	905409	victors~~~cheY~~~905409~~~chemotaxis regulatory protein motility and colonisation
MF702699.fasta	NODE_4_length_184152_cov_21.306306	150145	151260	livJ	1-1116/1116	===============	0/0	100	99.73	victors	905311	victors~~~livJ~~~905311~~~branched-chain amino-acid ABC transporter periplasmic binding protein colonisation
MF702699.fasta	NODE_5_length_178403_cov_24.396391	168	2534	pflA	1-2367/2367	===============	0/0	100	98.48	victors	905864	victors~~~pflA~~~905864~~~paralysed flagellum protein colonisation
MF702699.fasta	NODE_5_length_178403_cov_24.396391	59643	61007	sdaA	1-1365/1365	===============	0/0	100	97.66	victors	905896	victors~~~sdaA~~~905896~~~L-serine dehydratase colonisation
MF702699.fasta	NODE_5_length_178403_cov_24.396391	163103	164881	Cj0019c	1-1779/1779	===============	0/0	100	99.89	victors	904357	victors~~~Cj0019c~~~904357~~~putative MCP-domain signal transduction protein colonisation
MF702699.fasta	NODE_5_length_178403_cov_24.396391	164871	165785	Cj0020c	1-915/915	===============	0/0	100	98.47	victors	904360	victors~~~Cj0020c~~~904360~~~cytochrome C551 peroxidase colonisation
MF702699.fasta	NODE_6_length_150206_cov_22.565249	16838	19147	cheA	1-2310/2310	===============	0/0	100	98.22	victors		victors~~~cheA 81-176~~~4682610~~~chemotaxis protein CheA motility and colonisation
MF702699.fasta	NODE_6_length_150206_cov_22.565249	60074	60817	motB	1-744/744	===============	0/0	100	97.85	victors		victors~~~motB 81-176~~~4682104~~~flagellar motor protein MotB motility and colonisation
MF702699.fasta	NODE_6_length_150206_cov_22.565249	60820	61596	motA	1-777/777	===============	0/0	100	93.95	victors	904661	victors~~~motA~~~904661~~~flagellar motor protein motA colonisation and motility
MF702699.fasta	NODE_6_length_150206_cov_22.565249	137543	139264	Cj0415	1-1722/1722	===============	0/0	100	99.48	victors	904739	victors~~~Cj0415~~~904739~~~putative GMC oxidoreductase subunit colonisation
MF702699.fasta	NODE_7_length_102726_cov_23.856753	70945	71661	fliA	1-717/717	===============	0/0	100	99.86	victors	904393	victors~~~fliA~~~904393~~~flagellar biosynthesis sigma factor motility and colonisation
MF702699.fasta	NODE_8_length_88844_cov_22.563037	40745	42130	fliI	1-1386/1386	===============	0/0	100	97.62	victors		victors~~~fliI 81-176~~~flagellum-specific ATP-synthase motility and colonisation
MF702699.fasta	NODE_8_length_88844_cov_22.563037	78962	79819	Cj0248	1-858/858	===============	0/0	100	99.53	victors	904574	victors~~~Cj0248~~~904574~~~hypothetical protein colonisation
MF702699.fasta	NODE_9_length_75360_cov_20.197812	33074	33652	CJ0977	1-579/579	===============	0/0	100	99.31	victors	905268	victors~~~CJ0977~~~905268~~~hypothetical protein invasion
MF702699.fasta	NODE_9_length_75360_cov_20.197812	38028	39146	jlpA	1-1119/1119	===============	0/0	100	98.84	victors		victors~~~jlpA RM1221~~~3231574~~~surface-exposed lipoprotein adherence
MF8134.fasta	NODE_10_length_57357_cov_34.820374	35336	36295	Cj0456c	1-960/960	===============	0/0	100	98.54	victors	hypothetical	victors~~~Cj0456c~~~hypothetical protein colonisation
MF8134.fasta	NODE_10_length_57357_cov_34.820374	36758	37327	Cj0454	1-570/570	===============	0/0	100	98.42	victors	904777	victors~~~Cj0454~~~904777~~~hypothetical protein colonisation
MF8134.fasta	NODE_10_length_57357_cov_34.820374	41359	41487	Cj0019c	365-493/1779	...==..........	0/0	7.25	79.07	victors	904357	victors~~~Cj0019c~~~904357~~~putative MCP-domain signal transduction protein colonisation
MF8134.fasta	NODE_1_length_225720_cov_30.509949	154780	156031	rpoN	1-1251/1251	========/======	01-Jan	100	98.48	victors	904991	victors~~~rpoN~~~904991~~~RNA polymerase factor sigma-54 motility colonisation and structure
MF8134.fasta	NODE_1_length_225720_cov_30.509949	183512	185017	pta	1-1506/1506	===============	0/0	100	96.81	victors	905007	victors~~~pta~~~905007~~~putative phosphate acetyltransferase colonisation
MF8134.fasta	NODE_1_length_225720_cov_30.509949	213986	214735	flaC	1-750/750	===============	0/0	100	99.73	victors	905038	victors~~~flaC~~~905038~~~flagellin motility and invasion
MF8134.fasta	NODE_1_length_225720_cov_30.509949	221195	223624	Cj0629	517-2937/2937	..======/======	May-19	82.26	89.12	victors	904959	victors~~~Cj0629~~~904959~~~lipoprotein invasion and colonisation
MF8134.fasta	NODE_2_length_219567_cov_33.116875	6848	8584	flaB	1-1719/1719	========/======	13/38	99.42	79.51	victors	905630	victors~~~flaB~~~905630~~~flagellin motility colonisation and invasion
MF8134.fasta	NODE_2_length_219567_cov_33.116875	6850	8584	flaA	3-1719/1719	========/======	17/46	99.07	75.99	victors	905631	victors~~~flaA~~~905631~~~flagellin motility colonisation and invasion
MF8134.fasta	NODE_2_length_219567_cov_33.116875	8721	10457	flaA	1-1719/1719	========/======	Nov-32	99.59	79.07	victors	905631	victors~~~flaA~~~905631~~~flagellin motility colonisation and invasion
MF8134.fasta	NODE_2_length_219567_cov_33.116875	18686	19993	Cj1349	1-1308/1308	===============	0/0	100	98.62	victors	905641	victors~~~Cj1349~~~905641~~~putative fibronectin/fibrinogen-binding protein adherence and colonisation
MF8134.fasta	NODE_2_length_219567_cov_33.116875	20627	21616	pldA	1-990/990	===============	0/0	100	93.03	victors	905643	victors~~~pldA~~~905643~~~phospholipase A colonisation
MF8134.fasta	NODE_2_length_219567_cov_33.116875	87291	88391	kpsC	1-1101/2070	========.......	0/0	53.19	96.37	victors		victors~~~kpsC 81-176~~~4683284~~~capsule polysaccharide export protein KpsC colonisation
MF8134.fasta	NODE_2_length_219567_cov_33.116875	112285	113403	kpsE	1-1119/1119	===============	0/0	100	98.03	victors		victors~~~kpsE 81116~~~5617759~~~capsule polysaccharise ABC transporter invasion and capsule
MF8134.fasta	NODE_2_length_219567_cov_33.116875	114062	114844	kpsM	1-783/783	===============	0/0	100	94.89	victors		victors~~~kpsM 81-176~~~4683743~~~capsular polysaccharise ABC transporter ABC transporter permease protein invasion and capsule
MF8134.fasta	NODE_2_length_219567_cov_33.116875	124868	125551	Cj1461	1-684/684	===============	0/0	100	99.42	victors	905749	victors~~~Cj1461~~~905749~~~putative DNA methylase invasion
MF8134.fasta	NODE_2_length_219567_cov_33.116875	127746	129572	fglK	1-1827/1827	===============	0/0	100	98.69	victors	905754	victors~~~fglK~~~905754~~~flagellar hook-associated protein FlgK motility and colonisation
MF8134.fasta	NODE_2_length_219567_cov_33.116875	141052	142011	cadF	1-960/960	===============	0/0	100	98.96	victors		victors~~~cadF 81-176~~~4683585~~~fibronectin binding protein adhesion
MF8134.fasta	NODE_2_length_219567_cov_33.116875	168256	168392	Cj0019c	357-493/1779	...==..........	0/0	7.7	81.75	victors	904357	victors~~~Cj0019c~~~904357~~~putative MCP-domain signal transduction protein colonisation
MF8134.fasta	NODE_3_length_211551_cov_28.406874	143317	144783	Cj0903c	1-1467/1467	===============	0/0	100	98.7	victors	905201	victors~~~Cj0903c~~~905201~~~putative amino acid transport protein colonisation
MF8134.fasta	NODE_3_length_211551_cov_28.406874	150897	152729	C8J_0850	1-1833/1833	===============	0/0	100	99.94	victors		victors~~~C8J_0850 81116~~~5617830~~~invasion antigen B invasion
MF8134.fasta	NODE_3_length_211551_cov_28.406874	156737	157396	CJE0997	1-660/660	===============	0/0	100	99.85	victors		victors~~~CJE0997 RM1221~~~3231508~~~amino acid ABC transporter permease protein PEB1 colonisation
MF8134.fasta	NODE_3_length_211551_cov_28.406874	157407	158159	CJJ81176_0927	1-753/753	===============	0/0	100	99.87	victors	4683249	victors~~~CJJ81176_0927~~~4683249~~~amino acid ABC transporter pearmease protein PEB1 colonisation
MF8134.fasta	NODE_3_length_211551_cov_28.406874	158161	158940	pebA	1-780/780	===============	0/0	100	100	victors		victors~~~pebA 81116~~~5618176~~~amino acid ABC transporter periplasmic amino acid protein PEB1 colonisation
MF8134.fasta	NODE_3_length_211551_cov_28.406874	158962	159690	pebC	1-729/729	===============	0/0	100	99.86	victors		victors~~~pebC 81-176~~~4682094~~~amino acid ABC transporter ATP-binding protein PEB1 colonisation
MF8134.fasta	NODE_3_length_211551_cov_28.406874	181136	184648	aas	1-3513/3513	===============	0/0	100	97.69	victors	905232	victors~~~aas~~~905232~~~2-acyl-glycerophospho-ethanolamine acyltransferase colonisation
MF8134.fasta	NODE_4_length_201897_cov_28.544689	1164	1742	CJ0977	1-579/579	===============	0/0	100	98.1	victors	905268	victors~~~CJ0977~~~905268~~~hypothetical protein invasion
MF8134.fasta	NODE_4_length_201897_cov_28.544689	6117	7235	jlpA	1-1119/1119	===============	0/0	100	98.39	victors		victors~~~jlpA 81-176~~~4682683~~~surface exposed lipoprotein adherence
MF8134.fasta	NODE_4_length_201897_cov_28.544689	41372	42487	livJ	1-1116/1116	===============	0/0	100	98.83	victors	905311	victors~~~livJ~~~905311~~~branched-chain amino-acid ABC transporter periplasmic binding protein colonisation
MF8134.fasta	NODE_4_length_201897_cov_28.544689	142880	143272	cheY	1-393/393	===============	0/0	100	100	victors		victors~~~cheY 81-176~~~4682456~~~chemotaxis protein CheY motility adhesion and invasion
MF8134.fasta	NODE_4_length_201897_cov_28.544689	144278	146050	pglF	1-1773/1773	===============	0/0	100	98.36	victors	UDP-GlcNAc	victors~~~pglF~~~UDP-GlcNAc C46 dehydratase colonisation
MF8134.fasta	NODE_4_length_201897_cov_28.544689	146052	147212	pglE	1-1161/1161	===============	0/0	100	99.05	victors		victors~~~pglE 81-176~~~4683652~~~general glycosylation pathway protein motility and invasion
MF8134.fasta	NODE_4_length_201897_cov_28.544689	149622	151763	pglB	1-2142/2142	===============	0/0	100	98.32	victors		victors~~~pglB 81-176~~~4682880~~~general glycosylation pathway protein adhesion
MF8134.fasta	NODE_4_length_201897_cov_28.544689	153776	154855	pglH	1-1080/1080	===============	0/0	100	97.87	victors		victors~~~pglH doylei~~~5390593~~~general glycosylation pathway protein adhesion
MF8134.fasta	NODE_5_length_184162_cov_35.452794	169	2535	pflA	1-2367/2367	===============	0/0	100	99.07	victors	905864	victors~~~pflA~~~905864~~~paralysed flagellum protein colonisation
MF8134.fasta	NODE_5_length_184162_cov_35.452794	58613	59977	sdaA	1-1365/1365	===============	0/0	100	96.92	victors	905896	victors~~~sdaA~~~905896~~~L-serine dehydratase colonisation
MF8134.fasta	NODE_5_length_184162_cov_35.452794	168857	170635	Cj0019c	1-1779/1779	===============	0/0	100	96.63	victors	904357	victors~~~Cj0019c~~~904357~~~putative MCP-domain signal transduction protein colonisation
MF8134.fasta	NODE_5_length_184162_cov_35.452794	170625	171539	Cj0020c	1-915/915	===============	0/0	100	98.69	victors	904360	victors~~~Cj0020c~~~904360~~~cytochrome C551 peroxidase colonisation
MF8134.fasta	NODE_6_length_153523_cov_32.256995	10589	12310	Cj0415	1-1722/1722	===============	0/0	100	99.25	victors	904739	victors~~~Cj0415~~~904739~~~putative GMC oxidoreductase subunit colonisation
MF8134.fasta	NODE_6_length_153523_cov_32.256995	87316	88092	motA	1-777/777	===============	0/0	100	94.21	victors	904661	victors~~~motA~~~904661~~~flagellar motor protein motA colonisation and motility
MF8134.fasta	NODE_6_length_153523_cov_32.256995	88095	88838	motB	1-744/744	===============	0/0	100	97.85	victors		victors~~~motB 81-176~~~4682104~~~flagellar motor protein MotB motility and colonisation
MF8134.fasta	NODE_6_length_153523_cov_32.256995	129816	132125	cheA	1-2310/2310	===============	0/0	100	99.57	victors		victors~~~cheA 81-176~~~4682610~~~chemotaxis protein CheA motility and colonisation
MF8134.fasta	NODE_7_length_133495_cov_32.153118	640	1407	fliR	1-768/768	===============	0/0	100	98.18	victors	905469	victors~~~fliR~~~905469~~~flagellar biosynthesis protein FliR motility and colonisation
MF8134.fasta	NODE_7_length_133495_cov_32.153118	46657	47322	dccR	1-666/666	===============	0/0	100	99.1	victors	905513	victors~~~dccR~~~905513~~~two-component regulator~~~colonisation
MF8134.fasta	NODE_7_length_133495_cov_32.153118	53230	53604	hspR	1-375/375	===============	0/0	100	100	victors	905521	victors~~~hspR~~~905521~~~heat shock transcriptional regulator thermotolerance
MF8134.fasta	NODE_7_length_133495_cov_32.153118	84950	86074	dnaJ	1-1122/1122	========/======	01-Mar	100	97.07	victors	905551	victors~~~dnaJ~~~905551~~~chaperone protein DnaJ colonisation and thermotolerance
MF8134.fasta	NODE_7_length_133495_cov_32.153118	86229	86900	racR	1-672/672	===============	0/0	100	99.85	victors		victors~~~racR 81116~~~5617154~~~DNA binding response regulator colonisation
MF8134.fasta	NODE_7_length_133495_cov_32.153118	106117	107352	Cj1279	1-1236/1236	===============	0/0	100	98.3	victors	905570	victors~~~Cj1279~~~905570~~~putative fibronectin domain-containing protein adherence
MF8134.fasta	NODE_7_length_133495_cov_32.153118	132184	133320	pseA	1-1137/1137	===============	0/0	100	97.54	victors	905608	victors~~~pseA~~~905608~~~pseudaminic acid biosynthesis PseA protein adherence and invasion
MF8134.fasta	NODE_8_length_111974_cov_34.415970	73235	73951	fliA	1-717/717	===============	0/0	100	97.77	victors	904393	victors~~~fliA~~~904393~~~flagellar biosynthesis sigma factor motility and colonisation
MF8134.fasta	NODE_8_length_111974_cov_34.415970	102463	104133	ggt	1-1671/1671	===============	0/0	100	99.46	victors		victors~~~ggt 81-176~~~4683465~~~gamma-glutamyltransferase colonisation
MF8134.fasta	NODE_9_length_87894_cov_30.520864	9020	9877	Cj0248	1-858/858	===============	0/0	100	97.32	victors	904574	victors~~~Cj0248~~~904574~~~hypothetical protein colonisation
MF8134.fasta	NODE_9_length_87894_cov_30.520864	47456	48841	fliI	1-1386/1386	===============	0/0	100	98.92	victors		victors~~~fliI 81-176~~~flagellum-specific ATP-synthase motility and colonisation
TB1130.fasta	NODE_10_length_69117_cov_23.350196	12011	12868	Cj0248	1-858/858	===============	0/0	100	99.65	victors	904574	victors~~~Cj0248~~~904574~~~hypothetical protein colonisation
TB1130.fasta	NODE_10_length_69117_cov_23.350196	50406	51791	fliI	1-1386/1386	===============	0/0	100	97.69	victors		victors~~~fliI 81-176~~~flagellum-specific ATP-synthase motility and colonisation
TB1130.fasta	NODE_11_length_68877_cov_23.348189	15258	15394	Cj0019c	357-493/1779	...==..........	0/0	7.7	81.75	victors	904357	victors~~~Cj0019c~~~904357~~~putative MCP-domain signal transduction protein colonisation
TB1130.fasta	NODE_13_length_33810_cov_24.485497	7894	8610	fliA	1-717/717	===============	0/0	100	100	victors	904393	victors~~~fliA~~~904393~~~flagellar biosynthesis sigma factor motility and colonisation
TB1130.fasta	NODE_1_length_255989_cov_23.514473	40791	41438	Cj0618	1-648/648	===============	0/0	100	100	victors	904949	victors~~~Cj0618~~~904949~~~hypothetical protein colonisation
TB1130.fasta	NODE_1_length_255989_cov_23.514473	233781	234740	Cj0456c	1-960/960	===============	0/0	100	98.12	victors	hypothetical	victors~~~Cj0456c~~~hypothetical protein colonisation
TB1130.fasta	NODE_1_length_255989_cov_23.514473	235203	235772	Cj0454	1-570/570	===============	0/0	100	98.25	victors	904777	victors~~~Cj0454~~~904777~~~hypothetical protein colonisation
TB1130.fasta	NODE_1_length_255989_cov_23.514473	239805	239933	Cj0019c	365-493/1779	...==..........	0/0	7.25	79.07	victors	904357	victors~~~Cj0019c~~~904357~~~putative MCP-domain signal transduction protein colonisation
TB1130.fasta	NODE_2_length_200314_cov_23.584154	398	2119	flaA	1-1719/1719	========/======	05-Jul	99.88	92.23	victors	905631	victors~~~flaA~~~905631~~~flagellin motility colonisation and invasion
TB1130.fasta	NODE_2_length_200314_cov_23.584154	2265	3986	flaB	1-1719/1719	========/======	05-Jul	99.88	92.81	victors	905630	victors~~~flaB~~~905630~~~flagellin motility colonisation and invasion
TB1130.fasta	NODE_2_length_200314_cov_23.584154	24412	25548	pseA	1-1137/1137	===============	0/0	100	99.47	victors	905608	victors~~~pseA~~~905608~~~pseudaminic acid biosynthesis PseA protein adherence and invasion
TB1130.fasta	NODE_2_length_200314_cov_23.584154	57412	58647	Cj1279	1-1236/1236	===============	0/0	100	97.73	victors	905570	victors~~~Cj1279~~~905570~~~putative fibronectin domain-containing protein adherence
TB1130.fasta	NODE_2_length_200314_cov_23.584154	77865	78536	racR	1-672/672	===============	0/0	100	96.88	victors		victors~~~racR 81116~~~5617154~~~DNA binding response regulator colonisation
TB1130.fasta	NODE_2_length_200314_cov_23.584154	78693	79814	dnaJ	1-1122/1122	===============	0/0	100	99.47	victors	905551	victors~~~dnaJ~~~905551~~~chaperone protein DnaJ colonisation and thermotolerance
TB1130.fasta	NODE_2_length_200314_cov_23.584154	110962	111336	hspR	1-375/375	===============	0/0	100	100	victors	905521	victors~~~hspR~~~905521~~~heat shock transcriptional regulator thermotolerance
TB1130.fasta	NODE_2_length_200314_cov_23.584154	117122	117787	dccR	1-666/666	===============	0/0	100	99.7	victors	905513	victors~~~dccR~~~905513~~~two-component regulator~~~colonisation
TB1130.fasta	NODE_2_length_200314_cov_23.584154	163039	163806	fliR	1-768/768	===============	0/0	100	98.96	victors	905469	victors~~~fliR~~~905469~~~flagellar biosynthesis protein FliR motility and colonisation
TB1130.fasta	NODE_2_length_200314_cov_23.584154	187973	188366	CJJ81176_1165	363-756/756	......==/======	02-Feb	51.98	96.71	victors	4683357	victors~~~CJJ81176_1165~~~4683357~~~LPS glycosyltransferase subfamily protein invasion
TB1130.fasta	NODE_3_length_179739_cov_26.055013	178	2544	pflA	1-2367/2367	===============	0/0	100	99.37	victors	905864	victors~~~pflA~~~905864~~~paralysed flagellum protein colonisation
TB1130.fasta	NODE_3_length_179739_cov_26.055013	57931	59295	sdaA	1-1365/1365	===============	0/0	100	96.41	victors	905896	victors~~~sdaA~~~905896~~~L-serine dehydratase colonisation
TB1130.fasta	NODE_3_length_179739_cov_26.055013	164525	166303	Cj0019c	1-1779/1779	===============	0/0	100	99.21	victors	904357	victors~~~Cj0019c~~~904357~~~putative MCP-domain signal transduction protein colonisation
TB1130.fasta	NODE_3_length_179739_cov_26.055013	166293	167207	Cj0020c	1-915/915	===============	0/0	100	98.03	victors	904360	victors~~~Cj0020c~~~904360~~~cytochrome C551 peroxidase colonisation
TB1130.fasta	NODE_4_length_177136_cov_26.527465	8958	10265	Cj1349	1-1308/1308	===============	0/0	100	99.54	victors	905641	victors~~~Cj1349~~~905641~~~putative fibronectin/fibrinogen-binding protein adherence and colonisation
TB1130.fasta	NODE_4_length_177136_cov_26.527465	10899	11888	pldA	1-990/990	===============	0/0	100	98.99	victors	905643	victors~~~pldA~~~905643~~~phospholipase A colonisation
TB1130.fasta	NODE_4_length_177136_cov_26.527465	76011	77985	kpsC	1-1975/2070	========/======	02-Feb	95.36	94.79	victors		victors~~~kpsC 81-176~~~4683284~~~capsule polysaccharide export protein KpsC colonisation
TB1130.fasta	NODE_4_length_177136_cov_26.527465	98964	100082	kpsE	1-1119/1119	===============	0/0	100	97.41	victors		victors~~~kpsE 81116~~~5617759~~~capsule polysaccharise ABC transporter invasion and capsule
TB1130.fasta	NODE_4_length_177136_cov_26.527465	100741	101523	kpsM	1-783/783	===============	0/0	100	99.87	victors		victors~~~kpsM 81-176~~~4683743~~~capsular polysaccharise ABC transporter ABC transporter permease protein invasion and capsule
TB1130.fasta	NODE_4_length_177136_cov_26.527465	111542	112225	Cj1461	1-684/684	===============	0/0	100	98.25	victors	905749	victors~~~Cj1461~~~905749~~~putative DNA methylase invasion
TB1130.fasta	NODE_4_length_177136_cov_26.527465	114418	116244	fglK	1-1827/1827	===============	0/0	100	99.12	victors	905754	victors~~~fglK~~~905754~~~flagellar hook-associated protein FlgK motility and colonisation
TB1130.fasta	NODE_4_length_177136_cov_26.527465	165065	166024	cadF	1-960/960	===============	0/0	100	98.54	victors		victors~~~cadF 81-176~~~4683585~~~fibronectin binding protein adhesion
TB1130.fasta	NODE_5_length_175208_cov_22.111211	1004	4516	aas	1-3513/3513	===============	0/0	100	98.12	victors	905232	victors~~~aas~~~905232~~~2-acyl-glycerophospho-ethanolamine acyltransferase colonisation
TB1130.fasta	NODE_5_length_175208_cov_22.111211	19981	20709	pebC	1-729/729	===============	0/0	100	99.73	victors		victors~~~pebC RM1221~~~3231511~~~amino acid ABC transporter ATP-binding protein PEB1 colonisation
TB1130.fasta	NODE_5_length_175208_cov_22.111211	20731	21510	peb1A	1-780/780	===============	0/0	100	98.85	victors	906008	victors~~~peb1A~~~906008~~~bifunctional adhesin/ABC transporter aspartate/glutamate binding protein adherence
TB1130.fasta	NODE_5_length_175208_cov_22.111211	21512	22264	CJE0998	1-753/753	===============	0/0	100	99.87	victors		victors~~~CJE0998 RM1221~~~3231509~~~amino acid ABC transporter ATP-binding protein PEB1 colonisation
TB1130.fasta	NODE_5_length_175208_cov_22.111211	22275	22934	CJE0997	1-660/660	===============	0/0	100	100	victors		victors~~~CJE0997 RM1221~~~3231508~~~amino acid ABC transporter permease protein PEB1 colonisation
TB1130.fasta	NODE_5_length_175208_cov_22.111211	26942	28774	ciaB	1-1833/1833	===============	0/0	100	99.89	victors		victors~~~ciaB RM1221~~~3231503~~~invasion antigen B invasion
TB1130.fasta	NODE_5_length_175208_cov_22.111211	34888	36354	Cj0903c	1-1467/1467	===============	0/0	100	99.52	victors	905201	victors~~~Cj0903c~~~905201~~~putative amino acid transport protein colonisation
TB1130.fasta	NODE_6_length_151507_cov_23.867506	16840	19149	cheA	1-2310/2310	===============	0/0	100	98.22	victors		victors~~~cheA 81-176~~~4682610~~~chemotaxis protein CheA motility and colonisation
TB1130.fasta	NODE_6_length_151507_cov_23.867506	59648	60391	motB	1-744/744	===============	0/0	100	100	victors		victors~~~motB 81-176~~~4682104~~~flagellar motor protein MotB motility and colonisation
TB1130.fasta	NODE_6_length_151507_cov_23.867506	60394	61170	motA	1-777/777	===============	0/0	100	98.71	victors	904661	victors~~~motA~~~904661~~~flagellar motor protein motA colonisation and motility
TB1130.fasta	NODE_6_length_151507_cov_23.867506	138974	140695	Cj0415	1-1722/1722	===============	0/0	100	98.37	victors	904739	victors~~~Cj0415~~~904739~~~putative GMC oxidoreductase subunit colonisation
TB1130.fasta	NODE_7_length_145355_cov_22.331203	7096	8172	pglH	1-1077/1077	===============	0/0	100	100	victors		victors~~~pglH 81-176~~~3231778~~~general glycosylation pathway protein colonisation
TB1130.fasta	NODE_7_length_145355_cov_22.331203	10183	12324	pglB	1-2142/2142	===============	0/0	100	98.74	victors		victors~~~pglB 81-176~~~4682880~~~general glycosylation pathway protein adhesion
TB1130.fasta	NODE_7_length_145355_cov_22.331203	14734	15894	pglE	1-1161/1161	===============	0/0	100	99.83	victors	905412	victors~~~pglE~~~905412~~~UDP-4-keto-6-deoxyGlcNAc aminotransferase colonisation
TB1130.fasta	NODE_7_length_145355_cov_22.331203	15896	17668	pglF	1-1773/1773	===============	0/0	100	99.32	victors	UDP-GlcNAc	victors~~~pglF~~~UDP-GlcNAc C46 dehydratase colonisation
TB1130.fasta	NODE_7_length_145355_cov_22.331203	18674	19066	cheY	1-393/393	===============	0/0	100	99.75	victors	905409	victors~~~cheY~~~905409~~~chemotaxis regulatory protein motility and colonisation
TB1130.fasta	NODE_7_length_145355_cov_22.331203	114560	115675	livJ	1-1116/1116	===============	0/0	100	99.64	victors	905311	victors~~~livJ~~~905311~~~branched-chain amino-acid ABC transporter periplasmic binding protein colonisation
TB1130.fasta	NODE_8_length_79329_cov_21.524330	40069	41187	jlpA	1-1119/1119	===============	0/0	100	100	victors		victors~~~jlpA RM1221~~~3231574~~~surface-exposed lipoprotein adherence
TB1130.fasta	NODE_8_length_79329_cov_21.524330	45563	46141	CJ0977	1-579/579	===============	0/0	100	99.31	victors	905268	victors~~~CJ0977~~~905268~~~hypothetical protein invasion
TB1130.fasta	NODE_9_length_78036_cov_23.608941	17585	18334	flaC	1-750/750	===============	0/0	100	99.73	victors	905038	victors~~~flaC~~~905038~~~flagellin motility and invasion
TB1130.fasta	NODE_9_length_78036_cov_23.608941	51167	52672	pta	1-1506/1506	===============	0/0	100	98.94	victors	905007	victors~~~pta~~~905007~~~putative phosphate acetyltransferase colonisation
TB1130.fasta	NODE_9_length_78036_cov_23.608941	69209	70459	rpoN	1-1251/1251	===============	0/0	100	98.72	victors	904991	victors~~~rpoN~~~904991~~~RNA polymerase factor sigma-54 motility colonisation and structure
536AP.fasta	NODE_10_length_56464_cov_30.638834	5506	7011	pta	1-1506/1506	===============	0/0	100	96.88	victors	905007	victors~~~pta~~~905007~~~putative phosphate acetyltransferase colonisation
536AP.fasta	NODE_10_length_56464_cov_30.638834	35972	36720	flaC	2-750/750	===============	0/0	99.87	98.8	victors	905038	victors~~~flaC~~~905038~~~flagellin motility and invasion
536AP.fasta	NODE_12_length_14231_cov_26.350326	9169	10026	Cj0248	1-858/858	===============	0/0	100	97.32	victors	904574	victors~~~Cj0248~~~904574~~~hypothetical protein colonisation
536AP.fasta	NODE_1_length_532050_cov_34.494609	12704	13618	Cj0020c	1-915/915	===============	0/0	100	98.69	victors	904360	victors~~~Cj0020c~~~904360~~~cytochrome C551 peroxidase colonisation
536AP.fasta	NODE_1_length_532050_cov_34.494609	13608	15386	Cj0019c	1-1779/1779	===============	0/0	100	96.63	victors	904357	victors~~~Cj0019c~~~904357~~~putative MCP-domain signal transduction protein colonisation
536AP.fasta	NODE_1_length_532050_cov_34.494609	124224	125588	sdaA	1-1365/1365	===============	0/0	100	96.92	victors	905896	victors~~~sdaA~~~905896~~~L-serine dehydratase colonisation
536AP.fasta	NODE_1_length_532050_cov_34.494609	181754	184120	pflA	1-2367/2367	===============	0/0	100	98.99	victors	905864	victors~~~pflA~~~905864~~~paralysed flagellum protein colonisation
536AP.fasta	NODE_1_length_532050_cov_34.494609	238575	238711	Cj0019c	357-493/1779	...==..........	0/0	7.7	81.75	victors	904357	victors~~~Cj0019c~~~904357~~~putative MCP-domain signal transduction protein colonisation
536AP.fasta	NODE_1_length_532050_cov_34.494609	264956	265915	cadF	1-960/960	===============	0/0	100	98.96	victors		victors~~~cadF 81-176~~~4683585~~~fibronectin binding protein adhesion
536AP.fasta	NODE_1_length_532050_cov_34.494609	277395	279221	fglK	1-1827/1827	===============	0/0	100	98.74	victors	905754	victors~~~fglK~~~905754~~~flagellar hook-associated protein FlgK motility and colonisation
536AP.fasta	NODE_1_length_532050_cov_34.494609	281416	282099	Cj1461	1-684/684	===============	0/0	100	99.42	victors	905749	victors~~~Cj1461~~~905749~~~putative DNA methylase invasion
536AP.fasta	NODE_1_length_532050_cov_34.494609	298230	299012	kpsM	1-783/783	========/======	03-Dec	99.23	88.85	victors		victors~~~kpsM 81-176~~~4683743~~~capsular polysaccharise ABC transporter ABC transporter permease protein invasion and capsule
536AP.fasta	NODE_1_length_532050_cov_34.494609	299671	300789	kpsE	1-1119/1119	===============	0/0	100	97.94	victors		victors~~~kpsE 81116~~~5617759~~~capsule polysaccharise ABC transporter invasion and capsule
536AP.fasta	NODE_1_length_532050_cov_34.494609	324386	326442	kpsC	1-2063/2070	========/======	07-Aug	99.32	94.82	victors		victors~~~kpsC 81-176~~~4683284~~~capsule polysaccharide export protein KpsC colonisation
536AP.fasta	NODE_1_length_532050_cov_34.494609	388289	389278	pldA	1-990/990	===============	0/0	100	98.59	victors	905643	victors~~~pldA~~~905643~~~phospholipase A colonisation
536AP.fasta	NODE_1_length_532050_cov_34.494609	389912	391219	Cj1349	1-1308/1308	===============	0/0	100	98.09	victors	905641	victors~~~Cj1349~~~905641~~~putative fibronectin/fibrinogen-binding protein adherence and colonisation
536AP.fasta	NODE_1_length_532050_cov_34.494609	401262	402980	flaA	1-1719/1719	========/======	02-Feb	99.94	91.92	victors	905631	victors~~~flaA~~~905631~~~flagellin motility colonisation and invasion
536AP.fasta	NODE_1_length_532050_cov_34.494609	403127	404840	flaB	6-1719/1719	========/======	02-Feb	99.65	91.02	victors	905630	victors~~~flaB~~~905630~~~flagellin motility colonisation and invasion
536AP.fasta	NODE_1_length_532050_cov_34.494609	422505	423641	pseA	1-1137/1137	===============	0/0	100	99.21	victors	905608	victors~~~pseA~~~905608~~~pseudaminic acid biosynthesis PseA protein adherence and invasion
536AP.fasta	NODE_1_length_532050_cov_34.494609	455950	457185	Cj1279	1-1236/1236	===============	0/0	100	98.06	victors	905570	victors~~~Cj1279~~~905570~~~putative fibronectin domain-containing protein adherence
536AP.fasta	NODE_1_length_532050_cov_34.494609	476402	477073	racR	1-672/672	===============	0/0	100	96.88	victors		victors~~~racR 81116~~~5617154~~~DNA binding response regulator colonisation
536AP.fasta	NODE_1_length_532050_cov_34.494609	477230	478351	dnaJ	1-1122/1122	===============	0/0	100	98.13	victors	905551	victors~~~dnaJ~~~905551~~~chaperone protein DnaJ colonisation and thermotolerance
536AP.fasta	NODE_1_length_532050_cov_34.494609	509702	510076	hspR	1-375/375	===============	0/0	100	98.67	victors	905521	victors~~~hspR~~~905521~~~heat shock transcriptional regulator thermotolerance
536AP.fasta	NODE_1_length_532050_cov_34.494609	515983	516648	dccR	1-666/666	===============	0/0	100	98.95	victors	905513	victors~~~dccR~~~905513~~~two-component regulator~~~colonisation
536AP.fasta	NODE_2_length_201506_cov_30.268355	45827	46906	pglH	1-1080/1080	===============	0/0	100	97.96	victors		victors~~~pglH doylei~~~5390593~~~general glycosylation pathway protein adhesion
536AP.fasta	NODE_2_length_201506_cov_30.268355	48919	51060	pglB	1-2142/2142	===============	0/0	100	98.32	victors		victors~~~pglB 81-176~~~4682880~~~general glycosylation pathway protein adhesion
536AP.fasta	NODE_2_length_201506_cov_30.268355	53470	54630	pglE	1-1161/1161	===============	0/0	100	99.05	victors		victors~~~pglE 81-176~~~4683652~~~general glycosylation pathway protein motility and invasion
536AP.fasta	NODE_2_length_201506_cov_30.268355	54632	56404	pglF	1-1773/1773	===============	0/0	100	98.36	victors	UDP-GlcNAc	victors~~~pglF~~~UDP-GlcNAc C46 dehydratase colonisation
536AP.fasta	NODE_2_length_201506_cov_30.268355	57410	57802	cheY	1-393/393	===============	0/0	100	100	victors		victors~~~cheY 81-176~~~4682456~~~chemotaxis protein CheY motility adhesion and invasion
536AP.fasta	NODE_2_length_201506_cov_30.268355	158194	159309	livJ	1-1116/1116	===============	0/0	100	98.83	victors	905311	victors~~~livJ~~~905311~~~branched-chain amino-acid ABC transporter periplasmic binding protein colonisation
536AP.fasta	NODE_2_length_201506_cov_30.268355	193447	194565	jlpA	1-1119/1119	===============	0/0	100	98.48	victors		victors~~~jlpA 81-176~~~4682683~~~surface exposed lipoprotein adherence
536AP.fasta	NODE_2_length_201506_cov_30.268355	198940	199518	CJ0977	1-579/579	===============	0/0	100	98.1	victors	905268	victors~~~CJ0977~~~905268~~~hypothetical protein invasion
536AP.fasta	NODE_3_length_178857_cov_30.130482	136526	137992	Cj0903c	1-1467/1467	===============	0/0	100	98.64	victors	905201	victors~~~Cj0903c~~~905201~~~putative amino acid transport protein colonisation
536AP.fasta	NODE_3_length_178857_cov_30.130482	144106	145938	C8J_0850	1-1833/1833	===============	0/0	100	100	victors		victors~~~C8J_0850 81116~~~5617830~~~invasion antigen B invasion
536AP.fasta	NODE_3_length_178857_cov_30.130482	149946	150605	CJE0997	1-660/660	===============	0/0	100	98.03	victors		victors~~~CJE0997 RM1221~~~3231508~~~amino acid ABC transporter permease protein PEB1 colonisation
536AP.fasta	NODE_3_length_178857_cov_30.130482	150616	151368	CJJ81176_0927	1-753/753	===============	0/0	100	99.47	victors	4683249	victors~~~CJJ81176_0927~~~4683249~~~amino acid ABC transporter pearmease protein PEB1 colonisation
536AP.fasta	NODE_3_length_178857_cov_30.130482	151370	152149	pebA	1-780/780	===============	0/0	100	100	victors		victors~~~pebA 81116~~~5618176~~~amino acid ABC transporter periplasmic amino acid protein PEB1 colonisation
536AP.fasta	NODE_3_length_178857_cov_30.130482	152171	152899	pebC	1-729/729	===============	0/0	100	99.86	victors		victors~~~pebC 81-176~~~4682094~~~amino acid ABC transporter ATP-binding protein PEB1 colonisation
536AP.fasta	NODE_3_length_178857_cov_30.130482	174346	177858	aas	1-3513/3513	===============	0/0	100	97.69	victors	905232	victors~~~aas~~~905232~~~2-acyl-glycerophospho-ethanolamine acyltransferase colonisation
536AP.fasta	NODE_4_length_177413_cov_31.508145	156081	157331	rpoN	1-1251/1251	===============	0/0	100	98.64	victors	904991	victors~~~rpoN~~~904991~~~RNA polymerase factor sigma-54 motility colonisation and structure
536AP.fasta	NODE_5_length_153642_cov_33.119089	21400	23709	cheA	1-2310/2310	===============	0/0	100	99.78	victors		victors~~~cheA 81-176~~~4682610~~~chemotaxis protein CheA motility and colonisation
536AP.fasta	NODE_5_length_153642_cov_33.119089	64688	65431	motB	1-744/744	===============	0/0	100	97.85	victors		victors~~~motB 81-176~~~4682104~~~flagellar motor protein MotB motility and colonisation
536AP.fasta	NODE_5_length_153642_cov_33.119089	65434	66210	motA	1-777/777	===============	0/0	100	94.08	victors	904661	victors~~~motA~~~904661~~~flagellar motor protein motA colonisation and motility
536AP.fasta	NODE_5_length_153642_cov_33.119089	141216	142937	Cj0415	1-1722/1722	===============	0/0	100	99.3	victors	904739	victors~~~Cj0415~~~904739~~~putative GMC oxidoreductase subunit colonisation
536AP.fasta	NODE_6_length_109752_cov_36.092068	72080	72796	fliA	1-717/717	===============	0/0	100	97.77	victors	904393	victors~~~fliA~~~904393~~~flagellar biosynthesis sigma factor motility and colonisation
536AP.fasta	NODE_6_length_109752_cov_36.092068	100241	101911	ggt	1-1671/1671	===============	0/0	100	99.94	victors		victors~~~ggt 81-176~~~4683465~~~gamma-glutamyltransferase colonisation
536AP.fasta	NODE_7_length_99241_cov_35.736122	15871	15999	Cj0019c	365-493/1779	...==..........	0/0	7.25	79.07	victors	904357	victors~~~Cj0019c~~~904357~~~putative MCP-domain signal transduction protein colonisation
536AP.fasta	NODE_7_length_99241_cov_35.736122	20031	20600	Cj0454	1-570/570	===============	0/0	100	98.42	victors	904777	victors~~~Cj0454~~~904777~~~hypothetical protein colonisation
536AP.fasta	NODE_7_length_99241_cov_35.736122	21063	22022	Cj0456c	1-960/960	===============	0/0	100	98.65	victors	hypothetical	victors~~~Cj0456c~~~hypothetical protein colonisation
536AP.fasta	NODE_8_length_70502_cov_33.195098	33346	34731	fliI	1-1386/1386	===============	0/0	100	98.92	victors		victors~~~fliI 81-176~~~flagellum-specific ATP-synthase motility and colonisation
536AP.fasta	NODE_9_length_67859_cov_36.983745	66379	67146	fliR	1-768/768	===============	0/0	100	98.18	victors	905469	victors~~~fliR~~~905469~~~flagellar biosynthesis protein FliR motility and colonisation
C11.fasta	NODE_10_length_47567_cov_23.906366	7902	8618	fliA	1-717/717	===============	0/0	100	100	victors	904393	victors~~~fliA~~~904393~~~flagellar biosynthesis sigma factor motility and colonisation
C11.fasta	NODE_10_length_47567_cov_23.906366	38075	39745	ggt	1-1671/1671	===============	0/0	100	99.94	victors		victors~~~ggt 81-176~~~4683465~~~gamma-glutamyltransferase colonisation
C11.fasta	NODE_13_length_14224_cov_20.209690	4215	5072	Cj0248	1-858/858	===============	0/0	100	98.37	victors	904574	victors~~~Cj0248~~~904574~~~hypothetical protein colonisation
C11.fasta	NODE_1_length_387624_cov_23.437480	26718	27953	Cj1279	1-1236/1236	===============	0/0	100	97.98	victors	905570	victors~~~Cj1279~~~905570~~~putative fibronectin domain-containing protein adherence
C11.fasta	NODE_1_length_387624_cov_23.437480	47170	47841	racR	1-672/672	===============	0/0	100	96.88	victors		victors~~~racR 81116~~~5617154~~~DNA binding response regulator colonisation
C11.fasta	NODE_1_length_387624_cov_23.437480	47998	49119	dnaJ	1-1122/1122	===============	0/0	100	99.29	victors	905551	victors~~~dnaJ~~~905551~~~chaperone protein DnaJ colonisation and thermotolerance
C11.fasta	NODE_1_length_387624_cov_23.437480	80455	80829	hspR	1-375/375	===============	0/0	100	99.2	victors	905521	victors~~~hspR~~~905521~~~heat shock transcriptional regulator thermotolerance
C11.fasta	NODE_1_length_387624_cov_23.437480	86615	87280	dccR	1-666/666	===============	0/0	100	99.85	victors	905513	victors~~~dccR~~~905513~~~two-component regulator~~~colonisation
C11.fasta	NODE_1_length_387624_cov_23.437480	132518	133285	fliR	1-768/768	===============	0/0	100	99.74	victors	905469	victors~~~fliR~~~905469~~~flagellar biosynthesis protein FliR motility and colonisation
C11.fasta	NODE_1_length_387624_cov_23.437480	158855	159610	CJJ81176_1165	1-756/756	===============	0/0	100	99.73	victors	4683357	victors~~~CJJ81176_1165~~~4683357~~~LPS glycosyltransferase subfamily protein invasion
C11.fasta	NODE_1_length_387624_cov_23.437480	177188	178267	pglH	1-1080/1080	===============	0/0	100	100	victors		victors~~~pglH 81-176~~~4683595~~~general glycosylation pathway protein adherence
C11.fasta	NODE_1_length_387624_cov_23.437480	180278	182419	pglB	1-2142/2142	===============	0/0	100	99.95	victors		victors~~~pglB 81-176~~~4682880~~~general glycosylation pathway protein adhesion
C11.fasta	NODE_1_length_387624_cov_23.437480	184829	185989	pglE	1-1161/1161	===============	0/0	100	100	victors		victors~~~pglE 81-176~~~4683652~~~general glycosylation pathway protein motility and invasion
C11.fasta	NODE_1_length_387624_cov_23.437480	185991	187763	pglF	1-1773/1773	===============	0/0	100	99.44	victors	UDP-GlcNAc	victors~~~pglF~~~UDP-GlcNAc C46 dehydratase colonisation
C11.fasta	NODE_1_length_387624_cov_23.437480	188769	189161	cheY	1-393/393	===============	0/0	100	100	victors		victors~~~cheY 81-176~~~4682456~~~chemotaxis protein CheY motility adhesion and invasion
C11.fasta	NODE_1_length_387624_cov_23.437480	282703	283818	livJ	1-1116/1116	===============	0/0	100	98.83	victors	905311	victors~~~livJ~~~905311~~~branched-chain amino-acid ABC transporter periplasmic binding protein colonisation
C11.fasta	NODE_1_length_387624_cov_23.437480	317953	319071	jlpA	1-1119/1119	===============	0/0	100	100	victors		victors~~~jlpA 81-176~~~4682683~~~surface exposed lipoprotein adherence
C11.fasta	NODE_1_length_387624_cov_23.437480	323446	324024	CJ0977	1-579/579	===============	0/0	100	98.45	victors	905268	victors~~~CJ0977~~~905268~~~hypothetical protein invasion
C11.fasta	NODE_1_length_387624_cov_23.437480	353709	353832	pebC	36-159/729	====...........	0/0	17.01	78.23	victors		victors~~~pebC 81-176~~~4682094~~~amino acid ABC transporter ATP-binding protein PEB1 colonisation
C11.fasta	NODE_1_length_387624_cov_23.437480	365577	366536	Cj0456c	1-960/960	===============	0/0	100	98.85	victors	hypothetical	victors~~~Cj0456c~~~hypothetical protein colonisation
C11.fasta	NODE_1_length_387624_cov_23.437480	366999	367568	Cj0454	1-570/570	===============	0/0	100	97.89	victors	904777	victors~~~Cj0454~~~904777~~~hypothetical protein colonisation
C11.fasta	NODE_1_length_387624_cov_23.437480	371598	371726	Cj0019c	365-493/1779	...==..........	0/0	7.25	79.07	victors	904357	victors~~~Cj0019c~~~904357~~~putative MCP-domain signal transduction protein colonisation
C11.fasta	NODE_2_length_263388_cov_22.211980	149126	149773	Cj0618	1-648/648	===============	0/0	100	99.69	victors	904949	victors~~~Cj0618~~~904949~~~hypothetical protein colonisation
C11.fasta	NODE_2_length_263388_cov_22.211980	193995	195245	rpoN	1-1251/1251	===============	0/0	100	99.44	victors	904991	victors~~~rpoN~~~904991~~~RNA polymerase factor sigma-54 motility colonisation and structure
C11.fasta	NODE_2_length_263388_cov_22.211980	211754	213259	pta	1-1506/1506	===============	0/0	100	98.34	victors	905007	victors~~~pta~~~905007~~~putative phosphate acetyltransferase colonisation
C11.fasta	NODE_2_length_263388_cov_22.211980	242232	242980	flaC	2-750/750	===============	0/0	99.87	99.33	victors	905038	victors~~~flaC~~~905038~~~flagellin motility and invasion
C11.fasta	NODE_3_length_186962_cov_20.586796	1000	4512	aas	1-3513/3513	===============	0/0	100	97.38	victors	905232	victors~~~aas~~~905232~~~2-acyl-glycerophospho-ethanolamine acyltransferase colonisation
C11.fasta	NODE_3_length_186962_cov_20.586796	25944	26672	pebC	1-729/729	===============	0/0	100	100	victors		victors~~~pebC 81-176~~~4682094~~~amino acid ABC transporter ATP-binding protein PEB1 colonisation
C11.fasta	NODE_3_length_186962_cov_20.586796	26694	27473	peb1A	1-780/780	===============	0/0	100	98.72	victors	906008	victors~~~peb1A~~~906008~~~bifunctional adhesin/ABC transporter aspartate/glutamate binding protein adherence
C11.fasta	NODE_3_length_186962_cov_20.586796	27475	28227	CJJ81176_0927	1-753/753	===============	0/0	100	100	victors	4683249	victors~~~CJJ81176_0927~~~4683249~~~amino acid ABC transporter pearmease protein PEB1 colonisation
C11.fasta	NODE_3_length_186962_cov_20.586796	28238	28897	CJJ81176_0926	1-660/660	===============	0/0	100	100	victors	4683648	victors~~~CJJ81176_0926~~~4683648~~~amino acid ABC transporter permease protein colonisation
C11.fasta	NODE_3_length_186962_cov_20.586796	32905	34737	ciaB	1-1833/1833	===============	0/0	100	100	victors		victors~~~ciaB 81-176~~~4682759~~~invasion antigen B invasion
C11.fasta	NODE_3_length_186962_cov_20.586796	40852	42318	Cj0903c	1-1467/1467	===============	0/0	100	98.77	victors	905201	victors~~~Cj0903c~~~905201~~~putative amino acid transport protein colonisation
C11.fasta	NODE_4_length_186716_cov_25.120800	168	2534	pflA	1-2367/2367	===============	0/0	100	98.56	victors	905864	victors~~~pflA~~~905864~~~paralysed flagellum protein colonisation
C11.fasta	NODE_4_length_186716_cov_25.120800	59605	60969	sdaA	1-1365/1365	===============	0/0	100	96.85	victors	905896	victors~~~sdaA~~~905896~~~L-serine dehydratase colonisation
C11.fasta	NODE_4_length_186716_cov_25.120800	171442	173220	Cj0019c	1-1779/1779	===============	0/0	100	99.83	victors	904357	victors~~~Cj0019c~~~904357~~~putative MCP-domain signal transduction protein colonisation
C11.fasta	NODE_4_length_186716_cov_25.120800	173210	174124	Cj0020c	1-915/915	===============	0/0	100	99.13	victors	904360	victors~~~Cj0020c~~~904360~~~cytochrome C551 peroxidase colonisation
C11.fasta	NODE_5_length_152349_cov_23.288973	21157	23466	cheA	1-2310/2310	===============	0/0	100	98.14	victors		victors~~~cheA 81-176~~~4682610~~~chemotaxis protein CheA motility and colonisation
C11.fasta	NODE_5_length_152349_cov_23.288973	64443	65186	motB	1-744/744	===============	0/0	100	100	victors		victors~~~motB 81-176~~~4682104~~~flagellar motor protein MotB motility and colonisation
C11.fasta	NODE_5_length_152349_cov_23.288973	65189	65965	motA	1-777/777	===============	0/0	100	97.3	victors	904661	victors~~~motA~~~904661~~~flagellar motor protein motA colonisation and motility
C11.fasta	NODE_5_length_152349_cov_23.288973	141911	143632	Cj0415	1-1722/1722	===============	0/0	100	99.77	victors	904739	victors~~~Cj0415~~~904739~~~putative GMC oxidoreductase subunit colonisation
C11.fasta	NODE_6_length_109539_cov_24.195902	47163	47299	Cj0019c	357-493/1779	...==..........	0/0	7.7	81.75	victors	904357	victors~~~Cj0019c~~~904357~~~putative MCP-domain signal transduction protein colonisation
C11.fasta	NODE_6_length_109539_cov_24.195902	73541	74500	cadF	1-960/960	===============	0/0	100	100	victors		victors~~~cadF 81-176~~~4683585~~~fibronectin binding protein adhesion
C11.fasta	NODE_6_length_109539_cov_24.195902	85981	87807	fglK	1-1827/1827	===============	0/0	100	97.37	victors	905754	victors~~~fglK~~~905754~~~flagellar hook-associated protein FlgK motility and colonisation
C11.fasta	NODE_6_length_109539_cov_24.195902	90000	90683	Cj1461	1-684/684	===============	0/0	100	99.85	victors	905749	victors~~~Cj1461~~~905749~~~putative DNA methylase invasion
C11.fasta	NODE_6_length_109539_cov_24.195902	101980	102762	kpsM	1-783/783	===============	0/0	100	94.89	victors		victors~~~kpsM 81-176~~~4683743~~~capsular polysaccharise ABC transporter ABC transporter permease protein invasion and capsule
C11.fasta	NODE_6_length_109539_cov_24.195902	103421	104539	kpsE	1-1119/1119	===============	0/0	100	97.94	victors		victors~~~kpsE 81116~~~5617759~~~capsule polysaccharise ABC transporter invasion and capsule
C11.fasta	NODE_7_length_101407_cov_23.856803	7023	9092	kpsC	1-2070/2070	===============	0/0	100	98.99	victors		victors~~~kpsC 81-176~~~4683284~~~capsule polysaccharide export protein KpsC colonisation
C11.fasta	NODE_7_length_101407_cov_23.856803	74935	75924	pldA	1-990/990	===============	0/0	100	97.88	victors	905643	victors~~~pldA~~~905643~~~phospholipase A colonisation
C11.fasta	NODE_7_length_101407_cov_23.856803	76558	77865	Cj1349	1-1308/1308	===============	0/0	100	98.39	victors	905641	victors~~~Cj1349~~~905641~~~putative fibronectin/fibrinogen-binding protein adherence and colonisation
C11.fasta	NODE_7_length_101407_cov_23.856803	86094	87824	flaA	1-1719/1719	========/======	14/42	99.13	78.64	victors	905631	victors~~~flaA~~~905631~~~flagellin motility colonisation and invasion
C11.fasta	NODE_7_length_101407_cov_23.856803	87998	89728	flaB	1-1719/1719	========/======	16/44	99.07	79.16	victors	905630	victors~~~flaB~~~905630~~~flagellin motility colonisation and invasion
C11.fasta	NODE_7_length_101407_cov_23.856803	96764	97900	pseA	1-1137/1137	===============	0/0	100	99.65	victors	905608	victors~~~pseA~~~905608~~~pseudaminic acid biosynthesis PseA protein adherence and invasion
C11.fasta	NODE_8_length_70321_cov_22.980782	33183	34568	fliI	1-1386/1386	===============	0/0	100	100	victors		victors~~~fliI 81-176~~~flagellum-specific ATP-synthase motility and colonisation
C16.fasta	NODE_1_length_404456_cov_34.787146	6863	8599	flaB	1-1719/1719	========/======	13/38	99.42	79.51	victors	905630	victors~~~flaB~~~905630~~~flagellin motility colonisation and invasion
C16.fasta	NODE_1_length_404456_cov_34.787146	6865	8599	flaA	3-1719/1719	========/======	17/46	99.07	75.99	victors	905631	victors~~~flaA~~~905631~~~flagellin motility colonisation and invasion
C16.fasta	NODE_1_length_404456_cov_34.787146	8736	10472	flaA	1-1719/1719	========/======	Nov-32	99.59	79.01	victors	905631	victors~~~flaA~~~905631~~~flagellin motility colonisation and invasion
C16.fasta	NODE_1_length_404456_cov_34.787146	18701	20008	Cj1349	1-1308/1308	===============	0/0	100	98.62	victors	905641	victors~~~Cj1349~~~905641~~~putative fibronectin/fibrinogen-binding protein adherence and colonisation
C16.fasta	NODE_1_length_404456_cov_34.787146	20642	21631	pldA	1-990/990	===============	0/0	100	93.03	victors	905643	victors~~~pldA~~~905643~~~phospholipase A colonisation
C16.fasta	NODE_1_length_404456_cov_34.787146	87306	88406	kpsC	1-1101/2070	========.......	0/0	53.19	96.37	victors		victors~~~kpsC 81-176~~~4683284~~~capsule polysaccharide export protein KpsC colonisation
C16.fasta	NODE_1_length_404456_cov_34.787146	112300	113418	kpsE	1-1119/1119	===============	0/0	100	98.03	victors		victors~~~kpsE 81116~~~5617759~~~capsule polysaccharise ABC transporter invasion and capsule
C16.fasta	NODE_1_length_404456_cov_34.787146	114077	114859	kpsM	1-783/783	===============	0/0	100	94.89	victors		victors~~~kpsM 81-176~~~4683743~~~capsular polysaccharise ABC transporter ABC transporter permease protein invasion and capsule
C16.fasta	NODE_1_length_404456_cov_34.787146	124883	125566	Cj1461	1-684/684	===============	0/0	100	99.42	victors	905749	victors~~~Cj1461~~~905749~~~putative DNA methylase invasion
C16.fasta	NODE_1_length_404456_cov_34.787146	127761	129587	fglK	1-1827/1827	===============	0/0	100	98.69	victors	905754	victors~~~fglK~~~905754~~~flagellar hook-associated protein FlgK motility and colonisation
C16.fasta	NODE_1_length_404456_cov_34.787146	141067	142026	cadF	1-960/960	===============	0/0	100	98.96	victors		victors~~~cadF 81-176~~~4683585~~~fibronectin binding protein adhesion
C16.fasta	NODE_1_length_404456_cov_34.787146	168271	168407	Cj0019c	357-493/1779	...==..........	0/0	7.7	81.75	victors	904357	victors~~~Cj0019c~~~904357~~~putative MCP-domain signal transduction protein colonisation
C16.fasta	NODE_1_length_404456_cov_34.787146	220463	222829	pflA	1-2367/2367	===============	0/0	100	99.07	victors	905864	victors~~~pflA~~~905864~~~paralysed flagellum protein colonisation
C16.fasta	NODE_1_length_404456_cov_34.787146	278907	280271	sdaA	1-1365/1365	===============	0/0	100	96.92	victors	905896	victors~~~sdaA~~~905896~~~L-serine dehydratase colonisation
C16.fasta	NODE_1_length_404456_cov_34.787146	389151	390929	Cj0019c	1-1779/1779	===============	0/0	100	96.63	victors	904357	victors~~~Cj0019c~~~904357~~~putative MCP-domain signal transduction protein colonisation
C16.fasta	NODE_1_length_404456_cov_34.787146	390919	391833	Cj0020c	1-915/915	===============	0/0	100	98.69	victors	904360	victors~~~Cj0020c~~~904360~~~cytochrome C551 peroxidase colonisation
C16.fasta	NODE_2_length_211469_cov_26.669171	143317	144783	Cj0903c	1-1467/1467	===============	0/0	100	98.7	victors	905201	victors~~~Cj0903c~~~905201~~~putative amino acid transport protein colonisation
C16.fasta	NODE_2_length_211469_cov_26.669171	150897	152729	C8J_0850	1-1833/1833	===============	0/0	100	99.94	victors		victors~~~C8J_0850 81116~~~5617830~~~invasion antigen B invasion
C16.fasta	NODE_2_length_211469_cov_26.669171	156737	157396	CJE0997	1-660/660	===============	0/0	100	99.85	victors		victors~~~CJE0997 RM1221~~~3231508~~~amino acid ABC transporter permease protein PEB1 colonisation
C16.fasta	NODE_2_length_211469_cov_26.669171	157407	158159	CJJ81176_0927	1-753/753	===============	0/0	100	99.87	victors	4683249	victors~~~CJJ81176_0927~~~4683249~~~amino acid ABC transporter pearmease protein PEB1 colonisation
C16.fasta	NODE_2_length_211469_cov_26.669171	158161	158940	pebA	1-780/780	===============	0/0	100	100	victors		victors~~~pebA 81116~~~5618176~~~amino acid ABC transporter periplasmic amino acid protein PEB1 colonisation
C16.fasta	NODE_2_length_211469_cov_26.669171	158962	159690	pebC	1-729/729	===============	0/0	100	99.86	victors		victors~~~pebC 81-176~~~4682094~~~amino acid ABC transporter ATP-binding protein PEB1 colonisation
C16.fasta	NODE_2_length_211469_cov_26.669171	181136	184648	aas	1-3513/3513	===============	0/0	100	97.69	victors	905232	victors~~~aas~~~905232~~~2-acyl-glycerophospho-ethanolamine acyltransferase colonisation
C16.fasta	NODE_3_length_201895_cov_27.676366	1164	1742	CJ0977	1-579/579	===============	0/0	100	98.1	victors	905268	victors~~~CJ0977~~~905268~~~hypothetical protein invasion
C16.fasta	NODE_3_length_201895_cov_27.676366	6117	7235	jlpA	1-1119/1119	===============	0/0	100	98.39	victors		victors~~~jlpA 81-176~~~4682683~~~surface exposed lipoprotein adherence
C16.fasta	NODE_3_length_201895_cov_27.676366	41372	42487	livJ	1-1116/1116	===============	0/0	100	98.83	victors	905311	victors~~~livJ~~~905311~~~branched-chain amino-acid ABC transporter periplasmic binding protein colonisation
C16.fasta	NODE_3_length_201895_cov_27.676366	142879	143271	cheY	1-393/393	===============	0/0	100	100	victors		victors~~~cheY 81-176~~~4682456~~~chemotaxis protein CheY motility adhesion and invasion
C16.fasta	NODE_3_length_201895_cov_27.676366	144277	146049	pglF	1-1773/1773	===============	0/0	100	98.36	victors	UDP-GlcNAc	victors~~~pglF~~~UDP-GlcNAc C46 dehydratase colonisation
C16.fasta	NODE_3_length_201895_cov_27.676366	146051	147211	pglE	1-1161/1161	===============	0/0	100	99.05	victors		victors~~~pglE 81-176~~~4683652~~~general glycosylation pathway protein motility and invasion
C16.fasta	NODE_3_length_201895_cov_27.676366	149621	151762	pglB	1-2142/2142	===============	0/0	100	98.32	victors		victors~~~pglB 81-176~~~4682880~~~general glycosylation pathway protein adhesion
C16.fasta	NODE_3_length_201895_cov_27.676366	153775	154854	pglH	1-1080/1080	===============	0/0	100	97.87	victors		victors~~~pglH doylei~~~5390593~~~general glycosylation pathway protein adhesion
C16.fasta	NODE_4_length_164881_cov_28.573655	2097	4526	Cj0629	517-2937/2937	..======/======	May-19	82.26	89.12	victors	904959	victors~~~Cj0629~~~904959~~~lipoprotein invasion and colonisation
C16.fasta	NODE_4_length_164881_cov_28.573655	10986	11735	flaC	1-750/750	===============	0/0	100	99.73	victors	905038	victors~~~flaC~~~905038~~~flagellin motility and invasion
C16.fasta	NODE_4_length_164881_cov_28.573655	40704	42209	pta	1-1506/1506	===============	0/0	100	96.81	victors	905007	victors~~~pta~~~905007~~~putative phosphate acetyltransferase colonisation
C16.fasta	NODE_4_length_164881_cov_28.573655	69691	70941	rpoN	1-1251/1251	===============	0/0	100	98.56	victors	904991	victors~~~rpoN~~~904991~~~RNA polymerase factor sigma-54 motility colonisation and structure
C16.fasta	NODE_5_length_153621_cov_32.217605	21497	23806	cheA	1-2310/2310	===============	0/0	100	99.57	victors		victors~~~cheA 81-176~~~4682610~~~chemotaxis protein CheA motility and colonisation
C16.fasta	NODE_5_length_153621_cov_32.217605	64784	65527	motB	1-744/744	===============	0/0	100	97.85	victors		victors~~~motB 81-176~~~4682104~~~flagellar motor protein MotB motility and colonisation
C16.fasta	NODE_5_length_153621_cov_32.217605	65530	66306	motA	1-777/777	===============	0/0	100	94.21	victors	904661	victors~~~motA~~~904661~~~flagellar motor protein motA colonisation and motility
C16.fasta	NODE_5_length_153621_cov_32.217605	141312	143033	Cj0415	1-1722/1722	===============	0/0	100	99.25	victors	904739	victors~~~Cj0415~~~904739~~~putative GMC oxidoreductase subunit colonisation
C16.fasta	NODE_6_length_133497_cov_31.553033	640	1407	fliR	1-768/768	===============	0/0	100	98.18	victors	905469	victors~~~fliR~~~905469~~~flagellar biosynthesis protein FliR motility and colonisation
C16.fasta	NODE_6_length_133497_cov_31.553033	46657	47322	dccR	1-666/666	===============	0/0	100	99.1	victors	905513	victors~~~dccR~~~905513~~~two-component regulator~~~colonisation
C16.fasta	NODE_6_length_133497_cov_31.553033	53230	53604	hspR	1-375/375	===============	0/0	100	100	victors	905521	victors~~~hspR~~~905521~~~heat shock transcriptional regulator thermotolerance
C16.fasta	NODE_6_length_133497_cov_31.553033	84950	86074	dnaJ	1-1122/1122	========/======	01-Mar	100	97.07	victors	905551	victors~~~dnaJ~~~905551~~~chaperone protein DnaJ colonisation and thermotolerance
C16.fasta	NODE_6_length_133497_cov_31.553033	86229	86900	racR	1-672/672	===============	0/0	100	99.85	victors		victors~~~racR 81116~~~5617154~~~DNA binding response regulator colonisation
C16.fasta	NODE_6_length_133497_cov_31.553033	106117	107352	Cj1279	1-1236/1236	===============	0/0	100	98.3	victors	905570	victors~~~Cj1279~~~905570~~~putative fibronectin domain-containing protein adherence
C16.fasta	NODE_6_length_133497_cov_31.553033	132186	133322	pseA	1-1137/1137	===============	0/0	100	97.54	victors	905608	victors~~~pseA~~~905608~~~pseudaminic acid biosynthesis PseA protein adherence and invasion
C16.fasta	NODE_7_length_123565_cov_34.603550	101544	102503	Cj0456c	1-960/960	===============	0/0	100	98.65	victors	hypothetical	victors~~~Cj0456c~~~hypothetical protein colonisation
C16.fasta	NODE_7_length_123565_cov_34.603550	102966	103535	Cj0454	1-570/570	===============	0/0	100	98.42	victors	904777	victors~~~Cj0454~~~904777~~~hypothetical protein colonisation
C16.fasta	NODE_7_length_123565_cov_34.603550	107567	107695	Cj0019c	365-493/1779	...==..........	0/0	7.25	79.07	victors	904357	victors~~~Cj0019c~~~904357~~~putative MCP-domain signal transduction protein colonisation
C16.fasta	NODE_8_length_111974_cov_34.522347	73235	73951	fliA	1-717/717	===============	0/0	100	97.77	victors	904393	victors~~~fliA~~~904393~~~flagellar biosynthesis sigma factor motility and colonisation
C16.fasta	NODE_8_length_111974_cov_34.522347	102463	104133	ggt	1-1671/1671	===============	0/0	100	99.52	victors		victors~~~ggt 81-176~~~4683465~~~gamma-glutamyltransferase colonisation
C16.fasta	NODE_9_length_87894_cov_31.576090	39054	40439	fliI	1-1386/1386	===============	0/0	100	98.92	victors		victors~~~fliI 81-176~~~flagellum-specific ATP-synthase motility and colonisation
C16.fasta	NODE_9_length_87894_cov_31.576090	78018	78875	Cj0248	1-858/858	===============	0/0	100	97.32	victors	904574	victors~~~Cj0248~~~904574~~~hypothetical protein colonisation
LK152.fasta	NODE_11_length_56694_cov_22.255184	8527	9275	flaC	2-750/750	===============	0/0	99.87	96.53	victors	905038	victors~~~flaC~~~905038~~~flagellin motility and invasion
LK152.fasta	NODE_11_length_56694_cov_22.255184	42111	43616	pta	1-1506/1506	===============	0/0	100	98.94	victors	905007	victors~~~pta~~~905007~~~putative phosphate acetyltransferase colonisation
LK152.fasta	NODE_12_length_52073_cov_29.975706	18059	19444	fliI	1-1386/1386	===============	0/0	100	96.97	victors		victors~~~fliI 81-176~~~flagellum-specific ATP-synthase motility and colonisation
LK152.fasta	NODE_14_length_45080_cov_27.034547	77	1213	pseA	1-1137/1137	===============	0/0	100	98.94	victors	905608	victors~~~pseA~~~905608~~~pseudaminic acid biosynthesis PseA protein adherence and invasion
LK152.fasta	NODE_18_length_22010_cov_24.305397	7552	8801	rpoN	1-1250/1251	===============	0/0	99.92	98.96	victors	904991	victors~~~rpoN~~~904991~~~RNA polymerase factor sigma-54 motility colonisation and structure
LK152.fasta	NODE_1_length_300763_cov_32.057784	7893	9011	kpsE	1-1119/1119	===============	0/0	100	99.82	victors		victors~~~kpsE 81116~~~5617759~~~capsule polysaccharise ABC transporter invasion and capsule
LK152.fasta	NODE_1_length_300763_cov_32.057784	9670	10452	kpsM	1-783/783	===============	0/0	100	91.06	victors		victors~~~kpsM 81-176~~~4683743~~~capsular polysaccharise ABC transporter ABC transporter permease protein invasion and capsule
LK152.fasta	NODE_1_length_300763_cov_32.057784	20477	21160	Cj1461	1-684/684	===============	0/0	100	98.83	victors	905749	victors~~~Cj1461~~~905749~~~putative DNA methylase invasion
LK152.fasta	NODE_1_length_300763_cov_32.057784	23355	25181	fglK	1-1827/1827	===============	0/0	100	98.41	victors	905754	victors~~~fglK~~~905754~~~flagellar hook-associated protein FlgK motility and colonisation
LK152.fasta	NODE_1_length_300763_cov_32.057784	36661	37620	cadF	1-960/960	===============	0/0	100	98.12	victors		victors~~~cadF 81-176~~~4683585~~~fibronectin binding protein adhesion
LK152.fasta	NODE_1_length_300763_cov_32.057784	63865	64001	Cj0019c	357-493/1779	...==..........	0/0	7.7	81.75	victors	904357	victors~~~Cj0019c~~~904357~~~putative MCP-domain signal transduction protein colonisation
LK152.fasta	NODE_1_length_300763_cov_32.057784	116797	119163	pflA	1-2367/2367	===============	0/0	100	98.99	victors	905864	victors~~~pflA~~~905864~~~paralysed flagellum protein colonisation
LK152.fasta	NODE_1_length_300763_cov_32.057784	179221	180585	sdaA	1-1365/1365	===============	0/0	100	98.31	victors	905896	victors~~~sdaA~~~905896~~~L-serine dehydratase colonisation
LK152.fasta	NODE_1_length_300763_cov_32.057784	282630	284408	Cj0019c	1-1779/1779	===============	0/0	100	99.94	victors	904357	victors~~~Cj0019c~~~904357~~~putative MCP-domain signal transduction protein colonisation
LK152.fasta	NODE_1_length_300763_cov_32.057784	284398	285312	Cj0020c	1-915/915	===============	0/0	100	98.25	victors	904360	victors~~~Cj0020c~~~904360~~~cytochrome C551 peroxidase colonisation
LK152.fasta	NODE_20_length_16506_cov_26.161731	12026	12883	Cj0248	1-858/858	===============	0/0	100	97.32	victors	904574	victors~~~Cj0248~~~904574~~~hypothetical protein colonisation
LK152.fasta	NODE_22_length_15477_cov_26.053355	6826	7500	Cj1325	1-676/676	========/======	01-Jan	99.85	96.75	victors	905617	victors~~~Cj1325~~~905617~~~putative methyltransferase colonisation
LK152.fasta	NODE_22_length_15477_cov_26.053355	8756	9142	Cj1324	1-387/387	===============	0/0	100	99.22	victors	905616	victors~~~Cj1324~~~905616~~~hypothetical protein biofilm and colonisation
LK152.fasta	NODE_22_length_15477_cov_26.053355	9130	9462	Cj1322	1-321/321	========/======	02-Dec	100	95.5	victors	905614	victors~~~Cj1322~~~905614~~~hypothetical protein colonisation
LK152.fasta	NODE_22_length_15477_cov_26.053355	9541	10078	Cj1321	1-538/543	===============	0/0	99.08	99.26	victors	905613	victors~~~Cj1321~~~905613~~~putative transferase colonisation
LK152.fasta	NODE_2_length_183518_cov_22.650659	26564	27640	pglH	1-1077/1077	===============	0/0	100	97.49	victors		victors~~~pglH 81-176~~~3231778~~~general glycosylation pathway protein colonisation
LK152.fasta	NODE_2_length_183518_cov_22.650659	29651	31792	pglB	1-2142/2142	===============	0/0	100	98.04	victors		victors~~~pglB 81-176~~~4682880~~~general glycosylation pathway protein adhesion
LK152.fasta	NODE_2_length_183518_cov_22.650659	34202	35362	pglE	1-1161/1161	===============	0/0	100	97.07	victors	905412	victors~~~pglE~~~905412~~~UDP-4-keto-6-deoxyGlcNAc aminotransferase colonisation
LK152.fasta	NODE_2_length_183518_cov_22.650659	35364	37136	pglF	1-1773/1773	===============	0/0	100	97.63	victors	UDP-GlcNAc	victors~~~pglF~~~UDP-GlcNAc C46 dehydratase colonisation
LK152.fasta	NODE_2_length_183518_cov_22.650659	38142	38534	cheY	1-393/393	===============	0/0	100	99.75	victors		victors~~~cheY 81-176~~~4682456~~~chemotaxis protein CheY motility adhesion and invasion
LK152.fasta	NODE_2_length_183518_cov_22.650659	137665	138780	livJ	1-1116/1116	===============	0/0	100	98.57	victors	905311	victors~~~livJ~~~905311~~~branched-chain amino-acid ABC transporter periplasmic binding protein colonisation
LK152.fasta	NODE_2_length_183518_cov_22.650659	172923	174041	jlpA	1-1119/1119	===============	0/0	100	100	victors		victors~~~jlpA RM1221~~~3231574~~~surface-exposed lipoprotein adherence
LK152.fasta	NODE_2_length_183518_cov_22.650659	178417	178995	CJ0977	1-579/579	===============	0/0	100	99.31	victors	905268	victors~~~CJ0977~~~905268~~~hypothetical protein invasion
LK152.fasta	NODE_4_length_148132_cov_28.269477	8587	10308	Cj0415	1-1722/1722	===============	0/0	100	99.01	victors	904739	victors~~~Cj0415~~~904739~~~putative GMC oxidoreductase subunit colonisation
LK152.fasta	NODE_4_length_148132_cov_28.269477	88103	88879	motA	1-777/777	===============	0/0	100	94.21	victors	904661	victors~~~motA~~~904661~~~flagellar motor protein motA colonisation and motility
LK152.fasta	NODE_4_length_148132_cov_28.269477	88882	89625	motB	1-744/744	===============	0/0	100	97.85	victors		victors~~~motB 81-176~~~4682104~~~flagellar motor protein MotB motility and colonisation
LK152.fasta	NODE_4_length_148132_cov_28.269477	128974	131283	cheA	1-2310/2310	===============	0/0	100	98.48	victors		victors~~~cheA 81-176~~~4682610~~~chemotaxis protein CheA motility and colonisation
LK152.fasta	NODE_5_length_136498_cov_26.302476	14232	14999	fliR	1-768/768	===============	0/0	100	99.87	victors	905469	victors~~~fliR~~~905469~~~flagellar biosynthesis protein FliR motility and colonisation
LK152.fasta	NODE_5_length_136498_cov_26.302476	60254	60919	dccR	1-666/666	===============	0/0	100	99.55	victors	905513	victors~~~dccR~~~905513~~~two-component regulator~~~colonisation
LK152.fasta	NODE_5_length_136498_cov_26.302476	66824	67198	hspR	1-375/375	===============	0/0	100	98.67	victors	905521	victors~~~hspR~~~905521~~~heat shock transcriptional regulator thermotolerance
LK152.fasta	NODE_5_length_136498_cov_26.302476	98341	99462	dnaJ	1-1122/1122	===============	0/0	100	98.31	victors	905551	victors~~~dnaJ~~~905551~~~chaperone protein DnaJ colonisation and thermotolerance
LK152.fasta	NODE_5_length_136498_cov_26.302476	99619	100290	racR	1-672/672	===============	0/0	100	97.17	victors		victors~~~racR 81116~~~5617154~~~DNA binding response regulator colonisation
LK152.fasta	NODE_5_length_136498_cov_26.302476	119507	120742	Cj1279	1-1236/1236	===============	0/0	100	98.3	victors	905570	victors~~~Cj1279~~~905570~~~putative fibronectin domain-containing protein adherence
LK152.fasta	NODE_6_length_113448_cov_21.495001	77098	78564	Cj0903c	1-1467/1467	===============	0/0	100	99.25	victors	905201	victors~~~Cj0903c~~~905201~~~putative amino acid transport protein colonisation
LK152.fasta	NODE_6_length_113448_cov_21.495001	84677	86509	ciaB	1-1833/1833	===============	0/0	100	98.47	victors		victors~~~ciaB 81-176~~~4682759~~~invasion antigen B invasion
LK152.fasta	NODE_6_length_113448_cov_21.495001	90519	91178	JJD26997_0895	1-660/660	===============	0/0	100	97.58	victors		victors~~~JJD26997_0895 doylei~~~5388635~~~amino acid ABC transporter permease protein PEB1 colonisation
LK152.fasta	NODE_6_length_113448_cov_21.495001	91187	91939	CJJ81176_0927	1-753/753	===============	0/0	100	99.2	victors	4683249	victors~~~CJJ81176_0927~~~4683249~~~amino acid ABC transporter pearmease protein PEB1 colonisation
LK152.fasta	NODE_6_length_113448_cov_21.495001	91941	92720	peb1A	1-780/780	===============	0/0	100	100	victors	906008	victors~~~peb1A~~~906008~~~bifunctional adhesin/ABC transporter aspartate/glutamate binding protein adherence
LK152.fasta	NODE_6_length_113448_cov_21.495001	92742	93470	pebC	1-729/729	===============	0/0	100	99.73	victors		victors~~~pebC RM1221~~~3231511~~~amino acid ABC transporter ATP-binding protein PEB1 colonisation
LK152.fasta	NODE_6_length_113448_cov_21.495001	108932	112444	aas	1-3513/3513	===============	0/0	100	97.24	victors	905232	victors~~~aas~~~905232~~~2-acyl-glycerophospho-ethanolamine acyltransferase colonisation
LK152.fasta	NODE_7_length_101141_cov_31.912755	30161	30877	fliA	1-717/717	===============	0/0	100	93.31	victors	904393	victors~~~fliA~~~904393~~~flagellar biosynthesis sigma factor motility and colonisation
LK152.fasta	NODE_8_length_87036_cov_30.395310	1039	3108	kpsC	1-2070/2070	===============	0/0	100	96.52	victors		victors~~~kpsC 81-176~~~4683284~~~capsule polysaccharide export protein KpsC colonisation
LK152.fasta	NODE_8_length_87036_cov_30.395310	64172	65161	pldA	1-990/990	===============	0/0	100	99.8	victors	905643	victors~~~pldA~~~905643~~~phospholipase A colonisation
LK152.fasta	NODE_8_length_87036_cov_30.395310	65795	67102	Cj1349	1-1308/1308	===============	0/0	100	99.31	victors	905641	victors~~~Cj1349~~~905641~~~putative fibronectin/fibrinogen-binding protein adherence and colonisation
LK152.fasta	NODE_8_length_87036_cov_30.395310	77140	78858	flaA	1-1719/1719	========/======	Jun-16	99.53	91.66	victors	905631	victors~~~flaA~~~905631~~~flagellin motility colonisation and invasion
LK152.fasta	NODE_8_length_87036_cov_30.395310	79004	80722	flaB	1-1719/1719	========/======	Jun-16	99.53	92.88	victors	905630	victors~~~flaB~~~905630~~~flagellin motility colonisation and invasion
LK152.fasta	NODE_9_length_85503_cov_28.113006	16057	16185	Cj0019c	365-493/1779	...==..........	0/0	7.25	79.07	victors	904357	victors~~~Cj0019c~~~904357~~~putative MCP-domain signal transduction protein colonisation
LK152.fasta	NODE_9_length_85503_cov_28.113006	20217	20786	Cj0454	1-570/570	===============	0/0	100	98.6	victors	904777	victors~~~Cj0454~~~904777~~~hypothetical protein colonisation
LK152.fasta	NODE_9_length_85503_cov_28.113006	21249	22208	Cj0456c	1-960/960	===============	0/0	100	98.33	victors	hypothetical	victors~~~Cj0456c~~~hypothetical protein colonisation
MF6586.fasta	NODE_10_length_41874_cov_24.790452	33122	33700	CJ0977	1-579/579	===============	0/0	100	98.45	victors	905268	victors~~~CJ0977~~~905268~~~hypothetical protein invasion
MF6586.fasta	NODE_10_length_41874_cov_24.790452	38076	39194	jlpA	1-1119/1119	===============	0/0	100	99.37	victors		victors~~~jlpA RM1221~~~3231574~~~surface-exposed lipoprotein adherence
MF6586.fasta	NODE_11_length_30449_cov_34.264758	15346	17125	Cj0019c	1-1779/1779	========/======	01-Jan	100	99.78	victors	904357	victors~~~Cj0019c~~~904357~~~putative MCP-domain signal transduction protein colonisation
MF6586.fasta	NODE_11_length_30449_cov_34.264758	17115	18029	Cj0020c	1-915/915	===============	0/0	100	99.13	victors	904360	victors~~~Cj0020c~~~904360~~~cytochrome C551 peroxidase colonisation
MF6586.fasta	NODE_12_length_30330_cov_23.533523	17794	18543	flaC	1-750/750	===============	0/0	100	99.87	victors	905038	victors~~~flaC~~~905038~~~flagellin motility and invasion
MF6586.fasta	NODE_13_length_27532_cov_29.058712	7902	8618	fliA	1-717/717	===============	0/0	100	98.19	victors	904393	victors~~~fliA~~~904393~~~flagellar biosynthesis sigma factor motility and colonisation
MF6586.fasta	NODE_1_length_355060_cov_27.586930	9300	10043	motB	1-744/744	===============	0/0	100	97.45	victors		victors~~~motB 81-176~~~4682104~~~flagellar motor protein MotB motility and colonisation
MF6586.fasta	NODE_1_length_355060_cov_27.586930	10046	10822	motA	1-777/777	===============	0/0	100	94.21	victors	904661	victors~~~motA~~~904661~~~flagellar motor protein motA colonisation and motility
MF6586.fasta	NODE_1_length_355060_cov_27.586930	88618	90339	Cj0415	1-1722/1722	===============	0/0	100	99.13	victors	904739	victors~~~Cj0415~~~904739~~~putative GMC oxidoreductase subunit colonisation
MF6586.fasta	NODE_1_length_355060_cov_27.586930	122967	123095	Cj0019c	365-493/1779	...==..........	0/0	7.25	79.07	victors	904357	victors~~~Cj0019c~~~904357~~~putative MCP-domain signal transduction protein colonisation
MF6586.fasta	NODE_1_length_355060_cov_27.586930	127127	127696	Cj0454	1-570/570	===============	0/0	100	98.07	victors	904777	victors~~~Cj0454~~~904777~~~hypothetical protein colonisation
MF6586.fasta	NODE_1_length_355060_cov_27.586930	128159	129118	Cj0456c	1-960/960	===============	0/0	100	98.23	victors	hypothetical	victors~~~Cj0456c~~~hypothetical protein colonisation
MF6586.fasta	NODE_1_length_355060_cov_27.586930	275425	276072	Cj0618	1-648/648	===============	0/0	100	100	victors	904949	victors~~~Cj0618~~~904949~~~hypothetical protein colonisation
MF6586.fasta	NODE_1_length_355060_cov_27.586930	320917	322166	rpoN	1-1251/1251	========/======	01-Jan	99.92	99.92	victors	904991	victors~~~rpoN~~~904991~~~RNA polymerase factor sigma-54 motility colonisation and structure
MF6586.fasta	NODE_1_length_355060_cov_27.586930	338499	340004	pta	1-1506/1506	===============	0/0	100	97.14	victors	905007	victors~~~pta~~~905007~~~putative phosphate acetyltransferase colonisation
MF6586.fasta	NODE_2_length_233359_cov_27.032586	1005	1772	fliR	1-768/768	===============	0/0	100	100	victors	905469	victors~~~fliR~~~905469~~~flagellar biosynthesis protein FliR motility and colonisation
MF6586.fasta	NODE_2_length_233359_cov_27.032586	47011	47676	dccR	1-666/666	===============	0/0	100	99.7	victors	905513	victors~~~dccR~~~905513~~~two-component regulator~~~colonisation
MF6586.fasta	NODE_2_length_233359_cov_27.032586	53462	53836	hspR	1-375/375	===============	0/0	100	99.73	victors	905521	victors~~~hspR~~~905521~~~heat shock transcriptional regulator thermotolerance
MF6586.fasta	NODE_2_length_233359_cov_27.032586	85179	86303	dnaJ	1-1122/1122	========/======	01-Mar	100	98.04	victors	905551	victors~~~dnaJ~~~905551~~~chaperone protein DnaJ colonisation and thermotolerance
MF6586.fasta	NODE_2_length_233359_cov_27.032586	86460	87131	racR	1-672/672	===============	0/0	100	97.17	victors		victors~~~racR 81116~~~5617154~~~DNA binding response regulator colonisation
MF6586.fasta	NODE_2_length_233359_cov_27.032586	106348	107583	Cj1279	1-1236/1236	===============	0/0	100	98.38	victors	905570	victors~~~Cj1279~~~905570~~~putative fibronectin domain-containing protein adherence
MF6586.fasta	NODE_2_length_233359_cov_27.032586	138906	140042	pseA	1-1137/1137	===============	0/0	100	100	victors	905608	victors~~~pseA~~~905608~~~pseudaminic acid biosynthesis PseA protein adherence and invasion
MF6586.fasta	NODE_2_length_233359_cov_27.032586	147068	148795	flaB	1-1719/1719	========/======	16/39	99.13	79.4	victors	905630	victors~~~flaB~~~905630~~~flagellin motility colonisation and invasion
MF6586.fasta	NODE_2_length_233359_cov_27.032586	148936	150661	flaA	3-1719/1719	========/======	13/33	99.19	77.73	victors	905631	victors~~~flaA~~~905631~~~flagellin motility colonisation and invasion
MF6586.fasta	NODE_2_length_233359_cov_27.032586	158888	160195	Cj1349	1-1308/1308	===============	0/0	100	98.39	victors	905641	victors~~~Cj1349~~~905641~~~putative fibronectin/fibrinogen-binding protein adherence and colonisation
MF6586.fasta	NODE_2_length_233359_cov_27.032586	160829	161818	pldA	1-990/990	===============	0/0	100	98.08	victors	905643	victors~~~pldA~~~905643~~~phospholipase A colonisation
MF6586.fasta	NODE_2_length_233359_cov_27.032586	224197	226266	kpsC	1-2070/2070	========/======	02-Feb	99.95	95.85	victors		victors~~~kpsC 81-176~~~4683284~~~capsule polysaccharide export protein KpsC colonisation
MF6586.fasta	NODE_3_length_188393_cov_23.573715	30785	31900	livJ	1-1116/1116	===============	0/0	100	99.28	victors	905311	victors~~~livJ~~~905311~~~branched-chain amino-acid ABC transporter periplasmic binding protein colonisation
MF6586.fasta	NODE_3_length_188393_cov_23.573715	134238	134630	cheY	1-393/393	===============	0/0	100	99.75	victors	905409	victors~~~cheY~~~905409~~~chemotaxis regulatory protein motility and colonisation
MF6586.fasta	NODE_3_length_188393_cov_23.573715	135636	137408	pglF	1-1773/1773	===============	0/0	100	99.94	victors	UDP-GlcNAc	victors~~~pglF~~~UDP-GlcNAc C46 dehydratase colonisation
MF6586.fasta	NODE_3_length_188393_cov_23.573715	137410	138570	pglE	1-1161/1161	===============	0/0	100	100	victors	905412	victors~~~pglE~~~905412~~~UDP-4-keto-6-deoxyGlcNAc aminotransferase colonisation
MF6586.fasta	NODE_3_length_188393_cov_23.573715	141585	143726	pglB	1-2142/2142	===============	0/0	100	97.95	victors		victors~~~pglB 81-176~~~4682880~~~general glycosylation pathway protein adhesion
MF6586.fasta	NODE_3_length_188393_cov_23.573715	145737	146816	pglH	1-1080/1080	===============	0/0	100	100	victors	905420	victors~~~pglH~~~905420~~~GalNAc transferase/polymerase colonisation
MF6586.fasta	NODE_4_length_176033_cov_22.853052	139683	141149	Cj0903c	1-1467/1467	===============	0/0	100	99.59	victors	905201	victors~~~Cj0903c~~~905201~~~putative amino acid transport protein colonisation
MF6586.fasta	NODE_4_length_176033_cov_22.853052	147262	149094	ciaB	1-1833/1833	===============	0/0	100	99.51	victors		victors~~~ciaB 81-176~~~4682759~~~invasion antigen B invasion
MF6586.fasta	NODE_4_length_176033_cov_22.853052	153102	153761	CJJ81176_0926	1-660/660	===============	0/0	100	99.85	victors	4683648	victors~~~CJJ81176_0926~~~4683648~~~amino acid ABC transporter permease protein colonisation
MF6586.fasta	NODE_4_length_176033_cov_22.853052	153772	154524	CJJ81176_0927	1-753/753	===============	0/0	100	99.73	victors	4683249	victors~~~CJJ81176_0927~~~4683249~~~amino acid ABC transporter pearmease protein PEB1 colonisation
MF6586.fasta	NODE_4_length_176033_cov_22.853052	154526	155305	peb1A	1-780/780	===============	0/0	100	99.23	victors	906008	victors~~~peb1A~~~906008~~~bifunctional adhesin/ABC transporter aspartate/glutamate binding protein adherence
MF6586.fasta	NODE_4_length_176033_cov_22.853052	155327	156055	pebC	1-729/729	===============	0/0	100	99.86	victors		victors~~~pebC 81-176~~~4682094~~~amino acid ABC transporter ATP-binding protein PEB1 colonisation
MF6586.fasta	NODE_4_length_176033_cov_22.853052	171518	175030	aas	1-3513/3513	===============	0/0	100	97.61	victors	905232	victors~~~aas~~~905232~~~2-acyl-glycerophospho-ethanolamine acyltransferase colonisation
MF6586.fasta	NODE_5_length_154468_cov_28.657978	169	2535	pflA	1-2367/2367	===============	0/0	100	99.37	victors	905864	victors~~~pflA~~~905864~~~paralysed flagellum protein colonisation
MF6586.fasta	NODE_5_length_154468_cov_28.657978	57878	59242	sdaA	1-1365/1365	===============	0/0	100	96.92	victors	905896	victors~~~sdaA~~~905896~~~L-serine dehydratase colonisation
MF6586.fasta	NODE_6_length_113789_cov_28.030520	49760	49896	Cj0019c	357-493/1779	...==..........	0/0	7.7	81.75	victors	904357	victors~~~Cj0019c~~~904357~~~putative MCP-domain signal transduction protein colonisation
MF6586.fasta	NODE_6_length_113789_cov_28.030520	76140	77099	cadF	1-960/960	===============	0/0	100	98.65	victors		victors~~~cadF 81-176~~~4683585~~~fibronectin binding protein adhesion
MF6586.fasta	NODE_6_length_113789_cov_28.030520	88579	90405	fglK	1-1827/1827	===============	0/0	100	98.3	victors	905754	victors~~~fglK~~~905754~~~flagellar hook-associated protein FlgK motility and colonisation
MF6586.fasta	NODE_6_length_113789_cov_28.030520	92597	93280	Cj1461	1-684/684	===============	0/0	100	96.05	victors	905749	victors~~~Cj1461~~~905749~~~putative DNA methylase invasion
MF6586.fasta	NODE_6_length_113789_cov_28.030520	103300	104082	kpsM	1-783/783	===============	0/0	100	97.45	victors		victors~~~kpsM 81-176~~~4683743~~~capsular polysaccharise ABC transporter ABC transporter permease protein invasion and capsule
MF6586.fasta	NODE_6_length_113789_cov_28.030520	104741	105859	kpsE	1-1119/1119	===============	0/0	100	96.96	victors		victors~~~kpsE 81116~~~5617759~~~capsule polysaccharise ABC transporter invasion and capsule
MF6586.fasta	NODE_7_length_76793_cov_26.640375	3607	4464	Cj0248	1-858/858	===============	0/0	100	98.25	victors	904574	victors~~~Cj0248~~~904574~~~hypothetical protein colonisation
MF6586.fasta	NODE_7_length_76793_cov_26.640375	35679	37988	cheA	1-2310/2310	===============	0/0	100	98.36	victors		victors~~~cheA 81-176~~~4682610~~~chemotaxis protein CheA motility and colonisation
MF6586.fasta	NODE_9_length_51913_cov_28.508303	33181	34566	fliI	1-1386/1386	===============	0/0	100	97.26	victors		victors~~~fliI 81-176~~~flagellum-specific ATP-synthase motility and colonisation
MF701751.fasta	NODE_10_length_66115_cov_47.114218	17331	18716	fliI	1-1386/1386	===============	0/0	100	97.26	victors		victors~~~fliI 81-176~~~flagellum-specific ATP-synthase motility and colonisation
MF701751.fasta	NODE_10_length_66115_cov_47.114218	56109	56966	Cj0248	1-858/858	===============	0/0	100	99.77	victors	904574	victors~~~Cj0248~~~904574~~~hypothetical protein colonisation
MF701751.fasta	NODE_13_length_40837_cov_51.210587	7885	8601	fliA	1-717/717	===============	0/0	100	100	victors	904393	victors~~~fliA~~~904393~~~flagellar biosynthesis sigma factor motility and colonisation
MF701751.fasta	NODE_14_length_36181_cov_53.645227	19257	20492	Cj1279	1-1236/1236	===============	0/0	100	100	victors	905570	victors~~~Cj1279~~~905570~~~putative fibronectin domain-containing protein adherence
MF701751.fasta	NODE_16_length_32339_cov_61.468738	12552	13466	Cj0020c	1-915/915	===============	0/0	100	99.13	victors	904360	victors~~~Cj0020c~~~904360~~~cytochrome C551 peroxidase colonisation
MF701751.fasta	NODE_16_length_32339_cov_61.468738	13456	15235	Cj0019c	1-1779/1779	========/======	01-Jan	100	99.72	victors	904357	victors~~~Cj0019c~~~904357~~~putative MCP-domain signal transduction protein colonisation
MF701751.fasta	NODE_18_length_18976_cov_40.467717	15782	16918	pseA	1-1137/1137	===============	0/0	100	99.56	victors	905608	victors~~~pseA~~~905608~~~pseudaminic acid biosynthesis PseA protein adherence and invasion
MF701751.fasta	NODE_19_length_15827_cov_42.157197	9535	10210	Cj1325	1-676/676	===============	0/0	100	100	victors	905617	victors~~~Cj1325~~~905617~~~putative methyltransferase colonisation
MF701751.fasta	NODE_19_length_15827_cov_42.157197	11466	11852	Cj1324	1-387/387	===============	0/0	100	99.22	victors	905616	victors~~~Cj1324~~~905616~~~hypothetical protein biofilm and colonisation
MF701751.fasta	NODE_19_length_15827_cov_42.157197	11840	12172	Cj1322	1-321/321	========/======	02-Dec	100	95.5	victors	905614	victors~~~Cj1322~~~905614~~~hypothetical protein colonisation
MF701751.fasta	NODE_19_length_15827_cov_42.157197	12251	12788	Cj1321	1-538/543	===============	0/0	99.08	99.26	victors	905613	victors~~~Cj1321~~~905613~~~putative transferase colonisation
MF701751.fasta	NODE_1_length_197254_cov_40.799094	33513	34091	CJ0977	1-579/579	===============	0/0	100	100	victors	905268	victors~~~CJ0977~~~905268~~~hypothetical protein invasion
MF701751.fasta	NODE_1_length_197254_cov_40.799094	38465	39583	jlpA	1-1119/1119	===============	0/0	100	98.66	victors		victors~~~jlpA 81-176~~~4682683~~~surface exposed lipoprotein adherence
MF701751.fasta	NODE_1_length_197254_cov_40.799094	73722	74837	livJ	1-1116/1116	===============	0/0	100	100	victors	905311	victors~~~livJ~~~905311~~~branched-chain amino-acid ABC transporter periplasmic binding protein colonisation
MF701751.fasta	NODE_1_length_197254_cov_40.799094	174200	174592	cheY	1-393/393	===============	0/0	100	100	victors	905409	victors~~~cheY~~~905409~~~chemotaxis regulatory protein motility and colonisation
MF701751.fasta	NODE_1_length_197254_cov_40.799094	175598	177370	pglF	1-1773/1773	===============	0/0	100	100	victors	UDP-GlcNAc	victors~~~pglF~~~UDP-GlcNAc C46 dehydratase colonisation
MF701751.fasta	NODE_1_length_197254_cov_40.799094	177372	178532	pglE	1-1161/1161	===============	0/0	100	100	victors	905412	victors~~~pglE~~~905412~~~UDP-4-keto-6-deoxyGlcNAc aminotransferase colonisation
MF701751.fasta	NODE_1_length_197254_cov_40.799094	181547	183688	pglB	1-2142/2142	===============	0/0	100	97.99	victors		victors~~~pglB 81-176~~~4682880~~~general glycosylation pathway protein adhesion
MF701751.fasta	NODE_1_length_197254_cov_40.799094	185699	186778	pglH	1-1080/1080	===============	0/0	100	100	victors	905420	victors~~~pglH~~~905420~~~GalNAc transferase/polymerase colonisation
MF701751.fasta	NODE_22_length_2784_cov_55.682725	1	747	flaB	1-747/1719	=======........	0/0	43.46	96.79	victors	905630	victors~~~flaB~~~905630~~~flagellin motility colonisation and invasion
MF701751.fasta	NODE_23_length_2420_cov_194.430877	99	2420	Cj0629	616-2937/2937	..======/======	03-Apr	78.99	98.02	victors	904959	victors~~~Cj0629~~~904959~~~lipoprotein invasion and colonisation
MF701751.fasta	NODE_24_length_1335_cov_52.072848	599	1335	Cj0629	1-742/2937	====..../......	03-Nov	24.99	92.62	victors	904959	victors~~~Cj0629~~~904959~~~lipoprotein invasion and colonisation
MF701751.fasta	NODE_26_length_886_cov_161.910408	1	886	flaA	621-1506/1719	.....=========.	0/0	51.54	98.31	victors	905631	victors~~~flaA~~~905631~~~flagellin motility colonisation and invasion
MF701751.fasta	NODE_27_length_856_cov_71.657064	1	372	flaA	1-372/1719	====...........	0/0	21.64	96.24	victors	905631	victors~~~flaA~~~905631~~~flagellin motility colonisation and invasion
MF701751.fasta	NODE_27_length_856_cov_71.657064	517	856	flaB	1380-1719/1719	............===	0/0	19.78	99.71	victors	905630	victors~~~flaB~~~905630~~~flagellin motility colonisation and invasion
MF701751.fasta	NODE_2_length_188186_cov_46.598876	16077	16205	Cj0019c	365-493/1779	...==..........	0/0	7.25	79.07	victors	904357	victors~~~Cj0019c~~~904357~~~putative MCP-domain signal transduction protein colonisation
MF701751.fasta	NODE_2_length_188186_cov_46.598876	20237	20806	Cj0454	1-570/570	===============	0/0	100	100	victors	904777	victors~~~Cj0454~~~904777~~~hypothetical protein colonisation
MF701751.fasta	NODE_2_length_188186_cov_46.598876	21269	22228	Cj0456c	1-960/960	===============	0/0	100	100	victors	hypothetical	victors~~~Cj0456c~~~hypothetical protein colonisation
MF701751.fasta	NODE_2_length_188186_cov_46.598876	178011	178658	Cj0618	1-648/648	===============	0/0	100	100	victors	904949	victors~~~Cj0618~~~904949~~~hypothetical protein colonisation
MF701751.fasta	NODE_35_length_268_cov_72.751773	1	268	flaA	480-747/1719	....===........	0/0	15.59	97.76	victors	905631	victors~~~flaA~~~905631~~~flagellin motility colonisation and invasion
MF701751.fasta	NODE_36_length_255_cov_69.859375	1	255	flaB	253-507/1719	..===..........	0/0	14.83	95.69	victors	905630	victors~~~flaB~~~905630~~~flagellin motility colonisation and invasion
MF701751.fasta	NODE_37_length_250_cov_20.739837	1	162	racR	511-672/672	...........====	0/0	24.11	98.77	victors		victors~~~racR 81116~~~5617154~~~DNA binding response regulator colonisation
MF701751.fasta	NODE_38_length_245_cov_18.101695	115	245	Cj0629	1-132/2937	=......./......	01-Jan	4.46	96.97	victors	904959	victors~~~Cj0629~~~904959~~~lipoprotein invasion and colonisation
MF701751.fasta	NODE_3_length_179716_cov_46.638959	39673	41982	cheA	1-2310/2310	===============	0/0	100	98.18	victors		victors~~~cheA 81-176~~~4682610~~~chemotaxis protein CheA motility and colonisation
MF701751.fasta	NODE_3_length_179716_cov_46.638959	90101	90844	motB	1-744/744	===============	0/0	100	99.19	victors	904660	victors~~~motB~~~904660~~~flagellar motor protein colonisation and motility
MF701751.fasta	NODE_3_length_179716_cov_46.638959	90847	91623	motA	1-777/777	===============	0/0	100	100	victors	904661	victors~~~motA~~~904661~~~flagellar motor protein motA colonisation and motility
MF701751.fasta	NODE_3_length_179716_cov_46.638959	167579	169300	Cj0415	1-1722/1722	===============	0/0	100	100	victors	904739	victors~~~Cj0415~~~904739~~~putative GMC oxidoreductase subunit colonisation
MF701751.fasta	NODE_4_length_176692_cov_39.267579	140727	142193	Cj0903c	1-1467/1467	===============	0/0	100	100	victors	905201	victors~~~Cj0903c~~~905201~~~putative amino acid transport protein colonisation
MF701751.fasta	NODE_4_length_176692_cov_39.267579	148306	150138	ciaB	1-1833/1833	===============	0/0	100	100	victors	905214	victors~~~ciaB~~~905214~~~CiaB protein invasion
MF701751.fasta	NODE_4_length_176692_cov_39.267579	154146	154805	CJE0997	1-660/660	===============	0/0	100	98.03	victors		victors~~~CJE0997 RM1221~~~3231508~~~amino acid ABC transporter permease protein PEB1 colonisation
MF701751.fasta	NODE_4_length_176692_cov_39.267579	154816	155568	CJJ81176_0927	1-753/753	===============	0/0	100	99.07	victors	4683249	victors~~~CJJ81176_0927~~~4683249~~~amino acid ABC transporter pearmease protein PEB1 colonisation
MF701751.fasta	NODE_4_length_176692_cov_39.267579	155570	156349	peb1A	1-780/780	===============	0/0	100	100	victors	906008	victors~~~peb1A~~~906008~~~bifunctional adhesin/ABC transporter aspartate/glutamate binding protein adherence
MF701751.fasta	NODE_4_length_176692_cov_39.267579	156371	157099	pebC	1-729/729	===============	0/0	100	99.73	victors		victors~~~pebC RM1221~~~3231511~~~amino acid ABC transporter ATP-binding protein PEB1 colonisation
MF701751.fasta	NODE_4_length_176692_cov_39.267579	172562	176074	aas	1-3513/3513	===============	0/0	100	99.97	victors	905232	victors~~~aas~~~905232~~~2-acyl-glycerophospho-ethanolamine acyltransferase colonisation
MF701751.fasta	NODE_5_length_115657_cov_49.820601	7893	9011	kpsE	1-1119/1119	===============	0/0	100	99.82	victors		victors~~~kpsE 81116~~~5617759~~~capsule polysaccharise ABC transporter invasion and capsule
MF701751.fasta	NODE_5_length_115657_cov_49.820601	9670	10452	kpsM	1-783/783	===============	0/0	100	91.06	victors		victors~~~kpsM 81-176~~~4683743~~~capsular polysaccharise ABC transporter ABC transporter permease protein invasion and capsule
MF701751.fasta	NODE_5_length_115657_cov_49.820601	20473	21156	Cj1461	1-684/684	===============	0/0	100	100	victors	905749	victors~~~Cj1461~~~905749~~~putative DNA methylase invasion
MF701751.fasta	NODE_5_length_115657_cov_49.820601	23349	25175	fglK	1-1827/1827	===============	0/0	100	100	victors	905754	victors~~~fglK~~~905754~~~flagellar hook-associated protein FlgK motility and colonisation
MF701751.fasta	NODE_5_length_115657_cov_49.820601	36661	37620	cadF	1-960/960	===============	0/0	100	98.85	victors		victors~~~cadF 81-176~~~4683585~~~fibronectin binding protein adhesion
MF701751.fasta	NODE_5_length_115657_cov_49.820601	63864	64000	Cj0019c	357-493/1779	...==..........	0/0	7.7	81.75	victors	904357	victors~~~Cj0019c~~~904357~~~putative MCP-domain signal transduction protein colonisation
MF701751.fasta	NODE_6_length_105909_cov_46.288206	1	340	flaA	1380-1719/1719	............===	0/0	19.78	99.71	victors	905631	victors~~~flaA~~~905631~~~flagellin motility colonisation and invasion
MF701751.fasta	NODE_6_length_105909_cov_46.288206	10381	11688	Cj1349	1-1308/1308	===============	0/0	100	100	victors	905641	victors~~~Cj1349~~~905641~~~putative fibronectin/fibrinogen-binding protein adherence and colonisation
MF701751.fasta	NODE_6_length_105909_cov_46.288206	12321	13310	pldA	1-990/990	===============	0/0	100	100	victors	905643	victors~~~pldA~~~905643~~~phospholipase A colonisation
MF701751.fasta	NODE_6_length_105909_cov_46.288206	75673	77742	kpsC	1-2070/2070	========/======	02-Feb	99.95	95.85	victors		victors~~~kpsC 81-176~~~4683284~~~capsule polysaccharide export protein KpsC colonisation
MF701751.fasta	NODE_7_length_104603_cov_41.171580	19116	19865	flaC	1-750/750	===============	0/0	100	100	victors	905038	victors~~~flaC~~~905038~~~flagellin motility and invasion
MF701751.fasta	NODE_7_length_104603_cov_41.171580	52697	54202	pta	1-1506/1506	===============	0/0	100	100	victors	905007	victors~~~pta~~~905007~~~putative phosphate acetyltransferase colonisation
MF701751.fasta	NODE_7_length_104603_cov_41.171580	70490	71740	rpoN	1-1251/1251	===============	0/0	100	99.2	victors	904991	victors~~~rpoN~~~904991~~~RNA polymerase factor sigma-54 motility colonisation and structure
MF701751.fasta	NODE_8_length_104458_cov_49.673913	1	224	Cj0629	519-742/2937	..==...........	0/0	7.63	81.25	victors	904959	victors~~~Cj0629~~~904959~~~lipoprotein invasion and colonisation
MF701751.fasta	NODE_8_length_104458_cov_49.673913	45059	46423	sdaA	1-1365/1365	===============	0/0	100	100	victors	905896	victors~~~sdaA~~~905896~~~L-serine dehydratase colonisation
MF701751.fasta	NODE_8_length_104458_cov_49.673913	101779	104145	pflA	1-2367/2367	===============	0/0	100	99.41	victors	905864	victors~~~pflA~~~905864~~~paralysed flagellum protein colonisation
MF701751.fasta	NODE_9_length_87220_cov_45.689757	1005	1772	fliR	1-768/768	===============	0/0	100	100	victors	905469	victors~~~fliR~~~905469~~~flagellar biosynthesis protein FliR motility and colonisation
MF701751.fasta	NODE_9_length_87220_cov_45.689757	47012	47677	dccR	1-666/666	===============	0/0	100	99.7	victors	905513	victors~~~dccR~~~905513~~~two-component regulator~~~colonisation
MF701751.fasta	NODE_9_length_87220_cov_45.689757	53462	53836	hspR	1-375/375	===============	0/0	100	100	victors	905521	victors~~~hspR~~~905521~~~heat shock transcriptional regulator thermotolerance
MF701751.fasta	NODE_9_length_87220_cov_45.689757	85184	86305	dnaJ	1-1122/1122	===============	0/0	100	100	victors	905551	victors~~~dnaJ~~~905551~~~chaperone protein DnaJ colonisation and thermotolerance
MF701751.fasta	NODE_9_length_87220_cov_45.689757	86462	87132	racR	1-672/672	========/======	01-Jan	99.85	96.58	victors		victors~~~racR 81116~~~5617154~~~DNA binding response regulator colonisation
MF9408.fasta	NODE_10_length_56355_cov_21.549975	34334	35293	Cj0456c	1-960/960	===============	0/0	100	98.65	victors	hypothetical	victors~~~Cj0456c~~~hypothetical protein colonisation
MF9408.fasta	NODE_10_length_56355_cov_21.549975	35756	36325	Cj0454	1-570/570	===============	0/0	100	98.42	victors	904777	victors~~~Cj0454~~~904777~~~hypothetical protein colonisation
MF9408.fasta	NODE_10_length_56355_cov_21.549975	40357	40485	Cj0019c	365-493/1779	...==..........	0/0	7.25	79.07	victors	904357	victors~~~Cj0019c~~~904357~~~putative MCP-domain signal transduction protein colonisation
MF9408.fasta	NODE_12_length_7017_cov_28.436284	249	1979	flaA	1-1719/1719	========/======	Jun-22	99.71	85.71	victors	905631	victors~~~flaA~~~905631~~~flagellin motility colonisation and invasion
MF9408.fasta	NODE_12_length_7017_cov_28.436284	2151	3881	flaB	1-1719/1719	========/======	Jun-22	99.71	86.69	victors	905630	victors~~~flaB~~~905630~~~flagellin motility colonisation and invasion
MF9408.fasta	NODE_1_length_240162_cov_18.660462	158039	159289	rpoN	1-1251/1251	===============	0/0	100	98.64	victors	904991	victors~~~rpoN~~~904991~~~RNA polymerase factor sigma-54 motility colonisation and structure
MF9408.fasta	NODE_1_length_240162_cov_18.660462	186264	187769	pta	1-1506/1506	===============	0/0	100	95.95	victors	905007	victors~~~pta~~~905007~~~putative phosphate acetyltransferase colonisation
MF9408.fasta	NODE_1_length_240162_cov_18.660462	220574	221322	flaC	2-750/750	===============	0/0	99.87	98.26	victors	905038	victors~~~flaC~~~905038~~~flagellin motility and invasion
MF9408.fasta	NODE_1_length_240162_cov_18.660462	227781	230210	Cj0629	517-2937/2937	..======/======	May-19	82.26	88.87	victors	904959	victors~~~Cj0629~~~904959~~~lipoprotein invasion and colonisation
MF9408.fasta	NODE_2_length_207846_cov_20.709290	6893	8200	Cj1349	1-1308/1308	===============	0/0	100	98.09	victors	905641	victors~~~Cj1349~~~905641~~~putative fibronectin/fibrinogen-binding protein adherence and colonisation
MF9408.fasta	NODE_2_length_207846_cov_20.709290	8834	9823	pldA	1-990/990	===============	0/0	100	98.59	victors	905643	victors~~~pldA~~~905643~~~phospholipase A colonisation
MF9408.fasta	NODE_2_length_207846_cov_20.709290	71666	73735	kpsC	1-2070/2070	========/======	02-Feb	99.95	95.36	victors		victors~~~kpsC 81-176~~~4683284~~~capsule polysaccharide export protein KpsC colonisation
MF9408.fasta	NODE_2_length_207846_cov_20.709290	99407	100525	kpsE	1-1119/1119	===============	0/0	100	96.42	victors		victors~~~kpsE 81116~~~5617759~~~capsule polysaccharise ABC transporter invasion and capsule
MF9408.fasta	NODE_2_length_207846_cov_20.709290	101184	101966	kpsM	1-783/783	===============	0/0	100	88.76	victors		victors~~~kpsM 81-176~~~4683743~~~capsular polysaccharise ABC transporter ABC transporter permease protein invasion and capsule
MF9408.fasta	NODE_2_length_207846_cov_20.709290	111986	112669	Cj1461	1-684/684	===============	0/0	100	99.56	victors	905749	victors~~~Cj1461~~~905749~~~putative DNA methylase invasion
MF9408.fasta	NODE_2_length_207846_cov_20.709290	114864	116690	fglK	1-1827/1827	===============	0/0	100	98.74	victors	905754	victors~~~fglK~~~905754~~~flagellar hook-associated protein FlgK motility and colonisation
MF9408.fasta	NODE_2_length_207846_cov_20.709290	128170	129129	cadF	1-960/960	===============	0/0	100	98.96	victors		victors~~~cadF 81-176~~~4683585~~~fibronectin binding protein adhesion
MF9408.fasta	NODE_2_length_207846_cov_20.709290	155374	155510	Cj0019c	357-493/1779	...==..........	0/0	7.7	81.75	victors	904357	victors~~~Cj0019c~~~904357~~~putative MCP-domain signal transduction protein colonisation
MF9408.fasta	NODE_3_length_207239_cov_18.007262	2398	2976	CJ0977	1-579/579	===============	0/0	100	98.1	victors	905268	victors~~~CJ0977~~~905268~~~hypothetical protein invasion
MF9408.fasta	NODE_3_length_207239_cov_18.007262	7351	8469	jlpA	1-1119/1119	===============	0/0	100	98.48	victors		victors~~~jlpA 81-176~~~4682683~~~surface exposed lipoprotein adherence
MF9408.fasta	NODE_3_length_207239_cov_18.007262	42605	43720	livJ	1-1116/1116	===============	0/0	100	98.83	victors	905311	victors~~~livJ~~~905311~~~branched-chain amino-acid ABC transporter periplasmic binding protein colonisation
MF9408.fasta	NODE_3_length_207239_cov_18.007262	148391	148783	cheY	1-393/393	===============	0/0	100	99.49	victors		victors~~~cheY 81-176~~~4682456~~~chemotaxis protein CheY motility adhesion and invasion
MF9408.fasta	NODE_3_length_207239_cov_18.007262	149789	151561	pglF	1-1773/1773	===============	0/0	100	98.14	victors	UDP-GlcNAc	victors~~~pglF~~~UDP-GlcNAc C46 dehydratase colonisation
MF9408.fasta	NODE_3_length_207239_cov_18.007262	151563	152723	pglE	1-1161/1161	===============	0/0	100	97.16	victors	905412	victors~~~pglE~~~905412~~~UDP-4-keto-6-deoxyGlcNAc aminotransferase colonisation
MF9408.fasta	NODE_3_length_207239_cov_18.007262	155133	157274	pglB	1-2142/2142	===============	0/0	100	98.32	victors		victors~~~pglB 81-176~~~4682880~~~general glycosylation pathway protein adhesion
MF9408.fasta	NODE_3_length_207239_cov_18.007262	159287	160366	pglH	1-1080/1080	===============	0/0	100	97.87	victors		victors~~~pglH doylei~~~5390593~~~general glycosylation pathway protein adhesion
MF9408.fasta	NODE_4_length_204866_cov_17.573872	136409	137875	Cj0903c	1-1467/1467	===============	0/0	100	98.7	victors	905201	victors~~~Cj0903c~~~905201~~~putative amino acid transport protein colonisation
MF9408.fasta	NODE_4_length_204866_cov_17.573872	143989	145821	C8J_0850	1-1833/1833	===============	0/0	100	100	victors		victors~~~C8J_0850 81116~~~5617830~~~invasion antigen B invasion
MF9408.fasta	NODE_4_length_204866_cov_17.573872	149829	150488	CJE0997	1-660/660	===============	0/0	100	99.85	victors		victors~~~CJE0997 RM1221~~~3231508~~~amino acid ABC transporter permease protein PEB1 colonisation
MF9408.fasta	NODE_4_length_204866_cov_17.573872	150499	151251	CJJ81176_0927	1-753/753	===============	0/0	100	99.87	victors	4683249	victors~~~CJJ81176_0927~~~4683249~~~amino acid ABC transporter pearmease protein PEB1 colonisation
MF9408.fasta	NODE_4_length_204866_cov_17.573872	151253	152032	pebA	1-780/780	===============	0/0	100	100	victors		victors~~~pebA 81116~~~5618176~~~amino acid ABC transporter periplasmic amino acid protein PEB1 colonisation
MF9408.fasta	NODE_4_length_204866_cov_17.573872	152054	152782	pebC	1-729/729	===============	0/0	100	99.86	victors		victors~~~pebC 81-176~~~4682094~~~amino acid ABC transporter ATP-binding protein PEB1 colonisation
MF9408.fasta	NODE_4_length_204866_cov_17.573872	174249	177761	aas	1-3513/3513	===============	0/0	100	97.69	victors	905232	victors~~~aas~~~905232~~~2-acyl-glycerophospho-ethanolamine acyltransferase colonisation
MF9408.fasta	NODE_5_length_185132_cov_21.816805	12612	13526	Cj0020c	1-915/915	===============	0/0	100	98.69	victors	904360	victors~~~Cj0020c~~~904360~~~cytochrome C551 peroxidase colonisation
MF9408.fasta	NODE_5_length_185132_cov_21.816805	13516	15294	Cj0019c	1-1779/1779	===============	0/0	100	96.57	victors	904357	victors~~~Cj0019c~~~904357~~~putative MCP-domain signal transduction protein colonisation
MF9408.fasta	NODE_5_length_185132_cov_21.816805	124107	125471	sdaA	1-1365/1365	===============	0/0	100	96.92	victors	905896	victors~~~sdaA~~~905896~~~L-serine dehydratase colonisation
MF9408.fasta	NODE_5_length_185132_cov_21.816805	182585	184951	pflA	1-2367/2367	===============	0/0	100	98.94	victors	905864	victors~~~pflA~~~905864~~~paralysed flagellum protein colonisation
MF9408.fasta	NODE_6_length_159692_cov_20.216445	21236	23545	cheA	1-2310/2310	===============	0/0	100	99.74	victors		victors~~~cheA 81-176~~~4682610~~~chemotaxis protein CheA motility and colonisation
MF9408.fasta	NODE_6_length_159692_cov_20.216445	70829	71572	motB	1-744/744	===============	0/0	100	97.85	victors		victors~~~motB 81-176~~~4682104~~~flagellar motor protein MotB motility and colonisation
MF9408.fasta	NODE_6_length_159692_cov_20.216445	71575	72351	motA	1-777/777	===============	0/0	100	94.08	victors	904661	victors~~~motA~~~904661~~~flagellar motor protein motA colonisation and motility
MF9408.fasta	NODE_6_length_159692_cov_20.216445	147357	149078	Cj0415	1-1722/1722	===============	0/0	100	99.13	victors	904739	victors~~~Cj0415~~~904739~~~putative GMC oxidoreductase subunit colonisation
MF9408.fasta	NODE_7_length_137867_cov_20.143894	640	1407	fliR	1-768/768	===============	0/0	100	98.18	victors	905469	victors~~~fliR~~~905469~~~flagellar biosynthesis protein FliR motility and colonisation
MF9408.fasta	NODE_7_length_137867_cov_20.143894	46646	47311	dccR	1-666/666	===============	0/0	100	99.1	victors	905513	victors~~~dccR~~~905513~~~two-component regulator~~~colonisation
MF9408.fasta	NODE_7_length_137867_cov_20.143894	53218	53592	hspR	1-375/375	===============	0/0	100	98.67	victors	905521	victors~~~hspR~~~905521~~~heat shock transcriptional regulator thermotolerance
MF9408.fasta	NODE_7_length_137867_cov_20.143894	84938	86062	dnaJ	1-1122/1122	========/======	01-Mar	100	98.4	victors	905551	victors~~~dnaJ~~~905551~~~chaperone protein DnaJ colonisation and thermotolerance
MF9408.fasta	NODE_7_length_137867_cov_20.143894	86217	86888	racR	1-672/672	===============	0/0	100	99.85	victors		victors~~~racR 81116~~~5617154~~~DNA binding response regulator colonisation
MF9408.fasta	NODE_7_length_137867_cov_20.143894	106105	107340	Cj1279	1-1236/1236	===============	0/0	100	98.06	victors	905570	victors~~~Cj1279~~~905570~~~putative fibronectin domain-containing protein adherence
MF9408.fasta	NODE_7_length_137867_cov_20.143894	132494	133630	pseA	1-1137/1137	===============	0/0	100	97.45	victors	905608	victors~~~pseA~~~905608~~~pseudaminic acid biosynthesis PseA protein adherence and invasion
MF9408.fasta	NODE_8_length_110164_cov_21.242264	7842	9512	ggt	1-1671/1671	===============	0/0	100	99.52	victors		victors~~~ggt 81-176~~~4683465~~~gamma-glutamyltransferase colonisation
MF9408.fasta	NODE_8_length_110164_cov_21.242264	38051	38767	fliA	1-717/717	===============	0/0	100	97.77	victors	904393	victors~~~fliA~~~904393~~~flagellar biosynthesis sigma factor motility and colonisation
MF9408.fasta	NODE_9_length_84494_cov_19.689533	9035	9892	Cj0248	1-858/858	===============	0/0	100	97.32	victors	904574	victors~~~Cj0248~~~904574~~~hypothetical protein colonisation
MF9408.fasta	NODE_9_length_84494_cov_19.689533	47471	48856	fliI	1-1386/1386	===============	0/0	100	98.92	victors		victors~~~fliI 81-176~~~flagellum-specific ATP-synthase motility and colonisation
537AC.fasta	NODE_10_length_56355_cov_39.606815	34334	35293	Cj0456c	1-960/960	===============	0/0	100	98.65	victors	hypothetical	victors~~~Cj0456c~~~hypothetical protein colonisation
537AC.fasta	NODE_10_length_56355_cov_39.606815	35756	36325	Cj0454	1-570/570	===============	0/0	100	98.42	victors	904777	victors~~~Cj0454~~~904777~~~hypothetical protein colonisation
537AC.fasta	NODE_10_length_56355_cov_39.606815	40357	40485	Cj0019c	365-493/1779	...==..........	0/0	7.25	79.07	victors	904357	victors~~~Cj0019c~~~904357~~~putative MCP-domain signal transduction protein colonisation
537AC.fasta	NODE_1_length_353455_cov_39.235201	51242	51378	Cj0019c	357-493/1779	...==..........	0/0	7.7	81.75	victors	904357	victors~~~Cj0019c~~~904357~~~putative MCP-domain signal transduction protein colonisation
537AC.fasta	NODE_1_length_353455_cov_39.235201	77623	78582	cadF	1-960/960	===============	0/0	100	98.96	victors		victors~~~cadF 81-176~~~4683585~~~fibronectin binding protein adhesion
537AC.fasta	NODE_1_length_353455_cov_39.235201	90062	91888	fglK	1-1827/1827	===============	0/0	100	98.69	victors	905754	victors~~~fglK~~~905754~~~flagellar hook-associated protein FlgK motility and colonisation
537AC.fasta	NODE_1_length_353455_cov_39.235201	94083	94766	Cj1461	1-684/684	===============	0/0	100	99.42	victors	905749	victors~~~Cj1461~~~905749~~~putative DNA methylase invasion
537AC.fasta	NODE_1_length_353455_cov_39.235201	104790	105572	kpsM	1-783/783	===============	0/0	100	94.89	victors		victors~~~kpsM 81-176~~~4683743~~~capsular polysaccharise ABC transporter ABC transporter permease protein invasion and capsule
537AC.fasta	NODE_1_length_353455_cov_39.235201	106231	107349	kpsE	1-1119/1119	===============	0/0	100	98.03	victors		victors~~~kpsE 81116~~~5617759~~~capsule polysaccharise ABC transporter invasion and capsule
537AC.fasta	NODE_1_length_353455_cov_39.235201	131243	132343	kpsC	1-1101/2070	========.......	0/0	53.19	96.37	victors		victors~~~kpsC 81-176~~~4683284~~~capsule polysaccharide export protein KpsC colonisation
537AC.fasta	NODE_1_length_353455_cov_39.235201	198018	199007	pldA	1-990/990	===============	0/0	100	93.03	victors	905643	victors~~~pldA~~~905643~~~phospholipase A colonisation
537AC.fasta	NODE_1_length_353455_cov_39.235201	199641	200948	Cj1349	1-1308/1308	===============	0/0	100	98.62	victors	905641	victors~~~Cj1349~~~905641~~~putative fibronectin/fibrinogen-binding protein adherence and colonisation
537AC.fasta	NODE_1_length_353455_cov_39.235201	209177	210913	flaA	1-1719/1719	========/======	Nov-32	99.59	79.01	victors	905631	victors~~~flaA~~~905631~~~flagellin motility colonisation and invasion
537AC.fasta	NODE_1_length_353455_cov_39.235201	211050	212786	flaB	1-1719/1719	========/======	13/38	99.42	79.51	victors	905630	victors~~~flaB~~~905630~~~flagellin motility colonisation and invasion
537AC.fasta	NODE_1_length_353455_cov_39.235201	211050	212784	flaA	3-1719/1719	========/======	17/46	99.07	75.99	victors	905631	victors~~~flaA~~~905631~~~flagellin motility colonisation and invasion
537AC.fasta	NODE_1_length_353455_cov_39.235201	219810	220946	pseA	1-1137/1137	===============	0/0	100	97.54	victors	905608	victors~~~pseA~~~905608~~~pseudaminic acid biosynthesis PseA protein adherence and invasion
537AC.fasta	NODE_1_length_353455_cov_39.235201	245780	247015	Cj1279	1-1236/1236	===============	0/0	100	98.3	victors	905570	victors~~~Cj1279~~~905570~~~putative fibronectin domain-containing protein adherence
537AC.fasta	NODE_1_length_353455_cov_39.235201	266232	266903	racR	1-672/672	===============	0/0	100	99.85	victors		victors~~~racR 81116~~~5617154~~~DNA binding response regulator colonisation
537AC.fasta	NODE_1_length_353455_cov_39.235201	267058	268182	dnaJ	1-1122/1122	========/======	01-Mar	100	97.07	victors	905551	victors~~~dnaJ~~~905551~~~chaperone protein DnaJ colonisation and thermotolerance
537AC.fasta	NODE_1_length_353455_cov_39.235201	299528	299902	hspR	1-375/375	===============	0/0	100	100	victors	905521	victors~~~hspR~~~905521~~~heat shock transcriptional regulator thermotolerance
537AC.fasta	NODE_1_length_353455_cov_39.235201	305810	306475	dccR	1-666/666	===============	0/0	100	99.1	victors	905513	victors~~~dccR~~~905513~~~two-component regulator~~~colonisation
537AC.fasta	NODE_1_length_353455_cov_39.235201	351725	352492	fliR	1-768/768	===============	0/0	100	98.18	victors	905469	victors~~~fliR~~~905469~~~flagellar biosynthesis protein FliR motility and colonisation
537AC.fasta	NODE_2_length_225720_cov_34.621881	154781	156031	rpoN	1-1251/1251	===============	0/0	100	98.56	victors	904991	victors~~~rpoN~~~904991~~~RNA polymerase factor sigma-54 motility colonisation and structure
537AC.fasta	NODE_2_length_225720_cov_34.621881	183513	185018	pta	1-1506/1506	===============	0/0	100	96.81	victors	905007	victors~~~pta~~~905007~~~putative phosphate acetyltransferase colonisation
537AC.fasta	NODE_2_length_225720_cov_34.621881	213987	214736	flaC	1-750/750	===============	0/0	100	99.73	victors	905038	victors~~~flaC~~~905038~~~flagellin motility and invasion
537AC.fasta	NODE_2_length_225720_cov_34.621881	221196	223625	Cj0629	517-2937/2937	..======/======	May-19	82.26	89.12	victors	904959	victors~~~Cj0629~~~904959~~~lipoprotein invasion and colonisation
537AC.fasta	NODE_3_length_201572_cov_32.780178	46719	47798	pglH	1-1080/1080	===============	0/0	100	97.87	victors		victors~~~pglH doylei~~~5390593~~~general glycosylation pathway protein adhesion
537AC.fasta	NODE_3_length_201572_cov_32.780178	49811	51952	pglB	1-2142/2142	===============	0/0	100	98.32	victors		victors~~~pglB 81-176~~~4682880~~~general glycosylation pathway protein adhesion
537AC.fasta	NODE_3_length_201572_cov_32.780178	54362	55522	pglE	1-1161/1161	===============	0/0	100	99.05	victors		victors~~~pglE 81-176~~~4683652~~~general glycosylation pathway protein motility and invasion
537AC.fasta	NODE_3_length_201572_cov_32.780178	55524	57296	pglF	1-1773/1773	===============	0/0	100	98.36	victors	UDP-GlcNAc	victors~~~pglF~~~UDP-GlcNAc C46 dehydratase colonisation
537AC.fasta	NODE_3_length_201572_cov_32.780178	58302	58694	cheY	1-393/393	===============	0/0	100	100	victors		victors~~~cheY 81-176~~~4682456~~~chemotaxis protein CheY motility adhesion and invasion
537AC.fasta	NODE_3_length_201572_cov_32.780178	159086	160201	livJ	1-1116/1116	===============	0/0	100	98.83	victors	905311	victors~~~livJ~~~905311~~~branched-chain amino-acid ABC transporter periplasmic binding protein colonisation
537AC.fasta	NODE_3_length_201572_cov_32.780178	194338	195456	jlpA	1-1119/1119	===============	0/0	100	98.39	victors		victors~~~jlpA 81-176~~~4682683~~~surface exposed lipoprotein adherence
537AC.fasta	NODE_3_length_201572_cov_32.780178	199831	200409	CJ0977	1-579/579	===============	0/0	100	98.1	victors	905268	victors~~~CJ0977~~~905268~~~hypothetical protein invasion
537AC.fasta	NODE_4_length_184161_cov_42.463865	12624	13538	Cj0020c	1-915/915	===============	0/0	100	98.69	victors	904360	victors~~~Cj0020c~~~904360~~~cytochrome C551 peroxidase colonisation
537AC.fasta	NODE_4_length_184161_cov_42.463865	13528	15306	Cj0019c	1-1779/1779	===============	0/0	100	96.63	victors	904357	victors~~~Cj0019c~~~904357~~~putative MCP-domain signal transduction protein colonisation
537AC.fasta	NODE_4_length_184161_cov_42.463865	124185	125549	sdaA	1-1365/1365	===============	0/0	100	96.85	victors	905896	victors~~~sdaA~~~905896~~~L-serine dehydratase colonisation
537AC.fasta	NODE_4_length_184161_cov_42.463865	181627	183993	pflA	1-2367/2367	===============	0/0	100	99.07	victors	905864	victors~~~pflA~~~905864~~~paralysed flagellum protein colonisation
537AC.fasta	NODE_5_length_153523_cov_38.258820	10589	12310	Cj0415	1-1722/1722	===============	0/0	100	99.25	victors	904739	victors~~~Cj0415~~~904739~~~putative GMC oxidoreductase subunit colonisation
537AC.fasta	NODE_5_length_153523_cov_38.258820	87316	88092	motA	1-777/777	===============	0/0	100	94.21	victors	904661	victors~~~motA~~~904661~~~flagellar motor protein motA colonisation and motility
537AC.fasta	NODE_5_length_153523_cov_38.258820	88095	88838	motB	1-744/744	===============	0/0	100	97.85	victors		victors~~~motB 81-176~~~4682104~~~flagellar motor protein MotB motility and colonisation
537AC.fasta	NODE_5_length_153523_cov_38.258820	129816	132125	cheA	1-2310/2310	===============	0/0	100	99.57	victors		victors~~~cheA 81-176~~~4682610~~~chemotaxis protein CheA motility and colonisation
537AC.fasta	NODE_6_length_112016_cov_41.302612	7842	9512	ggt	1-1671/1671	===============	0/0	100	99.52	victors		victors~~~ggt 81-176~~~4683465~~~gamma-glutamyltransferase colonisation
537AC.fasta	NODE_6_length_112016_cov_41.302612	38024	38740	fliA	1-717/717	===============	0/0	100	97.77	victors	904393	victors~~~fliA~~~904393~~~flagellar biosynthesis sigma factor motility and colonisation
537AC.fasta	NODE_7_length_103387_cov_31.165262	577	4089	aas	1-3513/3513	===============	0/0	100	97.69	victors	905232	victors~~~aas~~~905232~~~2-acyl-glycerophospho-ethanolamine acyltransferase colonisation
537AC.fasta	NODE_7_length_103387_cov_31.165262	25535	26263	pebC	1-729/729	===============	0/0	100	99.86	victors		victors~~~pebC 81-176~~~4682094~~~amino acid ABC transporter ATP-binding protein PEB1 colonisation
537AC.fasta	NODE_7_length_103387_cov_31.165262	26285	27064	pebA	1-780/780	===============	0/0	100	100	victors		victors~~~pebA 81116~~~5618176~~~amino acid ABC transporter periplasmic amino acid protein PEB1 colonisation
537AC.fasta	NODE_7_length_103387_cov_31.165262	27066	27818	CJJ81176_0927	1-753/753	===============	0/0	100	99.87	victors	4683249	victors~~~CJJ81176_0927~~~4683249~~~amino acid ABC transporter pearmease protein PEB1 colonisation
537AC.fasta	NODE_7_length_103387_cov_31.165262	27829	28488	CJE0997	1-660/660	===============	0/0	100	99.85	victors		victors~~~CJE0997 RM1221~~~3231508~~~amino acid ABC transporter permease protein PEB1 colonisation
537AC.fasta	NODE_7_length_103387_cov_31.165262	32496	34328	C8J_0850	1-1833/1833	===============	0/0	100	99.94	victors		victors~~~C8J_0850 81116~~~5617830~~~invasion antigen B invasion
537AC.fasta	NODE_7_length_103387_cov_31.165262	40442	41908	Cj0903c	1-1467/1467	===============	0/0	100	98.7	victors	905201	victors~~~Cj0903c~~~905201~~~putative amino acid transport protein colonisation
537AC.fasta	NODE_8_length_87894_cov_37.479079	39054	40439	fliI	1-1386/1386	===============	0/0	100	98.92	victors		victors~~~fliI 81-176~~~flagellum-specific ATP-synthase motility and colonisation
537AC.fasta	NODE_8_length_87894_cov_37.479079	78018	78875	Cj0248	1-858/858	===============	0/0	100	97.32	victors	904574	victors~~~Cj0248~~~904574~~~hypothetical protein colonisation
C13.fasta	NODE_10_length_71168_cov_19.162850	33254	34639	fliI	1-1386/1386	===============	0/0	100	98.12	victors		victors~~~fliI 81-176~~~flagellum-specific ATP-synthase motility and colonisation
C13.fasta	NODE_11_length_67749_cov_17.171749	28751	29869	jlpA	1-1119/1119	===============	0/0	100	99.11	victors		victors~~~jlpA 81-176~~~4682683~~~surface exposed lipoprotein adherence
C13.fasta	NODE_11_length_67749_cov_17.171749	34245	34823	CJ0977	1-579/579	===============	0/0	100	98.62	victors	905268	victors~~~CJ0977~~~905268~~~hypothetical protein invasion
C13.fasta	NODE_12_length_45642_cov_21.820213	1298	2434	pseA	1-1137/1137	===============	0/0	100	96.22	victors	905608	victors~~~pseA~~~905608~~~pseudaminic acid biosynthesis PseA protein adherence and invasion
C13.fasta	NODE_17_length_13509_cov_17.493424	9526	10201	Cj1325	1-676/676	===============	0/0	100	99.26	victors	905617	victors~~~Cj1325~~~905617~~~putative methyltransferase colonisation
C13.fasta	NODE_1_length_284724_cov_18.687400	4778	6013	Cj1279	1-1236/1236	===============	0/0	100	98.71	victors	905570	victors~~~Cj1279~~~905570~~~putative fibronectin domain-containing protein adherence
C13.fasta	NODE_1_length_284724_cov_18.687400	25231	25902	racR	1-672/672	===============	0/0	100	97.17	victors		victors~~~racR 81116~~~5617154~~~DNA binding response regulator colonisation
C13.fasta	NODE_1_length_284724_cov_18.687400	26059	27183	dnaJ	1-1122/1122	========/======	01-Mar	100	98.04	victors	905551	victors~~~dnaJ~~~905551~~~chaperone protein DnaJ colonisation and thermotolerance
C13.fasta	NODE_1_length_284724_cov_18.687400	58514	58888	hspR	1-375/375	===============	0/0	100	98.4	victors	905521	victors~~~hspR~~~905521~~~heat shock transcriptional regulator thermotolerance
C13.fasta	NODE_1_length_284724_cov_18.687400	64639	65304	dccR	1-666/666	===============	0/0	100	99.25	victors	905513	victors~~~dccR~~~905513~~~two-component regulator~~~colonisation
C13.fasta	NODE_1_length_284724_cov_18.687400	110543	111310	fliR	1-768/768	===============	0/0	100	99.74	victors	905469	victors~~~fliR~~~905469~~~flagellar biosynthesis protein FliR motility and colonisation
C13.fasta	NODE_1_length_284724_cov_18.687400	137129	137884	CJJ81176_1165	1-756/756	===============	0/0	100	99.73	victors	4683357	victors~~~CJJ81176_1165~~~4683357~~~LPS glycosyltransferase subfamily protein invasion
C13.fasta	NODE_1_length_284724_cov_18.687400	155457	156536	pglH	1-1080/1080	===============	0/0	100	98.98	victors	905420	victors~~~pglH~~~905420~~~GalNAc transferase/polymerase colonisation
C13.fasta	NODE_1_length_284724_cov_18.687400	158547	160688	pglB	1-2142/2142	===============	0/0	100	98.13	victors		victors~~~pglB 81-176~~~4682880~~~general glycosylation pathway protein adhesion
C13.fasta	NODE_1_length_284724_cov_18.687400	163098	164258	pglE	1-1161/1161	===============	0/0	100	97.76	victors		victors~~~pglE 81-176~~~4683652~~~general glycosylation pathway protein motility and invasion
C13.fasta	NODE_1_length_284724_cov_18.687400	164260	166032	pglF	1-1773/1773	===============	0/0	100	99.61	victors	UDP-GlcNAc	victors~~~pglF~~~UDP-GlcNAc C46 dehydratase colonisation
C13.fasta	NODE_1_length_284724_cov_18.687400	167038	167430	cheY	1-393/393	===============	0/0	100	99.75	victors	905409	victors~~~cheY~~~905409~~~chemotaxis regulatory protein motility and colonisation
C13.fasta	NODE_1_length_284724_cov_18.687400	262841	263956	livJ	1-1116/1116	===============	0/0	100	98.75	victors	905311	victors~~~livJ~~~905311~~~branched-chain amino-acid ABC transporter periplasmic binding protein colonisation
C13.fasta	NODE_20_length_9257_cov_33.636583	3121	4851	flaB	1-1719/1719	========/======	Apr-20	99.77	93.6	victors	905630	victors~~~flaB~~~905630~~~flagellin motility colonisation and invasion
C13.fasta	NODE_20_length_9257_cov_33.636583	4996	6726	flaA	1-1719/1719	========/======	Apr-20	99.77	94.12	victors	905631	victors~~~flaA~~~905631~~~flagellin motility colonisation and invasion
C13.fasta	NODE_24_length_6145_cov_16.930209	1000	4512	aas	1-3513/3513	===============	0/0	100	97.67	victors	905232	victors~~~aas~~~905232~~~2-acyl-glycerophospho-ethanolamine acyltransferase colonisation
C13.fasta	NODE_2_length_244708_cov_19.412469	16040	16168	Cj0019c	365-493/1779	...==..........	0/0	7.25	79.07	victors	904357	victors~~~Cj0019c~~~904357~~~putative MCP-domain signal transduction protein colonisation
C13.fasta	NODE_2_length_244708_cov_19.412469	20201	20770	Cj0454	1-570/570	===============	0/0	100	98.6	victors	904777	victors~~~Cj0454~~~904777~~~hypothetical protein colonisation
C13.fasta	NODE_2_length_244708_cov_19.412469	21233	22192	Cj0456c	1-960/960	===============	0/0	100	99.17	victors	hypothetical	victors~~~Cj0456c~~~hypothetical protein colonisation
C13.fasta	NODE_2_length_244708_cov_19.412469	206814	207453	Cj0618	18-648/648	========/======	Dec-27	95.99	76.27	victors	904949	victors~~~Cj0618~~~904949~~~hypothetical protein colonisation
C13.fasta	NODE_3_length_188265_cov_20.797888	12549	13463	Cj0020c	1-915/915	===============	0/0	100	97.7	victors	904360	victors~~~Cj0020c~~~904360~~~cytochrome C551 peroxidase colonisation
C13.fasta	NODE_3_length_188265_cov_20.797888	13453	15230	Cj0019c	1-1779/1779	========/======	01-Jan	99.94	99.27	victors	904357	victors~~~Cj0019c~~~904357~~~putative MCP-domain signal transduction protein colonisation
C13.fasta	NODE_3_length_188265_cov_20.797888	122576	123940	sdaA	1-1365/1365	===============	0/0	100	96.63	victors	905896	victors~~~sdaA~~~905896~~~L-serine dehydratase colonisation
C13.fasta	NODE_3_length_188265_cov_20.797888	185732	188098	pflA	1-2367/2367	===============	0/0	100	98.52	victors	905864	victors~~~pflA~~~905864~~~paralysed flagellum protein colonisation
C13.fasta	NODE_4_length_177669_cov_17.344780	16955	17683	pebC	1-729/729	===============	0/0	100	99.59	victors		victors~~~pebC 81-176~~~4682094~~~amino acid ABC transporter ATP-binding protein PEB1 colonisation
C13.fasta	NODE_4_length_177669_cov_17.344780	17705	18484	pebA	1-780/780	===============	0/0	100	98.97	victors		victors~~~pebA 81116~~~5618176~~~amino acid ABC transporter periplasmic amino acid protein PEB1 colonisation
C13.fasta	NODE_4_length_177669_cov_17.344780	18486	19238	CJJ81176_0927	1-753/753	===============	0/0	100	100	victors	4683249	victors~~~CJJ81176_0927~~~4683249~~~amino acid ABC transporter pearmease protein PEB1 colonisation
C13.fasta	NODE_4_length_177669_cov_17.344780	19249	19908	CJE0997	1-660/660	===============	0/0	100	99.24	victors		victors~~~CJE0997 RM1221~~~3231508~~~amino acid ABC transporter permease protein PEB1 colonisation
C13.fasta	NODE_4_length_177669_cov_17.344780	23917	25749	ciaB	1-1833/1833	===============	0/0	100	98.85	victors	905214	victors~~~ciaB~~~905214~~~CiaB protein invasion
C13.fasta	NODE_4_length_177669_cov_17.344780	31862	33328	Cj0903c	1-1467/1467	===============	0/0	100	98.84	victors	905201	victors~~~Cj0903c~~~905201~~~putative amino acid transport protein colonisation
C13.fasta	NODE_5_length_175664_cov_18.819821	4216	5073	Cj0248	1-858/858	===============	0/0	100	99.18	victors	904574	victors~~~Cj0248~~~904574~~~hypothetical protein colonisation
C13.fasta	NODE_5_length_175664_cov_18.819821	37886	40195	cheA	1-2310/2310	===============	0/0	100	98.36	victors		victors~~~cheA 81-176~~~4682610~~~chemotaxis protein CheA motility and colonisation
C13.fasta	NODE_5_length_175664_cov_18.819821	85181	85924	motB	1-744/744	===============	0/0	100	97.58	victors		victors~~~motB 81-176~~~4682104~~~flagellar motor protein MotB motility and colonisation
C13.fasta	NODE_5_length_175664_cov_18.819821	85927	86703	motA	1-777/777	===============	0/0	100	98.2	victors	904661	victors~~~motA~~~904661~~~flagellar motor protein motA colonisation and motility
C13.fasta	NODE_5_length_175664_cov_18.819821	162650	164371	Cj0415	1-1722/1722	===============	0/0	100	98.26	victors	904739	victors~~~Cj0415~~~904739~~~putative GMC oxidoreductase subunit colonisation
C13.fasta	NODE_6_length_123282_cov_19.400487	48404	48540	Cj0019c	357-493/1779	...==..........	0/0	7.7	81.75	victors	904357	victors~~~Cj0019c~~~904357~~~putative MCP-domain signal transduction protein colonisation
C13.fasta	NODE_6_length_123282_cov_19.400487	80615	81574	cadF	1-960/960	===============	0/0	100	98.65	victors		victors~~~cadF 81-176~~~4683585~~~fibronectin binding protein adhesion
C13.fasta	NODE_6_length_123282_cov_19.400487	93054	94880	fglK	1-1827/1827	===============	0/0	100	97.32	victors	905754	victors~~~fglK~~~905754~~~flagellar hook-associated protein FlgK motility and colonisation
C13.fasta	NODE_6_length_123282_cov_19.400487	102212	102886	Cj1461	1-675/684	===============	0/0	98.68	95.26	victors	905749	victors~~~Cj1461~~~905749~~~putative DNA methylase invasion
C13.fasta	NODE_6_length_123282_cov_19.400487	111952	113070	kpsE	1-1119/1119	===============	0/0	100	97.05	victors		victors~~~kpsE 81116~~~5617759~~~capsule polysaccharise ABC transporter invasion and capsule
C13.fasta	NODE_6_length_123282_cov_19.400487	113729	114511	kpsM	1-783/783	===============	0/0	100	93.87	victors		victors~~~kpsM 81-176~~~4683743~~~capsular polysaccharise ABC transporter ABC transporter permease protein invasion and capsule
C13.fasta	NODE_7_length_105457_cov_19.416054	30717	31433	fliA	1-717/717	===============	0/0	100	98.47	victors	904393	victors~~~fliA~~~904393~~~flagellar biosynthesis sigma factor motility and colonisation
C13.fasta	NODE_8_length_86810_cov_20.192345	7061	9081	kpsC	50-2070/2070	========/======	02-Feb	97.58	94.61	victors		victors~~~kpsC 81-176~~~4683284~~~capsule polysaccharide export protein KpsC colonisation
C13.fasta	NODE_8_length_86810_cov_20.192345	77437	78426	pldA	1-990/990	===============	0/0	100	98.89	victors	905643	victors~~~pldA~~~905643~~~phospholipase A colonisation
C13.fasta	NODE_8_length_86810_cov_20.192345	79061	80368	Cj1349	1-1308/1308	===============	0/0	100	99.01	victors	905641	victors~~~Cj1349~~~905641~~~putative fibronectin/fibrinogen-binding protein adherence and colonisation
C13.fasta	NODE_9_length_71464_cov_17.627879	7568	8818	rpoN	1-1251/1251	===============	0/0	100	100	victors	904991	victors~~~rpoN~~~904991~~~RNA polymerase factor sigma-54 motility colonisation and structure
C13.fasta	NODE_9_length_71464_cov_17.627879	24534	26039	pta	1-1506/1506	===============	0/0	100	96.68	victors	905007	victors~~~pta~~~905007~~~putative phosphate acetyltransferase colonisation
C13.fasta	NODE_9_length_71464_cov_17.627879	58874	59622	flaC	2-750/750	===============	0/0	99.87	98	victors	905038	victors~~~flaC~~~905038~~~flagellin motility and invasion
LK156.fasta	NODE_1_length_400210_cov_26.270976	5940	7667	flaB	1-1719/1719	========/======	Jun-19	99.71	90.88	victors	905630	victors~~~flaB~~~905630~~~flagellin motility colonisation and invasion
LK156.fasta	NODE_1_length_400210_cov_26.270976	7812	9539	flaA	1-1719/1719	========/======	Jun-19	99.71	91	victors	905631	victors~~~flaA~~~905631~~~flagellin motility colonisation and invasion
LK156.fasta	NODE_1_length_400210_cov_26.270976	19578	20885	Cj1349	1-1308/1308	===============	0/0	100	99.54	victors	905641	victors~~~Cj1349~~~905641~~~putative fibronectin/fibrinogen-binding protein adherence and colonisation
LK156.fasta	NODE_1_length_400210_cov_26.270976	21519	22508	pldA	1-990/990	===============	0/0	100	98.99	victors	905643	victors~~~pldA~~~905643~~~phospholipase A colonisation
LK156.fasta	NODE_1_length_400210_cov_26.270976	83570	85639	kpsC	1-2070/2070	========/======	02-Feb	99.95	94.93	victors		victors~~~kpsC 81-176~~~4683284~~~capsule polysaccharide export protein KpsC colonisation
LK156.fasta	NODE_1_length_400210_cov_26.270976	110128	111246	kpsE	1-1119/1119	===============	0/0	100	98.84	victors		victors~~~kpsE 81116~~~5617759~~~capsule polysaccharise ABC transporter invasion and capsule
LK156.fasta	NODE_1_length_400210_cov_26.270976	111905	112687	kpsM	1-783/783	========/======	03-Dec	99.23	88.59	victors		victors~~~kpsM 81-176~~~4683743~~~capsular polysaccharise ABC transporter ABC transporter permease protein invasion and capsule
LK156.fasta	NODE_1_length_400210_cov_26.270976	122713	123396	Cj1461	1-684/684	===============	0/0	100	98.83	victors	905749	victors~~~Cj1461~~~905749~~~putative DNA methylase invasion
LK156.fasta	NODE_1_length_400210_cov_26.270976	125591	127417	fglK	1-1827/1827	===============	0/0	100	98.41	victors	905754	victors~~~fglK~~~905754~~~flagellar hook-associated protein FlgK motility and colonisation
LK156.fasta	NODE_1_length_400210_cov_26.270976	138897	139856	cadF	1-960/960	===============	0/0	100	98.12	victors		victors~~~cadF 81-176~~~4683585~~~fibronectin binding protein adhesion
LK156.fasta	NODE_1_length_400210_cov_26.270976	166101	166237	Cj0019c	357-493/1779	...==..........	0/0	7.7	81.75	victors	904357	victors~~~Cj0019c~~~904357~~~putative MCP-domain signal transduction protein colonisation
LK156.fasta	NODE_1_length_400210_cov_26.270976	219033	221399	pflA	1-2367/2367	===============	0/0	100	98.99	victors	905864	victors~~~pflA~~~905864~~~paralysed flagellum protein colonisation
LK156.fasta	NODE_1_length_400210_cov_26.270976	281457	282821	sdaA	1-1365/1365	===============	0/0	100	98.31	victors	905896	victors~~~sdaA~~~905896~~~L-serine dehydratase colonisation
LK156.fasta	NODE_1_length_400210_cov_26.270976	384869	386647	Cj0019c	1-1779/1779	===============	0/0	100	99.94	victors	904357	victors~~~Cj0019c~~~904357~~~putative MCP-domain signal transduction protein colonisation
LK156.fasta	NODE_1_length_400210_cov_26.270976	386637	387551	Cj0020c	1-915/915	===============	0/0	100	98.25	victors	904360	victors~~~Cj0020c~~~904360~~~cytochrome C551 peroxidase colonisation
LK156.fasta	NODE_2_length_341037_cov_25.337764	30161	30877	fliA	1-717/717	===============	0/0	100	93.31	victors	904393	victors~~~fliA~~~904393~~~flagellar biosynthesis sigma factor motility and colonisation
LK156.fasta	NODE_2_length_341037_cov_25.337764	141647	143032	fliI	1-1386/1386	===============	0/0	100	96.97	victors		victors~~~fliI 81-176~~~flagellum-specific ATP-synthase motility and colonisation
LK156.fasta	NODE_2_length_341037_cov_25.337764	179304	180161	Cj0248	1-858/858	===============	0/0	100	97.32	victors	904574	victors~~~Cj0248~~~904574~~~hypothetical protein colonisation
LK156.fasta	NODE_2_length_341037_cov_25.337764	209681	211990	cheA	1-2310/2310	===============	0/0	100	98.48	victors		victors~~~cheA 81-176~~~4682610~~~chemotaxis protein CheA motility and colonisation
LK156.fasta	NODE_2_length_341037_cov_25.337764	251339	252082	motB	1-744/744	===============	0/0	100	97.85	victors		victors~~~motB 81-176~~~4682104~~~flagellar motor protein MotB motility and colonisation
LK156.fasta	NODE_2_length_341037_cov_25.337764	252085	252861	motA	1-777/777	===============	0/0	100	94.21	victors	904661	victors~~~motA~~~904661~~~flagellar motor protein motA colonisation and motility
LK156.fasta	NODE_2_length_341037_cov_25.337764	330656	332377	Cj0415	1-1722/1722	===============	0/0	100	99.01	victors	904739	victors~~~Cj0415~~~904739~~~putative GMC oxidoreductase subunit colonisation
LK156.fasta	NODE_3_length_282783_cov_23.523813	16057	16185	Cj0019c	365-493/1779	...==..........	0/0	7.25	79.07	victors	904357	victors~~~Cj0019c~~~904357~~~putative MCP-domain signal transduction protein colonisation
LK156.fasta	NODE_3_length_282783_cov_23.523813	20217	20786	Cj0454	1-570/570	===============	0/0	100	98.6	victors	904777	victors~~~Cj0454~~~904777~~~hypothetical protein colonisation
LK156.fasta	NODE_3_length_282783_cov_23.523813	21249	22208	Cj0456c	1-960/960	===============	0/0	100	98.33	victors	hypothetical	victors~~~Cj0456c~~~hypothetical protein colonisation
LK156.fasta	NODE_3_length_282783_cov_23.523813	210438	211687	rpoN	1-1250/1251	===============	0/0	99.92	98.96	victors	904991	victors~~~rpoN~~~904991~~~RNA polymerase factor sigma-54 motility colonisation and structure
LK156.fasta	NODE_3_length_282783_cov_23.523813	239173	240678	pta	1-1506/1506	===============	0/0	100	98.94	victors	905007	victors~~~pta~~~905007~~~putative phosphate acetyltransferase colonisation
LK156.fasta	NODE_3_length_282783_cov_23.523813	273514	274262	flaC	2-750/750	===============	0/0	99.87	96.53	victors	905038	victors~~~flaC~~~905038~~~flagellin motility and invasion
LK156.fasta	NODE_4_length_190107_cov_21.364375	9626	10702	pglH	1-1077/1077	===============	0/0	100	99.35	victors		victors~~~pglH 81-176~~~3231778~~~general glycosylation pathway protein colonisation
LK156.fasta	NODE_4_length_190107_cov_21.364375	12713	14854	pglB	1-2142/2142	===============	0/0	100	98.04	victors		victors~~~pglB 81-176~~~4682880~~~general glycosylation pathway protein adhesion
LK156.fasta	NODE_4_length_190107_cov_21.364375	17264	18424	pglE	1-1161/1161	===============	0/0	100	97.07	victors	905412	victors~~~pglE~~~905412~~~UDP-4-keto-6-deoxyGlcNAc aminotransferase colonisation
LK156.fasta	NODE_4_length_190107_cov_21.364375	18426	20198	pglF	1-1773/1773	===============	0/0	100	97.63	victors	UDP-GlcNAc	victors~~~pglF~~~UDP-GlcNAc C46 dehydratase colonisation
LK156.fasta	NODE_4_length_190107_cov_21.364375	21204	21596	cheY	1-393/393	===============	0/0	100	99.75	victors		victors~~~cheY 81-176~~~4682456~~~chemotaxis protein CheY motility adhesion and invasion
LK156.fasta	NODE_4_length_190107_cov_21.364375	117996	119111	livJ	1-1116/1116	===============	0/0	100	98.57	victors	905311	victors~~~livJ~~~905311~~~branched-chain amino-acid ABC transporter periplasmic binding protein colonisation
LK156.fasta	NODE_4_length_190107_cov_21.364375	153254	154372	jlpA	1-1119/1119	===============	0/0	100	100	victors		victors~~~jlpA RM1221~~~3231574~~~surface-exposed lipoprotein adherence
LK156.fasta	NODE_4_length_190107_cov_21.364375	158748	159326	CJ0977	1-579/579	===============	0/0	100	99.31	victors	905268	victors~~~CJ0977~~~905268~~~hypothetical protein invasion
LK156.fasta	NODE_5_length_174788_cov_24.148608	3346	3739	CJJ81176_1165	363-756/756	......==/======	02-Feb	51.98	96.71	victors	4683357	victors~~~CJJ81176_1165~~~4683357~~~LPS glycosyltransferase subfamily protein invasion
LK156.fasta	NODE_5_length_174788_cov_24.148608	28203	28970	fliR	1-768/768	===============	0/0	100	98.83	victors	905469	victors~~~fliR~~~905469~~~flagellar biosynthesis protein FliR motility and colonisation
LK156.fasta	NODE_5_length_174788_cov_24.148608	74223	74888	dccR	1-666/666	===============	0/0	100	99.55	victors	905513	victors~~~dccR~~~905513~~~two-component regulator~~~colonisation
LK156.fasta	NODE_5_length_174788_cov_24.148608	80793	81167	hspR	1-375/375	===============	0/0	100	98.67	victors	905521	victors~~~hspR~~~905521~~~heat shock transcriptional regulator thermotolerance
LK156.fasta	NODE_5_length_174788_cov_24.148608	112291	113412	dnaJ	1-1122/1122	===============	0/0	100	98.22	victors	905551	victors~~~dnaJ~~~905551~~~chaperone protein DnaJ colonisation and thermotolerance
LK156.fasta	NODE_5_length_174788_cov_24.148608	113569	114240	racR	1-672/672	===============	0/0	100	96.88	victors		victors~~~racR 81116~~~5617154~~~DNA binding response regulator colonisation
LK156.fasta	NODE_5_length_174788_cov_24.148608	133457	134692	Cj1279	1-1236/1236	===============	0/0	100	98.3	victors	905570	victors~~~Cj1279~~~905570~~~putative fibronectin domain-containing protein adherence
LK156.fasta	NODE_5_length_174788_cov_24.148608	159857	160993	pseA	1-1137/1137	===============	0/0	100	99.12	victors	905608	victors~~~pseA~~~905608~~~pseudaminic acid biosynthesis PseA protein adherence and invasion
LK156.fasta	NODE_5_length_174788_cov_24.148608	166457	166994	Cj1321	1-538/543	===============	0/0	99.08	99.26	victors	905613	victors~~~Cj1321~~~905613~~~putative transferase colonisation
LK156.fasta	NODE_5_length_174788_cov_24.148608	167073	167405	Cj1322	1-321/321	========/======	02-Dec	100	95.5	victors	905614	victors~~~Cj1322~~~905614~~~hypothetical protein colonisation
LK156.fasta	NODE_5_length_174788_cov_24.148608	167393	167779	Cj1324	1-387/387	===============	0/0	100	99.22	victors	905616	victors~~~Cj1324~~~905616~~~hypothetical protein biofilm and colonisation
LK156.fasta	NODE_6_length_113063_cov_20.895613	620	4132	aas	1-3513/3513	===============	0/0	100	97.24	victors	905232	victors~~~aas~~~905232~~~2-acyl-glycerophospho-ethanolamine acyltransferase colonisation
LK156.fasta	NODE_6_length_113063_cov_20.895613	19594	20322	pebC	1-729/729	===============	0/0	100	99.73	victors		victors~~~pebC RM1221~~~3231511~~~amino acid ABC transporter ATP-binding protein PEB1 colonisation
LK156.fasta	NODE_6_length_113063_cov_20.895613	20344	21123	peb1A	1-780/780	===============	0/0	100	100	victors	906008	victors~~~peb1A~~~906008~~~bifunctional adhesin/ABC transporter aspartate/glutamate binding protein adherence
LK156.fasta	NODE_6_length_113063_cov_20.895613	21125	21877	CJJ81176_0927	1-753/753	===============	0/0	100	99.2	victors	4683249	victors~~~CJJ81176_0927~~~4683249~~~amino acid ABC transporter pearmease protein PEB1 colonisation
LK156.fasta	NODE_6_length_113063_cov_20.895613	21886	22545	JJD26997_0895	1-660/660	===============	0/0	100	97.58	victors		victors~~~JJD26997_0895 doylei~~~5388635~~~amino acid ABC transporter permease protein PEB1 colonisation
LK156.fasta	NODE_6_length_113063_cov_20.895613	26555	28387	ciaB	1-1833/1833	===============	0/0	100	98.47	victors		victors~~~ciaB 81-176~~~4682759~~~invasion antigen B invasion
LK156.fasta	NODE_6_length_113063_cov_20.895613	34500	35966	Cj0903c	1-1467/1467	===============	0/0	100	99.25	victors	905201	victors~~~Cj0903c~~~905201~~~putative amino acid transport protein colonisation
MF6671.fasta	NODE_10_length_53323_cov_10.093428	18794	20179	fliI	1-1386/1386	===============	0/0	100	98.12	victors		victors~~~fliI 81-176~~~flagellum-specific ATP-synthase motility and colonisation
MF6671.fasta	NODE_12_length_49718_cov_10.406344	7869	8585	fliA	1-717/717	===============	0/0	100	99.86	victors	904393	victors~~~fliA~~~904393~~~flagellar biosynthesis sigma factor motility and colonisation
MF6671.fasta	NODE_12_length_49718_cov_10.406344	40226	41896	ggt	1-1671/1671	===============	0/0	100	99.94	victors		victors~~~ggt 81-176~~~4683465~~~gamma-glutamyltransferase colonisation
MF6671.fasta	NODE_14_length_30626_cov_11.422211	12583	13497	Cj0020c	1-915/915	===============	0/0	100	99.13	victors	904360	victors~~~Cj0020c~~~904360~~~cytochrome C551 peroxidase colonisation
MF6671.fasta	NODE_14_length_30626_cov_11.422211	13487	15265	Cj0019c	1-1779/1779	===============	0/0	100	99.78	victors	904357	victors~~~Cj0019c~~~904357~~~putative MCP-domain signal transduction protein colonisation
MF6671.fasta	NODE_18_length_14199_cov_9.099986	4189	5046	Cj0248	1-858/858	===============	0/0	100	99.3	victors	904574	victors~~~Cj0248~~~904574~~~hypothetical protein colonisation
MF6671.fasta	NODE_1_length_265340_cov_10.248053	12866	13648	kpsM	1-783/783	===============	0/0	100	88.63	victors		victors~~~kpsM 81-176~~~4683743~~~capsular polysaccharise ABC transporter ABC transporter permease protein invasion and capsule
MF6671.fasta	NODE_1_length_265340_cov_10.248053	14307	15425	kpsE	1-1119/1119	===============	0/0	100	97.32	victors		victors~~~kpsE 81116~~~5617759~~~capsule polysaccharise ABC transporter invasion and capsule
MF6671.fasta	NODE_1_length_265340_cov_10.248053	34774	36794	kpsC	50-2070/2070	========/======	02-Feb	97.58	94.26	victors		victors~~~kpsC 81-176~~~4683284~~~capsule polysaccharide export protein KpsC colonisation
MF6671.fasta	NODE_1_length_265340_cov_10.248053	103493	104482	pldA	1-990/990	===============	0/0	100	98.28	victors	905643	victors~~~pldA~~~905643~~~phospholipase A colonisation
MF6671.fasta	NODE_1_length_265340_cov_10.248053	105116	106423	Cj1349	1-1308/1308	===============	0/0	100	99.54	victors	905641	victors~~~Cj1349~~~905641~~~putative fibronectin/fibrinogen-binding protein adherence and colonisation
MF6671.fasta	NODE_1_length_265340_cov_10.248053	114644	116380	flaA	1-1719/1719	========/======	18/56	98.89	79.1	victors	905631	victors~~~flaA~~~905631~~~flagellin motility colonisation and invasion
MF6671.fasta	NODE_1_length_265340_cov_10.248053	116527	118263	flaB	1-1719/1719	========/======	18/54	98.95	79.83	victors	905630	victors~~~flaB~~~905630~~~flagellin motility colonisation and invasion
MF6671.fasta	NODE_1_length_265340_cov_10.248053	116527	118261	flaA	3-1719/1719	========/======	20/58	98.72	76.3	victors	905631	victors~~~flaA~~~905631~~~flagellin motility colonisation and invasion
MF6671.fasta	NODE_1_length_265340_cov_10.248053	125292	126428	pseA	1-1137/1137	===============	0/0	100	99.91	victors	905608	victors~~~pseA~~~905608~~~pseudaminic acid biosynthesis PseA protein adherence and invasion
MF6671.fasta	NODE_1_length_265340_cov_10.248053	157750	158985	Cj1279	1-1236/1236	===============	0/0	100	98.14	victors	905570	victors~~~Cj1279~~~905570~~~putative fibronectin domain-containing protein adherence
MF6671.fasta	NODE_1_length_265340_cov_10.248053	178202	178873	racR	1-672/672	===============	0/0	100	97.17	victors		victors~~~racR 81116~~~5617154~~~DNA binding response regulator colonisation
MF6671.fasta	NODE_1_length_265340_cov_10.248053	179030	180151	dnaJ	1-1122/1122	===============	0/0	100	99.91	victors	905551	victors~~~dnaJ~~~905551~~~chaperone protein DnaJ colonisation and thermotolerance
MF6671.fasta	NODE_1_length_265340_cov_10.248053	211476	211850	hspR	1-375/375	===============	0/0	100	99.73	victors	905521	victors~~~hspR~~~905521~~~heat shock transcriptional regulator thermotolerance
MF6671.fasta	NODE_1_length_265340_cov_10.248053	217636	218301	dccR	1-666/666	===============	0/0	100	99.85	victors	905513	victors~~~dccR~~~905513~~~two-component regulator~~~colonisation
MF6671.fasta	NODE_1_length_265340_cov_10.248053	263557	264324	fliR	1-768/768	===============	0/0	100	99.74	victors	905469	victors~~~fliR~~~905469~~~flagellar biosynthesis protein FliR motility and colonisation
MF6671.fasta	NODE_2_length_175165_cov_9.394891	26547	27626	pglH	1-1080/1080	===============	0/0	100	97.78	victors		victors~~~pglH 81-176~~~4683595~~~general glycosylation pathway protein adherence
MF6671.fasta	NODE_2_length_175165_cov_9.394891	29637	31778	pglB	1-2142/2142	===============	0/0	100	98.23	victors		victors~~~pglB 81-176~~~4682880~~~general glycosylation pathway protein adhesion
MF6671.fasta	NODE_2_length_175165_cov_9.394891	34793	35953	pglE	1-1161/1161	===============	0/0	100	100	victors	905412	victors~~~pglE~~~905412~~~UDP-4-keto-6-deoxyGlcNAc aminotransferase colonisation
MF6671.fasta	NODE_2_length_175165_cov_9.394891	35955	37727	pglF	1-1773/1773	===============	0/0	100	98.93	victors	UDP-GlcNAc	victors~~~pglF~~~UDP-GlcNAc C46 dehydratase colonisation
MF6671.fasta	NODE_2_length_175165_cov_9.394891	38733	39125	cheY	1-393/393	===============	0/0	100	99.75	victors	905409	victors~~~cheY~~~905409~~~chemotaxis regulatory protein motility and colonisation
MF6671.fasta	NODE_2_length_175165_cov_9.394891	132665	133780	livJ	1-1116/1116	===============	0/0	100	99.28	victors	905311	victors~~~livJ~~~905311~~~branched-chain amino-acid ABC transporter periplasmic binding protein colonisation
MF6671.fasta	NODE_2_length_175165_cov_9.394891	167915	169033	jlpA	1-1119/1119	===============	0/0	100	99.91	victors		victors~~~jlpA 81-176~~~4682683~~~surface exposed lipoprotein adherence
MF6671.fasta	NODE_2_length_175165_cov_9.394891	173408	173986	CJ0977	1-579/579	===============	0/0	100	98.27	victors	905268	victors~~~CJ0977~~~905268~~~hypothetical protein invasion
MF6671.fasta	NODE_3_length_154320_cov_10.485398	93359	94723	sdaA	1-1365/1365	===============	0/0	100	96.92	victors	905896	victors~~~sdaA~~~905896~~~L-serine dehydratase colonisation
MF6671.fasta	NODE_3_length_154320_cov_10.485398	151787	154153	pflA	1-2367/2367	===============	0/0	100	98.94	victors	905864	victors~~~pflA~~~905864~~~paralysed flagellum protein colonisation
MF6671.fasta	NODE_4_length_151705_cov_10.010635	8697	10418	Cj0415	1-1722/1722	===============	0/0	100	99.88	victors	904739	victors~~~Cj0415~~~904739~~~putative GMC oxidoreductase subunit colonisation
MF6671.fasta	NODE_4_length_151705_cov_10.010635	85420	86196	motA	1-777/777	===============	0/0	100	94.21	victors	904661	victors~~~motA~~~904661~~~flagellar motor protein motA colonisation and motility
MF6671.fasta	NODE_4_length_151705_cov_10.010635	86199	86942	motB	1-744/744	===============	0/0	100	97.45	victors		victors~~~motB 81-176~~~4682104~~~flagellar motor protein MotB motility and colonisation
MF6671.fasta	NODE_4_length_151705_cov_10.010635	127919	130228	cheA	1-2310/2310	===============	0/0	100	99.91	victors		victors~~~cheA 81-176~~~4682610~~~chemotaxis protein CheA motility and colonisation
MF6671.fasta	NODE_5_length_148540_cov_9.649943	110644	111291	Cj0618	1-648/648	===============	0/0	100	100	victors	904949	victors~~~Cj0618~~~904949~~~hypothetical protein colonisation
MF6671.fasta	NODE_6_length_139819_cov_9.265228	1000	4512	aas	1-3513/3513	===============	0/0	100	98.69	victors	905232	victors~~~aas~~~905232~~~2-acyl-glycerophospho-ethanolamine acyltransferase colonisation
MF6671.fasta	NODE_6_length_139819_cov_9.265228	25956	26684	pebC	1-729/729	===============	0/0	100	99.18	victors		victors~~~pebC RM1221~~~3231511~~~amino acid ABC transporter ATP-binding protein PEB1 colonisation
MF6671.fasta	NODE_6_length_139819_cov_9.265228	26706	27485	peb1A	1-780/780	===============	0/0	100	99.36	victors	906008	victors~~~peb1A~~~906008~~~bifunctional adhesin/ABC transporter aspartate/glutamate binding protein adherence
MF6671.fasta	NODE_6_length_139819_cov_9.265228	27487	28239	CJJ81176_0927	1-753/753	===============	0/0	100	100	victors	4683249	victors~~~CJJ81176_0927~~~4683249~~~amino acid ABC transporter pearmease protein PEB1 colonisation
MF6671.fasta	NODE_6_length_139819_cov_9.265228	28250	28909	CJJ81176_0926	1-660/660	===============	0/0	100	100	victors	4683648	victors~~~CJJ81176_0926~~~4683648~~~amino acid ABC transporter permease protein colonisation
MF6671.fasta	NODE_6_length_139819_cov_9.265228	32917	34749	ciaB	1-1833/1833	===============	0/0	100	100	victors		victors~~~ciaB 81-176~~~4682759~~~invasion antigen B invasion
MF6671.fasta	NODE_6_length_139819_cov_9.265228	40864	42330	Cj0903c	1-1467/1467	===============	0/0	100	98.64	victors	905201	victors~~~Cj0903c~~~905201~~~putative amino acid transport protein colonisation
MF6671.fasta	NODE_7_length_107956_cov_10.230318	51421	51557	Cj0019c	357-493/1779	...==..........	0/0	7.7	81.75	victors	904357	victors~~~Cj0019c~~~904357~~~putative MCP-domain signal transduction protein colonisation
MF6671.fasta	NODE_7_length_107956_cov_10.230318	77801	78760	cadF	1-960/960	===============	0/0	100	98.65	victors		victors~~~cadF 81-176~~~4683585~~~fibronectin binding protein adhesion
MF6671.fasta	NODE_7_length_107956_cov_10.230318	90240	92066	fglK	1-1827/1827	===============	0/0	100	97.32	victors	905754	victors~~~fglK~~~905754~~~flagellar hook-associated protein FlgK motility and colonisation
MF6671.fasta	NODE_7_length_107956_cov_10.230318	102675	103349	Cj1461	1-675/684	===============	0/0	98.68	94.81	victors	905749	victors~~~Cj1461~~~905749~~~putative DNA methylase invasion
MF6671.fasta	NODE_8_length_72840_cov_9.819551	6587	7837	rpoN	1-1251/1251	===============	0/0	100	99.28	victors	904991	victors~~~rpoN~~~904991~~~RNA polymerase factor sigma-54 motility colonisation and structure
MF6671.fasta	NODE_8_length_72840_cov_9.819551	24345	25850	pta	1-1506/1506	===============	0/0	100	97.34	victors	905007	victors~~~pta~~~905007~~~putative phosphate acetyltransferase colonisation
MF6671.fasta	NODE_8_length_72840_cov_9.819551	54824	55572	flaC	2-750/750	===============	0/0	99.87	99.06	victors	905038	victors~~~flaC~~~905038~~~flagellin motility and invasion
MF6671.fasta	NODE_9_length_56997_cov_10.102462	34801	35760	Cj0456c	1-960/960	===============	0/0	100	98.85	victors	hypothetical	victors~~~Cj0456c~~~hypothetical protein colonisation
MF6671.fasta	NODE_9_length_56997_cov_10.102462	36223	36792	Cj0454	1-570/570	===============	0/0	100	98.25	victors	904777	victors~~~Cj0454~~~904777~~~hypothetical protein colonisation
MF6671.fasta	NODE_9_length_56997_cov_10.102462	40824	40952	Cj0019c	365-493/1779	...==..........	0/0	7.25	79.07	victors	904357	victors~~~Cj0019c~~~904357~~~putative MCP-domain signal transduction protein colonisation
MF701989.fasta	NODE_10_length_82420_cov_29.337842	34230	34808	CJ0977	1-579/579	===============	0/0	100	99.14	victors	905268	victors~~~CJ0977~~~905268~~~hypothetical protein invasion
MF701989.fasta	NODE_10_length_82420_cov_29.337842	39183	40301	jlpA	1-1119/1119	===============	0/0	100	99.37	victors		victors~~~jlpA RM1221~~~3231574~~~surface-exposed lipoprotein adherence
MF701989.fasta	NODE_11_length_80356_cov_36.602239	12553	13467	Cj0020c	1-915/915	===============	0/0	100	98.47	victors	904360	victors~~~Cj0020c~~~904360~~~cytochrome C551 peroxidase colonisation
MF701989.fasta	NODE_11_length_80356_cov_36.602239	13457	15235	Cj0019c	1-1779/1779	===============	0/0	100	99.38	victors	904357	victors~~~Cj0019c~~~904357~~~putative MCP-domain signal transduction protein colonisation
MF701989.fasta	NODE_12_length_68455_cov_30.336421	12007	12864	Cj0248	1-858/858	===============	0/0	100	99.77	victors	904574	victors~~~Cj0248~~~904574~~~hypothetical protein colonisation
MF701989.fasta	NODE_12_length_68455_cov_30.336421	49755	51140	fliI	1-1386/1386	===============	0/0	100	97.47	victors		victors~~~fliI 81-176~~~flagellum-specific ATP-synthase motility and colonisation
MF701989.fasta	NODE_15_length_16779_cov_29.851189	9535	10209	Cj1325	1-676/676	========/======	01-Jan	99.85	99.85	victors	905617	victors~~~Cj1325~~~905617~~~putative methyltransferase colonisation
MF701989.fasta	NODE_15_length_16779_cov_29.851189	11464	11849	Cj1324	1-387/387	========/======	01-Jan	99.74	99.74	victors	905616	victors~~~Cj1324~~~905616~~~hypothetical protein biofilm and colonisation
MF701989.fasta	NODE_15_length_16779_cov_29.851189	11837	12170	Cj1322	1-321/321	========/======	Jan-13	100	96.11	victors	905614	victors~~~Cj1322~~~905614~~~hypothetical protein colonisation
MF701989.fasta	NODE_15_length_16779_cov_29.851189	12243	12785	Cj1321	1-543/543	===============	0/0	100	99.82	victors	905613	victors~~~Cj1321~~~905613~~~putative transferase colonisation
MF701989.fasta	NODE_17_length_6776_cov_46.074748	1158	2876	flaA	1-1719/1719	===============	0/0	100	98.08	victors	905631	victors~~~flaA~~~905631~~~flagellin motility colonisation and invasion
MF701989.fasta	NODE_17_length_6776_cov_46.074748	3021	4739	flaB	1-1719/1719	===============	0/0	100	98.72	victors	905630	victors~~~flaB~~~905630~~~flagellin motility colonisation and invasion
MF701989.fasta	NODE_1_length_304001_cov_29.631630	12080	13195	livJ	1-1116/1116	===============	0/0	100	99.73	victors	905311	victors~~~livJ~~~905311~~~branched-chain amino-acid ABC transporter periplasmic binding protein colonisation
MF701989.fasta	NODE_1_length_304001_cov_29.631630	108913	109305	cheY	1-393/393	===============	0/0	100	99.49	victors	905409	victors~~~cheY~~~905409~~~chemotaxis regulatory protein motility and colonisation
MF701989.fasta	NODE_1_length_304001_cov_29.631630	110311	112083	pglF	1-1773/1773	===============	0/0	100	99.04	victors	UDP-GlcNAc	victors~~~pglF~~~UDP-GlcNAc C46 dehydratase colonisation
MF701989.fasta	NODE_1_length_304001_cov_29.631630	112085	113245	pglE	1-1161/1161	===============	0/0	100	99.83	victors	905412	victors~~~pglE~~~905412~~~UDP-4-keto-6-deoxyGlcNAc aminotransferase colonisation
MF701989.fasta	NODE_1_length_304001_cov_29.631630	115655	117796	pglB	1-2142/2142	===============	0/0	100	97.99	victors		victors~~~pglB 81-176~~~4682880~~~general glycosylation pathway protein adhesion
MF701989.fasta	NODE_1_length_304001_cov_29.631630	119804	120883	pglH	1-1080/1080	===============	0/0	100	99.35	victors	905420	victors~~~pglH~~~905420~~~GalNAc transferase/polymerase colonisation
MF701989.fasta	NODE_1_length_304001_cov_29.631630	138823	139216	CJJ81176_1165	363-756/756	.......========	0/0	52.12	95.18	victors	4683357	victors~~~CJJ81176_1165~~~4683357~~~LPS glycosyltransferase subfamily protein invasion
MF701989.fasta	NODE_1_length_304001_cov_29.631630	163734	164501	fliR	1-768/768	===============	0/0	100	98.7	victors	905469	victors~~~fliR~~~905469~~~flagellar biosynthesis protein FliR motility and colonisation
MF701989.fasta	NODE_1_length_304001_cov_29.631630	209756	210421	dccR	1-666/666	===============	0/0	100	99.1	victors	905513	victors~~~dccR~~~905513~~~two-component regulator~~~colonisation
MF701989.fasta	NODE_1_length_304001_cov_29.631630	216207	216581	hspR	1-375/375	===============	0/0	100	100	victors	905521	victors~~~hspR~~~905521~~~heat shock transcriptional regulator thermotolerance
MF701989.fasta	NODE_1_length_304001_cov_29.631630	247708	248829	dnaJ	1-1122/1122	===============	0/0	100	99.82	victors	905551	victors~~~dnaJ~~~905551~~~chaperone protein DnaJ colonisation and thermotolerance
MF701989.fasta	NODE_1_length_304001_cov_29.631630	248986	249657	racR	1-672/672	===============	0/0	100	96.88	victors		victors~~~racR 81116~~~5617154~~~DNA binding response regulator colonisation
MF701989.fasta	NODE_1_length_304001_cov_29.631630	268874	270109	Cj1279	1-1236/1236	===============	0/0	100	99.76	victors	905570	victors~~~Cj1279~~~905570~~~putative fibronectin domain-containing protein adherence
MF701989.fasta	NODE_1_length_304001_cov_29.631630	301454	302590	pseA	1-1137/1137	===============	0/0	100	99.38	victors	905608	victors~~~pseA~~~905608~~~pseudaminic acid biosynthesis PseA protein adherence and invasion
MF701989.fasta	NODE_23_length_3426_cov_94.564413	616	828	Cj0629	12-230/2937	==....../......	01-Jun	7.25	91.32	victors	904959	victors~~~Cj0629~~~904959~~~lipoprotein invasion and colonisation
MF701989.fasta	NODE_23_length_3426_cov_94.564413	823	1961	Cj0629	290-1438/2937	.======./......	Jun-26	38.51	89.97	victors	904959	victors~~~Cj0629~~~904959~~~lipoprotein invasion and colonisation
MF701989.fasta	NODE_23_length_3426_cov_94.564413	1953	3328	Cj0629	1562-2937/2937	.......=/======	02-Jun	46.75	98.91	victors	904959	victors~~~Cj0629~~~904959~~~lipoprotein invasion and colonisation
MF701989.fasta	NODE_2_length_214456_cov_28.624521	140510	141976	Cj0903c	1-1467/1467	===============	0/0	100	99.66	victors	905201	victors~~~Cj0903c~~~905201~~~putative amino acid transport protein colonisation
MF701989.fasta	NODE_2_length_214456_cov_28.624521	148079	149911	ciaB	1-1833/1833	===============	0/0	100	99.62	victors		victors~~~ciaB 81-176~~~4682759~~~invasion antigen B invasion
MF701989.fasta	NODE_2_length_214456_cov_28.624521	191525	192184	CJE0997	1-660/660	===============	0/0	100	99.85	victors		victors~~~CJE0997 RM1221~~~3231508~~~amino acid ABC transporter permease protein PEB1 colonisation
MF701989.fasta	NODE_2_length_214456_cov_28.624521	192195	192947	CJJ81176_0927	1-753/753	===============	0/0	100	98.94	victors	4683249	victors~~~CJJ81176_0927~~~4683249~~~amino acid ABC transporter pearmease protein PEB1 colonisation
MF701989.fasta	NODE_2_length_214456_cov_28.624521	192949	193728	peb1A	1-780/780	===============	0/0	100	98.85	victors	906008	victors~~~peb1A~~~906008~~~bifunctional adhesin/ABC transporter aspartate/glutamate binding protein adherence
MF701989.fasta	NODE_2_length_214456_cov_28.624521	193750	194478	pebC	1-729/729	===============	0/0	100	99.73	victors		victors~~~pebC RM1221~~~3231511~~~amino acid ABC transporter ATP-binding protein PEB1 colonisation
MF701989.fasta	NODE_2_length_214456_cov_28.624521	209941	213453	aas	1-3513/3513	===============	0/0	100	97.95	victors	905232	victors~~~aas~~~905232~~~2-acyl-glycerophospho-ethanolamine acyltransferase colonisation
MF701989.fasta	NODE_3_length_186085_cov_30.933657	16009	16137	Cj0019c	365-493/1779	...==..........	0/0	7.25	79.07	victors	904357	victors~~~Cj0019c~~~904357~~~putative MCP-domain signal transduction protein colonisation
MF701989.fasta	NODE_3_length_186085_cov_30.933657	20170	20739	Cj0454	1-570/570	===============	0/0	100	98.77	victors	904777	victors~~~Cj0454~~~904777~~~hypothetical protein colonisation
MF701989.fasta	NODE_3_length_186085_cov_30.933657	21202	22161	Cj0456c	1-960/960	===============	0/0	100	98.75	victors	hypothetical	victors~~~Cj0456c~~~hypothetical protein colonisation
MF701989.fasta	NODE_3_length_186085_cov_30.933657	175857	176504	Cj0618	1-648/648	===============	0/0	100	100	victors	904949	victors~~~Cj0618~~~904949~~~hypothetical protein colonisation
MF701989.fasta	NODE_4_length_154091_cov_30.548537	16845	19154	cheA	1-2310/2310	===============	0/0	100	98.05	victors		victors~~~cheA 81-176~~~4682610~~~chemotaxis protein CheA motility and colonisation
MF701989.fasta	NODE_4_length_154091_cov_30.548537	63947	64690	motB	1-744/744	===============	0/0	100	99.73	victors	904660	victors~~~motB~~~904660~~~flagellar motor protein colonisation and motility
MF701989.fasta	NODE_4_length_154091_cov_30.548537	64693	65469	motA	1-777/777	===============	0/0	100	98.71	victors	904661	victors~~~motA~~~904661~~~flagellar motor protein motA colonisation and motility
MF701989.fasta	NODE_4_length_154091_cov_30.548537	141429	143150	Cj0415	1-1722/1722	===============	0/0	100	98.61	victors	904739	victors~~~Cj0415~~~904739~~~putative GMC oxidoreductase subunit colonisation
MF701989.fasta	NODE_5_length_118162_cov_32.064379	10137	11255	kpsE	1-1119/1119	===============	0/0	100	96.6	victors		victors~~~kpsE 81116~~~5617759~~~capsule polysaccharise ABC transporter invasion and capsule
MF701989.fasta	NODE_5_length_118162_cov_32.064379	11914	12696	kpsM	1-783/783	===============	0/0	100	97.57	victors		victors~~~kpsM 81-176~~~4683743~~~capsular polysaccharise ABC transporter ABC transporter permease protein invasion and capsule
MF701989.fasta	NODE_5_length_118162_cov_32.064379	22717	23400	Cj1461	1-684/684	===============	0/0	100	98.1	victors	905749	victors~~~Cj1461~~~905749~~~putative DNA methylase invasion
MF701989.fasta	NODE_5_length_118162_cov_32.064379	25592	27418	fglK	1-1827/1827	===============	0/0	100	97.81	victors	905754	victors~~~fglK~~~905754~~~flagellar hook-associated protein FlgK motility and colonisation
MF701989.fasta	NODE_5_length_118162_cov_32.064379	38899	39858	cadF	1-960/960	===============	0/0	100	98.96	victors		victors~~~cadF 81-176~~~4683585~~~fibronectin binding protein adhesion
MF701989.fasta	NODE_5_length_118162_cov_32.064379	66104	66240	Cj0019c	357-493/1779	...==..........	0/0	7.7	81.75	victors	904357	victors~~~Cj0019c~~~904357~~~putative MCP-domain signal transduction protein colonisation
MF701989.fasta	NODE_6_length_106603_cov_28.194363	19165	19914	flaC	1-750/750	===============	0/0	100	92.4	victors	905038	victors~~~flaC~~~905038~~~flagellin motility and invasion
MF701989.fasta	NODE_6_length_106603_cov_28.194363	52749	54254	pta	1-1506/1506	===============	0/0	100	99.53	victors	905007	victors~~~pta~~~905007~~~putative phosphate acetyltransferase colonisation
MF701989.fasta	NODE_6_length_106603_cov_28.194363	70746	71996	rpoN	1-1251/1251	===============	0/0	100	99.2	victors	904991	victors~~~rpoN~~~904991~~~RNA polymerase factor sigma-54 motility colonisation and structure
MF701989.fasta	NODE_7_length_103259_cov_32.508319	71301	72017	fliA	1-717/717	===============	0/0	100	100	victors	904393	victors~~~fliA~~~904393~~~flagellar biosynthesis sigma factor motility and colonisation
MF701989.fasta	NODE_8_length_103156_cov_31.238341	169	2535	pflA	1-2367/2367	===============	0/0	100	99.79	victors	905864	victors~~~pflA~~~905864~~~paralysed flagellum protein colonisation
MF701989.fasta	NODE_8_length_103156_cov_31.238341	57862	59226	sdaA	1-1365/1365	===============	0/0	100	98.46	victors	905896	victors~~~sdaA~~~905896~~~L-serine dehydratase colonisation
MF701989.fasta	NODE_9_length_97925_cov_31.530307	18352	20421	kpsC	1-2070/2070	========/======	02-Feb	99.95	95.46	victors		victors~~~kpsC 81-176~~~4683284~~~capsule polysaccharide export protein KpsC colonisation
MF701989.fasta	NODE_9_length_97925_cov_31.530307	87950	88939	pldA	1-990/990	===============	0/0	100	99.9	victors	905643	victors~~~pldA~~~905643~~~phospholipase A colonisation
MF701989.fasta	NODE_9_length_97925_cov_31.530307	89573	90880	Cj1349	1-1308/1308	===============	0/0	100	99.92	victors	905641	victors~~~Cj1349~~~905641~~~putative fibronectin/fibrinogen-binding protein adherence and colonisation
MF716.fasta	NODE_10_length_104322_cov_23.435673	1	224	Cj0629	519-742/2937	..==...........	0/0	7.63	84.82	victors	904959	victors~~~Cj0629~~~904959~~~lipoprotein invasion and colonisation
MF716.fasta	NODE_10_length_104322_cov_23.435673	45059	46423	sdaA	1-1365/1365	===============	0/0	100	100	victors	905896	victors~~~sdaA~~~905896~~~L-serine dehydratase colonisation
MF716.fasta	NODE_10_length_104322_cov_23.435673	101778	104144	pflA	1-2367/2367	===============	0/0	100	99.32	victors	905864	victors~~~pflA~~~905864~~~paralysed flagellum protein colonisation
MF716.fasta	NODE_11_length_91378_cov_26.422078	76144	77922	Cj0019c	1-1779/1779	===============	0/0	100	99.83	victors	904357	victors~~~Cj0019c~~~904357~~~putative MCP-domain signal transduction protein colonisation
MF716.fasta	NODE_11_length_91378_cov_26.422078	77912	78826	Cj0020c	1-915/915	===============	0/0	100	99.13	victors	904360	victors~~~Cj0020c~~~904360~~~cytochrome C551 peroxidase colonisation
MF716.fasta	NODE_12_length_89870_cov_22.208874	9173	10030	Cj0248	1-858/858	===============	0/0	100	99.77	victors	904574	victors~~~Cj0248~~~904574~~~hypothetical protein colonisation
MF716.fasta	NODE_12_length_89870_cov_22.208874	46852	48237	fliI	1-1386/1386	===============	0/0	100	97.26	victors		victors~~~fliI 81-176~~~flagellum-specific ATP-synthase motility and colonisation
MF716.fasta	NODE_16_length_2420_cov_75.476668	1	2322	Cj0629	616-2937/2937	...============	0/0	79.06	99.57	victors	904959	victors~~~Cj0629~~~904959~~~lipoprotein invasion and colonisation
MF716.fasta	NODE_1_length_229044_cov_23.063071	16043	16171	Cj0019c	365-493/1779	...==..........	0/0	7.25	79.07	victors	904357	victors~~~Cj0019c~~~904357~~~putative MCP-domain signal transduction protein colonisation
MF716.fasta	NODE_1_length_229044_cov_23.063071	20203	20772	Cj0454	1-570/570	===============	0/0	100	97.89	victors	904777	victors~~~Cj0454~~~904777~~~hypothetical protein colonisation
MF716.fasta	NODE_1_length_229044_cov_23.063071	21235	22194	Cj0456c	1-960/960	===============	0/0	100	98.85	victors	hypothetical	victors~~~Cj0456c~~~hypothetical protein colonisation
MF716.fasta	NODE_1_length_229044_cov_23.063071	217547	218194	Cj0618	1-648/648	===============	0/0	100	100	victors	904949	victors~~~Cj0618~~~904949~~~hypothetical protein colonisation
MF716.fasta	NODE_1_length_229044_cov_23.063071	228309	229044	Cj0629	7-742/2937	====...........	0/0	25.06	99.59	victors	904959	victors~~~Cj0629~~~904959~~~lipoprotein invasion and colonisation
MF716.fasta	NODE_2_length_227810_cov_21.777897	41477	42556	pglH	1-1080/1080	===============	0/0	100	99.07	victors	905420	victors~~~pglH~~~905420~~~GalNAc transferase/polymerase colonisation
MF716.fasta	NODE_2_length_227810_cov_21.777897	44567	46708	pglB	1-2142/2142	===============	0/0	100	98.27	victors		victors~~~pglB 81-176~~~4682880~~~general glycosylation pathway protein adhesion
MF716.fasta	NODE_2_length_227810_cov_21.777897	49723	50883	pglE	1-1161/1161	===============	0/0	100	100	victors	905412	victors~~~pglE~~~905412~~~UDP-4-keto-6-deoxyGlcNAc aminotransferase colonisation
MF716.fasta	NODE_2_length_227810_cov_21.777897	50885	52657	pglF	1-1773/1773	===============	0/0	100	98.93	victors	UDP-GlcNAc	victors~~~pglF~~~UDP-GlcNAc C46 dehydratase colonisation
MF716.fasta	NODE_2_length_227810_cov_21.777897	53663	54055	cheY	1-393/393	===============	0/0	100	99.75	victors	905409	victors~~~cheY~~~905409~~~chemotaxis regulatory protein motility and colonisation
MF716.fasta	NODE_2_length_227810_cov_21.777897	151760	152875	livJ	1-1116/1116	===============	0/0	100	99.55	victors	905311	victors~~~livJ~~~905311~~~branched-chain amino-acid ABC transporter periplasmic binding protein colonisation
MF716.fasta	NODE_2_length_227810_cov_21.777897	187008	188114	jlpA	1-1119/1119	========/======	01-Dec	98.93	97.32	victors		victors~~~jlpA 81-176~~~4682683~~~surface exposed lipoprotein adherence
MF716.fasta	NODE_2_length_227810_cov_21.777897	192490	193068	CJ0977	1-579/579	===============	0/0	100	100	victors	905268	victors~~~CJ0977~~~905268~~~hypothetical protein invasion
MF716.fasta	NODE_3_length_184187_cov_20.793589	619	4131	aas	1-3513/3513	===============	0/0	100	99.86	victors	905232	victors~~~aas~~~905232~~~2-acyl-glycerophospho-ethanolamine acyltransferase colonisation
MF716.fasta	NODE_3_length_184187_cov_20.793589	19594	20322	pebC	1-729/729	===============	0/0	100	99.86	victors		victors~~~pebC 81-176~~~4682094~~~amino acid ABC transporter ATP-binding protein PEB1 colonisation
MF716.fasta	NODE_3_length_184187_cov_20.793589	20344	21123	peb1A	1-780/780	===============	0/0	100	98.59	victors	906008	victors~~~peb1A~~~906008~~~bifunctional adhesin/ABC transporter aspartate/glutamate binding protein adherence
MF716.fasta	NODE_3_length_184187_cov_20.793589	21125	21877	CJJ81176_0927	1-753/753	===============	0/0	100	99.07	victors	4683249	victors~~~CJJ81176_0927~~~4683249~~~amino acid ABC transporter pearmease protein PEB1 colonisation
MF716.fasta	NODE_3_length_184187_cov_20.793589	21888	22547	CJE0997	1-660/660	===============	0/0	100	98.18	victors		victors~~~CJE0997 RM1221~~~3231508~~~amino acid ABC transporter permease protein PEB1 colonisation
MF716.fasta	NODE_3_length_184187_cov_20.793589	26555	28387	ciaB	1-1833/1833	===============	0/0	100	98.42	victors	905214	victors~~~ciaB~~~905214~~~CiaB protein invasion
MF716.fasta	NODE_3_length_184187_cov_20.793589	34500	35966	Cj0903c	1-1467/1467	===============	0/0	100	100	victors	905201	victors~~~Cj0903c~~~905201~~~putative amino acid transport protein colonisation
MF716.fasta	NODE_4_length_154025_cov_23.169157	21159	23468	cheA	1-2310/2310	===============	0/0	100	98.22	victors		victors~~~cheA 81-176~~~4682610~~~chemotaxis protein CheA motility and colonisation
MF716.fasta	NODE_4_length_154025_cov_23.169157	64399	65142	motB	1-744/744	===============	0/0	100	99.46	victors	904660	victors~~~motB~~~904660~~~flagellar motor protein colonisation and motility
MF716.fasta	NODE_4_length_154025_cov_23.169157	65145	65921	motA	1-777/777	===============	0/0	100	100	victors	904661	victors~~~motA~~~904661~~~flagellar motor protein motA colonisation and motility
MF716.fasta	NODE_4_length_154025_cov_23.169157	141889	143610	Cj0415	1-1722/1722	===============	0/0	100	98.66	victors	904739	victors~~~Cj0415~~~904739~~~putative GMC oxidoreductase subunit colonisation
MF716.fasta	NODE_5_length_130109_cov_23.634703	23059	24294	Cj1279	1-1236/1236	===============	0/0	100	100	victors	905570	victors~~~Cj1279~~~905570~~~putative fibronectin domain-containing protein adherence
MF716.fasta	NODE_5_length_130109_cov_23.634703	43511	44182	racR	1-672/672	===============	0/0	100	96.58	victors		victors~~~racR 81116~~~5617154~~~DNA binding response regulator colonisation
MF716.fasta	NODE_5_length_130109_cov_23.634703	44339	45460	dnaJ	1-1122/1122	===============	0/0	100	99.29	victors	905551	victors~~~dnaJ~~~905551~~~chaperone protein DnaJ colonisation and thermotolerance
MF716.fasta	NODE_5_length_130109_cov_23.634703	76584	76958	hspR	1-375/375	===============	0/0	100	100	victors	905521	victors~~~hspR~~~905521~~~heat shock transcriptional regulator thermotolerance
MF716.fasta	NODE_5_length_130109_cov_23.634703	82743	83408	dccR	1-666/666	===============	0/0	100	99.7	victors	905513	victors~~~dccR~~~905513~~~two-component regulator~~~colonisation
MF716.fasta	NODE_5_length_130109_cov_23.634703	128662	129429	fliR	1-768/768	===============	0/0	100	98.7	victors	905469	victors~~~fliR~~~905469~~~flagellar biosynthesis protein FliR motility and colonisation
MF716.fasta	NODE_6_length_129633_cov_23.999954	7095	9164	kpsC	1-2070/2070	===============	0/0	100	96.14	victors		victors~~~kpsC 81-176~~~4683284~~~capsule polysaccharide export protein KpsC colonisation
MF716.fasta	NODE_6_length_129633_cov_23.999954	82457	83446	pldA	1-990/990	===============	0/0	100	99.8	victors	905643	victors~~~pldA~~~905643~~~phospholipase A colonisation
MF716.fasta	NODE_6_length_129633_cov_23.999954	84080	85387	Cj1349	1-1308/1308	===============	0/0	100	99.54	victors	905641	victors~~~Cj1349~~~905641~~~putative fibronectin/fibrinogen-binding protein adherence and colonisation
MF716.fasta	NODE_6_length_129633_cov_23.999954	95432	97159	flaA	1-1719/1719	========/======	03-Nov	99.94	92.13	victors	905631	victors~~~flaA~~~905631~~~flagellin motility colonisation and invasion
MF716.fasta	NODE_6_length_129633_cov_23.999954	97304	99031	flaB	1-1719/1719	========/======	03-Nov	99.94	91.21	victors	905630	victors~~~flaB~~~905630~~~flagellin motility colonisation and invasion
MF716.fasta	NODE_6_length_129633_cov_23.999954	112307	112981	Cj1325	1-676/676	========/======	01-Jan	99.85	98.82	victors	905617	victors~~~Cj1325~~~905617~~~putative methyltransferase colonisation
MF716.fasta	NODE_6_length_129633_cov_23.999954	114237	114623	Cj1324	1-387/387	===============	0/0	100	100	victors	905616	victors~~~Cj1324~~~905616~~~hypothetical protein biofilm and colonisation
MF716.fasta	NODE_6_length_129633_cov_23.999954	114611	114931	Cj1322	1-321/321	===============	0/0	100	100	victors	905614	victors~~~Cj1322~~~905614~~~hypothetical protein colonisation
MF716.fasta	NODE_6_length_129633_cov_23.999954	115004	115546	Cj1321	1-543/543	===============	0/0	100	100	victors	905613	victors~~~Cj1321~~~905613~~~putative transferase colonisation
MF716.fasta	NODE_6_length_129633_cov_23.999954	119057	120193	pseA	1-1137/1137	===============	0/0	100	99.56	victors	905608	victors~~~pseA~~~905608~~~pseudaminic acid biosynthesis PseA protein adherence and invasion
MF716.fasta	NODE_7_length_115083_cov_22.991797	51054	51190	Cj0019c	357-493/1779	...==..........	0/0	7.7	81.75	victors	904357	victors~~~Cj0019c~~~904357~~~putative MCP-domain signal transduction protein colonisation
MF716.fasta	NODE_7_length_115083_cov_22.991797	77435	78394	cadF	1-960/960	===============	0/0	100	98.85	victors		victors~~~cadF 81-176~~~4683585~~~fibronectin binding protein adhesion
MF716.fasta	NODE_7_length_115083_cov_22.991797	89874	91700	fglK	1-1827/1827	===============	0/0	100	99.18	victors	905754	victors~~~fglK~~~905754~~~flagellar hook-associated protein FlgK motility and colonisation
MF716.fasta	NODE_7_length_115083_cov_22.991797	93893	94576	Cj1461	1-684/684	===============	0/0	100	98.25	victors	905749	victors~~~Cj1461~~~905749~~~putative DNA methylase invasion
MF716.fasta	NODE_7_length_115083_cov_22.991797	104600	105382	kpsM	1-783/783	===============	0/0	100	96.94	victors		victors~~~kpsM 81-176~~~4683743~~~capsular polysaccharise ABC transporter ABC transporter permease protein invasion and capsule
MF716.fasta	NODE_7_length_115083_cov_22.991797	106041	107159	kpsE	1-1119/1119	===============	0/0	100	96.87	victors		victors~~~kpsE 81116~~~5617759~~~capsule polysaccharise ABC transporter invasion and capsule
MF716.fasta	NODE_8_length_106681_cov_21.191621	34694	35944	rpoN	1-1251/1251	===============	0/0	100	98.88	victors	904991	victors~~~rpoN~~~904991~~~RNA polymerase factor sigma-54 motility colonisation and structure
MF716.fasta	NODE_8_length_106681_cov_21.191621	52445	53950	pta	1-1506/1506	===============	0/0	100	97.81	victors	905007	victors~~~pta~~~905007~~~putative phosphate acetyltransferase colonisation
MF716.fasta	NODE_8_length_106681_cov_21.191621	86782	87531	flaC	1-750/750	===============	0/0	100	100	victors	905038	victors~~~flaC~~~905038~~~flagellin motility and invasion
MF716.fasta	NODE_9_length_105819_cov_23.673523	34044	34760	fliA	1-717/717	===============	0/0	100	100	victors	904393	victors~~~fliA~~~904393~~~flagellar biosynthesis sigma factor motility and colonisation
541AC.fasta	NODE_10_length_56384_cov_32.359457	34334	35293	Cj0456c	1-960/960	===============	0/0	100	98.65	victors	hypothetical	victors~~~Cj0456c~~~hypothetical protein colonisation
541AC.fasta	NODE_10_length_56384_cov_32.359457	35756	36325	Cj0454	1-570/570	===============	0/0	100	98.42	victors	904777	victors~~~Cj0454~~~904777~~~hypothetical protein colonisation
541AC.fasta	NODE_10_length_56384_cov_32.359457	40357	40485	Cj0019c	365-493/1779	...==..........	0/0	7.25	79.07	victors	904357	victors~~~Cj0019c~~~904357~~~putative MCP-domain signal transduction protein colonisation
541AC.fasta	NODE_1_length_235886_cov_27.377992	156081	157331	rpoN	1-1251/1251	===============	0/0	100	98.64	victors	904991	victors~~~rpoN~~~904991~~~RNA polymerase factor sigma-54 motility colonisation and structure
541AC.fasta	NODE_1_length_235886_cov_27.377992	184816	186321	pta	1-1506/1506	===============	0/0	100	96.88	victors	905007	victors~~~pta~~~905007~~~putative phosphate acetyltransferase colonisation
541AC.fasta	NODE_1_length_235886_cov_27.377992	215282	216030	flaC	2-750/750	===============	0/0	99.87	98.8	victors	905038	victors~~~flaC~~~905038~~~flagellin motility and invasion
541AC.fasta	NODE_2_length_219168_cov_31.262156	52389	52525	Cj0019c	357-493/1779	...==..........	0/0	7.7	81.75	victors	904357	victors~~~Cj0019c~~~904357~~~putative MCP-domain signal transduction protein colonisation
541AC.fasta	NODE_2_length_219168_cov_31.262156	78770	79729	cadF	1-960/960	===============	0/0	100	98.96	victors		victors~~~cadF 81-176~~~4683585~~~fibronectin binding protein adhesion
541AC.fasta	NODE_2_length_219168_cov_31.262156	91209	93035	fglK	1-1827/1827	===============	0/0	100	98.74	victors	905754	victors~~~fglK~~~905754~~~flagellar hook-associated protein FlgK motility and colonisation
541AC.fasta	NODE_2_length_219168_cov_31.262156	95230	95913	Cj1461	1-684/684	===============	0/0	100	99.56	victors	905749	victors~~~Cj1461~~~905749~~~putative DNA methylase invasion
541AC.fasta	NODE_2_length_219168_cov_31.262156	107599	108381	kpsM	1-783/783	===============	0/0	100	88.63	victors		victors~~~kpsM 81-176~~~4683743~~~capsular polysaccharise ABC transporter ABC transporter permease protein invasion and capsule
541AC.fasta	NODE_2_length_219168_cov_31.262156	109040	110158	kpsE	1-1119/1119	===============	0/0	100	94.64	victors		victors~~~kpsE 81116~~~5617759~~~capsule polysaccharise ABC transporter invasion and capsule
541AC.fasta	NODE_2_length_219168_cov_31.262156	136594	138663	kpsC	1-2070/2070	========/======	02-Feb	99.95	94.98	victors		victors~~~kpsC 81-176~~~4683284~~~capsule polysaccharide export protein KpsC colonisation
541AC.fasta	NODE_2_length_219168_cov_31.262156	200527	201515	pldA	2-990/990	===============	0/0	99.9	98.38	victors	905643	victors~~~pldA~~~905643~~~phospholipase A colonisation
541AC.fasta	NODE_2_length_219168_cov_31.262156	202150	203457	Cj1349	1-1308/1308	===============	0/0	100	98.09	victors	905641	victors~~~Cj1349~~~905641~~~putative fibronectin/fibrinogen-binding protein adherence and colonisation
541AC.fasta	NODE_2_length_219168_cov_31.262156	213499	215217	flaA	1-1719/1719	===============	0/0	100	96.92	victors	905631	victors~~~flaA~~~905631~~~flagellin motility colonisation and invasion
541AC.fasta	NODE_2_length_219168_cov_31.262156	215362	217080	flaB	1-1719/1719	===============	0/0	100	97.56	victors	905630	victors~~~flaB~~~905630~~~flagellin motility colonisation and invasion
541AC.fasta	NODE_3_length_205315_cov_25.378029	47765	48844	pglH	1-1080/1080	===============	0/0	100	97.78	victors	905420	victors~~~pglH~~~905420~~~GalNAc transferase/polymerase colonisation
541AC.fasta	NODE_3_length_205315_cov_25.378029	50855	52996	pglB	1-2142/2142	===============	0/0	100	95.61	victors		victors~~~pglB 81-176~~~4682880~~~general glycosylation pathway protein adhesion
541AC.fasta	NODE_3_length_205315_cov_25.378029	55406	56566	pglE	1-1161/1161	===============	0/0	100	98.97	victors		victors~~~pglE 81-176~~~4683652~~~general glycosylation pathway protein motility and invasion
541AC.fasta	NODE_3_length_205315_cov_25.378029	56568	58340	pglF	1-1773/1773	===============	0/0	100	98.36	victors	UDP-GlcNAc	victors~~~pglF~~~UDP-GlcNAc C46 dehydratase colonisation
541AC.fasta	NODE_3_length_205315_cov_25.378029	59346	59738	cheY	1-393/393	===============	0/0	100	100	victors		victors~~~cheY 81-176~~~4682456~~~chemotaxis protein CheY motility adhesion and invasion
541AC.fasta	NODE_3_length_205315_cov_25.378029	162306	163421	livJ	1-1116/1116	===============	0/0	100	98.83	victors	905311	victors~~~livJ~~~905311~~~branched-chain amino-acid ABC transporter periplasmic binding protein colonisation
541AC.fasta	NODE_3_length_205315_cov_25.378029	197558	198676	jlpA	1-1119/1119	===============	0/0	100	98.39	victors		victors~~~jlpA 81-176~~~4682683~~~surface exposed lipoprotein adherence
541AC.fasta	NODE_3_length_205315_cov_25.378029	203051	203629	CJ0977	1-579/579	===============	0/0	100	98.1	victors	905268	victors~~~CJ0977~~~905268~~~hypothetical protein invasion
541AC.fasta	NODE_4_length_185113_cov_33.508082	12557	13471	Cj0020c	1-915/915	===============	0/0	100	98.91	victors	904360	victors~~~Cj0020c~~~904360~~~cytochrome C551 peroxidase colonisation
541AC.fasta	NODE_4_length_185113_cov_33.508082	13461	15239	Cj0019c	1-1779/1779	===============	0/0	100	99.33	victors	904357	victors~~~Cj0019c~~~904357~~~putative MCP-domain signal transduction protein colonisation
541AC.fasta	NODE_4_length_185113_cov_33.508082	124088	125452	sdaA	1-1365/1365	===============	0/0	100	96.92	victors	905896	victors~~~sdaA~~~905896~~~L-serine dehydratase colonisation
541AC.fasta	NODE_4_length_185113_cov_33.508082	182566	184932	pflA	1-2367/2367	===============	0/0	100	98.99	victors	905864	victors~~~pflA~~~905864~~~paralysed flagellum protein colonisation
541AC.fasta	NODE_5_length_165389_cov_24.993392	27106	30618	aas	1-3513/3513	===============	0/0	100	97.72	victors	905232	victors~~~aas~~~905232~~~2-acyl-glycerophospho-ethanolamine acyltransferase colonisation
541AC.fasta	NODE_5_length_165389_cov_24.993392	52064	52792	pebC	1-729/729	===============	0/0	100	99.73	victors		victors~~~pebC RM1221~~~3231511~~~amino acid ABC transporter ATP-binding protein PEB1 colonisation
541AC.fasta	NODE_5_length_165389_cov_24.993392	52814	53593	peb1A	1-780/780	===============	0/0	100	100	victors	906008	victors~~~peb1A~~~906008~~~bifunctional adhesin/ABC transporter aspartate/glutamate binding protein adherence
541AC.fasta	NODE_5_length_165389_cov_24.993392	53595	54347	CJJ81176_0927	1-753/753	===============	0/0	100	99.2	victors	4683249	victors~~~CJJ81176_0927~~~4683249~~~amino acid ABC transporter pearmease protein PEB1 colonisation
541AC.fasta	NODE_5_length_165389_cov_24.993392	54356	55015	JJD26997_0895	1-660/660	===============	0/0	100	97.58	victors		victors~~~JJD26997_0895 doylei~~~5388635~~~amino acid ABC transporter permease protein PEB1 colonisation
541AC.fasta	NODE_5_length_165389_cov_24.993392	59024	60856	ciaB	1-1833/1833	===============	0/0	100	98.85	victors		victors~~~ciaB RM1221~~~3231503~~~invasion antigen B invasion
541AC.fasta	NODE_5_length_165389_cov_24.993392	66969	68435	Cj0903c	1-1467/1467	===============	0/0	100	98.3	victors	905201	victors~~~Cj0903c~~~905201~~~putative amino acid transport protein colonisation
541AC.fasta	NODE_6_length_153588_cov_30.116349	10669	12390	Cj0415	1-1722/1722	===============	0/0	100	99.25	victors	904739	victors~~~Cj0415~~~904739~~~putative GMC oxidoreductase subunit colonisation
541AC.fasta	NODE_6_length_153588_cov_30.116349	87396	88172	motA	1-777/777	===============	0/0	100	93.95	victors	904661	victors~~~motA~~~904661~~~flagellar motor protein motA colonisation and motility
541AC.fasta	NODE_6_length_153588_cov_30.116349	88175	88918	motB	1-744/744	===============	0/0	100	97.85	victors		victors~~~motB 81-176~~~4682104~~~flagellar motor protein MotB motility and colonisation
541AC.fasta	NODE_6_length_153588_cov_30.116349	129896	132205	cheA	1-2310/2310	===============	0/0	100	99.78	victors		victors~~~cheA 81-176~~~4682610~~~chemotaxis protein CheA motility and colonisation
541AC.fasta	NODE_7_length_152880_cov_29.618135	15440	16576	pseA	1-1137/1137	===============	0/0	100	98.68	victors	905608	victors~~~pseA~~~905608~~~pseudaminic acid biosynthesis PseA protein adherence and invasion
541AC.fasta	NODE_7_length_152880_cov_29.618135	45445	46680	Cj1279	1-1236/1236	===============	0/0	100	98.14	victors	905570	victors~~~Cj1279~~~905570~~~putative fibronectin domain-containing protein adherence
541AC.fasta	NODE_7_length_152880_cov_29.618135	65897	66568	racR	1-672/672	===============	0/0	100	96.88	victors		victors~~~racR 81116~~~5617154~~~DNA binding response regulator colonisation
541AC.fasta	NODE_7_length_152880_cov_29.618135	66725	67846	dnaJ	1-1122/1122	===============	0/0	100	100	victors	905551	victors~~~dnaJ~~~905551~~~chaperone protein DnaJ colonisation and thermotolerance
541AC.fasta	NODE_7_length_152880_cov_29.618135	98970	99344	hspR	1-375/375	===============	0/0	100	98.67	victors	905521	victors~~~hspR~~~905521~~~heat shock transcriptional regulator thermotolerance
541AC.fasta	NODE_7_length_152880_cov_29.618135	105248	105913	dccR	1-666/666	===============	0/0	100	99.1	victors	905513	victors~~~dccR~~~905513~~~two-component regulator~~~colonisation
541AC.fasta	NODE_7_length_152880_cov_29.618135	151150	151917	fliR	1-768/768	===============	0/0	100	98.18	victors	905469	victors~~~fliR~~~905469~~~flagellar biosynthesis protein FliR motility and colonisation
541AC.fasta	NODE_8_length_101499_cov_32.020006	28831	29547	fliA	1-717/717	===============	0/0	100	97.77	victors	904393	victors~~~fliA~~~904393~~~flagellar biosynthesis sigma factor motility and colonisation
541AC.fasta	NODE_9_length_84756_cov_29.176204	35771	37156	fliI	1-1386/1386	===============	0/0	100	98.92	victors		victors~~~fliI 81-176~~~flagellum-specific ATP-synthase motility and colonisation
541AC.fasta	NODE_9_length_84756_cov_29.176204	74734	75591	Cj0248	1-858/858	===============	0/0	100	97.32	victors	904574	victors~~~Cj0248~~~904574~~~hypothetical protein colonisation
C14.fasta	NODE_1_length_752830_cov_25.937311	11817	12935	jlpA	1-1119/1119	===============	0/0	100	99.37	victors		victors~~~jlpA RM1221~~~3231574~~~surface-exposed lipoprotein adherence
C14.fasta	NODE_1_length_752830_cov_25.937311	17311	17889	CJ0977	1-579/579	===============	0/0	100	98.45	victors	905268	victors~~~CJ0977~~~905268~~~hypothetical protein invasion
C14.fasta	NODE_1_length_752830_cov_25.937311	51586	55098	aas	1-3513/3513	===============	0/0	100	97.61	victors	905232	victors~~~aas~~~905232~~~2-acyl-glycerophospho-ethanolamine acyltransferase colonisation
C14.fasta	NODE_1_length_752830_cov_25.937311	70561	71289	pebC	1-729/729	===============	0/0	100	99.86	victors		victors~~~pebC 81-176~~~4682094~~~amino acid ABC transporter ATP-binding protein PEB1 colonisation
C14.fasta	NODE_1_length_752830_cov_25.937311	71311	72090	peb1A	1-780/780	===============	0/0	100	99.23	victors	906008	victors~~~peb1A~~~906008~~~bifunctional adhesin/ABC transporter aspartate/glutamate binding protein adherence
C14.fasta	NODE_1_length_752830_cov_25.937311	72092	72844	CJJ81176_0927	1-753/753	===============	0/0	100	99.73	victors	4683249	victors~~~CJJ81176_0927~~~4683249~~~amino acid ABC transporter pearmease protein PEB1 colonisation
C14.fasta	NODE_1_length_752830_cov_25.937311	72855	73514	CJJ81176_0926	1-660/660	===============	0/0	100	99.85	victors	4683648	victors~~~CJJ81176_0926~~~4683648~~~amino acid ABC transporter permease protein colonisation
C14.fasta	NODE_1_length_752830_cov_25.937311	77522	79354	ciaB	1-1833/1833	===============	0/0	100	99.51	victors		victors~~~ciaB 81-176~~~4682759~~~invasion antigen B invasion
C14.fasta	NODE_1_length_752830_cov_25.937311	85467	86933	Cj0903c	1-1467/1467	===============	0/0	100	99.59	victors	905201	victors~~~Cj0903c~~~905201~~~putative amino acid transport protein colonisation
C14.fasta	NODE_1_length_752830_cov_25.937311	251686	252435	flaC	1-750/750	===============	0/0	100	99.87	victors	905038	victors~~~flaC~~~905038~~~flagellin motility and invasion
C14.fasta	NODE_1_length_752830_cov_25.937311	285269	286774	pta	1-1506/1506	===============	0/0	100	97.21	victors	905007	victors~~~pta~~~905007~~~putative phosphate acetyltransferase colonisation
C14.fasta	NODE_1_length_752830_cov_25.937311	303061	304311	rpoN	1-1251/1251	===============	0/0	100	99.2	victors	904991	victors~~~rpoN~~~904991~~~RNA polymerase factor sigma-54 motility colonisation and structure
C14.fasta	NODE_1_length_752830_cov_25.937311	349155	349802	Cj0618	1-648/648	===============	0/0	100	100	victors	904949	victors~~~Cj0618~~~904949~~~hypothetical protein colonisation
C14.fasta	NODE_1_length_752830_cov_25.937311	496106	497065	Cj0456c	1-960/960	===============	0/0	100	98.23	victors	hypothetical	victors~~~Cj0456c~~~hypothetical protein colonisation
C14.fasta	NODE_1_length_752830_cov_25.937311	497528	498097	Cj0454	1-570/570	===============	0/0	100	98.07	victors	904777	victors~~~Cj0454~~~904777~~~hypothetical protein colonisation
C14.fasta	NODE_1_length_752830_cov_25.937311	502129	502257	Cj0019c	365-493/1779	...==..........	0/0	7.25	79.07	victors	904357	victors~~~Cj0019c~~~904357~~~putative MCP-domain signal transduction protein colonisation
C14.fasta	NODE_1_length_752830_cov_25.937311	534885	536606	Cj0415	1-1722/1722	===============	0/0	100	99.13	victors	904739	victors~~~Cj0415~~~904739~~~putative GMC oxidoreductase subunit colonisation
C14.fasta	NODE_1_length_752830_cov_25.937311	614402	615178	motA	1-777/777	===============	0/0	100	94.21	victors	904661	victors~~~motA~~~904661~~~flagellar motor protein motA colonisation and motility
C14.fasta	NODE_1_length_752830_cov_25.937311	615181	615924	motB	1-744/744	===============	0/0	100	97.45	victors		victors~~~motB 81-176~~~4682104~~~flagellar motor protein MotB motility and colonisation
C14.fasta	NODE_1_length_752830_cov_25.937311	664042	666351	cheA	1-2310/2310	===============	0/0	100	98.4	victors		victors~~~cheA 81-176~~~4682610~~~chemotaxis protein CheA motility and colonisation
C14.fasta	NODE_1_length_752830_cov_25.937311	697566	698423	Cj0248	1-858/858	===============	0/0	100	98.25	victors	904574	victors~~~Cj0248~~~904574~~~hypothetical protein colonisation
C14.fasta	NODE_1_length_752830_cov_25.937311	735247	736632	fliI	1-1386/1386	===============	0/0	100	97.26	victors		victors~~~fliI 81-176~~~flagellum-specific ATP-synthase motility and colonisation
C14.fasta	NODE_2_length_233021_cov_25.627260	7094	9163	kpsC	1-2070/2070	========/======	02-Feb	99.95	95.85	victors		victors~~~kpsC 81-176~~~4683284~~~capsule polysaccharide export protein KpsC colonisation
C14.fasta	NODE_2_length_233021_cov_25.627260	71542	72531	pldA	1-990/990	===============	0/0	100	98.08	victors	905643	victors~~~pldA~~~905643~~~phospholipase A colonisation
C14.fasta	NODE_2_length_233021_cov_25.627260	73165	74472	Cj1349	1-1308/1308	===============	0/0	100	98.39	victors	905641	victors~~~Cj1349~~~905641~~~putative fibronectin/fibrinogen-binding protein adherence and colonisation
C14.fasta	NODE_2_length_233021_cov_25.627260	82697	84422	flaA	3-1719/1719	========/======	13/33	99.19	77.79	victors	905631	victors~~~flaA~~~905631~~~flagellin motility colonisation and invasion
C14.fasta	NODE_2_length_233021_cov_25.627260	84563	86290	flaB	1-1719/1719	========/======	16/39	99.13	79.06	victors	905630	victors~~~flaB~~~905630~~~flagellin motility colonisation and invasion
C14.fasta	NODE_2_length_233021_cov_25.627260	93304	94440	pseA	1-1137/1137	===============	0/0	100	100	victors	905608	victors~~~pseA~~~905608~~~pseudaminic acid biosynthesis PseA protein adherence and invasion
C14.fasta	NODE_2_length_233021_cov_25.627260	125762	126997	Cj1279	1-1236/1236	===============	0/0	100	98.38	victors	905570	victors~~~Cj1279~~~905570~~~putative fibronectin domain-containing protein adherence
C14.fasta	NODE_2_length_233021_cov_25.627260	146214	146885	racR	1-672/672	===============	0/0	100	97.17	victors		victors~~~racR 81116~~~5617154~~~DNA binding response regulator colonisation
C14.fasta	NODE_2_length_233021_cov_25.627260	147042	148166	dnaJ	1-1122/1122	========/======	01-Mar	100	98.04	victors	905551	victors~~~dnaJ~~~905551~~~chaperone protein DnaJ colonisation and thermotolerance
C14.fasta	NODE_2_length_233021_cov_25.627260	179509	179883	hspR	1-375/375	===============	0/0	100	99.73	victors	905521	victors~~~hspR~~~905521~~~heat shock transcriptional regulator thermotolerance
C14.fasta	NODE_2_length_233021_cov_25.627260	185669	186334	dccR	1-666/666	===============	0/0	100	99.7	victors	905513	victors~~~dccR~~~905513~~~two-component regulator~~~colonisation
C14.fasta	NODE_2_length_233021_cov_25.627260	231574	232341	fliR	1-768/768	===============	0/0	100	100	victors	905469	victors~~~fliR~~~905469~~~flagellar biosynthesis protein FliR motility and colonisation
C14.fasta	NODE_3_length_179622_cov_22.739514	41906	42985	pglH	1-1080/1080	===============	0/0	100	100	victors	905420	victors~~~pglH~~~905420~~~GalNAc transferase/polymerase colonisation
C14.fasta	NODE_3_length_179622_cov_22.739514	44996	47137	pglB	1-2142/2142	===============	0/0	100	97.95	victors		victors~~~pglB 81-176~~~4682880~~~general glycosylation pathway protein adhesion
C14.fasta	NODE_3_length_179622_cov_22.739514	50152	51312	pglE	1-1161/1161	===============	0/0	100	100	victors	905412	victors~~~pglE~~~905412~~~UDP-4-keto-6-deoxyGlcNAc aminotransferase colonisation
C14.fasta	NODE_3_length_179622_cov_22.739514	51314	53086	pglF	1-1773/1773	===============	0/0	100	99.94	victors	UDP-GlcNAc	victors~~~pglF~~~UDP-GlcNAc C46 dehydratase colonisation
C14.fasta	NODE_3_length_179622_cov_22.739514	54092	54484	cheY	1-393/393	===============	0/0	100	99.75	victors	905409	victors~~~cheY~~~905409~~~chemotaxis regulatory protein motility and colonisation
C14.fasta	NODE_3_length_179622_cov_22.739514	156825	157940	livJ	1-1116/1116	===============	0/0	100	99.28	victors	905311	victors~~~livJ~~~905311~~~branched-chain amino-acid ABC transporter periplasmic binding protein colonisation
C14.fasta	NODE_4_length_154470_cov_27.182276	169	2535	pflA	1-2367/2367	===============	0/0	100	99.41	victors	905864	victors~~~pflA~~~905864~~~paralysed flagellum protein colonisation
C14.fasta	NODE_4_length_154470_cov_27.182276	57878	59242	sdaA	1-1365/1365	===============	0/0	100	96.92	victors	905896	victors~~~sdaA~~~905896~~~L-serine dehydratase colonisation
C14.fasta	NODE_5_length_113921_cov_26.928045	49892	50028	Cj0019c	357-493/1779	...==..........	0/0	7.7	81.75	victors	904357	victors~~~Cj0019c~~~904357~~~putative MCP-domain signal transduction protein colonisation
C14.fasta	NODE_5_length_113921_cov_26.928045	76272	77231	cadF	1-960/960	===============	0/0	100	98.65	victors		victors~~~cadF 81-176~~~4683585~~~fibronectin binding protein adhesion
C14.fasta	NODE_5_length_113921_cov_26.928045	88711	90537	fglK	1-1827/1827	===============	0/0	100	98.3	victors	905754	victors~~~fglK~~~905754~~~flagellar hook-associated protein FlgK motility and colonisation
C14.fasta	NODE_5_length_113921_cov_26.928045	92729	93412	Cj1461	1-684/684	===============	0/0	100	96.05	victors	905749	victors~~~Cj1461~~~905749~~~putative DNA methylase invasion
C14.fasta	NODE_5_length_113921_cov_26.928045	103432	104214	kpsM	1-783/783	===============	0/0	100	97.45	victors		victors~~~kpsM 81-176~~~4683743~~~capsular polysaccharise ABC transporter ABC transporter permease protein invasion and capsule
C14.fasta	NODE_5_length_113921_cov_26.928045	104873	105991	kpsE	1-1119/1119	===============	0/0	100	96.96	victors		victors~~~kpsE 81116~~~5617759~~~capsule polysaccharise ABC transporter invasion and capsule
C14.fasta	NODE_7_length_30465_cov_30.554025	15362	17139	Cj0019c	1-1779/1779	========/======	01-Jan	99.94	99.78	victors	904357	victors~~~Cj0019c~~~904357~~~putative MCP-domain signal transduction protein colonisation
C14.fasta	NODE_7_length_30465_cov_30.554025	17129	18043	Cj0020c	1-915/915	===============	0/0	100	99.13	victors	904360	victors~~~Cj0020c~~~904360~~~cytochrome C551 peroxidase colonisation
C14.fasta	NODE_8_length_27395_cov_26.401863	18829	19545	fliA	1-717/717	===============	0/0	100	98.19	victors	904393	victors~~~fliA~~~904393~~~flagellar biosynthesis sigma factor motility and colonisation
MF13415.fasta	NODE_10_length_87044_cov_43.590437	9020	9877	Cj0248	1-858/858	===============	0/0	100	97.32	victors	904574	victors~~~Cj0248~~~904574~~~hypothetical protein colonisation
MF13415.fasta	NODE_10_length_87044_cov_43.590437	47354	48739	fliI	1-1386/1386	===============	0/0	100	98.92	victors		victors~~~fliI 81-176~~~flagellum-specific ATP-synthase motility and colonisation
MF13415.fasta	NODE_13_length_8153_cov_38.986045	7342	8016	Cj1461	1-675/684	===============	0/0	98.68	94.96	victors	905749	victors~~~Cj1461~~~905749~~~putative DNA methylase invasion
MF13415.fasta	NODE_17_length_2071_cov_1.345165	191	1927	flaB	1-1719/1719	========/======	13/38	99.42	78.19	victors	905630	victors~~~flaB~~~905630~~~flagellin motility colonisation and invasion
MF13415.fasta	NODE_17_length_2071_cov_1.345165	193	1927	flaA	3-1719/1719	========/======	13/34	99.42	77.97	victors	905631	victors~~~flaA~~~905631~~~flagellin motility colonisation and invasion
MF13415.fasta	NODE_1_length_284542_cov_44.390176	2296	4722	Cj0629	517-2937/2937	..======/======	04-Aug	82.4	92.01	victors	904959	victors~~~Cj0629~~~904959~~~lipoprotein invasion and colonisation
MF13415.fasta	NODE_1_length_284542_cov_44.390176	11188	11936	flaC	2-750/750	===============	0/0	99.87	98.53	victors	905038	victors~~~flaC~~~905038~~~flagellin motility and invasion
MF13415.fasta	NODE_1_length_284542_cov_44.390176	40897	42402	pta	1-1506/1506	===============	0/0	100	96.88	victors	905007	victors~~~pta~~~905007~~~putative phosphate acetyltransferase colonisation
MF13415.fasta	NODE_1_length_284542_cov_44.390176	69887	71137	rpoN	1-1251/1251	===============	0/0	100	98.64	victors	904991	victors~~~rpoN~~~904991~~~RNA polymerase factor sigma-54 motility colonisation and structure
MF13415.fasta	NODE_1_length_284542_cov_44.390176	262493	263452	Cj0456c	1-960/960	===============	0/0	100	98.54	victors	hypothetical	victors~~~Cj0456c~~~hypothetical protein colonisation
MF13415.fasta	NODE_1_length_284542_cov_44.390176	263915	264484	Cj0454	1-570/570	===============	0/0	100	98.42	victors	904777	victors~~~Cj0454~~~904777~~~hypothetical protein colonisation
MF13415.fasta	NODE_1_length_284542_cov_44.390176	268516	268644	Cj0019c	365-493/1779	...==..........	0/0	7.25	79.07	victors	904357	victors~~~Cj0019c~~~904357~~~putative MCP-domain signal transduction protein colonisation
MF13415.fasta	NODE_2_length_210075_cov_41.615381	8886	9464	CJ0977	1-579/579	===============	0/0	100	98.62	victors	905268	victors~~~CJ0977~~~905268~~~hypothetical protein invasion
MF13415.fasta	NODE_2_length_210075_cov_41.615381	13840	14958	jlpA	1-1119/1119	===============	0/0	100	98.93	victors		victors~~~jlpA 81-176~~~4682683~~~surface exposed lipoprotein adherence
MF13415.fasta	NODE_2_length_210075_cov_41.615381	50781	51896	livJ	1-1116/1116	===============	0/0	100	98.83	victors	905311	victors~~~livJ~~~905311~~~branched-chain amino-acid ABC transporter periplasmic binding protein colonisation
MF13415.fasta	NODE_2_length_210075_cov_41.615381	152288	152680	cheY	1-393/393	===============	0/0	100	99.75	victors	905409	victors~~~cheY~~~905409~~~chemotaxis regulatory protein motility and colonisation
MF13415.fasta	NODE_2_length_210075_cov_41.615381	153686	155458	pglF	1-1773/1773	===============	0/0	100	98.36	victors	UDP-GlcNAc	victors~~~pglF~~~UDP-GlcNAc C46 dehydratase colonisation
MF13415.fasta	NODE_2_length_210075_cov_41.615381	155460	156620	pglE	1-1161/1161	===============	0/0	100	99.05	victors		victors~~~pglE 81-176~~~4683652~~~general glycosylation pathway protein motility and invasion
MF13415.fasta	NODE_2_length_210075_cov_41.615381	159030	161171	pglB	1-2142/2142	===============	0/0	100	98.32	victors		victors~~~pglB 81-176~~~4682880~~~general glycosylation pathway protein adhesion
MF13415.fasta	NODE_2_length_210075_cov_41.615381	163184	164263	pglH	1-1080/1080	===============	0/0	100	97.87	victors		victors~~~pglH doylei~~~5390593~~~general glycosylation pathway protein adhesion
MF13415.fasta	NODE_3_length_184059_cov_49.151290	13185	14099	Cj0020c	1-915/915	===============	0/0	100	99.02	victors	904360	victors~~~Cj0020c~~~904360~~~cytochrome C551 peroxidase colonisation
MF13415.fasta	NODE_3_length_184059_cov_49.151290	14089	15867	Cj0019c	1-1779/1779	===============	0/0	100	99.21	victors	904357	victors~~~Cj0019c~~~904357~~~putative MCP-domain signal transduction protein colonisation
MF13415.fasta	NODE_3_length_184059_cov_49.151290	124717	126081	sdaA	1-1365/1365	===============	0/0	100	96.92	victors	905896	victors~~~sdaA~~~905896~~~L-serine dehydratase colonisation
MF13415.fasta	NODE_3_length_184059_cov_49.151290	181515	183881	pflA	1-2367/2367	===============	0/0	100	98.78	victors	905864	victors~~~pflA~~~905864~~~paralysed flagellum protein colonisation
MF13415.fasta	NODE_42_length_491_cov_1.412088	6	317	Cj0629	517-819/2937	..==..../......	Mar-13	10.25	77.39	victors	904959	victors~~~Cj0629~~~904959~~~lipoprotein invasion and colonisation
MF13415.fasta	NODE_43_length_482_cov_3.298592	123	480	kpsM	426-783/783	........=======	0/0	45.72	96.93	victors		victors~~~kpsM 81-176~~~4683743~~~capsular polysaccharise ABC transporter ABC transporter permease protein invasion and capsule
MF13415.fasta	NODE_4_length_163309_cov_47.074114	691	1458	fliR	1-768/768	===============	0/0	100	98.31	victors	905469	victors~~~fliR~~~905469~~~flagellar biosynthesis protein FliR motility and colonisation
MF13415.fasta	NODE_4_length_163309_cov_47.074114	46696	47361	dccR	1-666/666	===============	0/0	100	99.1	victors	905513	victors~~~dccR~~~905513~~~two-component regulator~~~colonisation
MF13415.fasta	NODE_4_length_163309_cov_47.074114	53268	53642	hspR	1-375/375	===============	0/0	100	98.67	victors	905521	victors~~~hspR~~~905521~~~heat shock transcriptional regulator thermotolerance
MF13415.fasta	NODE_4_length_163309_cov_47.074114	84987	86111	dnaJ	1-1122/1122	========/======	01-Mar	100	97.07	victors	905551	victors~~~dnaJ~~~905551~~~chaperone protein DnaJ colonisation and thermotolerance
MF13415.fasta	NODE_4_length_163309_cov_47.074114	86266	86937	racR	1-672/672	===============	0/0	100	99.85	victors		victors~~~racR 81116~~~5617154~~~DNA binding response regulator colonisation
MF13415.fasta	NODE_4_length_163309_cov_47.074114	106154	107389	Cj1279	1-1236/1236	===============	0/0	100	98.14	victors	905570	victors~~~Cj1279~~~905570~~~putative fibronectin domain-containing protein adherence
MF13415.fasta	NODE_4_length_163309_cov_47.074114	139698	140834	pseA	1-1137/1137	===============	0/0	100	99.21	victors	905608	victors~~~pseA~~~905608~~~pseudaminic acid biosynthesis PseA protein adherence and invasion
MF13415.fasta	NODE_4_length_163309_cov_47.074114	158503	160219	flaB	6-1719/1719	========/======	03-May	99.65	92.08	victors	905630	victors~~~flaB~~~905630~~~flagellin motility colonisation and invasion
MF13415.fasta	NODE_4_length_163309_cov_47.074114	160362	162083	flaA	1-1719/1719	========/======	03-May	99.94	91.82	victors	905631	victors~~~flaA~~~905631~~~flagellin motility colonisation and invasion
MF13415.fasta	NODE_53_length_418_cov_2.013746	1	401	Cj0629	794-1194/2937	...===../......	02-Jun	13.55	83.66	victors	904959	victors~~~Cj0629~~~904959~~~lipoprotein invasion and colonisation
MF13415.fasta	NODE_58_length_412_cov_1.171930	1	412	kpsM	97-508/783	.=========.....	0/0	52.62	94.42	victors		victors~~~kpsM 81-176~~~4683743~~~capsular polysaccharise ABC transporter ABC transporter permease protein invasion and capsule
MF13415.fasta	NODE_5_length_153265_cov_45.155970	16919	19228	cheA	1-2310/2310	===============	0/0	100	99.57	victors		victors~~~cheA 81-176~~~4682610~~~chemotaxis protein CheA motility and colonisation
MF13415.fasta	NODE_5_length_153265_cov_45.155970	64426	65169	motB	1-744/744	===============	0/0	100	97.85	victors		victors~~~motB 81-176~~~4682104~~~flagellar motor protein MotB motility and colonisation
MF13415.fasta	NODE_5_length_153265_cov_45.155970	65172	65948	motA	1-777/777	===============	0/0	100	94.08	victors	904661	victors~~~motA~~~904661~~~flagellar motor protein motA colonisation and motility
MF13415.fasta	NODE_5_length_153265_cov_45.155970	140955	142676	Cj0415	1-1722/1722	===============	0/0	100	100	victors	904739	victors~~~Cj0415~~~904739~~~putative GMC oxidoreductase subunit colonisation
MF13415.fasta	NODE_64_length_397_cov_0.888889	1	397	Cj0629	2483-2879/2937	............===	0/0	13.52	89.92	victors	904959	victors~~~Cj0629~~~904959~~~lipoprotein invasion and colonisation
MF13415.fasta	NODE_6_length_144939_cov_40.758494	76790	78256	Cj0903c	1-1467/1467	===============	0/0	100	99.66	victors	905201	victors~~~Cj0903c~~~905201~~~putative amino acid transport protein colonisation
MF13415.fasta	NODE_6_length_144939_cov_40.758494	84369	86201	ciaB	1-1833/1833	===============	0/0	100	99.18	victors		victors~~~ciaB RM1221~~~3231503~~~invasion antigen B invasion
MF13415.fasta	NODE_6_length_144939_cov_40.758494	90209	90868	CJJ81176_0926	1-660/660	===============	0/0	100	99.85	victors	4683648	victors~~~CJJ81176_0926~~~4683648~~~amino acid ABC transporter permease protein colonisation
MF13415.fasta	NODE_6_length_144939_cov_40.758494	90879	91631	CJJ81176_0927	1-753/753	===============	0/0	100	99.6	victors	4683249	victors~~~CJJ81176_0927~~~4683249~~~amino acid ABC transporter pearmease protein PEB1 colonisation
MF13415.fasta	NODE_6_length_144939_cov_40.758494	91633	92412	pebA	1-780/780	===============	0/0	100	100	victors		victors~~~pebA 81116~~~5618176~~~amino acid ABC transporter periplasmic amino acid protein PEB1 colonisation
MF13415.fasta	NODE_6_length_144939_cov_40.758494	92434	93162	pebC	1-729/729	===============	0/0	100	99.86	victors		victors~~~pebC 81-176~~~4682094~~~amino acid ABC transporter ATP-binding protein PEB1 colonisation
MF13415.fasta	NODE_6_length_144939_cov_40.758494	114608	118120	aas	1-3513/3513	===============	0/0	100	97.69	victors	905232	victors~~~aas~~~905232~~~2-acyl-glycerophospho-ethanolamine acyltransferase colonisation
MF13415.fasta	NODE_7_length_111140_cov_48.624648	7813	9483	ggt	1-1671/1671	===============	0/0	100	99.94	victors		victors~~~ggt 81-176~~~4683465~~~gamma-glutamyltransferase colonisation
MF13415.fasta	NODE_7_length_111140_cov_48.624648	37861	38577	fliA	1-717/717	===============	0/0	100	97.91	victors	904393	victors~~~fliA~~~904393~~~flagellar biosynthesis sigma factor motility and colonisation
MF13415.fasta	NODE_8_length_103757_cov_46.857435	53401	53537	Cj0019c	357-493/1779	...==..........	0/0	7.7	81.75	victors	904357	victors~~~Cj0019c~~~904357~~~putative MCP-domain signal transduction protein colonisation
MF13415.fasta	NODE_8_length_103757_cov_46.857435	79782	80741	cadF	1-960/960	===============	0/0	100	98.96	victors		victors~~~cadF 81-176~~~4683585~~~fibronectin binding protein adhesion
MF13415.fasta	NODE_8_length_103757_cov_46.857435	92221	94047	fglK	1-1827/1827	===============	0/0	100	96.5	victors	905754	victors~~~fglK~~~905754~~~flagellar hook-associated protein FlgK motility and colonisation
MF13415.fasta	NODE_9_length_99213_cov_44.831318	7049	8356	Cj1349	1-1308/1308	===============	0/0	100	98.01	victors	905641	victors~~~Cj1349~~~905641~~~putative fibronectin/fibrinogen-binding protein adherence and colonisation
MF13415.fasta	NODE_9_length_99213_cov_44.831318	8990	9979	pldA	1-990/990	===============	0/0	100	98.59	victors	905643	victors~~~pldA~~~905643~~~phospholipase A colonisation
MF13415.fasta	NODE_9_length_99213_cov_44.831318	71822	72923	kpsC	1-1102/2070	========.......	0/0	53.24	96.37	victors		victors~~~kpsC 81-176~~~4683284~~~capsule polysaccharide export protein KpsC colonisation
MF13415.fasta	NODE_9_length_99213_cov_44.831318	90750	91868	kpsE	1-1119/1119	===============	0/0	100	97.68	victors		victors~~~kpsE 81116~~~5617759~~~capsule polysaccharise ABC transporter invasion and capsule
MF13415.fasta	NODE_9_length_99213_cov_44.831318	92527	93309	kpsM	1-783/783	========/======	03-Dec	99.23	88.59	victors		victors~~~kpsM 81-176~~~4683743~~~capsular polysaccharise ABC transporter ABC transporter permease protein invasion and capsule
MF6707.fasta	NODE_11_length_56121_cov_21.869575	1004	4516	aas	1-3513/3513	===============	0/0	100	99.94	victors	905232	victors~~~aas~~~905232~~~2-acyl-glycerophospho-ethanolamine acyltransferase colonisation
MF6707.fasta	NODE_12_length_51867_cov_25.012524	17318	18703	fliI	1-1386/1386	===============	0/0	100	97.26	victors		victors~~~fliI 81-176~~~flagellum-specific ATP-synthase motility and colonisation
MF6707.fasta	NODE_13_length_39608_cov_24.397812	7846	8562	fliA	1-717/717	===============	0/0	100	100	victors	904393	victors~~~fliA~~~904393~~~flagellar biosynthesis sigma factor motility and colonisation
MF6707.fasta	NODE_16_length_16241_cov_22.125171	3290	3832	Cj1321	1-543/543	===============	0/0	100	100	victors	905613	victors~~~Cj1321~~~905613~~~putative transferase colonisation
MF6707.fasta	NODE_16_length_16241_cov_22.125171	3905	4225	Cj1322	1-321/321	===============	0/0	100	100	victors	905614	victors~~~Cj1322~~~905614~~~hypothetical protein colonisation
MF6707.fasta	NODE_16_length_16241_cov_22.125171	4213	4599	Cj1324	1-387/387	===============	0/0	100	100	victors	905616	victors~~~Cj1324~~~905616~~~hypothetical protein biofilm and colonisation
MF6707.fasta	NODE_16_length_16241_cov_22.125171	5855	6530	Cj1325	1-676/676	===============	0/0	100	98.96	victors	905617	victors~~~Cj1325~~~905617~~~putative methyltransferase colonisation
MF6707.fasta	NODE_17_length_14182_cov_21.505799	4178	5035	Cj0248	1-858/858	===============	0/0	100	100	victors	904574	victors~~~Cj0248~~~904574~~~hypothetical protein colonisation
MF6707.fasta	NODE_18_length_12149_cov_21.863750	1580	2716	pseA	1-1137/1137	===============	0/0	100	99.56	victors	905608	victors~~~pseA~~~905608~~~pseudaminic acid biosynthesis PseA protein adherence and invasion
MF6707.fasta	NODE_19_length_11631_cov_20.373696	2789	4039	rpoN	1-1251/1251	===============	0/0	100	100	victors	904991	victors~~~rpoN~~~904991~~~RNA polymerase factor sigma-54 motility colonisation and structure
MF6707.fasta	NODE_1_length_357976_cov_23.324330	22015	23250	Cj1279	1-1236/1236	===============	0/0	100	100	victors	905570	victors~~~Cj1279~~~905570~~~putative fibronectin domain-containing protein adherence
MF6707.fasta	NODE_1_length_357976_cov_23.324330	42468	43139	racR	1-672/672	===============	0/0	100	96.88	victors		victors~~~racR 81116~~~5617154~~~DNA binding response regulator colonisation
MF6707.fasta	NODE_1_length_357976_cov_23.324330	43296	44417	dnaJ	1-1122/1122	===============	0/0	100	100	victors	905551	victors~~~dnaJ~~~905551~~~chaperone protein DnaJ colonisation and thermotolerance
MF6707.fasta	NODE_1_length_357976_cov_23.324330	75765	76139	hspR	1-375/375	===============	0/0	100	100	victors	905521	victors~~~hspR~~~905521~~~heat shock transcriptional regulator thermotolerance
MF6707.fasta	NODE_1_length_357976_cov_23.324330	81924	82589	dccR	1-666/666	===============	0/0	100	100	victors	905513	victors~~~dccR~~~905513~~~two-component regulator~~~colonisation
MF6707.fasta	NODE_1_length_357976_cov_23.324330	127828	128595	fliR	1-768/768	===============	0/0	100	100	victors	905469	victors~~~fliR~~~905469~~~flagellar biosynthesis protein FliR motility and colonisation
MF6707.fasta	NODE_1_length_357976_cov_23.324330	171381	172460	pglH	1-1080/1080	===============	0/0	100	100	victors	905420	victors~~~pglH~~~905420~~~GalNAc transferase/polymerase colonisation
MF6707.fasta	NODE_1_length_357976_cov_23.324330	174471	176612	pglB	1-2142/2142	===============	0/0	100	97.99	victors		victors~~~pglB 81-176~~~4682880~~~general glycosylation pathway protein adhesion
MF6707.fasta	NODE_1_length_357976_cov_23.324330	179627	180787	pglE	1-1161/1161	===============	0/0	100	100	victors	905412	victors~~~pglE~~~905412~~~UDP-4-keto-6-deoxyGlcNAc aminotransferase colonisation
MF6707.fasta	NODE_1_length_357976_cov_23.324330	180789	182561	pglF	1-1773/1773	===============	0/0	100	100	victors	UDP-GlcNAc	victors~~~pglF~~~UDP-GlcNAc C46 dehydratase colonisation
MF6707.fasta	NODE_1_length_357976_cov_23.324330	183567	183959	cheY	1-393/393	===============	0/0	100	100	victors	905409	victors~~~cheY~~~905409~~~chemotaxis regulatory protein motility and colonisation
MF6707.fasta	NODE_1_length_357976_cov_23.324330	283519	284634	livJ	1-1116/1116	===============	0/0	100	100	victors	905311	victors~~~livJ~~~905311~~~branched-chain amino-acid ABC transporter periplasmic binding protein colonisation
MF6707.fasta	NODE_1_length_357976_cov_23.324330	318779	319897	jlpA	1-1119/1119	===============	0/0	100	98.93	victors		victors~~~jlpA 81-176~~~4682683~~~surface exposed lipoprotein adherence
MF6707.fasta	NODE_1_length_357976_cov_23.324330	324271	324849	CJ0977	1-579/579	===============	0/0	100	100	victors	905268	victors~~~CJ0977~~~905268~~~hypothetical protein invasion
MF6707.fasta	NODE_20_length_6825_cov_41.546730	1211	2929	flaA	1-1719/1719	===============	0/0	100	99.42	victors	905631	victors~~~flaA~~~905631~~~flagellin motility colonisation and invasion
MF6707.fasta	NODE_20_length_6825_cov_41.546730	3075	4793	flaB	1-1719/1719	===============	0/0	100	100	victors	905630	victors~~~flaB~~~905630~~~flagellin motility colonisation and invasion
MF6707.fasta	NODE_23_length_2420_cov_91.863498	99	2420	Cj0629	616-2937/2937	..======/======	03-Apr	78.99	98.75	victors	904959	victors~~~Cj0629~~~904959~~~lipoprotein invasion and colonisation
MF6707.fasta	NODE_2_length_189481_cov_24.270456	1	740	Cj0629	1-742/2937	====..../......	01-Feb	25.2	98.65	victors	904959	victors~~~Cj0629~~~904959~~~lipoprotein invasion and colonisation
MF6707.fasta	NODE_2_length_189481_cov_24.270456	10853	11500	Cj0618	1-648/648	===============	0/0	100	100	victors	904949	victors~~~Cj0618~~~904949~~~hypothetical protein colonisation
MF6707.fasta	NODE_2_length_189481_cov_24.270456	167254	168213	Cj0456c	1-960/960	===============	0/0	100	98.12	victors	hypothetical	victors~~~Cj0456c~~~hypothetical protein colonisation
MF6707.fasta	NODE_2_length_189481_cov_24.270456	168676	169245	Cj0454	1-570/570	===============	0/0	100	98.07	victors	904777	victors~~~Cj0454~~~904777~~~hypothetical protein colonisation
MF6707.fasta	NODE_2_length_189481_cov_24.270456	173277	173405	Cj0019c	365-493/1779	...==..........	0/0	7.25	79.07	victors	904357	victors~~~Cj0019c~~~904357~~~putative MCP-domain signal transduction protein colonisation
MF6707.fasta	NODE_3_length_159651_cov_22.056048	2557	3285	pebC	1-729/729	===============	0/0	100	99.73	victors		victors~~~pebC RM1221~~~3231511~~~amino acid ABC transporter ATP-binding protein PEB1 colonisation
MF6707.fasta	NODE_3_length_159651_cov_22.056048	3307	4086	peb1A	1-780/780	===============	0/0	100	100	victors	906008	victors~~~peb1A~~~906008~~~bifunctional adhesin/ABC transporter aspartate/glutamate binding protein adherence
MF6707.fasta	NODE_3_length_159651_cov_22.056048	4088	4840	CJJ81176_0927	1-753/753	===============	0/0	100	99.07	victors	4683249	victors~~~CJJ81176_0927~~~4683249~~~amino acid ABC transporter pearmease protein PEB1 colonisation
MF6707.fasta	NODE_3_length_159651_cov_22.056048	4851	5510	CJE0997	1-660/660	===============	0/0	100	98.03	victors		victors~~~CJE0997 RM1221~~~3231508~~~amino acid ABC transporter permease protein PEB1 colonisation
MF6707.fasta	NODE_3_length_159651_cov_22.056048	9518	11350	ciaB	1-1833/1833	===============	0/0	100	99.94	victors	905214	victors~~~ciaB~~~905214~~~CiaB protein invasion
MF6707.fasta	NODE_3_length_159651_cov_22.056048	17463	18929	Cj0903c	1-1467/1467	===============	0/0	100	100	victors	905201	victors~~~Cj0903c~~~905201~~~putative amino acid transport protein colonisation
MF6707.fasta	NODE_4_length_154057_cov_24.248775	10415	12136	Cj0415	1-1722/1722	===============	0/0	100	99.94	victors	904739	victors~~~Cj0415~~~904739~~~putative GMC oxidoreductase subunit colonisation
MF6707.fasta	NODE_4_length_154057_cov_24.248775	88090	88866	motA	1-777/777	===============	0/0	100	100	victors	904661	victors~~~motA~~~904661~~~flagellar motor protein motA colonisation and motility
MF6707.fasta	NODE_4_length_154057_cov_24.248775	88869	89612	motB	1-744/744	===============	0/0	100	100	victors	904660	victors~~~motB~~~904660~~~flagellar motor protein colonisation and motility
MF6707.fasta	NODE_4_length_154057_cov_24.248775	130591	132900	cheA	1-2310/2310	===============	0/0	100	98.01	victors		victors~~~cheA 81-176~~~4682610~~~chemotaxis protein CheA motility and colonisation
MF6707.fasta	NODE_5_length_116085_cov_25.330326	52087	52223	Cj0019c	357-493/1779	...==..........	0/0	7.7	81.75	victors	904357	victors~~~Cj0019c~~~904357~~~putative MCP-domain signal transduction protein colonisation
MF6707.fasta	NODE_5_length_116085_cov_25.330326	78466	79425	cadF	1-960/960	===============	0/0	100	98.85	victors		victors~~~cadF 81-176~~~4683585~~~fibronectin binding protein adhesion
MF6707.fasta	NODE_5_length_116085_cov_25.330326	90911	92737	fglK	1-1827/1827	===============	0/0	100	100	victors	905754	victors~~~fglK~~~905754~~~flagellar hook-associated protein FlgK motility and colonisation
MF6707.fasta	NODE_5_length_116085_cov_25.330326	94930	95613	Cj1461	1-684/684	===============	0/0	100	100	victors	905749	victors~~~Cj1461~~~905749~~~putative DNA methylase invasion
MF6707.fasta	NODE_5_length_116085_cov_25.330326	105634	106416	kpsM	1-783/783	===============	0/0	100	91.06	victors		victors~~~kpsM 81-176~~~4683743~~~capsular polysaccharise ABC transporter ABC transporter permease protein invasion and capsule
MF6707.fasta	NODE_5_length_116085_cov_25.330326	107075	108193	kpsE	1-1119/1119	===============	0/0	100	100	victors		victors~~~kpsE 81116~~~5617759~~~capsule polysaccharise ABC transporter invasion and capsule
MF6707.fasta	NODE_6_length_104304_cov_24.357574	1	224	Cj0629	519-742/2937	..==...........	0/0	7.63	81.25	victors	904959	victors~~~Cj0629~~~904959~~~lipoprotein invasion and colonisation
MF6707.fasta	NODE_6_length_104304_cov_24.357574	45063	46427	sdaA	1-1365/1365	===============	0/0	100	99.93	victors	905896	victors~~~sdaA~~~905896~~~L-serine dehydratase colonisation
MF6707.fasta	NODE_6_length_104304_cov_24.357574	101770	104136	pflA	1-2367/2367	===============	0/0	100	100	victors	905864	victors~~~pflA~~~905864~~~paralysed flagellum protein colonisation
MF6707.fasta	NODE_7_length_96560_cov_24.237263	22152	24221	kpsC	1-2070/2070	========/======	02-Feb	99.95	95.85	victors		victors~~~kpsC 81-176~~~4683284~~~capsule polysaccharide export protein KpsC colonisation
MF6707.fasta	NODE_7_length_96560_cov_24.237263	86584	87573	pldA	1-990/990	===============	0/0	100	100	victors	905643	victors~~~pldA~~~905643~~~phospholipase A colonisation
MF6707.fasta	NODE_7_length_96560_cov_24.237263	88207	89514	Cj1349	1-1308/1308	===============	0/0	100	99.08	victors	905641	victors~~~Cj1349~~~905641~~~putative fibronectin/fibrinogen-binding protein adherence and colonisation
MF6707.fasta	NODE_8_length_80009_cov_28.039621	64776	66554	Cj0019c	1-1779/1779	===============	0/0	100	99.89	victors	904357	victors~~~Cj0019c~~~904357~~~putative MCP-domain signal transduction protein colonisation
MF6707.fasta	NODE_8_length_80009_cov_28.039621	66544	67458	Cj0020c	1-915/915	===============	0/0	100	98.91	victors	904360	victors~~~Cj0020c~~~904360~~~cytochrome C551 peroxidase colonisation
MF6707.fasta	NODE_9_length_67934_cov_22.834604	19123	19872	flaC	1-750/750	===============	0/0	100	100	victors	905038	victors~~~flaC~~~905038~~~flagellin motility and invasion
MF6707.fasta	NODE_9_length_67934_cov_22.834604	52704	54209	pta	1-1506/1506	===============	0/0	100	100	victors	905007	victors~~~pta~~~905007~~~putative phosphate acetyltransferase colonisation
MF702462.fasta	NODE_10_length_67856_cov_18.129560	19061	19810	flaC	1-750/750	===============	0/0	100	100	victors	905038	victors~~~flaC~~~905038~~~flagellin motility and invasion
MF702462.fasta	NODE_10_length_67856_cov_18.129560	52644	54149	pta	1-1506/1506	===============	0/0	100	97.08	victors	905007	victors~~~pta~~~905007~~~putative phosphate acetyltransferase colonisation
MF702462.fasta	NODE_12_length_61871_cov_20.160939	24223	25182	cadF	1-960/960	===============	0/0	100	98.85	victors		victors~~~cadF 81-176~~~4683585~~~fibronectin binding protein adhesion
MF702462.fasta	NODE_12_length_61871_cov_20.160939	36662	38488	fglK	1-1827/1827	===============	0/0	100	98.96	victors	905754	victors~~~fglK~~~905754~~~flagellar hook-associated protein FlgK motility and colonisation
MF702462.fasta	NODE_12_length_61871_cov_20.160939	40681	41364	Cj1461	1-684/684	===============	0/0	100	98.25	victors	905749	victors~~~Cj1461~~~905749~~~putative DNA methylase invasion
MF702462.fasta	NODE_12_length_61871_cov_20.160939	51388	52170	kpsM	1-783/783	===============	0/0	100	96.94	victors		victors~~~kpsM 81-176~~~4683743~~~capsular polysaccharise ABC transporter ABC transporter permease protein invasion and capsule
MF702462.fasta	NODE_12_length_61871_cov_20.160939	52829	53947	kpsE	1-1119/1119	===============	0/0	100	96.87	victors		victors~~~kpsE 81116~~~5617759~~~capsule polysaccharise ABC transporter invasion and capsule
MF702462.fasta	NODE_13_length_47131_cov_18.665029	5741	6423	Cj1325	1-676/676	========/======	01-Jul	100	96.19	victors	905617	victors~~~Cj1325~~~905617~~~putative methyltransferase colonisation
MF702462.fasta	NODE_13_length_47131_cov_18.665029	7679	8065	Cj1324	1-387/387	===============	0/0	100	100	victors	905616	victors~~~Cj1324~~~905616~~~hypothetical protein biofilm and colonisation
MF702462.fasta	NODE_13_length_47131_cov_18.665029	8053	8373	Cj1322	1-321/321	===============	0/0	100	100	victors	905614	victors~~~Cj1322~~~905614~~~hypothetical protein colonisation
MF702462.fasta	NODE_13_length_47131_cov_18.665029	8446	8988	Cj1321	1-543/543	===============	0/0	100	100	victors	905613	victors~~~Cj1321~~~905613~~~putative transferase colonisation
MF702462.fasta	NODE_13_length_47131_cov_18.665029	12504	13640	pseA	1-1137/1137	===============	0/0	100	99.65	victors	905608	victors~~~pseA~~~905608~~~pseudaminic acid biosynthesis PseA protein adherence and invasion
MF702462.fasta	NODE_14_length_40194_cov_19.822422	31577	32293	fliA	1-717/717	===============	0/0	100	100	victors	904393	victors~~~fliA~~~904393~~~flagellar biosynthesis sigma factor motility and colonisation
MF702462.fasta	NODE_15_length_32311_cov_24.038218	12574	13488	Cj0020c	1-915/915	===============	0/0	100	99.13	victors	904360	victors~~~Cj0020c~~~904360~~~cytochrome C551 peroxidase colonisation
MF702462.fasta	NODE_15_length_32311_cov_24.038218	13478	15256	Cj0019c	1-1779/1779	===============	0/0	100	99.83	victors	904357	victors~~~Cj0019c~~~904357~~~putative MCP-domain signal transduction protein colonisation
MF702462.fasta	NODE_17_length_13652_cov_15.821811	9160	10017	Cj0248	1-858/858	===============	0/0	100	99.77	victors	904574	victors~~~Cj0248~~~904574~~~hypothetical protein colonisation
MF702462.fasta	NODE_18_length_11600_cov_17.344635	7568	8818	rpoN	1-1251/1251	===============	0/0	100	98.8	victors	904991	victors~~~rpoN~~~904991~~~RNA polymerase factor sigma-54 motility colonisation and structure
MF702462.fasta	NODE_19_length_7680_cov_33.998014	268	1984	flaA	3-1719/1719	========/======	02-Aug	99.65	94.42	victors	905631	victors~~~flaA~~~905631~~~flagellin motility colonisation and invasion
MF702462.fasta	NODE_19_length_7680_cov_33.998014	2132	3848	flaB	3-1719/1719	========/======	02-Aug	99.65	94.07	victors	905630	victors~~~flaB~~~905630~~~flagellin motility colonisation and invasion
MF702462.fasta	NODE_1_length_227515_cov_17.394673	41419	42498	pglH	1-1080/1080	===============	0/0	100	99.07	victors	905420	victors~~~pglH~~~905420~~~GalNAc transferase/polymerase colonisation
MF702462.fasta	NODE_1_length_227515_cov_17.394673	44509	46650	pglB	1-2142/2142	===============	0/0	100	98.27	victors		victors~~~pglB 81-176~~~4682880~~~general glycosylation pathway protein adhesion
MF702462.fasta	NODE_1_length_227515_cov_17.394673	49665	50825	pglE	1-1161/1161	===============	0/0	100	100	victors	905412	victors~~~pglE~~~905412~~~UDP-4-keto-6-deoxyGlcNAc aminotransferase colonisation
MF702462.fasta	NODE_1_length_227515_cov_17.394673	50827	52599	pglF	1-1773/1773	===============	0/0	100	98.93	victors	UDP-GlcNAc	victors~~~pglF~~~UDP-GlcNAc C46 dehydratase colonisation
MF702462.fasta	NODE_1_length_227515_cov_17.394673	53605	53997	cheY	1-393/393	===============	0/0	100	99.75	victors	905409	victors~~~cheY~~~905409~~~chemotaxis regulatory protein motility and colonisation
MF702462.fasta	NODE_1_length_227515_cov_17.394673	151427	152542	livJ	1-1116/1116	===============	0/0	100	99.55	victors	905311	victors~~~livJ~~~905311~~~branched-chain amino-acid ABC transporter periplasmic binding protein colonisation
MF702462.fasta	NODE_1_length_227515_cov_17.394673	186698	187816	jlpA	1-1119/1119	===============	0/0	100	98.39	victors		victors~~~jlpA 81-176~~~4682683~~~surface exposed lipoprotein adherence
MF702462.fasta	NODE_1_length_227515_cov_17.394673	192192	192770	CJ0977	1-579/579	===============	0/0	100	100	victors	905268	victors~~~CJ0977~~~905268~~~hypothetical protein invasion
MF702462.fasta	NODE_2_length_221110_cov_21.615694	2040	2176	Cj0019c	357-493/1779	...==..........	0/0	7.7	81.75	victors	904357	victors~~~Cj0019c~~~904357~~~putative MCP-domain signal transduction protein colonisation
MF702462.fasta	NODE_2_length_221110_cov_21.615694	55794	58160	pflA	1-2367/2367	===============	0/0	100	100	victors	905864	victors~~~pflA~~~905864~~~paralysed flagellum protein colonisation
MF702462.fasta	NODE_2_length_221110_cov_21.615694	113515	114879	sdaA	1-1365/1365	===============	0/0	100	100	victors	905896	victors~~~sdaA~~~905896~~~L-serine dehydratase colonisation
MF702462.fasta	NODE_2_length_221110_cov_21.615694	159713	162131	Cj0629	519-2937/2937	..=============	0/0	82.36	98.26	victors	904959	victors~~~Cj0629~~~904959~~~lipoprotein invasion and colonisation
MF702462.fasta	NODE_3_length_217723_cov_19.303002	37226	37873	Cj0618	1-648/648	===============	0/0	100	100	victors	904949	victors~~~Cj0618~~~904949~~~hypothetical protein colonisation
MF702462.fasta	NODE_3_length_217723_cov_19.303002	195530	196489	Cj0456c	1-960/960	===============	0/0	100	98.85	victors	hypothetical	victors~~~Cj0456c~~~hypothetical protein colonisation
MF702462.fasta	NODE_3_length_217723_cov_19.303002	196952	197521	Cj0454	1-570/570	===============	0/0	100	97.89	victors	904777	victors~~~Cj0454~~~904777~~~hypothetical protein colonisation
MF702462.fasta	NODE_3_length_217723_cov_19.303002	201553	201681	Cj0019c	365-493/1779	...==..........	0/0	7.25	79.07	victors	904357	victors~~~Cj0019c~~~904357~~~putative MCP-domain signal transduction protein colonisation
MF702462.fasta	NODE_4_length_162876_cov_18.507389	55581	56816	Cj1279	1-1236/1236	===============	0/0	100	99.92	victors	905570	victors~~~Cj1279~~~905570~~~putative fibronectin domain-containing protein adherence
MF702462.fasta	NODE_4_length_162876_cov_18.507389	76033	76704	racR	1-672/672	===============	0/0	100	96.88	victors		victors~~~racR 81116~~~5617154~~~DNA binding response regulator colonisation
MF702462.fasta	NODE_4_length_162876_cov_18.507389	76861	77985	dnaJ	1-1122/1122	========/======	01-Mar	100	98.04	victors	905551	victors~~~dnaJ~~~905551~~~chaperone protein DnaJ colonisation and thermotolerance
MF702462.fasta	NODE_4_length_162876_cov_18.507389	109334	109708	hspR	1-375/375	===============	0/0	100	100	victors	905521	victors~~~hspR~~~905521~~~heat shock transcriptional regulator thermotolerance
MF702462.fasta	NODE_4_length_162876_cov_18.507389	115494	116159	dccR	1-666/666	===============	0/0	100	99.85	victors	905513	victors~~~dccR~~~905513~~~two-component regulator~~~colonisation
MF702462.fasta	NODE_4_length_162876_cov_18.507389	161417	162184	fliR	1-768/768	===============	0/0	100	99.87	victors	905469	victors~~~fliR~~~905469~~~flagellar biosynthesis protein FliR motility and colonisation
MF702462.fasta	NODE_5_length_154662_cov_19.817685	21159	23468	cheA	1-2310/2310	===============	0/0	100	98.01	victors		victors~~~cheA 81-176~~~4682610~~~chemotaxis protein CheA motility and colonisation
MF702462.fasta	NODE_5_length_154662_cov_19.817685	64445	65188	motB	1-744/744	===============	0/0	100	99.46	victors	904660	victors~~~motB~~~904660~~~flagellar motor protein colonisation and motility
MF702462.fasta	NODE_5_length_154662_cov_19.817685	65191	65967	motA	1-777/777	===============	0/0	100	100	victors	904661	victors~~~motA~~~904661~~~flagellar motor protein motA colonisation and motility
MF702462.fasta	NODE_5_length_154662_cov_19.817685	141929	143650	Cj0415	1-1722/1722	===============	0/0	100	98.32	victors	904739	victors~~~Cj0415~~~904739~~~putative GMC oxidoreductase subunit colonisation
MF702462.fasta	NODE_7_length_98232_cov_19.680465	6442	7749	Cj1349	1-1308/1308	===============	0/0	100	98.39	victors	905641	victors~~~Cj1349~~~905641~~~putative fibronectin/fibrinogen-binding protein adherence and colonisation
MF702462.fasta	NODE_7_length_98232_cov_19.680465	8383	9372	pldA	1-990/990	===============	0/0	100	97.98	victors	905643	victors~~~pldA~~~905643~~~phospholipase A colonisation
MF702462.fasta	NODE_7_length_98232_cov_19.680465	74267	76336	kpsC	1-2070/2070	===============	0/0	100	96.14	victors		victors~~~kpsC 81-176~~~4683284~~~capsule polysaccharide export protein KpsC colonisation
MF702462.fasta	NODE_8_length_76179_cov_19.899582	33173	34558	fliI	1-1386/1386	===============	0/0	100	97.26	victors		victors~~~fliI 81-176~~~flagellum-specific ATP-synthase motility and colonisation
MF702462.fasta	NODE_9_length_68255_cov_16.997798	619	4131	aas	1-3513/3513	===============	0/0	100	99.89	victors	905232	victors~~~aas~~~905232~~~2-acyl-glycerophospho-ethanolamine acyltransferase colonisation
MF702462.fasta	NODE_9_length_68255_cov_16.997798	19594	20322	pebC	1-729/729	===============	0/0	100	100	victors		victors~~~pebC 81-176~~~4682094~~~amino acid ABC transporter ATP-binding protein PEB1 colonisation
MF702462.fasta	NODE_9_length_68255_cov_16.997798	20344	21123	peb1A	1-780/780	===============	0/0	100	98.72	victors	906008	victors~~~peb1A~~~906008~~~bifunctional adhesin/ABC transporter aspartate/glutamate binding protein adherence
MF702462.fasta	NODE_9_length_68255_cov_16.997798	21125	21877	CJJ81176_0927	1-753/753	===============	0/0	100	99.07	victors	4683249	victors~~~CJJ81176_0927~~~4683249~~~amino acid ABC transporter pearmease protein PEB1 colonisation
MF702462.fasta	NODE_9_length_68255_cov_16.997798	21888	22547	CJE0997	1-660/660	===============	0/0	100	98.18	victors		victors~~~CJE0997 RM1221~~~3231508~~~amino acid ABC transporter permease protein PEB1 colonisation
MF702462.fasta	NODE_9_length_68255_cov_16.997798	26555	28387	ciaB	1-1833/1833	===============	0/0	100	99.94	victors	905214	victors~~~ciaB~~~905214~~~CiaB protein invasion
MF702462.fasta	NODE_9_length_68255_cov_16.997798	34500	35966	Cj0903c	1-1467/1467	===============	0/0	100	100	victors	905201	victors~~~Cj0903c~~~905201~~~putative amino acid transport protein colonisation
MF752758.fasta	NODE_1_length_285691_cov_30.861712	18992	19741	flaC	1-750/750	===============	0/0	100	99.87	victors	905038	victors~~~flaC~~~905038~~~flagellin motility and invasion
MF752758.fasta	NODE_1_length_285691_cov_30.861712	52575	54080	pta	1-1506/1506	===============	0/0	100	97.14	victors	905007	victors~~~pta~~~905007~~~putative phosphate acetyltransferase colonisation
MF752758.fasta	NODE_1_length_285691_cov_30.861712	70415	71665	rpoN	1-1251/1251	===============	0/0	100	100	victors	904991	victors~~~rpoN~~~904991~~~RNA polymerase factor sigma-54 motility colonisation and structure
MF752758.fasta	NODE_1_length_285691_cov_30.861712	116510	117157	Cj0618	1-648/648	===============	0/0	100	100	victors	904949	victors~~~Cj0618~~~904949~~~hypothetical protein colonisation
MF752758.fasta	NODE_1_length_285691_cov_30.861712	263465	264424	Cj0456c	1-960/960	===============	0/0	100	98.23	victors	hypothetical	victors~~~Cj0456c~~~hypothetical protein colonisation
MF752758.fasta	NODE_1_length_285691_cov_30.861712	264887	265456	Cj0454	1-570/570	===============	0/0	100	98.07	victors	904777	victors~~~Cj0454~~~904777~~~hypothetical protein colonisation
MF752758.fasta	NODE_1_length_285691_cov_30.861712	269487	269615	Cj0019c	365-493/1779	...==..........	0/0	7.25	79.07	victors	904357	victors~~~Cj0019c~~~904357~~~putative MCP-domain signal transduction protein colonisation
MF752758.fasta	NODE_2_length_253945_cov_30.791343	41625	43010	fliI	1-1386/1386	===============	0/0	100	97.26	victors		victors~~~fliI 81-176~~~flagellum-specific ATP-synthase motility and colonisation
MF752758.fasta	NODE_2_length_253945_cov_30.791343	79830	80687	Cj0248	1-858/858	===============	0/0	100	98.25	victors	904574	victors~~~Cj0248~~~904574~~~hypothetical protein colonisation
MF752758.fasta	NODE_2_length_253945_cov_30.791343	111869	114178	cheA	1-2310/2310	===============	0/0	100	98.4	victors		victors~~~cheA 81-176~~~4682610~~~chemotaxis protein CheA motility and colonisation
MF752758.fasta	NODE_2_length_253945_cov_30.791343	162296	163039	motB	1-744/744	===============	0/0	100	97.45	victors		victors~~~motB 81-176~~~4682104~~~flagellar motor protein MotB motility and colonisation
MF752758.fasta	NODE_2_length_253945_cov_30.791343	163042	163818	motA	1-777/777	===============	0/0	100	94.21	victors	904661	victors~~~motA~~~904661~~~flagellar motor protein motA colonisation and motility
MF752758.fasta	NODE_2_length_253945_cov_30.791343	241614	243335	Cj0415	1-1722/1722	===============	0/0	100	99.13	victors	904739	victors~~~Cj0415~~~904739~~~putative GMC oxidoreductase subunit colonisation
MF752758.fasta	NODE_3_length_233026_cov_32.182568	7094	9163	kpsC	1-2070/2070	========/======	02-Feb	99.95	95.85	victors		victors~~~kpsC 81-176~~~4683284~~~capsule polysaccharide export protein KpsC colonisation
MF752758.fasta	NODE_3_length_233026_cov_32.182568	71531	72520	pldA	1-990/990	===============	0/0	100	98.08	victors	905643	victors~~~pldA~~~905643~~~phospholipase A colonisation
MF752758.fasta	NODE_3_length_233026_cov_32.182568	73154	74461	Cj1349	1-1308/1308	===============	0/0	100	98.39	victors	905641	victors~~~Cj1349~~~905641~~~putative fibronectin/fibrinogen-binding protein adherence and colonisation
MF752758.fasta	NODE_3_length_233026_cov_32.182568	82689	84414	flaA	3-1719/1719	========/======	13/33	99.19	77.62	victors	905631	victors~~~flaA~~~905631~~~flagellin motility colonisation and invasion
MF752758.fasta	NODE_3_length_233026_cov_32.182568	84555	86282	flaB	1-1719/1719	========/======	16/39	99.13	78.89	victors	905630	victors~~~flaB~~~905630~~~flagellin motility colonisation and invasion
MF752758.fasta	NODE_3_length_233026_cov_32.182568	93307	94443	pseA	1-1137/1137	===============	0/0	100	100	victors	905608	victors~~~pseA~~~905608~~~pseudaminic acid biosynthesis PseA protein adherence and invasion
MF752758.fasta	NODE_3_length_233026_cov_32.182568	125768	127003	Cj1279	1-1236/1236	===============	0/0	100	98.38	victors	905570	victors~~~Cj1279~~~905570~~~putative fibronectin domain-containing protein adherence
MF752758.fasta	NODE_3_length_233026_cov_32.182568	146220	146891	racR	1-672/672	===============	0/0	100	97.17	victors		victors~~~racR 81116~~~5617154~~~DNA binding response regulator colonisation
MF752758.fasta	NODE_3_length_233026_cov_32.182568	147048	148172	dnaJ	1-1122/1122	========/======	01-Mar	100	98.04	victors	905551	victors~~~dnaJ~~~905551~~~chaperone protein DnaJ colonisation and thermotolerance
MF752758.fasta	NODE_3_length_233026_cov_32.182568	179515	179889	hspR	1-375/375	===============	0/0	100	99.73	victors	905521	victors~~~hspR~~~905521~~~heat shock transcriptional regulator thermotolerance
MF752758.fasta	NODE_3_length_233026_cov_32.182568	185675	186340	dccR	1-666/666	===============	0/0	100	99.7	victors	905513	victors~~~dccR~~~905513~~~two-component regulator~~~colonisation
MF752758.fasta	NODE_3_length_233026_cov_32.182568	231579	232346	fliR	1-768/768	===============	0/0	100	100	victors	905469	victors~~~fliR~~~905469~~~flagellar biosynthesis protein FliR motility and colonisation
MF752758.fasta	NODE_4_length_231040_cov_29.539978	41903	42982	pglH	1-1080/1080	===============	0/0	100	100	victors	905420	victors~~~pglH~~~905420~~~GalNAc transferase/polymerase colonisation
MF752758.fasta	NODE_4_length_231040_cov_29.539978	44993	47134	pglB	1-2142/2142	===============	0/0	100	97.95	victors		victors~~~pglB 81-176~~~4682880~~~general glycosylation pathway protein adhesion
MF752758.fasta	NODE_4_length_231040_cov_29.539978	50149	51309	pglE	1-1161/1161	===============	0/0	100	100	victors	905412	victors~~~pglE~~~905412~~~UDP-4-keto-6-deoxyGlcNAc aminotransferase colonisation
MF752758.fasta	NODE_4_length_231040_cov_29.539978	51311	53083	pglF	1-1773/1773	===============	0/0	100	99.94	victors	UDP-GlcNAc	victors~~~pglF~~~UDP-GlcNAc C46 dehydratase colonisation
MF752758.fasta	NODE_4_length_231040_cov_29.539978	54089	54481	cheY	1-393/393	===============	0/0	100	99.75	victors	905409	victors~~~cheY~~~905409~~~chemotaxis regulatory protein motility and colonisation
MF752758.fasta	NODE_4_length_231040_cov_29.539978	156821	157936	livJ	1-1116/1116	===============	0/0	100	99.28	victors	905311	victors~~~livJ~~~905311~~~branched-chain amino-acid ABC transporter periplasmic binding protein colonisation
MF752758.fasta	NODE_4_length_231040_cov_29.539978	191461	192579	jlpA	1-1119/1119	===============	0/0	100	99.37	victors		victors~~~jlpA RM1221~~~3231574~~~surface-exposed lipoprotein adherence
MF752758.fasta	NODE_4_length_231040_cov_29.539978	196955	197533	CJ0977	1-579/579	===============	0/0	100	98.45	victors	905268	victors~~~CJ0977~~~905268~~~hypothetical protein invasion
MF752758.fasta	NODE_5_length_215104_cov_28.420803	619	4131	aas	1-3513/3513	===============	0/0	100	97.61	victors	905232	victors~~~aas~~~905232~~~2-acyl-glycerophospho-ethanolamine acyltransferase colonisation
MF752758.fasta	NODE_5_length_215104_cov_28.420803	58867	59595	pebC	1-729/729	===============	0/0	100	99.86	victors		victors~~~pebC 81-176~~~4682094~~~amino acid ABC transporter ATP-binding protein PEB1 colonisation
MF752758.fasta	NODE_5_length_215104_cov_28.420803	59617	60396	peb1A	1-780/780	===============	0/0	100	99.23	victors	906008	victors~~~peb1A~~~906008~~~bifunctional adhesin/ABC transporter aspartate/glutamate binding protein adherence
MF752758.fasta	NODE_5_length_215104_cov_28.420803	60398	61150	CJJ81176_0927	1-753/753	===============	0/0	100	99.73	victors	4683249	victors~~~CJJ81176_0927~~~4683249~~~amino acid ABC transporter pearmease protein PEB1 colonisation
MF752758.fasta	NODE_5_length_215104_cov_28.420803	61161	61820	CJJ81176_0926	1-660/660	===============	0/0	100	99.85	victors	4683648	victors~~~CJJ81176_0926~~~4683648~~~amino acid ABC transporter permease protein colonisation
MF752758.fasta	NODE_5_length_215104_cov_28.420803	65828	67660	ciaB	1-1833/1833	===============	0/0	100	99.51	victors		victors~~~ciaB 81-176~~~4682759~~~invasion antigen B invasion
MF752758.fasta	NODE_5_length_215104_cov_28.420803	73773	75239	Cj0903c	1-1467/1467	===============	0/0	100	99.59	victors	905201	victors~~~Cj0903c~~~905201~~~putative amino acid transport protein colonisation
MF752758.fasta	NODE_6_length_113789_cov_32.935713	49760	49896	Cj0019c	357-493/1779	...==..........	0/0	7.7	81.75	victors	904357	victors~~~Cj0019c~~~904357~~~putative MCP-domain signal transduction protein colonisation
MF752758.fasta	NODE_6_length_113789_cov_32.935713	76140	77099	cadF	1-960/960	===============	0/0	100	98.65	victors		victors~~~cadF 81-176~~~4683585~~~fibronectin binding protein adhesion
MF752758.fasta	NODE_6_length_113789_cov_32.935713	88579	90405	fglK	1-1827/1827	===============	0/0	100	98.3	victors	905754	victors~~~fglK~~~905754~~~flagellar hook-associated protein FlgK motility and colonisation
MF752758.fasta	NODE_6_length_113789_cov_32.935713	92597	93280	Cj1461	1-684/684	===============	0/0	100	96.05	victors	905749	victors~~~Cj1461~~~905749~~~putative DNA methylase invasion
MF752758.fasta	NODE_6_length_113789_cov_32.935713	103300	104082	kpsM	1-783/783	===============	0/0	100	97.45	victors		victors~~~kpsM 81-176~~~4683743~~~capsular polysaccharise ABC transporter ABC transporter permease protein invasion and capsule
MF752758.fasta	NODE_6_length_113789_cov_32.935713	104741	105859	kpsE	1-1119/1119	===============	0/0	100	96.96	victors		victors~~~kpsE 81116~~~5617759~~~capsule polysaccharise ABC transporter invasion and capsule
MF752758.fasta	NODE_7_length_105584_cov_31.720028	46344	47708	sdaA	1-1365/1365	===============	0/0	100	96.92	victors	905896	victors~~~sdaA~~~905896~~~L-serine dehydratase colonisation
MF752758.fasta	NODE_7_length_105584_cov_31.720028	103050	105416	pflA	1-2367/2367	===============	0/0	100	99.41	victors	905864	victors~~~pflA~~~905864~~~paralysed flagellum protein colonisation
MF752758.fasta	NODE_8_length_102854_cov_33.800578	71117	71833	fliA	1-717/717	===============	0/0	100	98.19	victors	904393	victors~~~fliA~~~904393~~~flagellar biosynthesis sigma factor motility and colonisation
MF752758.fasta	NODE_9_length_79788_cov_40.171276	12584	13498	Cj0020c	1-915/915	===============	0/0	100	99.02	victors	904360	victors~~~Cj0020c~~~904360~~~cytochrome C551 peroxidase colonisation
MF752758.fasta	NODE_9_length_79788_cov_40.171276	13488	15266	Cj0019c	1-1779/1779	===============	0/0	100	99.83	victors	904357	victors~~~Cj0019c~~~904357~~~putative MCP-domain signal transduction protein colonisation
SS165.fasta	NODE_10_length_57759_cov_21.429310	23189	24574	fliI	1-1386/1386	===============	0/0	100	97.62	victors		victors~~~fliI 81-176~~~flagellum-specific ATP-synthase motility and colonisation
SS165.fasta	NODE_13_length_13638_cov_18.059729	3629	4486	Cj0248	1-858/858	===============	0/0	100	99.53	victors	904574	victors~~~Cj0248~~~904574~~~hypothetical protein colonisation
SS165.fasta	NODE_19_length_5502_cov_14.810605	1372	4884	aas	1-3513/3513	===============	0/0	100	99.94	victors	905232	victors~~~aas~~~905232~~~2-acyl-glycerophospho-ethanolamine acyltransferase colonisation
SS165.fasta	NODE_1_length_405604_cov_20.250256	6105	6498	CJJ81176_1165	363-756/756	......==/======	02-Feb	51.98	96.71	victors	4683357	victors~~~CJJ81176_1165~~~4683357~~~LPS glycosyltransferase subfamily protein invasion
SS165.fasta	NODE_1_length_405604_cov_20.250256	30656	31423	fliR	1-768/768	===============	0/0	100	98.83	victors	905469	victors~~~fliR~~~905469~~~flagellar biosynthesis protein FliR motility and colonisation
SS165.fasta	NODE_1_length_405604_cov_20.250256	76677	77342	dccR	1-666/666	===============	0/0	100	98.95	victors	905513	victors~~~dccR~~~905513~~~two-component regulator~~~colonisation
SS165.fasta	NODE_1_length_405604_cov_20.250256	83125	83499	hspR	1-375/375	===============	0/0	100	99.73	victors	905521	victors~~~hspR~~~905521~~~heat shock transcriptional regulator thermotolerance
SS165.fasta	NODE_1_length_405604_cov_20.250256	114629	115750	dnaJ	1-1122/1122	===============	0/0	100	99.73	victors	905551	victors~~~dnaJ~~~905551~~~chaperone protein DnaJ colonisation and thermotolerance
SS165.fasta	NODE_1_length_405604_cov_20.250256	115907	116578	racR	1-672/672	===============	0/0	100	96.88	victors		victors~~~racR 81116~~~5617154~~~DNA binding response regulator colonisation
SS165.fasta	NODE_1_length_405604_cov_20.250256	135795	137030	Cj1279	1-1236/1236	===============	0/0	100	97.57	victors	905570	victors~~~Cj1279~~~905570~~~putative fibronectin domain-containing protein adherence
SS165.fasta	NODE_1_length_405604_cov_20.250256	170837	170970	pglE	603-736/1161	.......===.....	0/0	11.54	79.85	victors	905412	victors~~~pglE~~~905412~~~UDP-4-keto-6-deoxyGlcNAc aminotransferase colonisation
SS165.fasta	NODE_1_length_405604_cov_20.250256	172814	173494	Cj1325	1-676/676	========/======	04-Sep	99.7	78.33	victors	905617	victors~~~Cj1325~~~905617~~~putative methyltransferase colonisation
SS165.fasta	NODE_1_length_405604_cov_20.250256	184831	186552	flaB	1-1719/1719	========/======	16/41	98.89	78.23	victors	905630	victors~~~flaB~~~905630~~~flagellin motility colonisation and invasion
SS165.fasta	NODE_1_length_405604_cov_20.250256	186713	188434	flaA	1-1719/1719	========/======	15/39	98.95	77.76	victors	905631	victors~~~flaA~~~905631~~~flagellin motility colonisation and invasion
SS165.fasta	NODE_1_length_405604_cov_20.250256	196696	198003	Cj1349	1-1308/1308	===============	0/0	100	99.62	victors	905641	victors~~~Cj1349~~~905641~~~putative fibronectin/fibrinogen-binding protein adherence and colonisation
SS165.fasta	NODE_1_length_405604_cov_20.250256	198639	199627	pldA	2-990/990	===============	0/0	99.9	98.79	victors	905643	victors~~~pldA~~~905643~~~phospholipase A colonisation
SS165.fasta	NODE_1_length_405604_cov_20.250256	264529	266419	kpsC	1-1891/2070	========/=====.	02-Feb	91.3	95.08	victors		victors~~~kpsC 81-176~~~4683284~~~capsule polysaccharide export protein KpsC colonisation
SS165.fasta	NODE_1_length_405604_cov_20.250256	292765	293883	kpsE	1-1119/1119	===============	0/0	100	96.52	victors		victors~~~kpsE 81116~~~5617759~~~capsule polysaccharise ABC transporter invasion and capsule
SS165.fasta	NODE_1_length_405604_cov_20.250256	294542	295324	kpsM	1-783/783	===============	0/0	100	97.45	victors		victors~~~kpsM 81-176~~~4683743~~~capsular polysaccharise ABC transporter ABC transporter permease protein invasion and capsule
SS165.fasta	NODE_1_length_405604_cov_20.250256	305347	306030	Cj1461	1-684/684	===============	0/0	100	98.1	victors	905749	victors~~~Cj1461~~~905749~~~putative DNA methylase invasion
SS165.fasta	NODE_1_length_405604_cov_20.250256	308222	310048	fglK	1-1827/1827	===============	0/0	100	97.26	victors	905754	victors~~~fglK~~~905754~~~flagellar hook-associated protein FlgK motility and colonisation
SS165.fasta	NODE_1_length_405604_cov_20.250256	321526	322485	cadF	1-960/960	===============	0/0	100	98.85	victors		victors~~~cadF 81-176~~~4683585~~~fibronectin binding protein adhesion
SS165.fasta	NODE_1_length_405604_cov_20.250256	348728	348864	Cj0019c	357-493/1779	...==..........	0/0	7.7	81.75	victors	904357	victors~~~Cj0019c~~~904357~~~putative MCP-domain signal transduction protein colonisation
SS165.fasta	NODE_2_length_226609_cov_19.149014	161124	162374	rpoN	1-1251/1251	===============	0/0	100	98.96	victors	904991	victors~~~rpoN~~~904991~~~RNA polymerase factor sigma-54 motility colonisation and structure
SS165.fasta	NODE_2_length_226609_cov_19.149014	178892	180397	pta	1-1506/1506	===============	0/0	100	97.21	victors	905007	victors~~~pta~~~905007~~~putative phosphate acetyltransferase colonisation
SS165.fasta	NODE_2_length_226609_cov_19.149014	213230	213979	flaC	1-750/750	===============	0/0	100	99.6	victors	905038	victors~~~flaC~~~905038~~~flagellin motility and invasion
SS165.fasta	NODE_3_length_178403_cov_22.045531	168	2534	pflA	1-2367/2367	===============	0/0	100	98.48	victors	905864	victors~~~pflA~~~905864~~~paralysed flagellum protein colonisation
SS165.fasta	NODE_3_length_178403_cov_22.045531	59643	61007	sdaA	1-1365/1365	===============	0/0	100	97.66	victors	905896	victors~~~sdaA~~~905896~~~L-serine dehydratase colonisation
SS165.fasta	NODE_3_length_178403_cov_22.045531	163103	164881	Cj0019c	1-1779/1779	===============	0/0	100	99.89	victors	904357	victors~~~Cj0019c~~~904357~~~putative MCP-domain signal transduction protein colonisation
SS165.fasta	NODE_3_length_178403_cov_22.045531	164871	165785	Cj0020c	1-915/915	===============	0/0	100	98.47	victors	904360	victors~~~Cj0020c~~~904360~~~cytochrome C551 peroxidase colonisation
SS165.fasta	NODE_4_length_172967_cov_18.091923	16037	16765	pebC	1-729/729	===============	0/0	100	99.73	victors		victors~~~pebC RM1221~~~3231511~~~amino acid ABC transporter ATP-binding protein PEB1 colonisation
SS165.fasta	NODE_4_length_172967_cov_18.091923	16787	17566	peb1A	1-780/780	===============	0/0	100	99.61	victors	906008	victors~~~peb1A~~~906008~~~bifunctional adhesin/ABC transporter aspartate/glutamate binding protein adherence
SS165.fasta	NODE_4_length_172967_cov_18.091923	17568	18320	CJJ81176_0927	1-753/753	===============	0/0	100	98.67	victors	4683249	victors~~~CJJ81176_0927~~~4683249~~~amino acid ABC transporter pearmease protein PEB1 colonisation
SS165.fasta	NODE_4_length_172967_cov_18.091923	18331	18990	CJE0997	1-660/660	===============	0/0	100	99.85	victors		victors~~~CJE0997 RM1221~~~3231508~~~amino acid ABC transporter permease protein PEB1 colonisation
SS165.fasta	NODE_4_length_172967_cov_18.091923	22998	24830	ciaB	1-1833/1833	===============	0/0	100	99.67	victors	905214	victors~~~ciaB~~~905214~~~CiaB protein invasion
SS165.fasta	NODE_4_length_172967_cov_18.091923	30942	32408	Cj0903c	1-1467/1467	===============	0/0	100	99.66	victors	905201	victors~~~Cj0903c~~~905201~~~putative amino acid transport protein colonisation
SS165.fasta	NODE_5_length_153972_cov_19.487419	32893	34008	livJ	1-1116/1116	===============	0/0	100	99.73	victors	905311	victors~~~livJ~~~905311~~~branched-chain amino-acid ABC transporter periplasmic binding protein colonisation
SS165.fasta	NODE_5_length_153972_cov_19.487419	134367	134759	cheY	1-393/393	===============	0/0	100	99.75	victors	905409	victors~~~cheY~~~905409~~~chemotaxis regulatory protein motility and colonisation
SS165.fasta	NODE_5_length_153972_cov_19.487419	135765	137537	pglF	1-1773/1773	===============	0/0	100	98.7	victors	UDP-GlcNAc	victors~~~pglF~~~UDP-GlcNAc C46 dehydratase colonisation
SS165.fasta	NODE_5_length_153972_cov_19.487419	137539	138699	pglE	1-1161/1161	===============	0/0	100	99.83	victors	905412	victors~~~pglE~~~905412~~~UDP-4-keto-6-deoxyGlcNAc aminotransferase colonisation
SS165.fasta	NODE_5_length_153972_cov_19.487419	141714	143855	pglB	1-2142/2142	===============	0/0	100	97.9	victors		victors~~~pglB 81-176~~~4682880~~~general glycosylation pathway protein adhesion
SS165.fasta	NODE_5_length_153972_cov_19.487419	145866	146945	pglH	1-1080/1080	===============	0/0	100	99.54	victors	905420	victors~~~pglH~~~905420~~~GalNAc transferase/polymerase colonisation
SS165.fasta	NODE_6_length_150206_cov_20.330606	10943	12664	Cj0415	1-1722/1722	===============	0/0	100	99.48	victors	904739	victors~~~Cj0415~~~904739~~~putative GMC oxidoreductase subunit colonisation
SS165.fasta	NODE_6_length_150206_cov_20.330606	88611	89387	motA	1-777/777	===============	0/0	100	93.95	victors	904661	victors~~~motA~~~904661~~~flagellar motor protein motA colonisation and motility
SS165.fasta	NODE_6_length_150206_cov_20.330606	89390	90133	motB	1-744/744	===============	0/0	100	97.85	victors		victors~~~motB 81-176~~~4682104~~~flagellar motor protein MotB motility and colonisation
SS165.fasta	NODE_6_length_150206_cov_20.330606	131060	133369	cheA	1-2310/2310	===============	0/0	100	98.22	victors		victors~~~cheA 81-176~~~4682610~~~chemotaxis protein CheA motility and colonisation
SS165.fasta	NODE_7_length_102724_cov_21.545133	70945	71661	fliA	1-717/717	===============	0/0	100	99.86	victors	904393	victors~~~fliA~~~904393~~~flagellar biosynthesis sigma factor motility and colonisation
SS165.fasta	NODE_8_length_75746_cov_17.768577	33459	34037	CJ0977	1-579/579	===============	0/0	100	99.31	victors	905268	victors~~~CJ0977~~~905268~~~hypothetical protein invasion
SS165.fasta	NODE_8_length_75746_cov_17.768577	38413	39531	jlpA	1-1119/1119	===============	0/0	100	98.84	victors		victors~~~jlpA RM1221~~~3231574~~~surface-exposed lipoprotein adherence
SS165.fasta	NODE_9_length_64366_cov_21.309905	16044	16172	Cj0019c	365-493/1779	...==..........	0/0	7.25	79.07	victors	904357	victors~~~Cj0019c~~~904357~~~putative MCP-domain signal transduction protein colonisation
SS165.fasta	NODE_9_length_64366_cov_21.309905	20203	20772	Cj0454	1-570/570	===============	0/0	100	98.07	victors	904777	victors~~~Cj0454~~~904777~~~hypothetical protein colonisation
SS165.fasta	NODE_9_length_64366_cov_21.309905	21235	22194	Cj0456c	1-960/960	===============	0/0	100	98.33	victors	hypothetical	victors~~~Cj0456c~~~hypothetical protein colonisation
MF703045.fasta	NODE_11_length_48899_cov_104.839970	26669	27628	Cj0456c	1-960/960	===============	0/0	100	100	victors	hypothetical	victors~~~Cj0456c~~~hypothetical protein colonisation
MF703045.fasta	NODE_11_length_48899_cov_104.839970	28091	28660	Cj0454	1-570/570	===============	0/0	100	98.42	victors	904777	victors~~~Cj0454~~~904777~~~hypothetical protein colonisation
MF703045.fasta	NODE_11_length_48899_cov_104.839970	32692	32820	Cj0019c	365-493/1779	...==..........	0/0	7.25	79.07	victors	904357	victors~~~Cj0019c~~~904357~~~putative MCP-domain signal transduction protein colonisation
MF703045.fasta	NODE_12_length_47652_cov_100.014940	24215	25174	cadF	1-960/960	===============	0/0	100	98.85	victors		victors~~~cadF 81-176~~~4683585~~~fibronectin binding protein adhesion
MF703045.fasta	NODE_12_length_47652_cov_100.014940	36653	38479	fglK	1-1827/1827	===============	0/0	100	99.84	victors	905754	victors~~~fglK~~~905754~~~flagellar hook-associated protein FlgK motility and colonisation
MF703045.fasta	NODE_12_length_47652_cov_100.014940	40672	41355	Cj1461	1-684/684	===============	0/0	100	97.95	victors	905749	victors~~~Cj1461~~~905749~~~putative DNA methylase invasion
MF703045.fasta	NODE_14_length_40888_cov_93.120556	15010	16515	pta	1-1506/1506	===============	0/0	100	98.27	victors	905007	victors~~~pta~~~905007~~~putative phosphate acetyltransferase colonisation
MF703045.fasta	NODE_14_length_40888_cov_93.120556	33021	34271	rpoN	1-1251/1251	===============	0/0	100	100	victors	904991	victors~~~rpoN~~~904991~~~RNA polymerase factor sigma-54 motility colonisation and structure
MF703045.fasta	NODE_16_length_33273_cov_92.779521	32927	33144	Cj0629	7-230/2937	==....../......	01-Jun	7.42	94.2	victors	904959	victors~~~Cj0629~~~904959~~~lipoprotein invasion and colonisation
MF703045.fasta	NODE_16_length_33273_cov_92.779521	33139	33273	Cj0629	290-425/2937	.==...../......	01-Jan	4.6	93.38	victors	904959	victors~~~Cj0629~~~904959~~~lipoprotein invasion and colonisation
MF703045.fasta	NODE_18_length_30422_cov_127.152698	15302	17080	Cj0019c	1-1779/1779	===============	0/0	100	97.86	victors	904357	victors~~~Cj0019c~~~904357~~~putative MCP-domain signal transduction protein colonisation
MF703045.fasta	NODE_18_length_30422_cov_127.152698	17070	17984	Cj0020c	1-915/915	===============	0/0	100	98.14	victors	904360	victors~~~Cj0020c~~~904360~~~cytochrome C551 peroxidase colonisation
MF703045.fasta	NODE_19_length_29944_cov_78.521548	1	311	Cj0618	1-311/648	========.......	0/0	47.99	100	victors	904949	victors~~~Cj0618~~~904949~~~hypothetical protein colonisation
MF703045.fasta	NODE_1_length_154741_cov_92.358506	80	1216	pseA	1-1137/1137	===============	0/0	100	99.21	victors	905608	victors~~~pseA~~~905608~~~pseudaminic acid biosynthesis PseA protein adherence and invasion
MF703045.fasta	NODE_1_length_154741_cov_92.358506	33790	35025	Cj1279	1-1236/1236	===============	0/0	100	100	victors	905570	victors~~~Cj1279~~~905570~~~putative fibronectin domain-containing protein adherence
MF703045.fasta	NODE_1_length_154741_cov_92.358506	54243	54914	racR	1-672/672	===============	0/0	100	96.88	victors		victors~~~racR 81116~~~5617154~~~DNA binding response regulator colonisation
MF703045.fasta	NODE_1_length_154741_cov_92.358506	55071	56192	dnaJ	1-1122/1122	===============	0/0	100	100	victors	905551	victors~~~dnaJ~~~905551~~~chaperone protein DnaJ colonisation and thermotolerance
MF703045.fasta	NODE_1_length_154741_cov_92.358506	87319	87693	hspR	1-375/375	===============	0/0	100	99.73	victors	905521	victors~~~hspR~~~905521~~~heat shock transcriptional regulator thermotolerance
MF703045.fasta	NODE_1_length_154741_cov_92.358506	93478	94143	dccR	1-666/666	===============	0/0	100	99.85	victors	905513	victors~~~dccR~~~905513~~~two-component regulator~~~colonisation
MF703045.fasta	NODE_1_length_154741_cov_92.358506	139397	140164	fliR	1-768/768	===============	0/0	100	99.09	victors	905469	victors~~~fliR~~~905469~~~flagellar biosynthesis protein FliR motility and colonisation
MF703045.fasta	NODE_20_length_29084_cov_87.537072	10562	11311	flaC	1-750/750	===============	0/0	100	100	victors	905038	victors~~~flaC~~~905038~~~flagellin motility and invasion
MF703045.fasta	NODE_22_length_28009_cov_70.004376	10427	11503	pglH	1-1077/1077	===============	0/0	100	100	victors		victors~~~pglH 81-176~~~3231778~~~general glycosylation pathway protein colonisation
MF703045.fasta	NODE_22_length_28009_cov_70.004376	13514	15655	pglB	1-2142/2142	===============	0/0	100	98.09	victors		victors~~~pglB 81-176~~~4682880~~~general glycosylation pathway protein adhesion
MF703045.fasta	NODE_22_length_28009_cov_70.004376	18670	19830	pglE	1-1161/1161	===============	0/0	100	99.91	victors	905412	victors~~~pglE~~~905412~~~UDP-4-keto-6-deoxyGlcNAc aminotransferase colonisation
MF703045.fasta	NODE_22_length_28009_cov_70.004376	19832	21604	pglF	1-1773/1773	===============	0/0	100	98.98	victors	UDP-GlcNAc	victors~~~pglF~~~UDP-GlcNAc C46 dehydratase colonisation
MF703045.fasta	NODE_22_length_28009_cov_70.004376	22610	23002	cheY	1-393/393	===============	0/0	100	99.75	victors	905409	victors~~~cheY~~~905409~~~chemotaxis regulatory protein motility and colonisation
MF703045.fasta	NODE_24_length_23223_cov_107.154183	14667	15383	fliA	1-717/717	===============	0/0	100	100	victors	904393	victors~~~fliA~~~904393~~~flagellar biosynthesis sigma factor motility and colonisation
MF703045.fasta	NODE_25_length_22938_cov_98.890097	17299	18684	fliI	1-1386/1386	===============	0/0	100	97.26	victors		victors~~~fliI 81-176~~~flagellum-specific ATP-synthase motility and colonisation
MF703045.fasta	NODE_28_length_21603_cov_114.702971	15494	17803	cheA	1-2310/2310	===============	0/0	100	98.01	victors		victors~~~cheA 81-176~~~4682610~~~chemotaxis protein CheA motility and colonisation
MF703045.fasta	NODE_29_length_19649_cov_91.254226	9445	10221	motA	1-777/777	===============	0/0	100	100	victors	904661	victors~~~motA~~~904661~~~flagellar motor protein motA colonisation and motility
MF703045.fasta	NODE_29_length_19649_cov_91.254226	10224	10967	motB	1-744/744	===============	0/0	100	100	victors	904660	victors~~~motB~~~904660~~~flagellar motor protein colonisation and motility
MF703045.fasta	NODE_2_length_127063_cov_97.167856	6009	8078	kpsC	1-2070/2070	========/======	02-Feb	99.95	95.56	victors		victors~~~kpsC 81-176~~~4683284~~~capsule polysaccharide export protein KpsC colonisation
MF703045.fasta	NODE_2_length_127063_cov_97.167856	108468	109457	pldA	1-990/990	===============	0/0	100	98.69	victors	905643	victors~~~pldA~~~905643~~~phospholipase A colonisation
MF703045.fasta	NODE_2_length_127063_cov_97.167856	110091	111398	Cj1349	1-1308/1308	===============	0/0	100	99.92	victors	905641	victors~~~Cj1349~~~905641~~~putative fibronectin/fibrinogen-binding protein adherence and colonisation
MF703045.fasta	NODE_2_length_127063_cov_97.167856	121449	123167	flaA	1-1719/1719	===============	0/0	100	94.47	victors	905631	victors~~~flaA~~~905631~~~flagellin motility colonisation and invasion
MF703045.fasta	NODE_2_length_127063_cov_97.167856	123313	125031	flaB	1-1719/1719	===============	0/0	100	95.06	victors	905630	victors~~~flaB~~~905630~~~flagellin motility colonisation and invasion
MF703045.fasta	NODE_33_length_16648_cov_76.695115	8622	9740	kpsE	1-1119/1119	===============	0/0	100	97.05	victors		victors~~~kpsE 81116~~~5617759~~~capsule polysaccharise ABC transporter invasion and capsule
MF703045.fasta	NODE_33_length_16648_cov_76.695115	10399	11181	kpsM	1-783/783	===============	0/0	100	97.32	victors		victors~~~kpsM 81-176~~~4683743~~~capsular polysaccharise ABC transporter ABC transporter permease protein invasion and capsule
MF703045.fasta	NODE_34_length_15769_cov_75.625687	3633	5354	Cj0415	1-1722/1722	===============	0/0	100	98.66	victors	904739	victors~~~Cj0415~~~904739~~~putative GMC oxidoreductase subunit colonisation
MF703045.fasta	NODE_35_length_14188_cov_61.461560	4185	5042	Cj0248	1-858/858	===============	0/0	100	99.88	victors	904574	victors~~~Cj0248~~~904574~~~hypothetical protein colonisation
MF703045.fasta	NODE_36_length_13667_cov_75.444165	3336	3878	Cj1321	1-543/543	===============	0/0	100	100	victors	905613	victors~~~Cj1321~~~905613~~~putative transferase colonisation
MF703045.fasta	NODE_36_length_13667_cov_75.444165	3951	4271	Cj1322	1-321/321	===============	0/0	100	99.69	victors	905614	victors~~~Cj1322~~~905614~~~hypothetical protein colonisation
MF703045.fasta	NODE_36_length_13667_cov_75.444165	4259	4645	Cj1324	1-387/387	===============	0/0	100	100	victors	905616	victors~~~Cj1324~~~905616~~~hypothetical protein biofilm and colonisation
MF703045.fasta	NODE_36_length_13667_cov_75.444165	5901	6575	Cj1325	1-676/676	========/======	01-Jan	99.85	97.19	victors	905617	victors~~~Cj1325~~~905617~~~putative methyltransferase colonisation
MF703045.fasta	NODE_3_length_110300_cov_80.926615	3273	4391	jlpA	1-1119/1119	===============	0/0	100	99.46	victors		victors~~~jlpA RM1221~~~3231574~~~surface-exposed lipoprotein adherence
MF703045.fasta	NODE_3_length_110300_cov_80.926615	8768	9346	CJ0977	1-579/579	===============	0/0	100	100	victors	905268	victors~~~CJ0977~~~905268~~~hypothetical protein invasion
MF703045.fasta	NODE_3_length_110300_cov_80.926615	43429	46941	aas	1-3513/3513	===============	0/0	100	99.89	victors	905232	victors~~~aas~~~905232~~~2-acyl-glycerophospho-ethanolamine acyltransferase colonisation
MF703045.fasta	NODE_3_length_110300_cov_80.926615	62404	63132	pebC	1-729/729	===============	0/0	100	99.73	victors		victors~~~pebC RM1221~~~3231511~~~amino acid ABC transporter ATP-binding protein PEB1 colonisation
MF703045.fasta	NODE_3_length_110300_cov_80.926615	63154	63933	peb1A	1-780/780	===============	0/0	100	100	victors	906008	victors~~~peb1A~~~906008~~~bifunctional adhesin/ABC transporter aspartate/glutamate binding protein adherence
MF703045.fasta	NODE_3_length_110300_cov_80.926615	63935	64687	CJJ81176_0927	1-753/753	===============	0/0	100	99.07	victors	4683249	victors~~~CJJ81176_0927~~~4683249~~~amino acid ABC transporter pearmease protein PEB1 colonisation
MF703045.fasta	NODE_3_length_110300_cov_80.926615	64698	65357	CJE0997	1-660/660	===============	0/0	100	98.03	victors		victors~~~CJE0997 RM1221~~~3231508~~~amino acid ABC transporter permease protein PEB1 colonisation
MF703045.fasta	NODE_3_length_110300_cov_80.926615	69365	71197	ciaB	1-1833/1833	===============	0/0	100	99.67	victors		victors~~~ciaB RM1221~~~3231503~~~invasion antigen B invasion
MF703045.fasta	NODE_3_length_110300_cov_80.926615	77310	78776	Cj0903c	1-1467/1467	===============	0/0	100	99.52	victors	905201	victors~~~Cj0903c~~~905201~~~putative amino acid transport protein colonisation
MF703045.fasta	NODE_40_length_9498_cov_79.696617	1	166	Cj0618	483-648/648	...........====	0/0	25.62	100	victors	904949	victors~~~Cj0618~~~904949~~~hypothetical protein colonisation
MF703045.fasta	NODE_50_length_3899_cov_87.511930	1743	1879	Cj0019c	357-493/1779	...==..........	0/0	7.7	81.75	victors	904357	victors~~~Cj0019c~~~904357~~~putative MCP-domain signal transduction protein colonisation
MF703045.fasta	NODE_53_length_2722_cov_473.070906	1	2624	Cj0629	299-2937/2937	.=======/======	Apr-19	89.27	97.05	victors	904959	victors~~~Cj0629~~~904959~~~lipoprotein invasion and colonisation
MF703045.fasta	NODE_64_length_534_cov_202.857494	116	534	Cj0629	1-425/2937	===...../......	01-Jun	14.27	96.23	victors	904959	victors~~~Cj0629~~~904959~~~lipoprotein invasion and colonisation
MF703045.fasta	NODE_7_length_62064_cov_92.680110	2808	4172	sdaA	1-1365/1365	===============	0/0	100	100	victors	905896	victors~~~sdaA~~~905896~~~L-serine dehydratase colonisation
MF703045.fasta	NODE_7_length_62064_cov_92.680110	59530	61896	pflA	1-2367/2367	===============	0/0	100	99.32	victors	905864	victors~~~pflA~~~905864~~~paralysed flagellum protein colonisation
MF703045.fasta	NODE_8_length_58271_cov_82.526022	17777	18892	livJ	1-1116/1116	===============	0/0	100	99.91	victors	905311	victors~~~livJ~~~905311~~~branched-chain amino-acid ABC transporter periplasmic binding protein colonisation
